# Supplementary material for: The impact of genomic variation on protein phosphorylation states and regulatory networks
Source: Mol Syst Biol. 2022 May 16;18(5):e10712. doi: 10.15252/msb.202110712 (PMC9109056; doi:10.15252/msb.202110712)
Supplement: Supplementary file 3 — Dataset EV1 [file MSB-18-e10712-s003.xlsx]

## Sheet: Description
The following sheets contain the trait data used for QTL-mapping. The columns should be interpreted as follows:
gene: The sheets 'transcriptome', 'protein residuals', and 'proteome' contain the column 'gene'. This refers to the gene whose molecular product was quantified.
peptide: The sheets 'phosphoresiduals' and 'phosphopeptides' contain the column 'peptide'. This column contains the trait names of the peptides that were mapped. This name is made up of the stripped peptide sequence (e.g. 'FGSDDEEADAEAEK'), the number of phosphogroups in round brackets (e.g. '(1P)') and an additional number (e.g. '_1') making sure that each trait name is unique. These elements co…
protein: The sheets 'phosphoresiduals' and 'phosphopeptides' contain the column 'peptide'. This column specifies which protein the respective peptide is a part of.
Columns starting with LG: Each of these columns contains the observations for the sample with the same name. Samples can be matched to strains using the accompanying metadata.

## Sheet: transcriptome
gene	LG3	LG7	LG8	LG9	LG10	LG11	LG12	LG13	LG14	LG15	LG16	LG18	LG19	LG20	LG22	LG23	LG25	LG27	LG29	LG30	LG31	LG34	LG37	LG38	LG39	LG40	LG41	LG42	LG43	LG44	LG45	LG47	LG49	LG50	LG51	LG52	LG53	LG54	LG55	LG56	LG57	LG58	LG59	LG60	LG61	LG62	LG63	LG64	LG65
YAL001C	9.73997	9.58613	9.77593	9.70944	9.69419	9.64165	9.74397	9.54884	9.55904	9.56772	9.92504	9.76353	9.5073	9.48685	9.53518	9.61965	9.54989	9.84644	9.53764	9.48106	9.6726	9.52148	9.74666	9.67606	9.74487	9.65312	9.35823	9.46908	9.78626	9.55124	9.53078	9.5241	9.76886	9.75304	9.66607	9.54185	9.37591	9.78559	9.62285	9.5883	9.37156	9.58902	9.85472	9.65338	9.71116	9.76072	9.62299	9.49899	9.56135
YAL002W	9.63323	9.35638	9.57389	9.41091	9.54626	9.32941	9.36661	9.30094	9.378	9.38585	9.63345	9.53193	9.27962	9.21915	9.24365	9.39674	9.26182	9.67842	9.37341	9.32273	9.34079	9.31613	9.46597	9.35254	9.61848	9.42374	9.1496	9.34937	9.62751	9.41294	9.41872	9.23847	9.43843	9.33508	9.48372	9.30017	9.25607	9.60013	9.41595	9.40373	9.30621	9.20375	9.53028	9.47168	9.63619	9.34911	9.30389	9.30103	9.3335
YAL003W	13.1281	13.4787	13.2722	13.32	13.2959	13.2368	12.9956	13.1755	13.4396	13.3595	12.9152	13.1415	13.42	13.4142	13.2976	13.3666	13.4572	13.1447	13.1838	13.5068	12.9047	13.525	13.1669	13.3477	13.3254	13.1797	13.2523	13.2998	13.2665	13.314	13.4391	13.1233	13.0977	13.3491	13.2245	13.465	13.6193	13.0272	13.1542	13.1982	13.2557	13.2624	13.1924	13.3216	13.1023	13.261	13.4333	13.2923	13.2763
YAL005C	12.4259	11.3225	11.8132	11.421	11.2086	11.2001	11.3776	11.6378	11.9772	11.2626	11.8935	11.4235	10.9144	10.7582	11.8711	12.2646	12.2202	11.567	11.8201	10.6188	11.1883	11.322	11.9971	10.9213	11.465	11.4038	12.0524	12.4445	11.307	11.041	10.9133	10.7219	11.128	11.607	11.7948	11.223	11.1787	10.3978	11.3834	11.7953	12.3626	10.8791	11.7227	11.9233	12.2408	11.0271	11.0588	11.5715	11.6265
YAL007C	10.2808	10.6216	10.6525	10.301	10.5268	10.4723	10.2861	10.5646	10.3818	10.3197	10.5083	10.3579	10.261	10.3774	10.2497	10.7078	10.7969	10.6966	10.3063	10.6039	10.4519	10.5047	10.6529	10.4573	10.2966	10.7448	10.3198	10.3204	10.6923	10.3386	10.5798	10.5328	10.2711	10.6851	10.4013	10.4047	10.4373	10.3106	10.2889	10.616	10.131	10.442	10.2992	10.3875	10.5213	10.4192	10.5137	10.3716	10.3902
YAL008W	9.08256	8.66186	8.8289	8.91505	8.43109	8.49552	9.03912	8.80164	8.94142	8.5373	8.78346	8.86686	8.50769	8.76019	9.05922	9.04526	8.8616	8.80039	8.87241	8.53545	8.72369	8.64822	8.73277	8.55447	8.42463	8.68651	9.04834	9.11495	8.72176	8.7432	8.49139	8.46123	8.81479	8.58242	8.66936	8.62131	8.46196	8.47368	8.7869	8.94987	9.36073	8.68218	8.60053	8.98964	8.94369	8.74383	8.58135	8.96333	8.73191
YAL009W	8.01706	8.04336	7.94539	8.10501	7.87072	8.01186	7.92346	7.95361	8.23452	7.83941	8.07729	7.8759	7.99029	8.15484	8.14824	8.18399	7.99374	7.88806	8.07027	8.01629	8.16479	8.0929	8.0862	7.88061	8.02658	8.07252	8.08389	8.09969	7.88068	7.92588	7.87367	8.30833	8.07039	7.97874	7.92813	7.97521	7.9788	8.21083	8.06825	7.85727	8.11446	7.94894	8.04977	8.00104	7.96839	7.9443	8.16439	8.08709	7.92668
YAL010C	8.0758	7.92192	8.0592	7.87171	7.95606	8.06377	8.07272	8.00628	7.99139	8.00581	7.88587	8.11686	7.84353	8.09212	8.00538	8.07835	7.90158	8.02296	8.05878	8.0756	8.08202	7.96882	7.93404	7.97842	8.11502	7.75855	8.05791	7.92387	8.08413	8.05288	7.90466	8.08196	8.10434	7.97413	7.9011	7.83016	7.98503	8.09561	7.88134	7.95457	8.07179	7.97262	8.08098	8.10112	8.15413	8.02257	7.96682	8.07406	7.9738
YAL011W	8.75793	8.7465	8.82824	8.86516	8.83606	8.96061	8.7225	8.73468	8.75683	8.69031	8.85983	8.68537	9.02956	8.74073	8.88262	8.82442	8.73948	8.80651	8.92556	8.69651	8.89327	8.99344	8.85846	8.689	8.91774	8.75992	8.9345	8.7406	8.81857	8.84929	8.73737	8.89922	8.66479	8.75351	8.8136	8.88881	8.9013	8.7832	8.95646	8.78277	8.97986	8.84059	8.82061	8.73084	8.74888	8.77693	8.83036	8.83871	8.78302
YAL012W	11.8236	12.0383	11.782	12.2217	11.784	11.7643	11.742	11.9731	12.1295	11.7918	11.6175	11.8529	12.3159	12.306	12.1563	11.9567	11.8707	11.6163	11.941	11.9311	11.4472	12.0734	11.7184	11.9645	12.1689	12.1312	11.8649	12.0685	11.7375	12.1754	12.1306	11.6697	12.3683	11.6705	12.114	12.0973	12.3171	11.4174	12.158	11.7562	11.8988	11.844	11.8671	12.2368	11.9233	11.9355	12.3419	12.0894	12.0105
YAL013W	9.41679	9.48327	9.4895	9.60359	9.51164	9.44745	9.46788	9.70828	9.59649	9.49233	9.46363	9.44512	9.71811	9.69492	9.70247	9.49892	9.53813	9.37092	9.54811	9.52728	9.4769	9.58899	9.53835	9.43498	9.47166	9.41446	9.63128	9.79839	9.48671	9.5383	9.62033	9.67548	9.5616	9.4817	9.6333	9.53313	9.5933	9.60636	9.72225	9.44269	9.61256	9.64284	9.56157	9.56186	9.54398	9.70483	9.6781	9.55611	9.61353
YAL014C	9.19763	9.32774	9.33242	9.21411	9.18397	9.20271	9.29445	9.43687	9.33281	9.26412	9.36433	9.34319	9.24379	9.14155	9.14706	9.36191	9.30681	9.3048	9.21635	9.36153	9.37185	9.28999	9.35096	9.20177	9.18651	9.34605	9.21939	9.18662	9.38904	9.18482	9.35291	9.43014	9.21846	9.28348	9.22874	9.22145	9.21847	9.47397	9.31198	9.3315	9.26554	9.22792	9.31082	9.11529	9.24437	9.32154	9.28974	9.22313	9.17343
YAL015C	8.78469	8.54096	8.56309	8.68416	8.59471	8.63675	8.953	8.7779	8.71718	8.64886	8.75944	8.91377	8.60054	8.81606	8.80673	8.71016	8.69868	8.58793	8.67903	8.51349	8.94394	8.64667	8.79103	8.604	8.70178	8.51164	8.67985	8.82208	8.66589	8.59254	8.56637	8.94967	8.54223	8.50476	8.56949	8.58733	8.56503	8.89928	8.66215	8.72894	8.83706	8.51647	8.86463	8.68207	8.79501	8.68699	8.61923	8.62347	8.6087
YAL016W	11.0618	10.9642	11.0186	10.9494	11.1638	11.0065	11.0404	11.1871	10.9248	11.0121	11.0899	11.0624	10.9012	11.0936	10.9918	11.0778	10.9831	10.9865	11.0118	10.9416	11.0527	10.9441	11.0063	10.9701	11.0816	11.0981	10.9531	11.0245	10.9837	10.9878	11.0803	10.9232	11.133	11.1132	11.1381	11.0714	10.9235	11.0173	11.1053	11.0005	11.0264	11.0809	11.0279	11.0716	10.9548	11.0534	11.0738	10.9401	11.0789
YAL017W	9.99602	9.45194	9.83763	9.68419	9.73688	9.38679	9.73219	9.75832	9.62013	9.63634	9.96213	9.93305	9.28188	9.38301	9.60256	9.64445	9.36581	9.95676	9.57811	9.35267	9.70712	9.25653	9.49649	9.70027	9.76776	9.75618	9.51867	9.64884	9.87478	9.50881	9.41498	9.23425	9.84047	9.67771	9.83085	9.40929	9.18522	9.75155	9.72053	9.55112	9.38474	9.74243	9.7721	9.80655	9.96755	9.79641	9.63112	9.55612	9.74907
YAL019W	9.80551	10.1845	10.0356	10.0658	10.0978	10.3416	9.84127	9.81405	10.0228	10.1407	9.95841	9.99039	10.331	10.0296	9.87083	9.78685	9.92596	10.1832	9.91203	10.0963	10.1783	10.3163	10.137	10.144	10.1514	10.0373	9.83956	9.55249	10.0343	10.0817	9.97331	9.86356	9.94355	9.99353	9.94961	10.1791	10.3768	10.1321	10.0028	10.0435	9.65281	10.125	10.1366	10.0738	9.90423	9.92313	10.0516	10.0994	10.0563
YAL020C	8.30687	8.38179	8.3056	8.28078	8.36419	8.42946	8.48048	8.62043	8.53141	8.50522	8.22478	8.46308	8.56095	8.5766	8.39689	8.3132	8.59007	8.32732	8.40245	8.44987	8.51221	8.28432	8.45166	8.43192	8.25491	8.37594	8.55879	8.63485	8.40989	8.42705	8.34434	8.68824	8.29292	8.30498	8.39986	8.41292	8.56012	8.55503	8.34906	8.49211	8.39994	8.49454	8.39473	8.4297	8.36067	8.41295	8.47034	8.45069	8.49926
YAL021C	10.3413	10.4058	10.4579	10.4454	10.5295	10.7779	10.7269	10.6018	10.4751	10.6982	10.5136	10.7557	10.736	10.3369	10.5541	10.2605	10.2554	10.6335	10.4866	10.34	10.5019	10.7144	10.4608	10.6454	10.6762	10.3836	10.2364	10.1275	10.5522	10.6579	10.5989	10.1193	10.6902	10.6594	10.6523	10.4437	10.7235	10.4732	10.7924	10.4495	10.2708	10.7054	10.7105	10.5613	10.642	10.6764	10.6632	10.512	10.7792
YAL022C	9.12927	9.25312	9.25757	9.04371	9.20862	9.27624	9.14172	9.06418	9.32225	9.10241	9.30172	9.3224	9.0736	9.19478	9.13996	9.18934	9.27006	9.12424	9.09497	9.21262	9.31274	9.15259	9.35931	9.11189	9.26372	9.2209	8.98615	9.05249	9.28037	9.16619	9.16582	9.32675	9.19221	9.12095	9.20863	9.18008	9.07831	9.34101	9.11271	9.20788	9.01972	9.27396	9.31581	9.2845	9.18495	9.23852	9.22543	9.16152	9.09839
YAL023C	11.8117	12.2987	12.2979	11.9248	12.1657	12.1359	11.9123	12.2209	12.0298	12.1162	12.1153	12.1291	12.1226	11.9567	11.7982	12.1272	12.3117	12.3351	11.8377	12.0853	12.068	12.184	12.2777	12.2688	12.0529	12.2399	11.8131	11.7263	12.2911	12.0466	12.228	11.8926	11.9817	12.262	12.1372	12.1481	12.128	12.1093	12.0076	12.1327	11.5848	12.2525	12.1764	12.1097	12.2605	12.1334	12.2481	11.9896	12.0965
YAL024C	8.60278	8.75637	8.73059	8.68918	8.60008	8.73221	8.45793	8.15965	8.62723	8.62265	8.76212	8.68499	8.65198	8.46912	8.38683	8.31266	8.51984	8.83278	8.40347	8.56599	8.44786	8.63126	8.6152	8.71162	8.77576	8.47942	8.25515	8.18301	8.77201	8.69156	8.41217	8.11246	8.66434	8.77329	8.58734	8.71347	8.78604	8.39973	8.50952	8.57501	8.17616	8.54497	8.69085	8.75652	8.63815	8.51236	8.64893	8.62547	8.64061
YAL025C	10.1923	10.6105	10.3864	10.6394	10.4227	10.7383	10.0167	10.0481	10.569	10.5747	10.0393	10.2719	10.9962	10.6656	10.5355	10.1699	10.5479	10.3222	10.4999	10.6087	10.3743	11.0087	10.4456	10.5217	10.4482	10.2067	10.6005	10.1811	10.4449	10.7478	10.5124	10.2942	10.1147	10.3351	10.3606	10.755	11.0251	10.3487	10.4364	10.5671	10.6731	10.5772	10.5015	10.5232	10.244	10.3358	10.5259	10.6802	10.462
YAL026C	9.85463	9.93127	10.0608	9.8608	9.88733	9.99863	9.80683	9.61025	9.89901	9.88434	10.0077	9.97302	9.88539	9.6956	9.7005	9.75371	9.79174	10.1575	9.77617	9.73503	9.93597	9.94738	9.98156	9.9227	9.98005	9.93481	9.58082	9.50619	9.99699	9.84122	9.83252	9.68337	9.92505	9.87174	9.86194	9.9583	9.83634	10.0352	9.78902	9.88543	9.47967	9.84463	9.99509	9.96046	9.93614	9.90037	9.85231	9.8626	9.80367
YAL027W	8.14536	8.01504	8.14005	8.14831	8.31678	8.15777	8.27855	8.31691	8.16197	8.04523	8.23228	8.13688	8.20563	8.10158	8.21434	8.32538	8.09841	8.23919	8.3276	8.19143	8.14392	8.13764	8.00782	8.08366	8.16804	8.1349	8.40256	8.44699	8.18835	8.14517	8.20855	8.29191	8.27551	8.23187	8.30685	7.9928	8.04528	8.28574	8.18981	8.20908	8.35681	8.22965	8.08754	8.07268	8.27061	8.33466	8.18846	8.15889	8.24303
YAL028W	7.48441	7.19038	7.3399	6.84988	7.10369	6.78595	7.19018	7.60834	7.18251	7.34655	7.28552	7.44995	6.68585	6.8193	6.92646	7.61218	7.13251	7.13925	6.95383	7.16428	7.61441	6.82528	7.09578	7.17681	7.08372	7.43789	7.02969	7.39502	7.10147	6.79399	7.45808	7.62936	7.4228	7.56399	7.32645	6.61842	6.80689	7.66864	7.40286	6.96618	7.0523	7.27356	7.10436	6.90396	7.1402	7.36643	6.90374	6.81489	7.01235
YAL029C	10.4158	10.6085	10.5709	10.4757	10.6204	10.4806	10.2122	10.2481	10.3135	10.5125	10.5217	10.5217	10.5755	10.3729	10.2006	10.2251	10.3527	10.5877	10.2931	10.2903	10.4014	10.5234	10.5004	10.5635	10.4962	10.4148	10.2435	10.1233	10.5094	10.5568	10.5529	10.1325	10.4714	10.4664	10.5497	10.5769	10.6663	10.3981	10.3295	10.3436	10.1253	10.3989	10.5392	10.4462	10.4121	10.3772	10.3291	10.4933	10.3314
YAL030W	9.14044	8.76494	8.84711	8.8622	8.79357	8.74483	9.11188	9.00363	8.88081	8.60482	9.14858	8.9115	8.47631	8.84387	9.01187	9.19132	9.05554	8.8403	8.95027	8.86949	8.82255	8.75689	8.8697	8.65698	8.70952	8.94066	9.07281	9.27278	8.87224	8.74617	8.76586	8.83739	8.87197	8.79485	8.86322	8.7972	8.56293	8.66643	8.94365	9.2184	9.25767	8.73694	9.00679	8.95299	8.92901	8.83798	8.84325	9.0368	8.85691
YAL031C	9.1557	8.95023	9.08248	9.06838	8.86781	8.86004	9.12574	9.03129	8.98023	9.11327	9.0082	9.09833	8.70652	8.95118	8.98814	9.22264	8.91655	8.96021	8.91168	8.99581	9.35291	8.81867	9.00236	8.99925	8.96812	9.03668	8.89145	8.93493	8.92016	8.85336	8.95644	9.17948	9.00041	9.01052	8.93118	8.83962	8.74736	9.31543	8.99179	8.99127	8.91254	8.98039	9.03229	9.04678	9.06614	9.02653	8.97391	8.9318	9.0343
YAL032C	8.43583	8.58038	8.5556	8.36423	8.56447	8.41248	8.45561	8.86013	8.49823	8.48758	8.57497	8.41094	8.65354	8.55726	8.40986	8.64529	8.62268	8.6681	8.33282	8.48675	8.43299	8.59561	8.58392	8.60058	8.3795	8.69999	8.48491	8.59839	8.62396	8.55759	8.57949	8.59311	8.41016	8.42536	8.50964	8.72917	8.58147	8.6016	8.47079	8.40715	8.4211	8.67778	8.41505	8.51152	8.46935	8.5409	8.44497	8.57121	8.54611
YAL033W	7.50427	7.64245	7.44488	7.63882	7.42452	7.49728	7.60709	7.43005	7.95272	7.71239	7.4024	7.28246	7.61656	7.84626	7.61641	7.44229	7.69083	7.38425	7.68085	7.84186	7.35288	7.62943	7.62925	7.45844	7.55784	7.8699	7.69937	7.63302	7.37292	7.5941	7.48768	7.86249	7.65884	7.64281	7.38996	7.57981	7.56295	7.52593	7.70242	7.76473	7.58468	7.29133	7.4846	7.61081	7.31353	7.74338	7.7242	7.5503	7.42499
YAL034C	8.68571	8.489	8.65562	8.56213	8.84933	8.61731	8.52339	9.54339	8.51656	8.67704	8.82271	8.69334	8.59292	8.30753	8.68742	8.74775	8.65537	8.99381	8.70444	8.48829	8.85238	8.50998	8.57471	8.49817	8.40963	8.83915	8.68586	9.05171	8.80686	8.5846	8.92917	8.48874	8.68557	9.05052	8.84974	8.47335	8.52448	8.69785	8.82626	8.40892	8.77116	8.89595	8.59378	8.45489	8.68091	8.90737	8.42323	8.57294	8.85952
YAL034W-A	7.31405	7.315	7.44717	7.53591	7.30002	7.38392	7.3157	7.28932	7.45118	7.29972	7.27002	7.25376	7.47945	7.53861	7.47108	7.30505	7.57405	7.34327	7.37291	7.43479	7.33423	7.36305	7.28382	7.20992	7.36809	7.30723	7.47331	7.35229	7.57495	7.4343	7.24275	7.34557	7.39082	7.482	7.32572	7.44741	7.33881	7.41449	7.49114	7.39732	7.25869	7.54353	7.33895	7.44076	7.26091	7.41875	7.50023	7.48835	7.44932
YAL035W	12.1521	12.3414	12.219	12.3525	12.4264	12.5319	12.1041	12.0818	12.2072	12.4582	12.0998	12.2731	12.6186	12.2662	12.2061	12.0451	12.1078	12.2759	12.2498	12.2791	12.2594	12.5179	12.2901	12.414	12.4135	12.2741	12.1564	11.8992	12.2639	12.4544	12.3313	11.9932	12.3389	12.3716	12.3228	12.5031	12.6763	12.153	12.3104	12.2676	12.1547	12.4053	12.3027	12.2387	12.1374	12.2896	12.4062	12.3433	12.3305
YAL036C	9.76195	10.2509	9.96775	10.0654	10.0187	10.2103	9.71008	9.78293	10.0353	10.0711	9.73379	9.87768	10.2503	10.2059	10.0001	9.87347	10.1334	9.86568	9.99653	10.292	9.97275	10.2866	10.1644	10.0814	10.0173	9.96411	9.97554	9.57626	9.93078	10.141	9.94829	10.0958	9.68119	9.70429	9.82229	10.2523	10.3266	9.91567	9.86142	10.1699	10.087	9.84193	10.0514	10.144	9.8909	9.70238	10.0776	10.1822	9.96916
YAL037W	6.15871	6.37956	6.53317	6.18729	6.09466	6.1634	6.09616	5.95222	6.32788	6.10413	6.45294	6.30865	6.00484	6.19225	5.95582	6.21757	6.06811	6.10163	6.07483	6.53021	6.34064	6.12773	6.51459	5.84412	6.02419	6.3238	6.30116	6.35581	5.96995	5.99373	6.49435	6.49175	6.45668	6.10298	6.55538	6.35483	6.16786	6.4295	6.38258	6.15202	6.212	6.36112	6.07046	5.87416	6.13698	6.1577	6.02783	6.14501	6.08524
YAL038W	15.8956	16.0986	16.1824	16.0389	16.0087	15.9446	15.7697	16.0536	16.0259	15.9976	15.9937	15.9283	16.0835	16.0252	15.7477	16.1044	16.1535	16.0123	15.7858	16.1625	15.7669	16.1688	16.214	15.977	16.0694	16.0603	15.7287	15.9869	16.0621	15.9925	16.1747	15.7307	16.136	16.2748	16.1613	16.0268	16.1366	15.6522	16.0594	16.0071	15.8035	16.0902	15.8818	16.0153	15.873	16.0317	16.1129	15.9503	15.9443
YAL039C	9.64516	9.23965	9.527	9.98646	9.44355	9.48071	10.0972	9.61042	9.8422	9.83024	9.42239	9.70421	9.99122	9.56186	9.9979	9.51775	9.37291	9.24641	10.2195	9.42959	9.62904	9.90081	9.5146	9.48179	9.54528	9.26826	10.2367	9.77369	9.45669	9.77604	9.44513	9.57985	9.81466	9.51018	9.57127	9.4275	9.75361	9.37617	10.054	10.0373	10.4251	9.81807	9.71129	9.64925	9.59608	9.94203	9.61871	9.91281	9.94769
YAL040C	10.6925	10.6035	10.5333	10.9906	10.8258	10.6073	10.6355	10.6003	10.4999	10.5799	10.8659	10.6045	10.9682	10.709	10.7543	10.4454	10.2378	10.7001	10.7721	10.4269	10.5158	10.8913	10.5769	10.7855	10.5525	10.3205	10.6875	10.5876	10.6634	10.8621	10.7142	10.3193	10.6644	10.4884	10.644	10.841	10.8839	10.344	10.5257	10.6464	10.8577	10.8038	10.8867	10.8583	10.7584	10.7207	10.5621	10.7224	10.8264
YAL041W	9.78182	9.86955	9.88727	9.81009	9.74754	9.77556	9.78094	9.46384	9.76835	9.8441	9.70208	9.86965	9.7864	9.60405	9.59684	9.81639	9.69337	9.78007	9.78348	9.80161	9.84108	9.78563	9.81002	9.79992	9.88214	9.8023	9.51202	9.42319	9.72092	9.7242	9.71526	9.7009	9.86837	9.74717	9.73164	9.85891	9.83732	9.96408	9.71019	9.81411	9.57803	9.73305	9.69664	9.77093	9.72319	9.70643	9.85005	9.78806	9.62748
YAL042W	11.1043	11.2635	11.2506	11.1438	11.1773	11.1464	11.1961	11.305	11.3268	11.2482	11.1223	11.2414	11.2103	11.2568	11.2008	11.2796	11.3407	11.0724	11.1117	11.3528	11.1082	11.1537	11.2416	11.2145	11.3152	11.3371	11.1057	11.2918	11.1686	11.228	11.2178	11.0922	11.2619	11.2654	11.2816	11.3606	11.2901	11.0865	11.2632	11.3102	11.0971	11.279	11.2023	11.263	11.1872	11.2488	11.3961	11.1742	11.2145
YAL043C	10.0206	9.97101	10.0077	10.0624	10.1372	10.1621	10.0809	10.2526	9.9778	10.107	10.1101	10.1137	10.095	10.1601	10.1409	9.96513	9.97097	10.0634	10.0106	9.9832	10.1805	10.1107	10.0189	10.1331	10.0691	10.0101	9.94686	9.98399	10.1056	10.0989	10.1452	9.97247	10.1388	10.0553	10.1909	10.09	10.1608	10.1047	10.1186	9.95582	9.96521	10.2243	10.113	10.0664	10.0078	9.98896	10.1654	10.0127	10.135
YAL044C	10.4374	10.4485	10.8528	10.0738	10.5577	10.235	10.1715	10.1185	10.3769	10.0669	10.143	10.6791	10.009	10.7838	10.2807	10.3501	10.4715	10.1559	10.3235	10.4584	10.1619	9.79468	10.6378	10.0752	10.6984	10.3289	10.3668	10.7329	10.1444	10.4154	10.4389	10.6409	10.7034	9.95893	10.6833	10.1811	9.96378	10.3484	10.516	10.2714	10.2631	9.95391	10.8446	10.3397	10.252	10.3435	10.7043	10.5159	10.1828
YAL044W-A	8.6463	8.52225	8.42775	8.4789	8.28674	8.3885	8.62203	8.48664	8.62903	8.49863	8.47663	8.48328	8.36189	8.61802	8.60632	8.71345	8.65165	8.35814	8.37914	8.61821	8.41534	8.37973	8.41812	8.2624	8.42929	8.53675	8.51123	8.65971	8.53666	8.34169	8.53584	8.36805	8.52455	8.38019	8.38315	8.53553	8.45	8.28789	8.325	8.52939	8.67637	8.28302	8.45127	8.53016	8.59865	8.42959	8.54939	8.54884	8.32131
YAL046C	7.73512	7.58826	7.60035	7.82051	7.29383	7.61595	7.78267	7.36468	7.77548	7.57561	7.65813	7.72574	7.39689	7.79774	7.83061	7.63372	7.53391	7.40821	7.8507	7.74101	7.44938	7.56018	7.52783	7.68157	7.59419	7.31664	7.95161	7.66074	7.57552	7.52703	7.41235	7.72376	7.64009	7.49118	7.32962	7.52507	7.66034	7.51869	7.61559	7.75555	7.75936	7.54645	7.84222	7.82359	7.6684	7.6603	7.67475	7.83571	7.64934
YAL047C	7.83893	7.95093	8.0396	7.9966	8.00182	8.09334	7.9193	7.86952	7.97137	7.82271	7.89796	7.86666	8.06396	7.9484	8.10052	8.04924	8.00178	7.92845	8.02478	8.05583	8.15774	8.04566	7.96677	8.03267	7.96032	7.8779	7.93955	7.84026	8.02896	7.93002	7.91159	8.01808	8.04568	8.04167	7.96265	8.0703	8.10632	8.02628	8.12941	7.91495	7.96382	7.98321	7.92168	7.94439	7.80539	7.83759	8.00288	7.99471	7.93698
YAL048C	8.51127	8.4054	8.41848	8.35553	8.64205	8.68568	8.53446	8.62094	8.20118	8.55401	8.74022	8.62673	8.46761	8.43638	8.35031	8.36182	8.18124	8.62347	8.35898	8.28852	8.83556	8.43289	8.51272	8.50672	8.5273	8.33509	8.19903	8.20682	8.55866	8.44198	8.49657	8.51646	8.46535	8.37454	8.44574	8.39561	8.53414	8.87858	8.31508	8.36063	8.19443	8.35172	8.75944	8.55722	8.52709	8.39318	8.42914	8.34039	8.43014
YAL049C	10.4514	9.56789	9.58179	10.2928	10.2524	10.0499	9.76949	10.4425	9.5633	9.68199	10.6527	9.72087	9.45643	10.2944	9.93724	9.87205	9.72775	10.3444	9.89845	9.66621	9.75122	9.57769	9.68466	9.7713	9.55	9.67298	10.4113	10.6298	10.1485	10.022	10.1738	9.5352	9.70453	9.62842	10.329	9.81826	9.50625	9.61948	9.76956	10.0175	10.0984	9.7431	10.3633	10.439	10.3956	9.53158	9.75167	9.76861	10.2752
YAL051W	9.36546	9.43058	9.4821	9.40688	9.57576	9.38059	9.32019	9.43291	9.30374	9.33138	9.53808	9.40329	9.26875	9.4191	9.29663	9.38606	9.28204	9.52592	9.45772	9.34744	9.48805	9.43568	9.47421	9.26107	9.49247	9.42585	9.36125	9.27137	9.39895	9.40407	9.49815	9.25894	9.36316	9.41422	9.54347	9.53842	9.37187	9.44649	9.45583	9.30822	9.28231	9.43212	9.46151	9.387	9.39316	9.43324	9.34627	9.38835	9.476
YAL053W	10.8005	10.795	10.9381	11.0022	10.5149	10.7283	10.87	11.0112	10.8141	10.8541	10.6794	10.7471	11.1252	10.7889	10.9498	10.6878	10.9713	10.7023	10.947	10.5935	10.989	11.0987	10.9823	10.7419	10.8533	11.0635	10.7366	10.726	10.6515	10.6918	10.8022	10.5931	10.8755	10.8236	10.7524	11.0476	10.996	10.8079	10.9313	11.0827	10.9091	10.9687	10.8085	10.9922	10.6879	10.812	10.9125	11.0391	10.7231
YAL054C	7.47177	7.03874	7.39651	7.51655	6.96405	7.3767	7.45637	7.55865	7.63209	7.31191	7.3147	7.45311	7.29716	7.28035	7.65916	7.58834	7.1847	7.4918	7.66289	7.07448	7.4651	7.343	7.28375	7.40146	7.16773	7.32341	7.91417	7.72475	7.1871	7.23258	7.28803	7.31854	7.18208	7.21861	7.22207	7.13261	7.23523	7.32188	7.53531	7.49949	7.72356	7.19318	7.15069	7.48436	7.63858	7.60879	7.39636	7.3787	7.40321
YAL055W	7.29115	7.0338	7.12369	7.03788	6.88964	6.98189	7.27805	7.259	7.29796	7.03705	7.16349	7.23922	6.93816	6.88738	7.18539	7.41116	7.11694	7.13812	7.20981	7.18627	6.9308	7.06144	7.01886	6.89851	6.97016	7.0736	7.3036	7.42217	7.15465	7.00911	6.99777	7.16656	7.15891	7.09676	7.03449	6.98172	6.84252	7.13834	7.12979	7.08332	7.32211	7.04181	7.08256	7.17214	7.16	7.37107	7.23844	7.12434	7.18997
YAL056W	9.94665	10.1931	10.3018	9.7636	9.82837	9.61792	10.2827	10.083	10.2501	10.243	9.91121	10.1814	10.3824	9.45378	10.0283	10.038	10.0902	9.8794	10.1089	10.0116	10.3708	10.3156	10.3512	9.75456	10.198	10.2581	9.8029	9.95043	9.83788	9.62366	9.71219	9.75783	10.379	10.2849	9.91121	10.1977	10.1379	10.3684	10.3644	10.0866	9.60355	10.4542	9.73315	9.76491	9.79816	10.2907	10.2475	10.2741	9.90151
YAL058W	8.4938	8.46292	8.37919	8.48478	8.27362	8.6673	8.39382	8.28797	8.4448	8.46583	8.51263	8.52182	8.48939	8.67557	8.23617	8.41384	8.38274	8.32923	8.33256	8.38327	8.43964	8.33461	8.41645	8.6577	8.36534	8.24302	8.42102	8.53556	8.31832	8.44337	8.51861	8.86592	8.29915	8.17784	8.32191	8.42344	8.50026	8.33608	8.17535	8.3844	8.42407	8.28542	8.74633	8.57173	8.61348	8.29182	8.41909	8.23557	8.3304
YAL059W	8.92436	9.46833	9.03349	9.39286	9.32264	9.51374	8.7065	8.90999	9.42523	9.52252	8.71629	8.84925	9.87341	9.62108	9.27506	8.87977	9.21078	9.01335	9.19153	9.49517	8.91911	9.68178	9.16131	9.55277	9.28989	9.0694	9.30073	9.17315	8.98643	9.6609	9.44746	9.29961	8.96535	9.26955	9.22857	9.56358	10.0072	9.1728	9.1889	9.01948	9.27317	9.38347	9.01972	9.11479	8.87775	9.30899	9.3198	9.45693	9.30183
YAL060W	11.1866	9.6904	10.022	10.3622	10.5291	10.2699	10.4099	10.9726	9.90751	9.79478	10.713	10.5904	9.6803	10.0838	10.3802	10.3583	9.98988	10.9098	10.4862	9.64469	9.90429	9.53134	9.7712	10.0876	10.3557	10.1085	10.8148	10.9138	10.6045	10.2907	10.2077	10.0512	10.4738	9.884	10.6489	9.67242	9.61693	9.83014	10.1836	10.6139	11.0137	9.93665	10.8263	10.6497	10.9151	10.1599	9.95873	9.89025	10.787
YAL061W	8.6415	7.17191	7.5433	8.20171	7.38116	7.32352	8.00772	9.23898	7.91138	7.66436	8.28531	7.7431	7.24223	7.45638	8.68503	7.82368	7.44956	8.3415	8.76029	7.03617	8.34789	7.47751	7.81601	7.17014	7.07796	8.07523	8.4648	9.08431	7.85421	7.94109	7.46924	7.35191	7.78426	8.01993	7.42989	7.43244	7.29199	7.7741	8.10065	7.37072	8.89018	8.34985	7.18455	8.4838	8.43528	7.67032	7.37119	8.24274	8.11605
YAL062W	5.96613	6.36761	6.3018	5.62757	6.10955	5.68709	6.88857	6.30842	6.37048	6.33785	5.70436	6.77143	6.56072	5.50722	6.33648	6.57175	6.44248	6.02919	6.31315	5.56327	6.36507	6.07489	6.33903	5.64205	6.4756	6.81978	5.72514	6.23623	5.91631	6.69061	6.08389	5.78271	7.00106	6.17	5.88188	6.03515	6.04248	6.66994	6.37576	5.71324	6.1749	6.44005	5.80094	5.80845	6.24667	6.81912	6.24195	6.15329	6.26924
YAR002C-A	10.8373	11.0374	11.0255	10.8436	10.8917	10.9259	10.8648	11.2108	11.1432	10.8911	10.9048	10.8957	10.8384	10.9571	10.8732	11.1687	11.3402	11.0821	10.8756	11.1566	10.9927	10.9576	11.0282	10.9075	10.7679	11.2702	10.9252	11.0652	11.0963	10.8318	11.1183	11.1205	10.7852	11.0498	10.7856	10.887	10.9056	10.847	10.8693	11.2033	10.7943	11.0208	10.9042	10.9621	10.9881	11.0108	11.1089	10.9317	10.9122
YAR002W	9.97928	10.0307	9.93665	9.88147	10.1113	10.145	9.86675	9.8296	9.93332	9.93405	9.83268	9.98735	10.1512	9.94431	10.0046	9.94409	10.0043	9.97491	9.98475	10.0257	10.0235	10.1481	9.93816	10.04	10.0128	10.0341	9.83446	9.74116	9.96575	10.0143	10.0458	9.85387	9.83053	10.1074	9.90055	9.91857	10.1807	9.93738	9.98019	9.92012	10.0628	9.97581	10.1072	9.89965	9.97411	9.87587	10.0653	9.97076	9.91676
YAR003W	9.01256	9.16614	9.27556	9.06234	9.0384	8.98827	9.21611	9.09819	9.12827	9.09036	9.03971	9.10907	9.17094	9.09145	8.88357	9.12265	9.2686	9.25336	9.05269	9.16699	9.15829	9.12926	9.21485	9.20747	9.0486	9.17119	8.92702	8.85943	9.24259	9.09218	9.13966	9.22177	9.08812	9.05581	9.13058	9.07587	9.12553	9.27876	9.06356	9.17187	8.85646	9.08484	8.99433	9.03247	9.0485	9.18809	9.06724	9.07658	8.9976
YAR007C	9.89774	10.0709	10.1454	10.2478	9.8506	10.216	10.2048	10.0789	9.95471	10.2562	9.80239	10.1923	10.2893	10.1707	10.0613	9.89659	9.95678	10.0798	10.0039	10.1389	9.93515	10.165	9.97511	10.1302	10.1512	9.73932	10.0985	9.83188	10.1846	10.2342	9.94076	9.67639	10.2421	10.295	10.1128	10.0175	10.2578	9.66303	10.2888	10.1778	9.83992	10.3051	10.1089	10.1278	10.0791	10.137	10.089	10.122	10.2079
YAR008W	7.97495	8.31962	8.3863	8.41797	8.27153	8.2616	8.10853	7.97383	8.50853	8.28987	7.83489	8.03019	8.59612	8.53477	8.40128	8.09942	8.37735	8.16796	8.29002	8.40887	7.97496	8.4395	8.26424	8.16385	8.22865	8.12961	8.44912	8.16009	8.36277	8.44332	8.03227	8.11702	8.33508	8.4692	8.28566	8.31243	8.52291	7.93527	8.50185	8.29655	8.23812	8.49963	8.0565	8.31725	8.1424	8.32515	8.3078	8.46017	8.19819
YAR014C	10.0259	10.1827	10.1255	9.98057	9.9998	9.98208	9.79215	9.79697	9.9775	10.1499	9.88333	10.0586	10.0214	10.014	9.8029	9.97435	9.87628	9.95004	9.81634	10.1164	10.1781	10.0769	10.0736	10.0355	10.033	10.0107	9.86629	9.72735	9.85512	9.96887	10.1048	9.82992	9.91739	9.99388	10.0202	10.1064	10.1526	10.1211	9.8925	9.97165	9.8303	9.95548	10.1487	9.95151	9.83352	9.85119	10.0272	10.0194	9.90645
YAR015W	11.0481	10.5477	10.9967	10.5877	10.8356	10.8714	10.1505	10.4791	11.286	10.4131	10.5022	10.8749	10.5664	11.3178	10.9735	11.2726	10.7007	10.2256	10.2918	10.8763	10.5426	10.6434	10.9686	10.3465	11.6338	10.6908	10.3995	11.2873	10.2713	10.7789	11.3456	10.5368	11.5529	10.4627	11.3499	11.1311	10.7064	10.325	11.4715	10.1624	10.8318	10.3959	11.1396	10.463	10.4986	10.699	11.8105	10.7398	10.5857
YAR018C	8.62153	8.61222	8.78566	8.75693	8.57302	8.51195	8.83538	8.49033	8.52413	8.59221	8.62308	8.69804	8.58746	8.6511	8.85253	8.55889	8.64322	8.50261	8.73048	8.87329	8.4105	8.63188	8.49296	8.61518	8.64247	8.39433	8.88415	8.61955	8.69576	8.67089	8.42527	8.5903	8.59355	8.54544	8.4726	8.75216	8.70066	8.45208	8.50076	8.74877	8.73301	8.55556	8.67341	8.88817	8.68681	8.58655	8.5385	8.72478	8.60126
YAR019C	8.3864	8.4033	8.55767	8.44094	8.38455	8.29664	8.33048	8.49648	8.30756	8.39053	8.40572	8.46403	8.26365	8.43959	8.39294	8.41888	8.33511	8.53585	8.30757	8.25948	8.51784	8.41522	8.30435	8.54982	8.30146	8.37765	8.2701	8.24087	8.45444	8.30406	8.4885	8.33144	8.42867	8.38802	8.35263	8.37076	8.47831	8.5329	8.29911	8.23184	8.24614	8.45128	8.29785	8.40064	8.47374	8.30829	8.28857	8.35129	8.3442
YAR020C	5.1177	5.34889	5.36932	5.25166	5.03206	5.06859	5.35676	5.30695	5.12425	5.12157	4.97659	5.28893	5.24787	5.25334	5.20258	5.31057	5.2031	5.3192	5.11665	5.14885	5.25858	5.07724	5.43843	5.03848	5.14872	5.38715	5.18106	5.16161	5.2566	5.21229	5.18687	5.02503	5.21053	5.2108	5.39451	5.2215	5.1078	5.49264	5.10452	5.24715	5.0338	5.16594	5.31881	5.17432	5.13327	5.25529	5.04037	5.07024	5.3469
YAR023C	6.27338	6.30738	6.53367	6.42496	6.24388	6.13367	6.64041	6.68845	6.25969	6.42783	6.34575	6.56317	6.30131	6.23317	5.98266	6.26709	6.53068	6.54417	6.17541	6.47752	6.7402	6.13864	6.36118	6.44638	6.17638	6.44762	6.16155	6.24471	6.34718	6.32274	6.50281	6.46144	6.28653	6.23419	6.42666	6.24891	6.22073	6.71471	5.9825	6.56654	6.23124	6.49859	6.23963	6.3973	6.34463	6.45309	6.15055	5.98637	6.46632
YAR027W	8.93632	7.932	8.01106	7.90328	8.54016	8.45533	8.21601	8.01584	8.80131	8.17226	8.86872	8.21268	7.70851	8.08049	8.74415	8.91209	8.03606	8.17992	8.25455	7.80519	8.72563	8.23202	7.98051	7.98689	8.32785	8.70096	8.64335	8.9113	8.04721	7.90212	8.18474	8.90606	8.56673	8.54798	8.12167	7.76307	7.79693	8.32728	8.56401	8.15303	8.88551	7.97858	8.54819	7.9686	8.63267	8.30573	8.65876	8.54245	8.20413
YAR028W	7.11131	6.09554	6.09968	5.63874	6.62312	6.75076	5.8415	5.85822	7.1001	6.05467	7.25357	6.12702	5.66204	5.99114	6.64463	7.25426	6.16871	6.07564	5.91797	6.23472	6.85036	6.76433	6.07391	6.25071	6.61436	7.02364	6.65666	6.65332	5.91964	5.6728	6.19085	7.28377	6.95591	6.81312	6.15999	5.93336	5.81532	6.69139	6.89978	5.69546	6.70433	6.02834	6.6555	5.61539	6.92852	6.17739	6.89305	6.8305	5.94766
YAR029W	5.36814	5.21815	5.17422	4.77531	5.09138	4.8321	4.99513	4.80397	5.3526	4.97655	5.25078	5.15517	4.77803	4.88347	4.82473	5.2755	5.17317	5.18576	4.83136	5.29068	5.01058	4.90451	5.16286	5.2556	4.95552	5.36089	4.84882	5.17277	5.13602	4.87515	5.2048	5.67183	5.10483	5.24249	5.29439	4.81328	4.96596	5.45603	5.09359	4.88849	4.82902	5.02157	5.2083	4.73491	5.09522	5.21378	4.86943	5.03786	4.88267
YAR033W	5.91163	5.06019	5.19202	4.79549	5.44482	5.7082	5.09108	4.85987	5.58249	5.21343	5.81714	5.16756	4.88284	4.91962	5.59404	6.06004	5.23672	4.98019	5.01356	5.01533	5.61399	5.24207	5.13955	4.94811	5.60147	5.80414	5.28184	5.62374	4.85769	4.93096	5.10931	5.701	5.795	5.43907	5.17483	5.05469	4.9954	5.26591	5.47337	4.93324	5.51829	4.95891	5.64213	4.72292	5.80977	4.98908	5.65487	5.27895	4.86101
YAR035W	6.54013	6.35488	6.33942	6.3801	6.42514	6.66806	6.60226	6.87865	6.55366	6.66591	6.43771	6.72456	6.57568	6.31774	6.73086	6.38756	6.46221	6.695	6.33594	6.35584	6.54787	6.57593	6.42478	6.35498	6.30476	6.28354	6.72244	6.66868	6.70975	6.52766	6.50034	6.93578	6.4027	6.52847	6.37394	6.39376	6.48251	6.32399	6.35025	6.55752	6.38699	6.80664	6.51767	6.40199	6.55212	6.56616	6.53581	6.49858	6.4161
YAR042W	9.88533	9.99375	9.97277	10.0161	9.84836	9.76409	9.70512	9.88258	9.5165	9.8922	9.71589	10.1861	10.006	9.94172	9.7844	9.77805	9.75238	9.61433	9.84844	9.60129	9.55908	9.79902	9.92323	10.0553	9.95978	9.60258	9.57247	9.49267	9.70161	10.1142	9.78683	9.43525	9.59545	9.72766	9.93725	10.1017	10.2441	9.64789	9.74294	9.93111	9.63656	9.80605	9.9004	10.1665	9.73837	9.86032	9.95498	9.65515	10.1915
YAR050W	7.00125	7.11922	5.62522	7.54452	7.85936	7.94495	5.57585	6.62222	6.77331	6.02376	7.90539	7.33507	5.96996	7.91438	6.78841	5.98602	5.99465	8.17407	5.84997	7.3207	6.81502	7.66215	5.93114	6.06831	6.60079	6.91803	6.38914	11.278	7.02844	5.80234	7.76712	6.74331	6.71935	8.44978	6.91287	5.62884	5.68882	6.83588	8.18848	5.72458	6.81891	7.04221	9.25244	7.52222	7.20956	5.6866	7.13301	10.0973	5.83575
YBL001C	10.5819	10.2887	10.2726	10.1821	10.0096	9.9585	10.4905	10.2948	10.4313	10.2718	10.0781	10.3886	10.0129	10.3335	10.2614	10.4697	10.5404	10.2763	10.2109	10.2276	10.1932	10.1712	10.2906	10.0261	9.92235	10.3453	10.343	10.5637	10.2903	10.0488	10.1332	10.1908	10.0861	10.0965	10.0523	10.1726	9.97993	9.96373	10.1303	10.3844	10.7248	10.0272	10.169	10.2764	10.326	10.0187	10.0952	10.3482	10.1192
YBL002W	11.6258	11.695	11.6751	12.0786	11.6613	11.9072	11.6356	11.6618	12.0803	11.6562	11.6946	11.4602	11.9485	11.9619	11.877	11.8184	11.8736	11.7029	11.9062	12.0773	11.4935	11.6772	11.7694	11.8304	11.9163	11.78	11.9496	11.721	11.9361	11.869	11.4569	12.1064	11.7117	12.0264	11.783	11.7841	11.8203	11.7993	11.8501	11.8162	11.4447	11.714	11.4901	11.8273	11.6143	11.985	11.9049	11.8703	11.8405
YBL003C	12.0757	12.1006	12.0344	12.2826	11.9708	12.155	12.2403	12.396	12.496	12.1279	12.1913	11.8256	12.2634	12.2508	12.1681	12.2125	12.4219	12.2647	12.2047	12.4003	12.0246	11.973	12.1989	12.4185	12.1868	12.5391	12.0864	12.1547	12.3082	12.1535	11.8764	12.5679	12.2126	12.5387	12.2294	12.2457	12.1731	12.3199	12.2342	12.246	11.6995	12.1601	11.8311	12.0937	11.96	12.3619	12.4327	12.1828	12.2618
YBL004W	10.1234	10.8344	10.4698	10.7022	10.853	11.0133	10.071	10.5046	10.3985	10.8818	10.439	10.5105	11.0925	10.5607	10.357	9.99383	10.3585	10.7398	10.3944	10.5163	10.7002	11.0894	10.701	10.7457	10.6549	10.6441	10.2507	10.2166	10.5089	10.8455	10.8733	10.2639	10.4263	10.808	10.7109	11.0498	11.1284	10.6668	10.5583	10.3953	10.1482	10.6115	10.6857	10.4027	10.155	10.4597	10.5567	10.7197	10.6314
YBL005W	8.57541	8.54489	8.56199	8.6849	8.6241	8.84225	8.50882	8.47944	8.45039	8.45665	8.81016	8.63431	8.64339	8.44561	8.35944	8.50616	8.39115	8.77158	8.57693	8.53205	8.87869	8.45824	8.67912	8.42887	8.75388	8.52982	8.48221	8.29298	8.62315	8.46018	8.49211	8.52791	8.37547	8.58133	8.66089	8.53948	8.61103	8.83028	8.3701	8.64701	8.50492	8.5049	8.85046	8.62349	8.50962	8.53263	8.57882	8.55107	8.39623
YBL006C	9.16296	9.05512	9.07233	9.11603	9.10303	9.13056	9.24968	9.30918	9.26991	9.17095	9.04988	9.06006	9.20388	9.18604	9.20827	9.14005	9.30178	9.12441	9.16576	9.21087	9.27271	9.05909	9.22425	9.03317	9.03978	9.24099	9.1376	9.34709	9.18422	9.08446	9.11804	9.36016	9.10711	9.19977	9.21521	9.139	9.09671	9.26657	9.16481	9.09501	9.20033	9.22297	9.08351	9.0972	9.16199	9.24398	9.19729	9.17513	9.1769
YBL007C	11.2803	11.1078	11.2539	11.046	11.301	11.0334	10.9834	11.0146	11.003	10.9893	11.3339	11.2091	11.0028	10.9325	10.9357	11.0408	10.8435	11.2919	11.0821	11.0269	11.1934	10.9129	11.1407	10.9207	11.2624	11.2131	11.0005	10.8422	11.225	11.0832	11.0831	10.7226	11.1653	11.0399	11.375	11.0967	11.0454	11.1399	11.0858	11.045	10.8069	11.235	11.1784	11.1476	11.1107	11.151	11.1513	10.9711	11.0076
YBL008W	8.59938	8.79978	8.78679	8.8366	8.84245	8.97423	8.67273	8.5897	8.73731	8.80213	8.74339	8.7695	8.85573	8.72049	8.7244	8.68293	8.73169	9.03983	8.65535	8.74761	8.87269	8.9048	8.82297	8.88369	8.80733	8.76738	8.69307	8.43145	8.92717	8.81891	8.71225	8.65054	8.75634	8.77608	8.72071	8.85427	8.92365	8.75634	8.76196	8.85379	8.54147	8.74291	8.88105	8.7774	8.87338	8.66462	8.70218	8.7625	8.91615
YBL009W	8.96507	9.27513	9.12867	9.2925	9.36566	9.39558	8.96638	9.20845	9.1033	9.09107	9.03156	9.06021	9.43173	9.34752	9.26505	9.04422	9.16538	9.17754	9.30384	9.33873	9.07314	9.40881	9.09148	9.22033	9.31658	9.1671	9.24505	8.86324	9.33753	9.29323	9.14245	8.86815	9.20698	9.42805	9.19705	9.31288	9.48553	8.88026	9.28576	9.12421	8.98351	9.36856	9.25527	9.29202	9.10977	9.16099	9.25821	9.28302	9.16833
YBL010C	7.58847	7.7416	7.67536	7.89451	7.66098	7.64872	7.68607	7.56846	7.71215	7.61021	7.63244	7.57634	7.68787	7.80122	7.629	7.72985	7.79473	7.55751	7.7471	7.91972	7.69406	7.4887	7.71277	7.50477	7.77697	7.7664	7.73212	7.63129	7.65901	7.66086	7.50366	7.69457	7.60939	7.64123	7.45213	7.73513	7.61824	7.54277	7.65684	7.75383	7.75139	7.62439	7.76573	7.84714	7.73533	7.59791	7.82246	7.75177	7.56776
YBL011W	10.0386	10.2096	10.315	10.3908	10.2804	10.2468	10.1458	10.0541	10.2197	10.1614	10.1891	10.2137	10.4402	10.2152	10.1967	10.0665	9.85973	10.1806	10.3794	10.2083	10.0694	10.1899	10.2057	10.3101	10.3044	10.2854	10.4522	10.1223	10.2468	10.335	9.99834	9.95043	10.3688	10.2002	10.4273	10.3175	10.394	10.2599	10.3185	10.1408	9.91376	10.474	10.3458	10.317	10.1087	10.3268	10.1709	10.304	10.439
YBL013W	6.34413	6.37231	6.28324	6.38884	6.10052	6.21475	6.24328	6.43117	6.3108	6.41275	6.39277	6.34019	6.35871	6.20737	6.25236	6.17899	5.99517	6.39028	6.21835	6.15343	6.10494	6.27815	6.51197	6.46789	6.17972	6.28762	6.17245	6.15812	6.37815	6.29764	6.16903	6.08629	6.30758	6.19188	6.17401	6.23886	6.27705	6.23129	6.33662	6.27229	6.21561	6.30327	6.378	6.29685	6.59393	6.35901	6.13717	6.24996	6.01727
YBL014C	9.0813	9.50683	9.36394	9.40376	9.29007	9.44824	9.13254	9.00998	9.42431	9.23631	9.25048	9.16352	9.62321	9.31688	9.10018	9.07458	9.371	9.40449	9.30487	9.38783	9.25468	9.53159	9.54924	9.47851	9.37497	9.35337	9.1592	8.93652	9.31242	9.35444	9.22977	9.24611	9.24005	9.15444	9.27863	9.63194	9.67229	9.33907	9.19249	9.3499	9.02062	9.33019	9.29201	9.3454	9.21759	9.20497	9.3454	9.5517	9.19044
YBL015W	9.69668	9.3028	9.34999	10.3642	9.21498	9.17964	9.31782	9.68401	9.56824	9.17084	9.94733	9.22611	9.45107	9.19908	9.43532	9.24861	9.2625	9.54734	10.2228	9.62738	9.38774	9.23386	9.27987	9.33865	9.25719	9.32664	10.2658	10.0772	9.41957	9.32262	9.38115	9.12577	9.53213	9.33861	9.48366	9.40104	9.15575	9.35434	9.56551	9.87355	9.70501	9.89679	9.39063	9.50804	9.46321	9.83282	9.35739	10.0811	9.74374
YBL016W	10.2719	10.4038	9.9528	10.2018	10.2179	9.94451	10.127	10.6883	10.0113	10.6643	9.57288	10.4682	10.1735	10.3171	10.2786	10.5506	10.2791	9.7589	9.8495	10.2958	10.357	10.5539	9.86105	10.1286	9.81405	10.0978	10.2113	10.7235	9.92971	9.95137	10.7607	10.2919	10.3269	10.4219	10.2459	9.91175	10.2409	10.3185	10.5185	9.97405	10.7468	10.4255	10.0553	10.3167	10.2904	9.63036	10.2352	9.93429	9.65558
YBL017C	11.0461	11.1651	11.2227	11.1821	11.1491	11.0581	10.9294	11.0141	10.9104	11.1176	11.2638	11.1278	11.054	10.8692	10.8104	10.9334	10.9046	11.2448	10.9244	10.9467	11.291	11.1773	11.1248	10.996	11.0902	11.1321	10.8196	10.9945	11.1217	10.9451	11.1814	10.795	11.1282	11.2482	11.3134	11.1145	11.0418	11.2113	10.9871	11.0953	10.7126	11.21	11.0702	11.0819	10.9794	11.0685	11.0933	10.9505	10.8721
YBL018C	7.48475	7.93917	7.50723	7.82169	7.74192	7.84162	7.71307	7.58509	7.85565	7.8516	7.65549	7.47419	7.82647	8.00005	7.62359	7.58538	7.76829	7.74669	7.7604	8.11741	7.61586	7.5483	7.8923	7.71936	7.66153	7.94369	7.96776	7.58995	7.80949	7.80518	7.54973	7.79664	7.51583	7.7159	7.69622	7.99282	7.9485	7.85115	7.4394	7.83333	7.66156	7.59065	7.78726	7.52489	7.53059	7.67677	7.7731	7.91668	7.57511
YBL019W	8.02752	7.68975	7.88447	8.03168	7.87632	7.85975	8.11923	7.78868	7.9246	7.65836	8.07157	7.92901	7.95954	7.78605	7.91055	7.65816	7.67984	8.08846	8.09333	7.92625	8.08617	7.70996	7.93418	7.74015	7.89673	7.79563	8.09322	7.85514	8.04612	7.87691	7.71896	7.75207	7.76514	7.66157	7.99744	7.8781	7.84787	8.07366	7.74575	8.10048	8.06236	7.9986	7.87636	7.81907	8.00875	7.95538	7.93326	7.96605	8.01995
YBL020W	9.71725	9.96418	9.85147	9.97979	9.84246	9.86657	9.67687	9.95702	9.9133	10.0214	9.83849	9.76675	10.014	9.94414	9.80687	9.76185	10.0379	9.97718	9.72962	9.84788	9.94288	10.1046	9.97856	9.96208	9.89183	9.89377	9.72212	9.67931	9.93253	9.88901	9.93232	9.93236	9.79169	9.93718	9.85921	9.94316	9.9167	10.0189	9.89966	9.85915	9.72322	9.95552	9.66106	9.96281	9.95442	9.89655	9.85646	9.90684	9.73413
YBL021C	7.66843	7.73143	7.69511	7.76414	7.82106	7.66006	7.95168	7.74902	7.92468	7.70649	7.72219	7.61548	7.9443	7.81057	7.90707	7.72973	7.88938	7.69264	7.85163	7.76828	7.68305	7.787	7.79803	7.64691	7.62367	7.90059	7.95557	7.92962	7.81214	7.75073	7.6385	7.92118	7.6292	7.69003	7.79938	7.77381	7.79983	7.82687	7.80319	7.82626	7.94115	7.69047	7.67566	7.57189	7.8661	7.81601	7.85796	8.00585	7.86638
YBL022C	11.0218	10.9766	11.0689	11.101	11.2118	11.2399	11.3621	10.983	10.898	11.2329	11.0653	11.3539	11.0712	10.8596	11.0864	10.9687	10.8269	11.3011	11.1945	10.8205	11.0217	11.1262	10.8807	11.227	11.2902	10.984	11.1455	10.7422	11.1423	11.3311	11.035	10.664	11.4637	11.0677	11.2302	10.959	11.1343	10.8133	11.2	11.1976	11.1899	11.0313	11.1047	11.0701	11.3068	11.0251	10.9309	11.0654	11.3136
YBL023C	9.28187	9.42833	9.51241	9.49702	9.50581	9.49795	9.46473	9.21119	9.26918	9.52311	9.29836	9.47337	9.61103	9.28244	9.39803	9.31774	9.24997	9.56868	9.35888	9.26366	9.41705	9.515	9.49798	9.40246	9.49594	9.25637	9.25374	9.06069	9.54784	9.50521	9.45202	9.13456	9.58432	9.48831	9.53287	9.42795	9.53631	9.40045	9.5131	9.31668	9.20714	9.49388	9.50375	9.35832	9.40272	9.42402	9.44561	9.4781	9.47952
YBL024W	10.8156	11.0945	10.9228	11.0607	11.0934	11.2978	10.7485	10.7473	10.9024	11.1485	10.7976	10.9175	11.4114	11.0477	10.9942	10.6486	10.7659	10.9913	10.9393	10.9651	10.9507	11.2967	10.9725	11.1264	11.1068	10.908	10.771	10.5935	10.962	11.2355	11.0735	10.7737	10.9859	11.1705	10.9969	11.1861	11.5048	10.7961	11.0267	10.8462	10.8301	11.097	10.9991	10.8922	10.7596	10.9384	11.0966	11.0826	11.0468
YBL025W	7.43475	7.45511	7.34015	7.3567	7.36894	7.39378	7.52947	7.49121	7.62153	7.316	7.48437	7.37107	7.47838	7.39744	7.50145	7.5221	7.59314	7.4268	7.31336	7.50672	7.58602	7.50644	7.48463	7.45849	7.26467	7.4268	7.52334	7.51427	7.41781	7.28639	7.34423	7.69883	7.51034	7.42646	7.47077	7.33646	7.29681	7.71056	7.46665	7.48144	7.50116	7.49113	7.39177	7.40897	7.47859	7.44152	7.30718	7.50774	7.32352
YBL026W	9.50124	9.41911	9.41672	9.40333	9.26971	9.27147	9.55677	9.44098	9.67365	9.49306	9.2356	9.30402	9.4805	9.62581	9.46468	9.52019	9.60818	9.36484	9.41899	9.5433	9.28107	9.45066	9.27733	9.37851	9.36783	9.54655	9.61651	9.59158	9.32471	9.32884	9.33304	9.45208	9.37593	9.45996	9.26878	9.38071	9.256	9.5213	9.46128	9.45849	9.54938	9.33382	9.21422	9.35525	9.34231	9.52996	9.51429	9.47673	9.36477
YBL027W	13.2835	13.6413	13.4572	13.494	13.5595	13.5042	13.2012	13.316	13.5791	13.4931	13.194	13.3014	13.5655	13.7101	13.4739	13.4645	13.6384	13.2805	13.4468	13.7491	13.1992	13.5875	13.369	13.5542	13.4238	13.5105	13.4946	13.6157	13.4676	13.554	13.5693	13.6689	13.3228	13.5796	13.3936	13.6539	13.7052	13.3707	13.3675	13.4498	13.3499	13.5991	13.2314	13.4598	13.2635	13.5375	13.6185	13.5372	13.478
YBL028C	9.31511	9.74388	9.37933	9.69939	9.51819	9.70369	8.99318	9.27898	9.679	9.78221	9.11308	9.16547	9.91465	9.93154	9.60766	9.23252	9.72623	9.33527	9.44663	9.69103	9.23476	10.0928	9.40625	9.6338	9.41022	9.45555	9.53155	9.58289	9.33776	9.66662	9.7436	9.6006	9.23129	9.63215	9.3363	9.93244	9.95197	9.25533	9.47447	9.51443	9.79375	9.49339	9.27314	9.43726	9.19741	9.37412	9.52441	9.69427	9.44078
YBL029C-A	8.271	7.94856	7.87962	8.17771	8.14984	7.85977	8.09446	8.80194	7.89565	7.97781	8.19783	7.96736	7.74399	8.1263	8.49453	8.13944	8.34313	8.21554	8.26367	7.78997	8.00379	8.15546	7.86589	7.83247	7.7698	7.99605	8.32636	8.66265	8.06635	7.8749	8.1772	8.02925	8.15062	8.14958	7.88932	7.9092	7.61912	7.67129	8.19143	8.09421	8.65132	7.80361	8.03407	8.23396	8.17977	8.03156	7.92216	8.06094	8.16243
YBL029W	7.76594	7.1808	7.24052	8.12226	7.17662	6.96934	7.10757	7.9304	7.15036	7.34633	6.97407	7.13743	8.06502	8.12691	7.80825	7.15604	7.2222	7.3597	7.17783	7.10521	7.02873	8.17775	7.00949	7.20503	7.63457	6.8665	7.31203	7.78456	7.523	7.55296	7.27807	7.02494	7.91864	7.21311	7.33354	7.36838	7.76094	7.14306	7.90542	6.99514	7.58435	7.94374	7.44278	8.15797	7.05066	7.42057	7.47847	7.34546	7.67641
YBL030C	12.8676	12.5865	12.5815	13.4398	12.7958	12.8256	13.1622	12.9234	12.7572	12.8967	13.0558	12.8856	13.0687	12.6276	13.2431	12.6132	12.6679	12.7529	13.2312	12.8709	12.6573	13.0702	12.5281	12.9444	12.7765	12.518	13.3375	12.9815	12.8381	13.102	12.716	12.3611	12.8945	12.5662	12.7426	13.1144	13.1166	12.2106	12.8701	12.9737	13.3387	12.7881	12.7302	13.0753	13.1115	12.8071	12.8487	13.1567	13.1486
YBL031W	7.5393	7.78856	7.67635	7.65725	7.54692	7.61681	7.50551	7.61218	7.79039	7.62063	7.58799	7.60104	7.54446	7.75745	7.77632	7.60048	7.75471	7.56884	7.61995	7.82749	7.46366	7.48664	7.63109	7.68229	7.77544	7.668	7.69295	7.63032	7.73216	7.56629	7.52312	7.7092	7.73697	7.79295	7.54199	7.59215	7.68405	7.59432	7.71567	7.52941	7.32079	7.71481	7.59936	7.71669	7.71844	7.77088	7.6823	7.65005	7.56939
YBL032W	10.6197	10.5518	10.5567	10.4707	10.5086	10.5246	10.5737	10.4196	10.7447	10.4335	10.6108	10.612	10.5202	10.5777	10.5554	10.5444	10.515	10.3852	10.5481	10.7603	10.2277	10.4345	10.3923	10.6136	10.641	10.6695	10.5752	10.5278	10.6248	10.569	10.41	10.3735	10.6366	10.6466	10.5857	10.5156	10.6068	10.3195	10.519	10.517	10.2096	10.6843	10.657	10.5676	10.5734	10.7088	10.6908	10.5394	10.5662
YBL033C	9.68407	9.62379	9.76621	9.68369	9.78913	9.60274	9.86724	10.1726	9.76206	9.66741	9.66832	9.97819	9.65394	9.98852	10.0672	9.77581	10.1439	9.73322	9.64106	9.49006	9.76586	10.0256	9.77908	9.86274	9.69102	9.58078	9.74663	9.85405	9.71829	9.6913	10.1059	9.87267	9.73086	9.5954	9.61396	10.0219	9.8649	9.67937	9.56814	9.81393	10.1722	9.43986	9.82249	10.0429	10.0635	9.59785	9.67489	9.56444	9.6826
YBL034C	8.62245	8.78207	8.77491	8.80372	8.61072	8.76141	8.56085	8.26815	8.70013	8.73622	8.77731	8.69442	8.76031	8.58473	8.49956	8.44021	8.47659	8.81355	8.52995	8.54902	8.55396	8.62601	8.76307	8.61719	8.82807	8.62944	8.46286	8.26997	8.80037	8.70952	8.53867	8.2956	8.7073	8.77323	8.67205	8.74701	8.79306	8.53182	8.671	8.64571	8.25773	8.63509	8.63998	8.68418	8.6827	8.6723	8.70984	8.68159	8.70295
YBL035C	8.71082	8.85758	8.94707	9.09411	8.88955	9.0746	8.73663	8.59754	8.61266	9.01658	8.75908	8.85344	8.90577	8.91071	8.84358	8.54463	8.866	8.96332	8.63025	9.02163	8.92763	8.94285	8.82312	8.9314	8.92265	8.61581	8.46859	8.38468	9.00962	8.96401	8.91597	8.60223	8.92212	9.18522	8.79303	9.00623	9.08789	8.52959	8.78198	8.86811	8.63562	8.6628	8.98491	8.87689	8.79663	8.70721	8.90434	8.8631	8.84491
YBL036C	9.47687	9.63698	9.51192	9.52706	9.31561	9.47753	9.38667	9.33896	9.67105	9.50157	9.28929	9.42592	9.56891	9.75934	9.56587	9.46053	9.60702	9.42598	9.38342	9.62448	9.38762	9.65947	9.49486	9.57217	9.45545	9.51847	9.35949	9.51714	9.30574	9.43737	9.61557	9.4465	9.49706	9.4763	9.35308	9.75161	9.59002	9.31291	9.47493	9.51105	9.68359	9.41185	9.38845	9.67566	9.32686	9.35875	9.58223	9.53748	9.52548
YBL037W	9.18171	9.13241	9.29905	9.24379	9.15095	9.20469	9.07315	9.19113	8.99579	9.15938	9.32237	9.25065	8.95575	9.01671	9.0899	9.23	9.01193	9.25586	9.1467	9.16783	9.14247	9.10041	9.16141	9.29837	9.30174	9.21103	9.03387	8.98717	9.19627	9.26925	9.19146	8.95995	9.28465	9.29016	9.2434	9.15746	9.15516	9.01007	9.10327	9.1299	9.07876	9.20949	9.30213	9.19114	9.14049	9.036	9.00107	9.04327	9.20164
YBL038W	9.62751	9.45309	9.52685	9.7902	9.70917	9.6877	9.98482	9.663	9.71089	9.72297	9.55708	9.65035	9.72983	9.65825	10.0404	9.58889	9.70731	9.60008	9.98194	9.58058	9.58863	9.70663	9.48622	9.7208	9.64416	9.51701	10.0995	9.86661	9.64559	9.78101	9.53108	9.66132	9.82291	9.63794	9.70842	9.6551	9.66984	9.43233	9.87756	9.72986	10.1687	9.67375	9.55767	9.57701	9.75194	9.78551	9.63201	9.69684	9.86075
YBL039C	10.9138	11.565	11.2005	11.3985	11.3602	11.5585	10.6788	10.9557	11.2946	11.4454	10.9105	11.0357	11.7541	11.3025	11.0997	10.9	11.2672	11.293	11.1583	11.5095	11.2616	11.6483	11.3842	11.4467	11.3481	11.2088	11.0465	10.6348	11.2374	11.5118	11.4597	10.9613	10.9855	11.2142	11.1791	11.6914	11.9508	11.0741	11.0442	11.2716	11.1048	11.2233	11.2177	11.2507	11.0748	11.0504	11.3769	11.3875	11.228
YBL039W-B	7.20158	7.1186	7.25623	7.00183	6.93682	6.82559	7.2064	7.22869	7.21246	7.03568	7.15813	7.13131	6.8021	6.93433	7.19311	7.19366	7.44982	7.28374	7.09215	6.97356	7.23898	6.98682	7.21508	6.78729	6.91424	7.24802	7.32466	7.37499	7.11741	6.95994	7.04867	7.3874	7.07007	6.97539	7.05223	6.9771	6.75698	7.31731	6.9988	7.26492	7.5014	6.83585	6.96685	6.98878	7.17913	6.99818	6.86226	7.22339	7.0871
YBL040C	10.0047	10.1509	10.2024	9.8135	9.95062	9.89652	10.2332	10.129	10.3003	10.1469	10.169	9.97461	9.86585	9.99945	9.79478	10.2911	10.3055	10.2592	9.87301	10.1344	10.0902	9.84506	10.196	10.1509	9.99522	10.414	9.93088	10.0541	10.1438	9.82923	10.0596	10.2286	9.81694	10.0332	9.8917	9.90138	9.87063	10.2895	9.82143	10.2082	9.83396	9.80154	9.96623	9.95318	10.1184	10.0857	10.2136	9.93195	9.99284
YBL041W	11.0488	10.9916	11.0832	11.0421	10.9239	10.8376	11.0336	11.1998	11.1779	11.0675	10.8698	11.127	10.9391	11.1411	11.13	11.1433	11.2363	10.8775	10.9411	11.1034	10.7396	11.0018	10.9576	10.9455	11.0651	11.0312	11.1147	11.2381	10.95	11.0239	11.1083	10.7365	11.1561	10.9873	10.9788	11.0105	11.0099	10.7384	11.0525	11.2711	11.2254	10.9505	10.9075	11.162	11.0751	11.031	10.9993	11.0601	11.1368
YBL042C	9.53657	9.55445	9.26062	9.97289	9.31082	10.0104	9.18187	9.94984	9.60763	10.123	9.19053	9.4818	9.83405	9.94652	10.0473	9.37989	9.40941	9.30596	9.68922	9.84635	9.43719	9.9188	9.78394	9.56006	9.6177	9.158	9.76582	9.18636	9.5702	9.94206	9.90825	9.35227	9.48017	9.88263	9.41278	10.0567	10.3736	9.3254	9.40736	9.54653	10.1757	9.63682	9.55063	10.1218	9.57323	9.47744	9.97409	9.9381	10.1112
YBL043W	9.85243	8.73108	8.7176	9.42253	9.74315	9.8262	9.5393	9.00546	8.84628	9.00268	10.1794	9.78268	8.76679	9.25298	9.39135	9.02747	9.30613	9.24969	9.41787	8.55999	9.3442	9.35235	9.1276	8.6566	9.66382	8.33955	9.85203	9.3591	9.175	9.22532	9.16009	8.9724	9.1616	9.21512	9.11477	9.65528	8.9841	8.68054	9.67056	9.61801	10.2237	9.46445	9.88244	9.6749	9.30191	8.65862	8.94557	9.18443	9.17149
YBL045C	11.7573	11.444	11.4315	12.3188	11.3925	11.5631	11.9269	11.761	11.6521	11.7211	11.9858	11.8008	11.4501	11.5582	12.0453	11.4675	11.4186	11.4704	12.1258	11.5839	11.4863	11.7812	11.3615	11.8896	11.496	11.2075	12.1061	11.7693	11.5007	11.7334	11.3899	11.2121	11.6544	11.4959	11.4106	11.8237	11.6905	11.1671	11.7992	11.8841	12.0642	11.5796	11.878	12.0865	11.9104	11.6606	11.6686	12.1246	11.9583
YBL046W	8.61027	8.70549	8.66856	8.71659	8.62245	8.74287	8.50884	8.69121	8.76008	8.6381	8.65729	8.50952	8.77173	8.8135	8.66258	8.71886	8.64196	8.601	8.57713	8.84944	8.57696	8.76248	8.73245	8.65228	8.62706	8.80295	8.7527	8.67661	8.71026	8.6209	8.59876	8.76836	8.71605	8.80742	8.67538	8.67952	8.81362	8.68895	8.75706	8.71178	8.46505	8.76846	8.70924	8.62085	8.61992	8.6966	8.75074	8.6777	8.65666
YBL047C	11.4173	11.2069	11.427	11.2057	11.4495	11.1696	11.2971	11.3662	11.0935	11.3125	11.4551	11.5334	11.0745	11.1055	11.2855	11.1997	11.0649	11.4434	11.2542	11.0523	11.374	11.1885	11.167	11.1906	11.5376	11.2612	11.1804	11.2331	11.3567	11.2319	11.3359	10.9158	11.5692	11.3736	11.5025	11.2046	11.1293	11.2096	11.4741	11.1335	11.1664	11.4132	11.3537	11.3898	11.4223	11.26	11.2188	11.1255	11.2571
YBL049W	6.2539	5.68276	5.74055	6.59809	5.56195	5.66668	5.9524	6.40111	5.90957	6.09237	6.05448	5.74566	5.95527	5.95211	6.45197	5.97294	6.03335	6.24509	5.9517	5.38452	5.76289	6.14369	5.92106	5.68503	5.54499	5.57607	5.83954	6.48799	6.14237	5.71805	6.51671	5.60161	5.83204	5.92112	5.55749	5.72014	5.76339	5.68045	6.26419	6.12959	7.00026	5.68291	5.71313	6.12859	6.10434	5.75035	5.58685	5.87901	5.82828
YBL050W	10.4394	10.2403	10.3719	10.1786	10.2531	10.1625	10.4751	10.515	10.3701	10.2464	10.4073	10.3392	10.105	10.2331	10.3138	10.5591	10.5207	10.3268	10.2636	10.2818	10.2319	10.2273	10.3379	10.1464	10.2542	10.4225	10.428	10.5833	10.3477	10.115	10.2655	10.3834	10.3366	10.3033	10.2992	10.1577	9.99563	10.3329	10.3592	10.4496	10.4436	10.3327	10.3853	10.254	10.3709	10.4114	10.3694	10.2792	10.353
YBL051C	10.1347	10.2157	10.2501	9.98184	10.2049	10.0885	9.9444	10.0861	9.99285	10.2165	9.94545	10.3011	10.1414	10.0896	10.0513	10.0349	9.89605	10.1742	10.016	9.95528	10.061	10.2305	10.0155	10.3759	10.2287	10.0268	9.96621	9.92311	10.0323	10.0688	10.1305	9.86431	10.2389	10.2723	10.0643	10.3419	10.2259	9.95725	10.1482	9.95009	9.89212	10.1682	10.1874	10.2087	10.147	10.0777	10.1391	10.087	10.1354
YBL052C	9.31629	9.41525	9.39999	9.3644	9.21364	9.28674	9.11505	8.92732	9.451	9.26532	9.32528	9.24018	9.25808	9.20952	9.06726	9.48478	9.21005	9.34926	9.08344	9.36858	9.22507	9.3219	9.25075	9.31744	9.43953	9.3547	9.01279	9.02711	9.30248	9.21044	9.1812	9.03758	9.23877	9.24038	9.08301	9.3036	9.25459	9.27345	9.24746	9.19782	8.96938	9.09147	9.4	9.34313	9.24459	9.1726	9.2913	9.23787	9.12252
YBL054W	9.67364	10.371	9.94303	10.2329	10.1623	10.3638	9.37523	9.79118	10.0643	10.1294	9.72008	9.73506	10.6682	10.3922	10.1062	9.62731	10.0853	9.98627	10.0873	10.078	10.1977	10.6537	10.2925	10.154	10.0425	9.92936	10.0153	9.74844	9.92697	10.3266	10.1801	10.0105	9.72072	9.97522	10.0567	10.5711	10.7087	10.0534	10.0238	10.1305	10.1584	10.1304	9.9772	10.1233	9.71656	9.65817	9.98557	10.3472	9.98184
YBL055C	9.11745	9.24987	9.13326	9.24173	9.40402	9.47624	8.95295	9.33713	9.1175	9.37857	9.04301	9.12169	9.58806	9.35467	9.09804	9.01228	9.23018	9.19523	9.1937	9.30636	9.36062	9.39013	9.27776	9.19481	9.21475	9.30344	9.10941	9.29483	9.0104	9.40507	9.46637	9.24998	8.93424	9.24473	9.24758	9.38969	9.59665	9.10164	9.15721	9.31819	9.21597	9.28661	9.23776	9.26387	9.08914	9.01526	9.22459	9.47111	9.12719
YBL056W	11.1275	10.9514	11.1204	11.0712	11.1328	10.9951	11.1476	11.2779	11.1307	11.0212	11.0215	11.2263	11.0952	10.9895	11.151	11.0972	11.0748	11.1297	11.0695	11.1036	11.0109	11.0537	10.986	11.0241	11.0926	11.2309	11.084	11.1503	11.1043	11.0953	11.0694	10.8532	11.2036	11.1823	11.1444	11.0273	11.0455	10.993	11.2346	11.1015	11.0191	11.1854	11.0758	11.1165	11.1548	11.2033	11.1761	11.0218	11.1917
YBL057C	9.16386	9.11109	9.06725	9.24637	9.13678	9.1998	9.14048	9.12552	9.37373	9.15622	9.15843	9.06254	9.22967	9.27427	9.23522	9.31945	9.3373	9.04762	9.00009	9.38692	9.14814	9.18571	9.19283	9.16344	9.12623	9.31621	9.02186	9.36406	9.14134	9.17681	9.24699	9.32592	9.21435	9.14338	9.17748	9.25926	9.33482	9.13742	9.19635	9.30058	9.19958	9.04732	9.05077	9.05817	9.0197	9.16061	9.32639	9.22939	9.12755
YBL058W	10.9583	10.927	10.986	10.7443	10.906	10.8177	11.0189	11.1092	10.912	10.8703	10.8438	11.0113	10.7337	10.9984	10.9611	11.0339	11.0468	10.8115	10.9938	10.9408	10.7492	10.7737	10.7538	10.8965	10.9156	10.9806	11.012	11.1315	10.876	10.9407	10.9122	10.7824	11.0182	10.7986	10.9625	10.8309	10.8898	10.6901	10.9774	11.0862	11.068	10.906	10.9164	10.9996	11.0019	10.9177	10.8949	10.9523	11.0045
YBL059C-A	8.34587	8.13179	8.08277	8.41852	8.14703	8.24973	8.72563	8.14808	8.39219	8.46767	8.28824	8.20059	8.15053	8.17697	8.46849	8.30149	8.19847	8.19047	8.57781	8.235	7.98153	8.17449	8.09809	8.28773	8.20465	8.19346	8.70424	8.43177	8.2371	8.36847	8.02518	8.16311	8.34132	8.13414	8.22691	8.22998	8.17898	7.8957	8.32009	8.38712	8.77852	8.16169	8.17249	8.28257	8.32913	8.34919	8.17057	8.41624	8.31491
YBL059W	7.03696	6.78047	6.74547	7.12095	6.89323	6.90224	7.10697	6.95152	6.91888	6.8317	6.88579	6.8456	6.78486	7.01939	7.13684	7.01787	7.06278	6.8771	7.21816	6.81804	6.83247	6.97141	6.77206	6.82851	6.8553	6.78242	7.21558	7.17731	6.90031	7.03028	6.85007	7.02928	6.91197	6.93927	6.8603	6.94257	6.95694	6.5838	6.95639	6.99625	7.36851	6.76187	6.87988	7.00354	7.022	6.85189	6.91114	7.14287	6.90501
YBL060W	8.51818	8.68761	8.67556	8.6794	8.60001	8.57956	8.39763	8.32267	8.54038	8.52803	8.47636	8.52038	8.55767	8.41634	8.37224	8.59785	8.63977	8.70151	8.58516	8.70317	8.8063	8.70213	8.71306	8.45346	8.51525	8.57287	8.51744	8.35792	8.5906	8.55626	8.57944	8.56961	8.43077	8.55164	8.53376	8.61818	8.54637	8.79055	8.60089	8.48366	8.57896	8.56382	8.65431	8.46662	8.54574	8.34986	8.48612	8.57518	8.48604
YBL061C	9.54168	9.62339	9.59324	9.40541	9.51883	9.51674	9.30921	9.11523	9.39319	9.49001	9.34852	9.41657	9.47034	9.56089	9.25829	9.64584	9.52037	9.31265	9.28811	9.57764	9.5756	9.52328	9.47838	9.46642	9.53934	9.48032	9.30044	9.23356	9.28948	9.58569	9.57019	9.51302	9.35166	9.30066	9.49871	9.55958	9.69044	9.59639	9.51564	9.55674	9.28111	9.35052	9.51797	9.34821	9.34995	9.25823	9.5206	9.41431	9.32565
YBL063W	8.32466	8.23711	8.25114	8.2815	8.2687	8.31081	8.18282	7.915	8.20088	8.16373	8.3238	8.18566	7.94146	8.26545	8.13301	8.24057	8.06831	8.45363	8.12397	8.17768	8.11203	8.02283	8.00467	8.2667	8.39415	8.37837	7.95321	7.89232	8.38091	8.23453	8.06597	7.90833	8.39708	8.37779	8.19935	8.16795	8.19537	7.89115	8.11712	8.21251	7.73773	8.10393	8.28478	8.1905	8.30608	8.24026	8.19528	8.07374	8.28867
YBL064C	10.4396	9.61576	9.98962	10.1601	9.50475	9.47487	10.2767	10.3037	9.849	9.51991	10.2835	10.0091	9.35337	9.52994	10.3293	10.3257	10.0205	10.0099	10.3174	9.46575	9.7519	9.70755	9.6547	9.61138	9.34492	9.9702	10.353	10.7558	9.8959	9.73462	9.72567	9.52431	9.91708	9.806	9.6263	9.71271	9.51545	9.23522	10.1071	10.5003	10.886	9.73082	9.94214	10.1439	10.2858	9.77338	9.39258	10.1184	10.1667
YBL066C	8.75294	8.6423	8.69588	9.18822	8.50574	8.63145	8.55666	8.49912	8.67543	8.62226	8.89083	8.73904	8.47925	8.58045	8.85439	8.57744	8.37406	8.63954	8.96906	8.57349	8.7912	8.93822	8.57546	8.75713	8.81111	8.53219	8.77426	8.47183	8.50278	8.75975	8.4481	8.41219	8.51146	8.76714	8.58074	8.80186	8.96348	8.67365	8.58478	8.6748	8.67136	8.67497	8.60634	8.93527	8.84962	8.63518	8.65157	8.88318	8.82542
YBL067C	9.51005	9.67097	9.6637	9.66118	9.75398	9.69475	9.49517	9.52958	9.6142	9.71457	9.6747	9.65445	9.73092	9.4906	9.50418	9.53333	9.49265	9.74501	9.60997	9.57679	9.64486	9.71612	9.71417	9.62002	9.69257	9.65215	9.49408	9.39962	9.69418	9.67733	9.6067	9.40818	9.70565	9.59741	9.78389	9.75013	9.63216	9.63207	9.69705	9.56904	9.53517	9.62051	9.55104	9.5861	9.56309	9.57564	9.51975	9.5559	9.6359
YBL068W	9.328	9.62043	9.44726	9.59898	9.66502	9.68738	9.25423	9.4292	9.51106	9.60438	9.35719	9.41137	9.79828	9.67123	9.61882	9.4197	9.57442	9.38446	9.56311	9.70224	9.73533	9.78457	9.53192	9.61601	9.47516	9.42162	9.58486	9.42038	9.43205	9.74158	9.61679	9.65869	9.27437	9.48847	9.50945	9.73357	9.86637	9.56718	9.46309	9.58365	9.67536	9.51004	9.59365	9.50534	9.32923	9.41244	9.58491	9.61599	9.57797
YBL069W	9.47429	9.04765	8.96289	8.9784	9.07036	9.14208	9.10463	9.07417	9.09197	8.86978	9.14387	9.34983	9.09402	9.13257	9.12348	8.97241	9.26826	8.93649	9.08306	9.25075	8.81164	9.25402	9.08464	8.99935	9.12131	8.86562	9.09248	9.04381	9.13132	8.98786	9.28332	9.06015	9.02593	8.87444	8.79183	9.22252	9.49232	9.06312	8.98944	9.04402	9.30173	8.94343	9.17533	9.22354	9.27026	8.93193	8.97037	9.06143	8.88418
YBL071W-A	7.4302	7.86357	7.59594	7.85268	7.84967	7.87154	7.51589	7.59011	7.83124	7.93012	7.43065	7.5973	7.9505	7.8112	7.81907	7.64915	7.88118	7.58878	7.72328	7.993	7.98698	7.77962	7.92166	7.65092	7.61561	7.56254	7.84608	7.74042	7.49714	7.84645	7.61896	8.09786	7.41955	7.41038	7.37611	7.83263	7.89568	7.85482	7.60087	7.90531	7.96256	7.4839	7.76063	7.77017	7.57307	7.45879	7.73904	7.93842	7.56265
YBL072C	12.42	12.801	12.5325	12.9772	12.5836	12.6009	12.6032	12.7492	12.7406	12.8501	12.3538	12.4541	12.9325	13.0324	12.5412	12.5475	12.7192	12.379	12.5793	13.1176	12.7478	12.6006	12.4329	12.9846	12.5053	12.6132	12.7213	12.9981	12.5078	12.8741	12.5511	13.0966	12.4265	12.6523	12.4652	12.6767	12.98	12.8221	12.527	12.8137	12.4687	12.9813	12.3481	12.8838	12.4228	12.6626	12.7575	12.9304	12.6103
YBL074C	7.33047	7.2314	7.44511	7.21068	7.33659	7.27414	7.27931	7.01785	7.15532	7.1886	7.54897	7.29447	7.19017	7.01717	7.02077	7.27381	7.22204	7.40639	7.13395	7.14624	7.49427	7.23293	7.52913	7.24849	7.27189	7.41184	7.10187	7.06417	7.25869	7.16357	7.15368	7.20265	7.12585	7.18364	7.21521	7.32859	7.08451	7.58655	7.07473	7.38466	7.02489	7.06406	7.36463	7.18708	7.316	7.07473	7.20113	7.23115	7.16563
YBL075C	8.95283	8.95542	9.1762	9.22499	8.82201	8.80926	8.70294	8.87069	8.82943	9.03653	9.14958	8.69057	8.83187	8.54226	9.05002	8.93003	8.73857	9.26878	8.98529	8.77048	8.95594	9.13911	9.24901	8.62079	8.84594	8.88171	8.93111	9.01653	8.8815	8.84715	8.67361	8.88296	8.5743	8.80817	8.85862	8.91431	9.00781	9.08836	8.50689	8.99067	9.55195	8.71641	8.88951	9.09206	8.86377	8.84512	8.72537	8.88094	8.83339
YBL076C	12.761	13.0878	12.9263	12.7345	13.1172	12.9797	12.828	12.7592	12.6855	12.961	12.9849	13.0174	13.0342	12.9022	12.58	12.6998	12.7452	12.9643	12.6761	12.8209	12.9528	12.9477	13.0266	13.0259	13.0731	12.9493	12.598	12.5628	12.8838	12.939	12.9642	12.862	12.891	12.9395	12.9541	13.0515	13.1205	13.0701	12.808	12.8016	12.4507	12.8433	13.0474	12.8087	12.7671	12.8745	12.954	12.764	12.8058
YBL078C	8.0239	7.51996	7.82882	7.63392	7.63647	7.34614	7.88548	8.22594	7.83831	7.70106	8.06441	7.74283	7.22241	7.59494	7.96339	8.05916	7.83721	7.8334	7.81374	7.41054	7.82923	7.42086	7.72118	7.28217	7.51225	7.75068	7.88646	8.3754	7.65494	7.6229	7.87667	7.71788	7.96149	7.72968	7.79975	7.44292	7.10757	7.59348	7.76725	7.82251	8.34403	7.69814	7.641	7.73836	8.01585	7.72011	7.54556	7.57098	7.80139
YBL079W	10.4306	10.5312	10.5684	10.5625	10.5708	10.697	10.3068	10.1715	10.3418	10.5281	10.5631	10.5223	10.6464	10.2942	10.3012	10.2039	10.2261	10.6368	10.3915	10.3721	10.4629	10.6007	10.5691	10.5635	10.6649	10.3772	10.2497	10.0961	10.5083	10.6309	10.3924	10.1721	10.5686	10.4944	10.5545	10.6546	10.737	10.4984	10.3371	10.3585	10.2009	10.2734	10.5832	10.4122	10.4329	10.4658	10.4927	10.5164	10.4275
YBL080C	8.29939	8.09444	8.24271	8.29013	8.31065	8.31496	8.66622	8.17174	8.34415	8.30509	8.38285	8.29099	8.26651	8.05147	8.49265	8.2642	8.07612	8.26018	8.47203	8.31552	8.20573	8.09911	8.23303	8.40637	8.33474	8.0147	8.64246	8.22214	8.24425	8.29312	8.22154	8.29216	8.5999	8.19838	8.38882	8.03713	8.12481	8.23507	8.54742	8.17104	8.44429	8.31274	8.43424	8.17325	8.48605	8.50394	8.24427	8.14978	8.53616
YBL081W	9.22079	9.44252	9.33773	9.33699	9.31932	9.49962	9.06824	8.86816	9.41584	9.24961	9.0143	9.29701	9.69909	9.44224	9.26457	9.107	9.42846	9.18008	9.22146	9.43625	9.15356	9.56818	9.4786	9.47241	9.46086	9.2568	9.14996	9.00008	9.24553	9.54488	9.22593	9.41669	9.29909	9.13094	9.45543	9.39846	9.85403	9.40021	9.23203	9.1354	9.05558	9.32571	9.44355	9.24368	9.30163	9.22719	9.5172	9.59444	9.2831
YBL082C	8.50548	8.68107	8.50187	8.5823	8.73755	8.77115	8.64471	8.93141	8.6962	8.73768	8.38684	8.73159	8.85314	8.86839	8.68041	8.66938	8.71911	8.70946	8.62489	8.68917	8.63614	8.79452	8.70612	8.7591	8.55584	8.84421	8.46411	8.63099	8.79861	8.70317	8.81319	8.7982	8.5698	8.75715	8.75363	8.83491	8.88514	8.77412	8.59008	8.67753	8.487	8.89518	8.6124	8.73527	8.52901	8.68994	8.92622	8.66545	8.75551
YBL084C	8.55974	8.73723	8.62516	8.70051	8.47162	8.47574	8.58333	8.85517	8.70723	8.78551	8.44044	8.65185	8.51117	8.77119	8.66028	8.80217	8.39729	8.61289	8.65432	8.60066	8.65929	8.75144	8.53404	8.73446	8.70878	8.46294	8.63529	8.59206	8.63982	8.41245	8.67181	8.47256	8.47329	8.67897	8.78919	8.69509	8.58126	8.76887	8.68032	8.60101	8.47841	8.6859	8.73321	8.79735	8.57076	8.70015	8.68847	8.57555	8.88568
YBL085W	10.1496	10.2828	10.2387	10.2755	10.2897	10.1569	10.117	10.0588	10.2273	10.1757	10.1495	10.2347	10.0769	10.1956	10.1528	10.2867	10.0937	10.1926	10.3899	10.0983	10.1743	10.0974	10.0281	10.3126	10.2694	10.2405	10.3212	10.1194	10.2558	10.0584	10.0789	10.0527	10.2409	10.2492	10.2987	10.2687	10.1828	10.186	10.2531	10.229	9.88985	10.2714	10.3221	10.2221	10.165	10.259	10.3054	10.1249	10.3255
YBL086C	8.23782	8.02	7.98052	8.28791	8.20335	8.02596	8.24478	8.87529	8.1066	8.18176	8.1571	8.10525	7.80686	8.5467	8.44582	8.25261	7.84838	8.01583	8.54028	8.17316	8.08086	7.86788	7.86047	8.36255	8.15198	7.99652	8.51629	8.64425	8.11847	8.23262	8.32724	8.50231	8.26377	8.43204	8.4774	8.0424	7.85914	8.48991	8.58745	7.90409	8.32985	8.49189	8.19134	8.17584	7.98287	8.27577	8.04703	8.09203	8.65225
YBL087C	11.9167	12.3204	12.0219	12.1064	12.0223	12.0641	11.9237	11.9047	12.4307	12.2047	11.7323	11.9968	12.288	12.3159	12.0774	12.0324	12.2461	11.8028	12.0655	12.4542	11.853	12.1647	12.0045	12.3355	12.0414	12.2049	12.1369	12.1909	11.9737	12.0971	12.0209	12.4277	11.8781	12.09	11.917	12.248	12.3524	12.2754	11.9615	12.1095	11.9358	12.1894	11.8234	12.1373	11.9191	12.1696	12.3638	12.2063	12.1358
YBL088C	9.2655	9.2811	9.37587	9.34494	9.33332	9.36845	9.13267	9.01012	9.11587	9.18824	9.41103	9.36256	9.16089	8.99343	9.12969	9.08946	9.15475	9.48165	9.19734	9.06211	9.24973	9.23413	9.25989	9.23114	9.38168	9.20169	9.05715	8.98308	9.33872	9.28672	9.22535	8.98681	9.32892	9.30048	9.32595	9.32359	9.24217	9.31363	9.05764	9.23315	9.02894	9.06533	9.27784	9.17537	9.30074	9.25691	9.16654	9.14948	9.25124
YBL089W	7.65993	7.40689	7.71824	7.29843	7.65494	7.71826	7.36035	7.47327	7.55277	7.56998	7.74165	7.73335	7.39906	7.51222	7.53487	7.50919	7.57177	7.17964	7.38859	7.62546	7.79036	7.21598	7.57091	7.38879	7.77938	7.67086	7.45985	7.56078	7.29807	7.55917	7.49441	7.78821	7.60205	7.26213	7.38438	7.31111	7.58403	7.90058	7.24875	7.69962	7.35336	7.26278	7.68094	7.47574	7.69011	7.59324	7.59418	7.53526	7.40895
YBL090W	9.00363	8.92636	8.83328	9.0719	8.98212	9.06964	9.52435	9.03661	9.18389	9.13001	8.79974	9.06054	9.17673	8.97539	9.36852	8.99551	8.91518	9.14059	9.46897	9.00004	8.97528	9.08989	8.90005	9.20609	9.03626	8.88314	9.64063	9.10426	9.07435	9.19923	8.93436	9.15316	9.2209	9.11249	9.19564	8.84987	8.98463	8.98052	9.36686	8.93726	9.52717	9.13224	8.92874	8.92399	9.17039	9.26998	9.00568	9.19804	9.47558
YBL091C	10.9686	11.0491	11.0282	10.9438	10.9124	10.8767	10.9799	10.9547	11.0707	10.8946	11.0526	10.9895	10.8426	10.9801	10.8504	11.1044	11.1001	10.907	10.8876	11.0399	10.8765	10.8452	11.011	10.9464	10.9184	11.0957	10.8978	11.0786	11.0037	10.8533	10.9281	10.7899	10.9744	10.9677	11.0137	11.0419	10.8643	10.856	11.0244	11.0356	10.8384	10.9217	10.9348	11.0415	10.9277	10.9426	11.0986	10.9829	10.9852
YBL091C-A	8.09387	7.64243	7.83199	7.6297	7.68393	7.64748	7.95984	8.19928	7.76378	7.54731	8.14365	7.88145	7.38456	7.68593	7.89261	8.153	7.95795	7.76456	7.66128	7.72231	7.69656	7.4412	7.81058	7.48045	7.67661	7.92845	7.75563	8.25669	7.91438	7.57461	7.76014	7.84187	8.01384	7.67452	7.74329	7.53438	7.27639	7.85223	7.94254	8.07921	8.02101	7.68967	7.99703	7.85604	7.81514	7.85836	7.80447	7.71776	7.78193
YBL092W	13.3399	13.7537	13.5183	13.5715	13.594	13.5877	13.2743	13.404	13.7433	13.6196	13.2584	13.3945	13.6957	13.7735	13.5021	13.5344	13.708	13.3439	13.5296	13.8905	13.2715	13.6215	13.4857	13.6648	13.4859	13.6235	13.6929	13.7099	13.463	13.581	13.6016	13.8333	13.3529	13.6335	13.3767	13.7195	13.7501	13.5467	13.3861	13.5168	13.4498	13.6544	13.2565	13.5916	13.3166	13.6102	13.6889	13.6539	13.5623
YBL093C	9.96898	10.1924	10.1782	10.0084	10.0455	9.96077	10.048	10.2093	10.3025	10.1341	9.91932	9.97789	10.3643	9.9834	10.0572	10.1012	10.4956	10.2869	10.0748	10.1039	10.3288	10.2968	10.386	10.0797	9.90613	10.3238	10.3848	10.1161	10.241	10.0884	10.1083	10.471	10.0856	10.274	10.065	9.97291	10.1665	10.2259	10.1342	10.2315	10.2806	10.2174	9.84416	9.94157	10.2044	10.2608	10.0028	10.1979	9.88606
YBL095W	8.6001	8.51499	8.69424	8.89854	8.84919	8.59071	8.84196	9.14482	8.55863	8.58069	9.01532	8.62579	8.59106	8.72543	8.94732	8.54816	8.70489	8.91672	8.96284	8.42814	9.03866	8.63319	8.69094	8.62015	8.37001	8.5128	8.93592	9.06999	8.77714	8.88257	8.81231	8.98291	8.70875	8.42994	8.99711	8.68705	8.32003	8.6896	8.85948	8.7217	9.21582	8.62397	8.78304	8.68501	8.8918	8.71495	8.55617	8.67647	8.83288
YBL097W	7.12025	7.05616	7.21541	7.25714	6.94631	7.14995	6.94783	6.51768	7.00682	6.87608	7.2055	7.07961	6.9618	7.05248	6.74076	6.79642	6.75068	7.23488	6.99726	6.96572	6.96026	7.14582	7.02163	7.1206	7.20578	7.09647	6.63624	6.60818	6.981	7.02744	6.87996	6.70458	7.17143	7.06681	6.9661	7.27051	7.12742	6.86347	6.99823	7.0766	6.46289	6.95567	7.02887	7.22305	7.00704	6.75616	7.08974	7.0485	6.92499
YBL098W	8.89548	8.2655	8.50087	8.78287	9.069	8.77493	8.91349	8.59229	8.56507	8.41204	8.99357	8.7904	8.48634	8.90785	8.92763	8.50659	8.55312	8.47452	8.81962	8.5249	8.59532	8.35441	8.54944	8.66661	9.00791	8.62662	8.6503	9.11038	8.42288	8.96376	8.43078	8.73375	8.97368	8.23562	8.7891	8.63203	8.49184	8.57998	8.53278	8.94623	8.94147	8.32055	9.09683	8.83806	8.81225	8.50239	8.65331	8.55833	8.7538
YBL099W	13.023	12.656	12.7232	13.2929	12.8429	12.7736	13.2187	13.1137	12.737	12.9611	13.0856	13.0867	12.927	12.6125	13.1452	12.7262	12.7162	12.9618	13.1453	12.7348	12.8515	12.937	12.5632	13.036	12.758	12.5591	13.1426	13.0882	12.9424	12.9995	12.8457	12.47	12.8783	12.745	12.8889	13.0955	12.9009	12.4738	13.0429	12.9415	13.1218	12.8738	12.7625	13.1036	13.181	12.8829	12.7571	12.971	13.0973
YBL101C	9.81146	9.16511	9.37476	9.0625	9.71705	9.05641	9.13905	9.19485	9.13031	9.37525	9.60606	9.49026	9.00753	9.03853	9.01575	9.16087	8.98399	9.71362	9.02928	8.89995	9.38825	9.04401	9.24372	8.98471	9.85694	9.44782	8.81464	9.17612	9.36894	9.23931	9.36684	8.87654	9.70304	8.92729	9.54687	9.15739	8.93515	9.34668	9.29947	9.09898	9.06611	9.15122	9.25319	9.22851	9.47776	9.22386	9.29918	9.07742	9.23517
YBL102W	9.78206	9.39117	9.43648	9.35065	9.31301	9.39144	9.72067	9.59418	9.55917	9.55111	9.66193	9.60484	9.3341	9.48874	9.59398	9.55844	9.65565	9.27957	9.26342	9.51589	9.6291	9.21173	9.69279	9.40288	9.45021	9.48329	9.3927	9.53404	9.42939	9.34242	9.31085	9.91672	9.44492	9.36785	9.21848	9.34095	9.34677	9.80293	9.34015	9.61645	9.53199	9.28776	9.56998	9.37512	9.4651	9.46536	9.56251	9.48221	9.27329
YBL103C	9.41644	9.51795	9.43421	9.19705	9.65367	9.56897	9.64	9.58817	9.31136	9.59218	9.83135	9.51235	9.39967	9.5287	9.36052	9.49978	9.26384	9.42735	9.28203	9.38237	9.98555	9.40182	9.76036	9.4281	9.56676	9.43554	9.39926	9.42345	9.31709	9.30819	9.53861	9.92144	9.38809	9.43392	9.4591	9.41525	9.3873	9.98829	9.41743	9.42755	9.1859	9.40363	9.5597	9.20845	9.37424	9.50845	9.39858	9.3897	9.34881
YBL104C	9.11728	9.12989	9.20726	9.23066	9.22178	9.31811	9.12573	8.97771	9.0994	9.19139	9.17599	9.17644	9.26599	9.05424	9.09091	9.10117	9.03392	9.2893	9.09755	9.15428	9.24278	9.24412	9.16362	9.18763	9.25534	9.08823	9.00688	8.88506	9.24872	9.18351	9.1416	9.20719	9.25541	9.17145	9.23906	9.34227	9.26005	9.16411	9.20152	9.12718	9.01007	9.1856	9.11052	9.19091	9.10953	9.06898	9.28979	9.18226	9.15905
YBL105C	10.1232	10.2929	10.3745	10.2773	10.3217	10.2736	10.1497	10.2128	10.1434	10.2399	10.3623	10.2869	10.2001	10.1249	10.0862	10.1811	10.0845	10.3623	10.2133	10.1817	10.4103	10.2566	10.3368	10.2491	10.3041	10.2579	10.081	10.053	10.2441	10.2478	10.2892	10.0405	10.2421	10.4166	10.3488	10.2653	10.2228	10.2947	10.3189	10.1683	9.99458	10.243	10.2756	10.2737	10.2308	10.2423	10.108	10.2171	10.2419
YBL106C	8.66916	9.2141	9.11942	8.67924	9.14444	9.01722	8.51744	8.74636	8.71493	9.1238	9.17179	9.03567	8.96216	8.31572	8.42197	8.88652	8.88011	9.00996	8.53537	8.9578	8.93686	8.90216	8.92672	9.05759	9.29529	9.16873	8.45338	8.66671	8.88	9.00068	9.21733	8.70202	8.93289	9.0457	9.11204	8.87485	9.01063	9.12039	8.63413	8.95454	8.38605	8.65341	9.0945	8.44312	8.98122	9.07586	8.95992	8.46249	8.94774
YBL107C	8.65024	8.64616	8.88102	8.63728	8.79101	8.87443	8.79571	8.63948	8.87428	8.8183	8.56594	8.70985	8.90633	8.69362	8.93462	8.77702	8.93704	8.85612	8.77054	8.74101	8.64047	8.86088	8.70275	8.69778	8.73382	8.77519	9.03987	8.78023	8.69244	9.09313	8.80253	8.91387	8.85046	8.59689	8.70913	8.53525	8.82826	8.61853	8.81715	8.99594	9.16233	8.55392	8.61996	8.66683	8.94608	8.88713	8.56556	8.66244	8.87597
YBL113C	7.58435	7.62752	7.61764	6.56605	7.63931	7.57877	6.89572	6.03499	7.4631	7.81642	7.52292	7.57225	7.67926	5.97393	7.44757	6.6095	7.12568	6.94312	7.36306	7.29191	6.6115	7.50615	7.96283	6.973	7.67687	7.41514	6.27035	6.36064	7.25887	7.85283	6.99888	6.73617	7.86682	6.60027	7.07928	7.14173	7.97514	6.38133	6.441	7.62593	7.37112	7.14458	6.50252	6.48561	7.94981	7.73163	7.91461	7.46549	6.87219
YBR001C	9.15387	8.48315	8.73657	8.79595	8.64182	8.61733	8.42814	8.86898	8.70217	8.45844	9.04512	8.64895	8.47165	8.56966	8.90362	8.77197	8.37101	8.95973	8.68225	8.49778	8.82373	8.30713	8.6189	8.40592	8.60709	8.99166	8.85557	8.75159	8.90439	8.49801	8.58464	8.24193	8.62599	8.63012	8.82024	8.57183	8.50178	8.57853	8.42683	8.57575	8.8319	8.68439	8.90283	8.87644	9.04701	8.74542	8.64822	8.59149	8.62782
YBR002C	9.08006	9.42616	9.36007	9.15543	9.21973	9.23827	9.06543	9.30366	9.35681	9.18058	9.13258	9.19303	9.24715	9.31529	9.10274	9.37636	9.62364	9.40578	9.2743	9.32512	9.20138	9.40512	9.46663	9.33882	9.18376	9.28163	9.17513	8.9875	9.44316	9.25528	9.26672	9.59143	8.97256	9.15965	9.13121	9.30708	9.26915	9.37372	9.08656	9.36484	9.26355	9.11781	9.25471	9.2263	9.27756	9.12385	9.29554	9.31695	9.08713
YBR003W	9.93383	9.75447	9.89657	9.86524	9.91043	9.92409	10.2292	10.1622	9.84328	9.83209	9.9224	10.1025	9.72183	9.72675	10.1285	9.99694	9.91512	10.077	10.1362	9.72059	9.96686	9.8259	9.81097	9.98828	9.83148	9.94086	10.3428	9.93034	10.0156	9.89189	9.88964	9.90079	10.1236	9.95407	10.0666	9.67683	9.71186	9.92379	10.2144	9.86619	10.1644	10.0244	9.91603	9.83085	10.1305	10.099	9.7921	9.86976	10.1384
YBR004C	8.91835	9.11794	9.08575	8.99783	9.2783	9.12452	9.11657	9.19554	9.01517	9.07969	9.1693	9.04378	9.23712	8.9313	9.11579	8.93534	9.15019	9.18293	9.25885	8.99777	9.27871	9.21476	9.16926	9.09697	9.07069	9.31885	9.18979	9.11762	9.0277	9.13668	9.25635	9.19125	9.00038	8.90123	9.09983	9.27266	9.07663	9.29072	9.04861	9.19059	9.3243	9.10458	9.13482	8.97178	8.96568	9.2315	8.93834	9.12096	9.21388
YBR005W	8.94415	8.92193	9.01272	8.9527	9.32325	8.91041	9.19634	9.6191	9.06989	9.09547	9.21922	8.90981	9.19227	8.8106	9.31792	8.99633	9.24728	9.48561	9.29192	8.74875	9.54134	9.08603	9.29165	9.11488	8.78944	9.5494	9.45265	9.45473	9.24765	8.89462	9.19644	9.60876	9.00829	8.97954	9.22753	9.16528	8.97179	9.68579	9.10314	9.24069	9.35283	9.12938	8.9401	8.68858	9.19363	9.39449	9.15588	9.20816	9.2897
YBR006W	9.93822	9.57825	9.745	9.72993	9.85498	9.46313	10.228	10.7107	9.75064	9.83792	10.1469	10.1946	9.5505	9.29341	9.83731	10.1083	9.94824	10.1036	9.90743	9.53354	9.82545	9.63079	9.79215	9.68207	9.67025	9.93227	9.77387	10.4777	9.9901	9.52566	9.9942	9.91292	9.94264	9.89981	9.70967	9.48792	9.28729	10.3132	10.1203	9.84535	10.2715	9.87697	9.74963	9.88834	10.0544	9.90763	9.61247	9.69844	10.0129
YBR007C	9.10962	9.14075	9.05138	9.11256	9.01664	8.97019	8.86395	8.60627	9.03811	8.80762	9.1317	8.8361	9.2648	9.09812	8.79627	8.93972	8.89932	9.10071	8.99708	9.02112	8.92539	8.9748	9.16547	9.03342	9.11725	8.97044	8.89245	8.67598	9.17601	8.94563	8.70204	8.99317	9.05137	8.79053	9.0871	9.06029	9.12735	8.83234	9.06672	8.94839	8.65181	9.3648	8.98722	9.04213	8.96665	9.13925	9.12656	9.20949	8.74267
YBR008C	8.97727	9.04808	9.12398	8.91111	8.9484	9.14455	9.1498	8.91225	9.08577	8.9794	9.20024	9.21333	8.8884	8.86955	8.86569	9.09397	8.981	9.00627	9.01697	9.05982	9.21958	8.9421	9.07652	9.03554	9.07597	8.9351	8.80754	8.91974	9.00455	8.92549	9.13811	9.008	8.92201	9.01145	8.98808	8.99615	8.98537	9.21147	8.97705	9.10278	8.83368	8.89682	9.2968	8.94164	9.12069	9.16771	8.92933	9.00156	8.87749
YBR009C	12.5434	12.4124	12.4047	12.8938	12.5817	12.6563	12.3903	12.8143	12.8672	12.4998	12.6092	12.3589	12.8036	12.9062	12.8388	12.519	12.6041	12.5137	12.7022	12.731	12.4372	12.6193	12.6575	12.5721	12.7189	12.4856	12.6803	12.7987	12.7012	12.7536	12.312	13.0898	12.5948	12.9071	12.6975	12.6436	12.5849	12.7493	12.6558	12.5831	12.3126	12.5498	12.3398	12.6522	12.438	12.8117	12.8325	12.7334	12.6944
YBR010W	12.9402	12.7391	12.7572	13.0952	12.9973	13.0147	12.9258	13.2738	13.2137	12.8247	12.8921	12.7887	13.3278	13.0802	13.1418	12.9466	12.9932	13.0332	13.1105	13.0007	12.7083	13.0618	12.941	12.8606	13.037	12.9525	13.0577	13.1715	13.1125	13.1538	12.9008	13.3168	12.9765	13.2808	13.0674	12.9179	12.9199	13.1201	13.1749	12.9606	12.8048	13.0299	12.7471	12.9061	12.8525	13.3165	13.1102	12.9883	13.1226
YBR011C	13.1328	13.2373	13.1441	13.2139	13.0282	12.9449	13.0624	13.0918	13.1553	12.9912	13.082	13.1084	13.1592	13.2375	13.1129	13.2096	13.1553	12.9598	13.0398	13.3025	12.8241	13.0578	13.1163	13.0042	13.1736	13.1638	13.1425	13.2649	13.0987	13.0643	13.1867	12.9518	13.3213	13.07	13.1926	13.1362	13.0967	12.8064	13.2153	13.0957	13.0205	13.1609	13.0773	13.2296	13.0584	13.141	13.2555	13.1431	13.0783
YBR012C	6.15069	5.87084	5.73066	5.68578	5.92551	5.81924	6.3359	6.34942	5.90136	5.95997	5.6956	6.39785	5.9819	5.99768	6.00628	6.09632	6.18622	5.83892	6.0073	5.7396	6.20975	5.7715	5.85437	5.93387	6.03721	5.9141	5.79766	6.31062	5.99359	5.90336	5.99591	6.56466	6.03524	5.81222	5.97777	5.8735	5.88415	6.43862	6.01197	5.73355	6.23369	6.01605	5.85631	5.76476	5.6832	5.953	5.87129	5.8566	5.83079
YBR013C	7.24014	7.02323	7.1504	6.92754	7.00917	7.10134	6.31809	6.12799	6.85994	6.38287	7.21981	6.53209	6.95047	7.29282	6.41943	6.51344	6.56238	7.22091	6.42397	7.13909	6.64012	6.3308	7.0877	6.35373	7.01202	7.04431	7.24147	6.66794	7.15581	6.38937	6.47815	6.66105	6.37781	6.28412	6.80705	6.83393	6.9681	6.44183	6.3381	7.50358	6.55081	6.61746	7.31223	7.0527	7.18373	6.94379	6.88294	7.18079	6.36435
YBR014C	9.544	9.25422	9.33442	9.28398	9.34916	9.16746	9.46082	9.53726	9.45979	9.32385	9.39152	9.33543	9.14852	9.33874	9.44061	9.52806	9.52639	9.4531	9.29218	9.36433	9.28824	9.3116	9.2409	9.18891	9.21398	9.49406	9.57443	9.55348	9.39322	9.18338	9.23917	9.23131	9.18904	9.19302	9.28714	9.35039	9.24217	9.21082	9.24564	9.51425	9.63139	9.3718	9.19164	9.4308	9.43469	9.27383	9.36512	9.3619	9.33774
YBR015C	10.7831	10.9161	10.8687	10.9119	10.9049	10.9566	10.7181	10.8809	10.801	10.9	10.8235	10.8987	10.9731	10.7399	10.7612	10.7419	10.9465	10.9046	10.8364	10.848	10.9374	11.008	10.8501	10.9469	10.8231	10.9198	10.7563	10.7289	10.932	10.8977	10.9357	10.7088	10.7607	10.9107	10.846	10.9135	10.993	10.8188	10.8859	10.8494	10.704	11.0305	10.948	10.895	10.7705	10.8152	10.8891	10.8078	10.845
YBR016W	9.76781	9.69232	9.59321	9.69275	10.0098	9.83764	9.977	10.0767	9.73821	9.76971	9.81309	9.76808	9.90479	9.66342	10.0019	9.75586	9.74257	9.83726	10.0844	9.54737	9.97805	9.61585	9.73227	9.78435	9.6842	9.91974	9.93821	10.1765	9.82571	9.76813	9.81391	9.984	9.88622	9.79059	10.0284	9.58163	9.61679	9.84577	9.91173	9.96417	9.8061	9.94921	9.77792	9.61905	9.75739	9.9629	9.83366	9.77958	10.0474
YBR017C	10.5534	10.571	10.5502	10.5555	10.5971	10.6828	10.3799	10.32	10.4948	10.5649	10.4763	10.5859	10.7056	10.588	10.4866	10.3749	10.4076	10.4855	10.4024	10.475	10.5684	10.6688	10.5252	10.6098	10.6044	10.4866	10.3597	10.2994	10.5086	10.639	10.5417	10.3403	10.5107	10.4934	10.5843	10.6623	10.743	10.6236	10.5135	10.4869	10.3631	10.493	10.6724	10.5604	10.4351	10.4407	10.5352	10.5547	10.5175
YBR020W	6.44033	6.38488	6.54735	6.42291	6.1887	6.40085	6.46559	6.11067	6.51005	6.38622	6.44175	6.48388	6.20753	6.28853	6.17127	6.55569	6.28722	6.63068	6.1956	6.33831	6.24745	6.28088	6.40797	6.22306	6.46073	6.36804	6.28121	6.23167	6.6499	6.44235	6.38223	6.20845	6.30496	6.46157	6.36083	6.32798	6.38404	6.36806	6.0606	6.21881	6.32462	6.13231	6.65959	6.55867	6.44378	6.49841	6.25327	6.23648	6.19705
YBR021W	8.12419	8.27063	7.89958	8.48047	8.02463	8.24844	7.22424	7.46409	8.20551	8.18905	7.70104	7.47037	8.40826	8.59094	8.07278	7.629	7.68256	7.94798	7.94447	8.45564	7.68176	8.48421	7.98861	7.65817	8.0488	8.03379	8.17295	7.57696	8.13036	8.32016	8.01328	8.04409	7.65435	7.82982	7.92067	8.56613	8.66934	7.61669	7.58662	7.88755	7.93633	8.49892	7.88533	8.48715	8.04124	8.11832	8.16435	8.38911	7.98158
YBR022W	8.28095	8.22115	8.14521	8.31126	8.1471	8.26554	8.41907	7.95091	8.36801	8.3718	8.29648	8.1779	8.1941	8.43566	8.14581	8.20862	8.08624	8.29954	8.36538	8.18187	8.21665	8.15023	8.33175	8.36433	8.21054	7.96549	8.45671	8.25932	8.22368	8.26683	8.05274	8.59072	8.21819	8.11399	8.25462	8.13119	8.18927	8.26936	8.13968	8.33649	8.36637	8.08842	8.35719	8.13732	8.29993	8.3172	8.10619	8.3307	8.3003
YBR023C	10.5778	10.6213	10.5843	10.6592	10.4236	10.4964	10.3066	10.1313	10.4817	10.7354	10.4528	10.5416	10.617	10.3799	10.2531	10.4	10.3421	10.4477	10.3335	10.4809	10.6779	10.6485	10.5583	10.4989	10.5542	10.5711	10.2697	10.0922	10.3525	10.477	10.5055	10.1581	10.4368	10.4072	10.4953	10.6911	10.6839	10.5153	10.4886	10.5506	10.1894	10.614	10.5838	10.653	10.3964	10.3312	10.5186	10.5262	10.4174
YBR024W	8.65541	8.41233	8.47712	8.58171	8.46393	8.54315	8.92326	8.77649	8.6203	8.62289	8.57986	8.73139	8.4759	8.35024	8.7023	8.70963	8.49002	8.69365	8.82648	8.48244	8.4628	8.51309	8.40678	8.59186	8.49819	8.456	9.0099	8.80796	8.69349	8.62322	8.57908	8.54256	8.76306	8.69157	8.77912	8.2997	8.2631	8.51029	8.92906	8.62189	8.91441	8.7292	8.50712	8.59418	8.67614	8.7878	8.28489	8.56764	8.72172
YBR025C	12.0473	12.4064	12.2553	12.1923	12.184	12.1411	11.8085	12.0091	12.2381	12.2236	11.9566	11.8781	12.3045	12.282	12.0205	12.0999	12.2982	12.0785	12.1537	12.4269	11.8482	12.2936	12.1553	12.229	12.1687	12.2425	12.2076	12.191	12.1392	12.2888	12.1003	12.0908	12.0161	12.2893	12.104	12.3964	12.4295	12.1058	12.0366	12.1724	11.9589	12.246	11.9662	12.2168	11.9493	12.1335	12.3572	12.1987	12.1568
YBR026C	10.5051	9.90797	10.0844	10.2883	9.97786	9.44118	9.87751	10.0489	10.0367	9.66191	10.417	9.8832	9.76852	9.90742	10.3725	9.69258	9.61991	10.2558	10.2922	9.9127	9.78432	9.98448	9.96437	9.41253	9.85174	9.92108	10.5012	10.3506	10.095	9.81687	9.65837	9.8564	9.93919	9.70945	9.8334	9.88282	9.75785	9.47677	10.0639	10.3114	10.8132	9.97606	10.1082	10.2651	10.2036	10.034	9.59372	10.2574	9.98583
YBR027C	4.68453	4.75606	4.86039	4.82898	4.6883	4.86646	4.97684	4.6421	4.86771	4.72437	4.92531	4.85636	5.02163	4.82286	4.73805	4.62095	4.816	4.79633	4.71141	4.73214	4.61725	4.95421	4.89421	4.76412	4.75002	4.76262	4.75739	4.71648	4.97066	4.8236	4.77295	4.94912	4.60842	4.72069	4.71577	4.80698	4.72807	4.94279	4.80185	4.79574	4.72117	4.88929	4.93524	4.88008	4.87513	4.87168	4.86543	4.75708	4.72021
YBR028C	9.65964	9.75971	9.71245	9.80091	9.83979	9.8535	9.68192	9.42784	9.73298	9.61827	9.86056	9.74928	9.80826	9.7369	9.66604	9.52957	9.57511	10.012	9.64896	9.5933	9.77627	9.8461	9.81239	9.74863	9.79668	9.60639	9.54645	9.42321	9.9295	9.74767	9.63864	9.84127	9.51813	9.54895	9.58125	9.64881	9.82017	9.89025	9.70866	9.76625	9.50947	9.81769	9.89525	9.67539	9.74096	9.77625	9.5409	9.73915	9.61113
YBR029C	11.6881	11.7632	11.6931	11.9403	11.8233	11.8205	11.7294	11.651	11.778	11.7717	11.7534	11.8046	11.9982	11.4771	11.5795	11.8494	11.7999	11.6694	11.8324	11.8893	11.5415	12.006	11.5968	11.7564	11.8907	11.7028	11.8497	11.736	11.7015	11.8833	11.8176	11.5665	11.5635	11.7624	11.8185	11.9349	11.9524	11.5511	11.6503	11.8688	11.8628	11.9059	11.921	11.8182	11.7602	11.8613	11.9113	11.7331	11.8824
YBR030W	9.65306	9.90557	9.82737	9.80387	9.68351	9.65515	9.52544	9.58586	9.84243	9.70243	9.68546	9.57865	9.81858	9.73593	9.50488	9.70381	9.82245	9.77945	9.68013	9.9729	9.88517	9.87181	9.79807	9.58051	9.8219	9.73283	9.68315	9.59103	9.77135	9.62694	9.81489	9.97642	9.51458	9.49934	9.56051	9.85583	9.79338	9.99105	9.65576	9.69771	9.72864	9.68191	9.74032	9.79079	9.77634	9.6721	9.70888	9.81732	9.48737
YBR031W	12.9179	13.3113	13.0892	12.855	13.0962	12.9134	12.5578	12.6974	13.1582	12.9172	13.0096	12.7823	12.967	13.2752	12.7787	12.7803	12.973	12.9633	12.732	13.41	12.6282	12.7903	13.1108	13.033	13.1122	13.0867	12.8194	13.1837	13.0868	12.9125	12.9362	13.0595	12.7309	12.891	12.7457	13.2863	13.3774	12.7513	12.6275	13.026	12.624	13.0867	12.964	13.1992	12.9388	13.09	13.0587	13.0681	12.8258
YBR032W	6.43231	6.81526	6.6862	6.48669	6.71288	6.15651	6.03686	6.11891	6.99941	6.25251	6.71976	6.12285	6.9072	6.69609	6.36667	6.08705	6.46218	6.77038	6.56249	6.55078	6.46358	6.81041	6.75643	6.40158	6.48336	6.52553	7.14155	6.75702	6.45023	6.63369	6.29717	6.56757	6.40185	6.28892	6.64974	7.06491	6.64821	6.64794	6.52548	6.47729	6.20257	7.074	6.66392	6.59629	6.63808	6.89962	6.44135	6.74415	6.22955
YBR033W	6.86296	6.20735	6.33736	6.61819	6.49086	6.25268	6.58586	6.81501	6.52957	6.32931	6.65475	6.57402	6.41014	6.12583	6.68938	6.58139	6.5198	6.73029	6.70834	6.12219	6.82283	6.45606	6.81085	6.24199	6.15029	6.54409	6.90074	6.71508	6.51608	6.48201	6.45534	6.71601	6.5862	6.65129	6.57924	6.29671	6.15456	6.94652	6.48416	6.37888	6.79455	6.5739	6.14479	6.46698	6.64848	6.55906	6.21302	6.4357	6.567
YBR034C	11.2748	11.4964	11.37	11.6486	11.3994	11.6552	11.102	11.0967	11.5934	11.3868	11.1568	11.2845	11.9166	11.6226	11.5543	11.1359	11.5303	11.2821	11.5849	11.5172	11.3535	11.947	11.5177	11.4278	11.4246	11.2274	11.5835	11.2145	11.3222	11.7285	11.5297	11.2077	11.1879	11.2992	11.4284	11.6995	11.9281	11.327	11.4587	11.5986	11.7573	11.5152	11.4543	11.5165	11.2382	11.3981	11.3307	11.6692	11.4288
YBR035C	10.733	10.4663	10.4603	10.16	10.3074	10.2149	10.7698	10.562	10.3188	10.185	10.6069	10.7635	10.1231	10.4946	10.3979	10.4974	10.5659	10.3168	10.2872	10.3159	10.5202	10.0458	10.4525	10.3553	10.4976	10.3582	10.4275	10.6828	10.4099	10.1769	10.2692	10.6618	10.3161	10.2816	10.337	10.2455	10.1279	10.5531	10.5085	10.5417	10.3763	10.2069	10.82	10.4339	10.4518	10.3738	10.4277	10.2822	10.2836
YBR036C	10.919	10.85	10.9442	10.8329	11.0311	10.8725	11.0339	11.1626	10.9286	11.0298	11.0187	11.0353	11.0062	10.7943	10.8629	10.8226	10.8841	11.0051	10.934	10.8776	11.0856	10.917	11.0004	10.8625	10.9864	11.0401	10.8411	10.8241	11.0192	10.9132	11.026	10.9975	10.8972	11.0926	11.0786	10.9247	10.9072	11.0482	11.0392	10.9751	10.8116	11.0506	10.9694	10.8427	10.9133	11.1321	10.9522	10.8535	11.0197
YBR037C	8.56144	8.25746	8.28577	8.68371	8.48126	8.70539	9.13248	8.64415	8.40139	8.61922	8.41759	8.80447	8.40911	8.54065	9.00551	8.41836	8.15713	8.43841	9.06503	8.39559	8.46753	8.42411	8.20121	8.74152	8.45625	8.26071	9.14215	8.72545	8.61777	8.72867	8.50041	8.61049	8.91356	8.63125	8.77102	8.1538	8.37171	8.36598	8.86717	8.35989	9.14163	8.62386	8.65108	8.56072	8.87251	8.8066	8.40307	8.52673	9.01093
YBR038W	10.0436	9.79494	10.1156	9.97594	10.0575	9.94634	10.0939	9.93438	9.85924	9.99478	10.1584	10.2286	9.97043	9.86142	9.95231	9.89285	9.7254	9.97263	9.87408	9.9669	9.72622	9.90824	9.88025	10.1146	10.3059	9.87879	9.85656	9.79882	9.94945	9.90991	9.84682	9.68524	10.143	9.98694	10.02	10.0281	10.0101	9.97826	10.0413	9.84039	9.54459	10.0607	10.0843	10.174	10.1478	10.0497	10.165	9.83692	10.0268
YBR039W	11.9176	11.6447	11.6406	12.2603	11.7471	11.7617	12.0724	12.0024	11.8014	11.8539	11.9805	11.8464	11.9946	11.5649	12.1073	11.6714	11.9855	11.8489	12.1196	11.8744	11.7549	11.9793	11.5973	11.8718	11.6852	11.6266	12.0987	12.0479	11.89	12.0415	11.757	11.4845	11.9016	11.6753	11.7798	12.0265	11.9041	11.3641	11.8975	12.013	12.2636	11.7449	11.6393	11.9222	12.0044	11.8202	11.7747	11.9782	11.9236
YBR041W	9.9722	9.83669	9.9585	9.82186	9.76261	9.63125	9.7742	9.66633	9.80913	9.69826	9.9428	9.93956	9.55331	9.74036	9.72347	9.89258	9.76432	9.65581	9.81804	9.78247	9.6793	9.56909	9.74059	9.695	9.83338	9.81153	9.75649	9.80446	9.72983	9.73519	9.84032	9.68217	9.80945	9.79483	9.86004	9.75046	9.66037	9.69708	9.82657	9.73823	9.73523	9.90515	9.86954	9.93536	9.82571	9.85472	9.71319	9.70923	9.81853
YBR042C	8.83234	9.08957	9.03013	9.03686	8.88848	9.08884	8.96265	8.80004	9.15023	8.93482	8.87251	8.911	9.0947	9.06176	8.94247	9.03959	9.107	8.96384	8.94739	9.21015	8.89823	8.98538	9.09392	8.95723	9.10507	9.04355	8.94057	8.7659	9.06913	8.98377	8.86289	9.13529	9.12003	9.02003	8.96524	9.00417	9.06006	9.18086	9.00368	9.0473	8.89749	9.06044	8.89066	8.99533	8.91154	9.06798	8.97296	9.05554	8.80446
YBR043C	10.6614	10.1603	10.3552	9.95718	10.8194	10.0038	9.96589	10.0734	10.0513	10.3195	10.4807	10.3815	9.98327	10.3228	9.96327	10.4763	10.0368	10.5065	9.7413	10.1297	10.3601	9.86146	10.6069	9.96372	10.8796	10.2116	9.92957	10.0879	10.3665	10.0184	10.5343	10.7204	10.4341	9.98147	10.2885	10.2216	10.0569	11.0221	10.325	9.95858	10.0178	9.77426	10.5218	10.0877	10.1774	10.1331	10.1994	9.86586	10.034
YBR044C	9.1247	8.91474	8.91397	9.11296	9.05513	9.12278	9.41237	8.93131	8.89287	9.09385	9.01532	9.18258	8.94509	8.948	9.19845	9.02068	8.76717	9.01088	9.37039	8.96686	9.06093	8.86177	8.88965	9.12879	9.07088	8.87095	9.37027	8.99036	9.03707	9.13435	8.93241	9.01737	9.2376	8.94171	9.1517	8.958	8.92203	9.16518	9.08894	8.89507	9.40862	9.03308	9.11786	8.92544	9.12571	9.12212	8.9166	8.97412	9.14894
YBR045C	6.67333	6.32353	6.61061	6.50445	6.58516	7.03719	7.02445	7.34907	6.32549	7.12961	6.61308	7.01642	6.49221	6.0553	6.7363	6.73421	7.13432	7.03786	6.74537	6.32792	7.83115	7.03917	6.78572	6.3612	6.61957	6.79867	6.37028	6.61168	6.69788	6.78445	7.19103	6.99373	6.84812	6.79369	6.79576	6.13179	6.57549	7.80071	6.64569	6.32124	6.90463	6.76272	6.62374	6.39131	6.70016	6.40568	6.71679	6.32304	6.67832
YBR046C	9.12183	8.35518	8.60713	8.75717	8.79625	8.39012	9.02994	9.01264	8.58332	8.50772	9.08063	9.08608	8.17113	8.47039	9.02625	8.99222	8.72538	8.58365	8.75842	8.27107	9.10771	8.48995	8.66804	8.40318	8.60609	8.49167	8.74	9.20058	8.54598	8.35976	8.46729	8.90764	8.74415	8.26305	8.59529	8.37968	8.12027	9.00219	8.88026	8.89298	9.22869	8.51008	8.63062	8.86392	8.9051	8.54728	8.55506	8.68594	8.64625
YBR047W	7.24344	7.02046	7.18835	6.78962	8.02386	7.44747	8.07276	7.93714	6.74075	7.59341	7.72099	7.96174	7.17611	7.2967	7.41596	7.38484	7.64442	7.37268	6.80546	6.6278	8.39116	6.70189	7.50605	7.27344	7.70058	7.26481	6.73713	7.71092	7.23337	7.29704	7.5024	8.72153	7.52869	6.88242	7.37588	7.08715	6.9136	8.43978	7.32428	7.23233	7.62758	6.85643	7.14473	6.93712	7.26673	7.31613	7.36265	6.70233	7.21549
YBR048W	12.5287	12.9879	12.6832	12.7828	12.746	12.8041	12.4749	12.6655	12.9296	12.7842	12.4603	12.6503	12.8861	12.9159	12.7633	12.7188	12.9451	12.4802	12.7451	13.0554	12.4932	12.8017	12.5723	12.9013	12.7336	12.8992	12.7644	12.8011	12.7012	12.8166	12.7847	12.9329	12.6036	12.7983	12.6031	12.9154	13.0177	12.6484	12.6709	12.6962	12.5823	12.917	12.4757	12.8329	12.5104	12.7541	12.9497	12.8086	12.7384
YBR049C	10.0143	10.0247	10.1565	10.2934	10.1149	10.1867	10.1423	9.99547	10.0238	10.1077	10.1399	10.1731	10.2035	9.9267	10.0821	10.0127	9.86416	10.2954	10.1146	10.0368	10.0475	10.1821	10.0454	10.206	10.2982	10.1043	9.97617	9.81734	10.1488	10.1687	10.0745	9.77886	10.2253	10.2603	10.1651	10.0549	10.2178	9.91755	10.1078	10.0125	9.8693	10.0869	10.2193	10.089	10.146	10.0637	10.0911	10.0799	10.2972
YBR050C	5.38913	5.53355	5.16316	5.41186	5.7464	5.23294	5.38401	5.80734	5.57479	5.25555	5.60755	5.15303	5.58796	5.59056	5.47002	5.59572	5.42445	5.19338	5.64328	5.27162	5.24055	5.28724	5.34539	5.47219	5.23124	5.79409	5.81769	6.22314	5.26622	5.49558	5.51666	5.36587	5.58619	5.61707	6.07204	5.61384	5.25961	5.73925	5.65085	5.35612	5.21738	5.78591	5.47213	5.21955	5.15467	5.82345	5.17856	5.30986	5.78824
YBR052C	10.6497	10.1751	10.2873	10.3843	10.1912	10.0962	10.7608	10.7498	10.4567	10.1382	10.5667	10.6616	9.9515	10.1109	10.6245	10.6149	10.4567	10.362	10.5844	10.0329	10.2132	10.0227	10.255	10.1774	10.0148	10.3619	10.6103	10.8947	10.4359	10.265	10.199	10.2198	10.5096	10.2729	10.4133	9.97494	9.86735	9.99469	10.5908	10.6089	10.7343	10.4777	10.4194	10.4892	10.55	10.5343	10.2035	10.3483	10.512
YBR053C	10.1206	9.63217	9.98929	9.88095	9.53736	9.49282	10.0766	10.0778	9.72233	9.48495	10.1017	10.0929	9.1887	9.66682	9.87371	10.1398	10.0769	9.67239	9.80097	9.58451	9.65514	9.59407	9.5265	9.4085	9.7954	9.89688	9.86798	10.3744	9.67739	9.43534	9.70471	9.33413	9.94321	9.53158	9.83122	9.61097	9.18771	9.34218	9.80019	10.0511	10.1625	9.61148	9.8299	10.0631	10.0327	9.67597	9.65897	9.64042	9.80261
YBR054W	10.8629	9.83468	9.94459	10.678	10.0715	9.36627	9.65915	11.1184	10.0094	10.0668	10.2173	10.0223	9.79955	10.3593	10.6639	9.99794	9.42722	10.7072	10.6392	9.76722	9.47733	10.772	10.3726	8.90862	9.70599	8.84428	10.5345	10.344	10.5103	10.1774	10.3217	9.16677	9.97939	10.6742	9.71358	10.4351	10.0433	8.82524	10.3748	9.50726	11.2958	10.0193	9.89325	10.8299	10.7024	9.57069	9.38933	10.775	9.76361
YBR055C	9.50587	9.58885	9.61218	9.60653	9.64813	9.63305	9.50563	9.20296	9.54058	9.54117	9.53796	9.48096	9.70063	9.49029	9.36885	9.49887	9.43246	9.67354	9.52049	9.59698	9.6942	9.70378	9.64631	9.59653	9.52014	9.43202	9.4004	9.31161	9.61367	9.58869	9.54441	9.59592	9.41277	9.44402	9.49482	9.6689	9.6908	9.6249	9.42509	9.62316	9.3954	9.5429	9.59258	9.61027	9.57128	9.5294	9.62751	9.56933	9.50241
YBR056W	10.4414	10.0771	10.2677	9.93326	9.93268	9.54722	10.317	10.309	10.0302	9.85966	10.5093	10.1593	9.35435	9.81032	9.97544	10.4335	10.0852	10.1802	10.0233	9.75987	10.1647	9.61749	9.99547	9.77688	9.69595	10.2401	10.1616	10.4252	10.1207	9.65021	9.98584	9.8421	10.0338	10.0597	10.038	9.82344	9.30125	9.83417	10.0244	10.2662	10.33	9.8752	9.9586	10.3281	10.2961	10.1287	9.81457	10.0262	10.1883
YBR056W-A	7.19605	7.22136	7.40847	7.38066	8.05227	7.48122	7.94052	8.13899	7.38546	7.83049	7.88263	7.22961	7.71545	7.09923	7.46978	7.32467	7.85271	7.93892	7.99219	7.30255	8.07484	7.29732	7.84756	7.60926	7.2585	8.13774	7.81191	7.88043	7.67796	7.53542	7.65231	8.29391	7.41443	7.61371	7.98923	7.5816	7.59397	7.75309	7.4837	8.0647	7.76869	7.66233	7.33059	7.05745	7.53728	7.83519	7.42669	7.54995	7.996
YBR057C	9.62677	9.5976	9.57575	9.63421	9.60868	9.58825	9.60768	9.51601	9.67384	9.60768	9.47439	9.55586	9.69391	9.60426	9.69765	9.70545	9.58544	9.51954	9.64908	9.64208	9.64788	9.74595	9.5691	9.55772	9.50453	9.55175	9.81095	9.69044	9.60562	9.58214	9.55057	9.73863	9.57087	9.66465	9.65421	9.52228	9.59473	9.61895	9.63797	9.51225	9.7724	9.73435	9.52739	9.49487	9.54624	9.67777	9.57646	9.5648	9.56729
YBR058C	9.92044	9.97647	9.94219	9.94785	10.0489	10.0645	9.7966	9.93445	9.82379	9.97347	10.0554	9.92562	9.98439	9.91378	9.88352	9.88706	9.89166	9.98026	9.95114	9.81263	9.94411	10.1046	9.96632	9.95081	10.0031	9.92049	9.8123	9.76338	9.98027	9.95218	9.95841	9.79616	9.98954	10.0093	9.98865	10.0765	10.0759	9.95121	9.98576	9.90448	9.84877	10.0622	9.91643	9.90912	9.85964	9.85843	9.88557	9.93006	9.93907
YBR058C-A	9.47943	9.41218	9.37349	9.26182	9.26712	9.24024	9.48334	9.05997	9.52543	9.48066	9.33549	9.17921	9.1917	9.52797	9.21686	9.49808	9.535	9.35296	9.16426	9.45065	9.19039	9.19109	9.38734	9.37617	9.3597	9.50646	9.15087	9.5799	9.28958	9.23047	9.27784	9.65468	9.2264	9.40223	9.35413	9.25218	9.2209	9.24993	9.15124	9.4297	9.37482	9.05264	9.27812	9.22341	9.22324	9.24109	9.34033	9.29645	9.11166
YBR059C	10.125	9.88944	10.1971	9.90906	10.0999	9.82324	10.0448	9.86687	9.81633	9.90073	10.1587	10.0858	9.63358	9.77619	9.80567	10.1162	9.80574	10.1417	9.88993	9.79102	10.121	9.65451	9.86975	10.0108	10.0992	10.0624	9.71569	9.89126	9.99261	9.85766	9.97377	9.67704	10.2504	10.0232	10.1256	9.91481	9.7451	9.96977	9.83677	9.82112	9.7706	9.96949	9.94632	10.0286	10.1121	9.90636	9.94998	9.78678	9.96497
YBR060C	9.12204	9.22149	9.24705	9.38427	9.21596	9.30908	8.98549	9.30535	9.20104	9.24331	9.0639	9.2724	9.40017	9.18757	9.35733	9.02671	9.31285	9.19734	9.32629	9.14153	9.07189	9.46388	9.13762	9.19369	9.32739	9.40252	9.14764	9.08811	9.21654	9.36823	9.3566	9.05439	9.31103	9.12762	9.34853	9.21338	9.44323	9.26179	9.33427	9.03958	9.22336	9.38917	9.24234	9.13639	9.09281	9.17006	9.14565	9.17379	9.35649
YBR061C	9.06651	9.31375	9.22724	9.39166	9.28585	9.51258	9.03681	9.32606	9.1894	9.40428	9.01565	9.13139	9.61808	9.43685	9.37169	9.11539	9.37806	9.11844	9.32355	9.38767	9.2646	9.63961	9.16709	9.32969	9.31006	9.27973	9.19498	9.20081	9.13715	9.47248	9.35744	9.23874	9.13861	9.29068	9.26586	9.41622	9.64242	9.27272	9.24076	9.20468	9.45947	9.38248	9.19842	9.19568	8.96638	9.10779	9.39025	9.3474	9.30453
YBR062C	8.66768	8.30888	8.38928	8.31573	8.27537	8.35681	8.59183	8.4387	8.39002	8.29896	8.43126	8.38775	8.2345	8.51795	8.43217	8.69695	8.43827	8.31396	8.37813	8.44095	8.26552	8.25027	8.40291	8.3892	8.26532	8.33706	8.60134	8.66756	8.31765	8.43469	8.25857	8.49829	8.45457	8.38665	8.38189	8.34801	8.31529	8.20732	8.29149	8.5328	8.72929	8.10647	8.37578	8.43102	8.52915	8.30139	8.37136	8.45213	8.46385
YBR063C	8.27617	8.39843	8.40141	8.37638	8.26988	8.22254	8.06395	7.96378	8.28464	8.20938	8.25161	8.09792	8.55841	8.28041	8.08907	8.15281	8.09675	8.46544	8.17703	8.25374	8.33986	8.43352	8.4042	8.27461	8.178	8.38945	8.18982	7.9647	8.30365	8.21006	8.36349	8.22051	8.08334	8.32636	8.18523	8.38621	8.3355	8.47222	8.14613	8.36434	8.09337	8.33671	8.17298	8.24867	8.25219	8.20842	8.11437	8.35782	8.17106
YBR065C	7.89865	7.86923	7.98594	7.94016	7.89314	7.91983	7.6608	7.608	7.88782	7.81112	7.9465	7.71133	8.07682	7.76658	7.65963	7.86545	7.66286	8.0186	7.76305	7.96434	7.94965	7.96924	8.01764	7.96627	7.85819	7.9739	7.62275	7.549	7.83459	7.77313	8.00092	7.80317	7.68169	7.95515	7.73976	7.93979	8.00493	8.02052	7.89497	7.92691	7.69153	7.85476	7.83984	7.88347	7.86361	7.71818	7.81172	7.82428	7.56988
YBR066C	8.53375	8.75143	9.02758	7.53002	8.59414	8.15247	8.73973	7.80164	8.70695	8.32309	8.7727	7.81846	8.16777	8.18665	7.67282	9.35933	8.22128	9.14747	7.50975	8.8765	9.01409	8.07414	8.64258	8.88965	8.01916	9.06483	8.23761	8.06597	9.07179	7.64478	8.8566	8.89759	8.38927	8.87392	8.2085	8.23456	7.78977	7.99906	7.99859	8.49571	7.74814	7.96373	8.54738	8.21831	9.18025	9.28762	8.96946	8.07195	7.87869
YBR067C	11.9034	11.6697	10.9692	10.4579	10.5094	11.27	10.7224	9.95458	11.394	11.0892	10.7016	11.0815	11.4742	11.0026	10.048	11.8553	10.2591	10.9899	10.4312	12.0632	10.8379	10.9325	11.7038	10.9967	10.4682	10.4323	11.669	10.4685	11.6125	11.1065	10.3195	11.9924	11.1311	11.721	10.9596	10.4277	11.0718	11.388	11.0695	10.8939	10.163	11.9675	10.5525	11.0394	10.9124	11.3952	11.0419	11.1903	9.80224
YBR068C	11.6901	11.6958	11.537	11.1969	12.043	11.9962	11.7611	11.8684	11.5562	11.7408	11.7991	12.0744	11.9173	11.7899	11.9182	11.3777	11.78	11.5483	11.56	11.1162	12.252	11.6938	11.8277	11.9947	11.9556	11.3824	11.2833	11.8182	11.4819	11.5867	11.7316	11.9787	11.5682	11.2066	11.5551	11.6141	11.7688	12.2175	11.6904	11.8815	11.3883	11.2772	11.9992	11.7716	11.7369	11.9126	11.7002	11.2987	11.5607
YBR069C	10.9345	11.1863	11.2616	10.8156	11.2513	11.3271	10.4157	9.98576	11.4218	10.5185	11.347	10.6747	11.2571	11.345	11.1643	11.073	10.5702	10.7866	10.6211	11.3068	11.0915	11.1927	11.4265	11.3367	11.0259	9.96306	10.8813	10.405	10.9798	11.1221	11.2145	10.268	10.779	11.0537	10.8494	11.7443	11.0265	10.1558	10.9647	11.2269	10.8467	10.4935	11.5358	11.1607	11.0797	11.4717	11.4582	10.953	10.9726
YBR070C	7.88962	8.09278	8.1328	8.3129	7.9337	8.12538	8.06213	8.32797	8.12722	8.09828	8.04338	7.97766	8.1237	8.24379	8.20761	7.95627	8.43377	7.9779	8.15254	8.31422	7.89049	8.02026	8.03901	7.86697	8.23227	8.33203	8.12716	8.28299	8.06426	8.0624	8.11348	7.91339	8.10612	8.26887	8.15288	7.97669	8.20875	8.10708	8.22798	8.25188	7.98217	8.21412	7.98188	8.0701	8.08996	8.18463	8.23717	8.12456	8.27658
YBR071W	9.62747	9.48216	9.67604	9.90076	9.54447	9.62887	9.62171	10.0069	9.55996	9.65225	9.53964	9.58299	9.70376	9.55638	10.096	9.56578	10.0245	9.57898	9.81733	9.67968	9.6232	9.79921	9.55111	9.36374	9.76406	9.37501	9.80353	9.70669	9.69701	9.84965	9.49677	9.58112	9.78039	9.76515	9.69709	9.75581	9.90257	9.27446	9.95551	9.63852	9.96074	9.69181	9.53156	9.70117	9.82942	9.63412	9.83739	9.66514	9.89476
YBR072W	11.3023	10.889	10.7396	10.2109	9.89118	9.4498	11.8912	9.5813	11.0147	10.6917	11.7912	9.77513	10.1665	9.46356	9.82097	10.9986	9.4173	11.7757	11.0543	10.2525	9.84847	10.209	11.3843	9.30001	9.70524	9.41862	11.5419	12.0605	11.0109	10.2146	9.76618	9.10334	9.88717	10.7572	10.8235	10.4636	9.76769	9.09495	9.77385	11.4076	11.9258	10.6964	9.74205	10.8773	11.7177	10.1383	9.48749	11.8672	10.1297
YBR073W	10.2319	10.4063	10.4132	10.7087	10.4351	10.5102	10.1267	10.2004	10.2761	10.5555	10.1279	10.3039	10.7445	10.4104	10.3764	10.1471	10.3695	10.3822	10.391	10.4159	10.2839	10.6505	10.414	10.3905	10.4276	10.3129	10.1382	10.0074	10.4734	10.6724	10.2915	10.1065	10.4935	10.6205	10.6152	10.463	10.8181	10.0192	10.6045	10.3389	10.2316	10.4962	10.2824	10.3373	10.2588	10.3222	10.3944	10.4574	10.0591
YBR074W	9.69788	9.78717	9.77541	9.80325	9.67304	9.77855	9.53469	9.42973	9.6285	9.81499	9.6212	9.85502	9.85448	9.49724	9.58981	9.49907	9.69752	9.64833	9.64872	9.66432	9.64481	9.80854	9.55703	9.72724	9.84484	9.73074	9.45825	9.5336	9.58449	9.78872	9.76816	9.65416	9.61568	9.50562	9.6522	9.84903	9.86852	9.87195	9.64856	9.59523	9.59652	9.73039	9.77429	9.6831	9.60535	9.51931	9.67245	9.60546	9.68482
YBR076C-A	6.58264	6.36901	6.59368	6.54058	6.67425	6.52238	6.71831	6.62815	6.70705	6.4759	6.63237	6.69102	6.3904	6.53179	6.53859	6.67106	6.7787	6.46273	6.63559	6.65286	6.42432	6.36557	6.51024	6.63851	6.49551	6.80779	6.69959	6.76665	6.56035	6.59995	6.48939	6.90915	6.63701	6.41581	6.56701	6.46718	6.41228	6.827	6.54092	6.54177	6.59979	6.43933	6.81308	6.60494	6.70242	6.66211	6.44729	6.53465	6.55667
YBR077C	8.45678	8.22819	8.44294	8.50211	8.31135	8.37017	8.5774	8.56455	8.25647	8.38712	8.41063	8.4572	8.16878	8.29275	8.53985	8.42641	8.59442	8.33446	8.51445	8.42215	8.29783	8.09392	8.45179	8.41082	8.48055	8.5616	8.46489	8.55861	8.35976	8.31598	8.29217	8.84559	8.44119	8.20527	8.25973	8.20206	8.27315	8.55379	8.37796	8.54654	8.5454	8.26264	8.4676	8.34643	8.46245	8.40526	8.39016	8.39278	8.41886
YBR078W	13.8505	13.9572	13.8129	13.894	14.0687	13.9145	14.0524	13.8602	13.8401	13.9457	13.9005	13.9476	13.9384	13.8128	13.9343	13.7152	13.8192	14.043	14.0158	13.9944	13.6932	13.9844	13.8879	13.8892	13.9694	13.9517	13.8324	13.8064	14.0985	13.9589	13.9898	13.6823	13.9968	14.1323	14.0964	13.9916	14.0547	13.6833	13.9111	13.8149	13.6456	14.0906	13.9079	13.886	13.8974	13.9942	14.0208	13.9528	13.9591
YBR079C	12.2268	12.5678	12.4089	12.4616	12.5956	12.6442	12.2343	12.3202	12.314	12.5677	12.288	12.3809	12.7332	12.4993	12.3856	12.1701	12.2861	12.4221	12.4195	12.4503	12.4752	12.6663	12.419	12.5953	12.5505	12.3412	12.3746	12.1078	12.4156	12.6375	12.5142	12.2416	12.4207	12.5671	12.5008	12.6402	12.8138	12.3707	12.4794	12.3745	12.2715	12.6259	12.5122	12.4259	12.2595	12.4244	12.5608	12.508	12.4864
YBR080C	10.7648	10.5028	10.6379	10.5881	10.81	10.6296	10.5524	10.6192	10.3963	10.55	10.7498	10.6641	10.4325	10.3867	10.5964	10.6461	10.5781	10.7169	10.5242	10.482	10.6222	10.5843	10.5094	10.5452	10.7946	10.7429	10.3806	10.5936	10.643	10.5708	10.6329	10.4701	10.866	10.652	10.7589	10.5764	10.5588	10.5265	10.6847	10.5596	10.5346	10.6568	10.5747	10.4864	10.5596	10.5949	10.5923	10.4561	10.6439
YBR081C	9.61812	9.65277	9.74134	9.71085	9.73131	9.73506	9.60433	9.39725	9.58222	9.68306	9.75605	9.69189	9.65768	9.48753	9.59377	9.5191	9.47678	9.82369	9.61719	9.51821	9.62509	9.7339	9.6226	9.67702	9.76678	9.57226	9.48341	9.438	9.68823	9.70188	9.5793	9.52177	9.77531	9.6694	9.69759	9.65841	9.72124	9.81167	9.67795	9.54892	9.39351	9.60995	9.65132	9.60546	9.64523	9.66645	9.69538	9.60892	9.72222
YBR082C	11.922	11.9291	11.9468	11.714	11.9385	11.7264	11.7965	12.1537	11.8399	11.8731	11.7974	11.8087	11.7503	11.8332	11.8803	12.0923	12.2169	11.9419	11.803	11.8982	11.6494	11.9291	11.8485	11.844	11.7641	11.9353	11.9347	12.1776	11.9338	11.771	11.9659	11.8317	11.7659	11.8441	11.8605	11.8292	11.9333	11.5477	11.6795	12.0337	11.9447	11.7982	11.865	11.994	12.0042	11.7706	11.909	11.8278	11.8502
YBR083W	10.8384	9.95756	9.84683	10.3706	10.359	9.54811	9.82371	10.1179	9.60671	10.6774	9.40752	9.99738	10.0272	9.63917	10.1224	10.2447	10.4495	9.81322	9.93703	10.1189	10.155	10.402	9.40409	9.50395	10.003	10.1132	10.0321	10.1935	9.84587	9.93312	10.6667	9.82194	10.0382	9.33751	10.1568	9.80115	10.3279	10.6741	10.0235	9.79951	10.673	10.138	9.99574	9.96288	9.8444	9.23822	9.94851	9.51205	9.75186
YBR084C-A	12.9408	13.2494	13.0209	13.1005	13.172	13.1187	12.7557	12.9073	13.1323	13.0978	12.7993	12.9058	13.1485	13.2712	13.046	13.054	13.2373	12.892	13.0332	13.3344	12.824	13.2214	12.9973	13.1689	13.095	13.0738	12.9899	13.1058	12.998	13.1539	13.1775	13.1764	12.8998	13.1113	12.9623	13.2463	13.3228	12.8941	12.9118	12.9732	13.0033	13.1329	12.8471	13.0895	12.8723	13.0142	13.1825	13.1427	13.0829
YBR084W	11.0278	11.5839	11.3419	11.5924	11.4985	11.6489	10.9322	11.1428	11.4215	11.5986	11.21	11.2112	11.9156	11.471	11.196	10.8614	11.2781	11.4633	11.2992	11.3587	11.3151	11.7489	11.5508	11.6719	11.4839	11.4206	11.1586	10.8728	11.4032	11.5403	11.4408	11.0266	11.2806	11.5123	11.4095	11.7817	11.9525	11.2337	11.2635	11.3544	11.0248	11.5646	11.2964	11.4048	11.1312	11.2897	11.502	11.5179	11.441
YBR085C-A	10.7446	10.1033	10.4182	10.2471	10.4453	10.0776	10.9848	10.7128	10.4877	10.4708	10.7469	10.5717	10.1819	9.82945	10.5252	10.707	10.6447	10.5744	10.8732	9.9595	10.5213	10.3366	10.2231	10.031	10.3627	10.3424	10.9457	10.8543	10.3799	10.4119	10.3919	10.5252	10.1417	10.3862	10.5498	9.90383	10.1734	10.3514	10.0619	10.6493	11.1767	10.0245	10.3653	10.4361	10.7901	10.2726	10.0253	10.3504	10.6236
YBR085W	6.03296	6.16653	6.09654	5.51528	5.16257	5.44831	5.46475	5.35795	6.11724	6.10916	5.08857	5.69705	5.90355	5.9305	5.24097	5.97323	6.16559	5.81314	5.18037	6.10341	5.34849	5.62776	5.49206	6.46881	6.29574	5.92066	5.21705	5.53721	5.91819	5.62541	5.98909	6.51009	6.06471	5.41423	5.81986	5.2105	5.89932	6.77169	5.9596	5.41468	5.29738	5.88479	5.51066	5.5747	5.68685	6.05838	5.78855	5.28874	5.12841
YBR086C	11.2083	11.1528	11.1515	11.0914	11.0544	10.9022	10.913	10.9882	11.0135	11.0651	11.1119	11.2391	10.8334	10.9426	11.1177	11.0215	10.8344	11.0063	11.0069	10.9362	10.8646	11.0608	10.8485	10.9836	11.175	10.9638	10.8856	10.9828	11.0709	11.0077	11.0697	10.6175	11.0663	11.0501	11.0886	11.0353	11.0078	10.9605	11.0854	10.964	10.8925	11.0717	11.1495	11.1472	11.1247	11.0341	10.9947	11.0004	11.0149
YBR087W	9.20218	9.31126	9.10847	9.20886	9.20853	9.3439	9.09496	9.20077	9.17391	9.16926	9.11394	9.07864	9.17613	9.35796	9.2464	9.19279	9.31733	9.1872	9.1901	9.3749	9.15782	9.28966	9.10488	9.22476	9.17805	9.205	9.35612	9.18637	9.21448	9.2148	9.11162	9.25748	9.11396	9.42974	9.27749	9.26495	9.29705	9.18244	9.22449	9.19132	9.11501	9.26255	9.19478	9.13498	9.00811	9.22997	9.32286	9.22435	9.2346
YBR088C	10.4077	10.6345	10.6737	10.7705	10.4803	10.8915	10.4739	10.4413	10.6424	10.6379	10.2626	10.4526	10.8748	10.8625	10.7332	10.4499	10.7941	10.5388	10.6109	10.9175	10.2931	10.7239	10.4831	10.6015	10.6624	10.4133	10.7671	10.3454	10.8209	10.8366	10.4829	10.3506	10.6256	10.964	10.6128	10.6669	10.8827	10.0949	10.8242	10.6856	10.5274	10.7509	10.6215	10.6311	10.5481	10.6677	10.736	10.757	10.6241
YBR089C-A	8.894	8.70802	8.81237	8.73543	9.138	8.91621	8.99929	9.02949	8.77732	8.7829	8.83617	8.97726	8.90511	8.69145	9.10391	9.02393	8.99781	8.94804	8.81289	8.81549	8.7567	8.90286	8.81909	8.68523	8.88282	8.97675	8.94162	9.17387	9.07416	8.84225	8.92526	8.94534	9.08219	9.06811	9.12649	8.89068	8.8519	8.69225	8.92651	8.80328	8.94082	8.92303	8.76771	8.68785	8.92605	8.97648	8.79851	8.74121	9.06594
YBR091C	7.48168	7.4743	7.29891	7.66594	7.44053	7.44878	7.5241	7.50015	7.60884	7.58914	7.30542	7.26726	7.59247	7.62589	7.5754	7.41217	7.62863	7.49933	7.61888	7.58923	7.5289	7.43838	7.5313	7.54303	7.30746	7.65902	7.62991	7.4006	7.56009	7.5962	7.5406	7.80694	7.49204	7.44665	7.41914	7.54716	7.5479	7.63211	7.38819	7.57415	7.56196	7.4288	7.47752	7.45572	7.3461	7.54591	7.44851	7.53624	7.61595
YBR092C	10.6083	10.6327	10.8573	10.9692	10.2716	10.5173	10.0247	9.99723	10.875	10.7156	9.70747	10.7078	10.7713	11.1305	10.8945	10.4134	10.5298	9.95454	10.2801	10.9349	10.0437	10.6831	10.3717	10.4808	10.6699	10.8485	10.8419	10.8482	10.0252	10.4182	10.3209	10.2602	10.7574	10.1983	10.6162	11.0091	10.8848	10.4037	10.6726	10.165	10.7363	10.4501	10.6884	11.2235	10.3037	10.2507	10.9231	10.6029	10.3376
YBR093C	8.04812	7.99952	7.93749	8.14993	7.64039	7.28658	7.69235	7.62511	7.83899	7.76159	7.8053	7.70504	8.01101	7.64618	8.68782	7.85429	7.75663	7.65579	7.44333	7.77904	7.67683	7.74134	7.74884	7.48473	8.27998	8.02103	7.50263	8.18138	7.60566	8.34686	7.53377	8.08974	7.92511	7.52978	7.76046	7.53854	7.86155	8.00379	9.03193	7.45063	7.80325	7.7381	7.62941	7.69439	8.03086	7.82786	7.77273	7.52973	7.7687
YBR094W	8.9133	8.95223	8.96224	9.02242	9.07647	9.15937	8.9843	8.83818	8.87882	9.01671	8.95005	9.04298	9.02133	9.05105	8.90219	8.84747	8.79324	9.05839	8.91881	8.98066	9.00651	9.03285	8.97259	9.12283	9.04409	8.97784	8.97759	8.69612	8.95074	9.01082	9.00459	8.85646	9.032	9.01873	9.11367	9.09617	9.09455	8.77725	8.99988	8.95201	8.88207	8.95006	9.07241	8.98271	8.96466	8.94898	8.91903	8.97705	9.1171
YBR095C	9.21178	9.25064	9.4365	9.19375	9.44086	9.25466	9.13648	9.43308	9.36742	9.1781	9.37039	9.10767	9.32793	9.23771	9.25648	9.40218	9.54454	9.39702	9.25584	9.28312	9.45894	9.48463	9.48167	9.23551	9.19524	9.46887	9.36391	9.31723	9.37074	9.25102	9.45422	9.51952	9.24297	9.46708	9.45182	9.3062	9.2406	9.4039	9.29608	9.33407	9.29581	9.38341	9.21941	9.16444	9.20001	9.23405	9.29918	9.21268	9.3354
YBR096W	9.80866	9.74429	9.88616	9.65182	9.7931	9.55471	9.91498	9.60673	9.89976	9.75793	9.84369	9.77161	9.50769	9.90272	9.76036	9.9507	9.78424	9.50605	9.73866	9.79175	9.57268	9.5011	9.72369	9.55096	9.83028	9.81071	9.83773	9.93012	9.61261	9.64433	9.76343	9.68055	9.7697	9.5836	9.73319	9.72593	9.40389	9.54538	9.69349	9.89405	9.93713	9.65641	9.81727	9.79329	9.79507	9.73735	9.74213	9.69451	9.75593
YBR097W	8.40514	8.39438	8.5439	8.40952	8.40742	8.37663	8.33989	8.13766	8.2452	8.31782	8.60694	8.50565	8.13768	8.19656	8.20536	8.3612	8.15694	8.5582	8.23596	8.1138	8.459	8.19096	8.2617	8.33549	8.50331	8.35401	8.13897	8.06874	8.41713	8.33113	8.3938	8.1199	8.5015	8.42603	8.43808	8.30625	8.16569	8.37421	8.21266	8.34566	8.13446	8.15802	8.39426	8.42414	8.47203	8.32014	8.31447	8.22435	8.34197
YBR098W	7.38331	7.16578	7.3231	7.46495	7.40334	7.39616	7.42444	7.26677	7.20445	7.25877	7.39186	7.31746	7.0337	7.33719	7.37095	7.35761	7.35262	7.44764	7.32088	7.38041	7.44054	7.05298	7.30898	7.24514	7.38398	7.36096	7.22185	7.14316	7.44652	7.32269	7.30312	7.3379	7.40173	7.51174	7.32905	7.19582	7.18112	7.33568	7.33998	7.26782	7.19256	7.19636	7.36725	7.36728	7.44043	7.32266	7.14819	7.28029	7.3859
YBR099C	5.03622	5.15223	5.06882	5.12116	5.29553	4.95609	4.92417	5.43081	5.22572	5.1749	5.04925	4.94832	5.38704	5.12519	5.24781	4.97904	5.29016	5.10386	5.10308	4.98908	5.01733	5.25806	5.20407	4.97927	5.13738	5.00474	5.43149	5.47062	5.01878	5.18937	5.0933	5.18895	5.1294	5.34818	5.41844	5.32851	5.16651	5.11916	5.11489	5.05187	5.04632	5.26859	5.05607	5.03704	4.92895	5.23343	5.10395	5.20118	5.21038
YBR101C	9.83798	9.80776	9.84937	9.72171	9.90317	9.62097	9.48151	9.97155	9.75691	9.81515	9.52349	9.4896	9.80097	9.91554	9.93863	9.81781	10.0287	9.60865	9.86127	9.72789	9.59034	9.9678	9.75381	9.67349	9.8428	9.52418	10.1834	10.1122	9.57838	9.79135	9.67913	9.71055	9.60346	9.86359	10.0424	10.0946	10.1323	9.54876	9.67822	9.88135	10.021	9.60977	9.8371	9.75853	9.53136	9.60726	9.87574	10.0156	9.72968
YBR102C	9.21565	9.26147	9.29287	9.16435	9.36774	9.36763	9.23082	9.06413	9.0648	9.17023	9.38002	9.34453	9.13837	9.14475	9.10325	9.12407	9.12738	9.34309	9.10057	9.20906	9.33226	9.22534	9.31656	9.23608	9.32378	9.22082	9.04256	8.9428	9.26987	9.21987	9.21956	9.18771	9.26153	9.24039	9.26983	9.3395	9.26341	9.34442	9.14661	9.24775	9.04986	9.07296	9.22573	9.26656	9.22072	9.02363	9.17593	9.23872	9.1648
YBR103W	9.39446	9.19121	9.25167	9.37601	9.39377	9.27972	9.36037	9.48259	9.29381	9.44579	9.35793	9.28298	9.47948	9.28683	9.23978	9.3407	9.21182	9.38635	9.31652	9.29974	9.43285	9.35335	9.32198	9.30391	9.37082	9.38444	9.19916	9.33646	9.43565	9.29722	9.23871	9.44774	9.37719	9.32724	9.41801	9.27044	9.35723	9.43723	9.46462	9.34017	9.19189	9.40475	9.30327	9.26802	9.22943	9.30625	9.35986	9.27729	9.32941
YBR104W	9.84542	10.2235	9.87693	9.56874	10.2609	10.1246	10.1953	9.97184	9.70352	10.3169	10.0635	10.0925	10.2722	10.1476	9.36875	9.87629	10.057	10.0689	9.78079	9.94328	10.1259	9.82897	10.242	9.96775	10.3978	9.91323	9.55159	10.0672	10.0508	9.82742	10.072	10.5114	10.0504	9.74757	10.0543	9.76149	10.0898	10.4599	10.0562	10.1805	9.50541	10.1453	10.2137	9.66737	9.70464	9.86298	9.8773	9.6707	9.74132
YBR105C	10.1761	9.82583	10.094	9.85973	9.82591	9.92255	9.81859	10.5581	10.4203	9.54441	9.97781	10.0313	10.4217	10.3218	10.6415	10.2606	10.1103	9.69048	9.97379	9.74087	10.1562	10.3272	10.5071	9.74689	9.87291	9.92093	10.3441	10.0136	9.6337	10.2669	10.4183	10.0377	9.65503	9.81877	9.58942	10.3705	10.284	9.96446	9.67811	9.86412	10.6157	9.62417	10.2729	10.4121	10.331	10.0779	9.71622	10.1428	9.99232
YBR106W	12.0369	12.3097	12.2999	12.0729	12.1193	12.2239	12.0627	12.0992	12.3037	12.1515	12.0076	12.1797	12.2003	12.2312	12.2336	12.2699	12.3764	12.0938	12.0095	12.4258	12.0637	12.2565	12.3073	12.2925	12.1508	12.3128	12.1125	12.0701	12.1779	12.2479	12.274	12.1291	12.2128	12.2627	12.1196	12.3066	12.3701	12.0847	12.0695	12.2784	12.041	12.0891	12.0016	12.159	12.2557	12.2883	12.2731	12.1425	12.1477
YBR107C	6.84085	6.5555	6.63174	7.07422	6.97705	6.51722	6.71061	6.92923	6.68367	6.98166	6.55269	6.80561	7.02154	6.95065	6.51411	6.66839	6.64435	6.68939	6.68915	6.91581	6.43081	6.75681	6.36499	6.53179	6.82872	6.91916	6.69018	7.03161	6.87887	6.91211	6.89631	6.68733	6.92873	6.60703	6.82823	6.53674	7.00999	6.52679	6.9126	6.58139	7.12122	6.76688	6.52082	6.66972	6.61287	6.50747	6.63547	6.67102	6.88317
YBR108W	8.86345	8.51816	8.83033	8.66633	8.8352	8.45808	8.79647	9.00545	8.61022	8.62746	8.96043	8.90852	8.28938	8.60951	8.68988	8.8268	8.55816	8.67611	8.68162	8.53895	8.65383	8.38386	8.60748	8.61604	8.95297	8.83275	8.6434	8.8386	8.64787	8.58683	8.7541	8.51494	8.94744	8.62098	8.88137	8.57517	8.3988	8.75252	8.72319	8.56642	8.6707	8.6526	8.77922	8.86047	8.9397	8.65828	8.85759	8.50476	8.76086
YBR109C	11.2311	11.1474	11.1395	11.0662	11.21	11.0029	11.0833	11.1337	10.913	10.9678	11.1505	11.0448	10.9648	11.1917	11.1083	11.2752	11.3088	11.1002	10.9936	11.2013	10.9618	11.0442	11.0888	11.0141	11.1019	11.1885	11.0532	11.3889	11.1262	11.0517	11.1455	11.0033	11.1402	11.1173	11.0885	11.2487	11.1135	10.8241	10.9731	11.16	11.2108	10.964	11.0421	11.0879	11.0347	10.9886	11.193	11.0404	11.0003
YBR109W-A	5.13898	5.12866	5.21364	4.85368	5.13817	4.87881	5.10721	5.07141	4.99974	5.01866	5.1171	5.20396	5.08461	4.82637	5.04068	5.11064	5.21902	5.03586	4.95157	5.06403	5.13638	4.88698	5.29347	5.04234	5.02256	5.13209	4.84007	4.94938	4.94284	5.18309	5.09013	5.22121	5.01384	4.97655	4.97742	5.14561	4.97352	5.00752	4.82181	5.06097	5.08	4.77014	4.78694	4.96683	5.24976	5.01401	5.04848	5.00504	4.888
YBR110W	9.84055	9.84432	9.96873	9.6176	9.9405	9.79103	9.88955	9.87991	9.68754	9.82401	9.86282	9.95907	9.74647	9.65196	9.82482	9.94566	9.96115	9.73798	9.67692	9.89941	9.85746	9.61848	9.94745	9.64335	9.96544	9.90502	9.73167	9.82644	9.71184	9.83446	9.8688	10.0281	9.81038	9.70503	9.70749	9.95963	9.6181	9.82434	9.76615	9.81564	9.89652	9.61653	9.75581	9.83138	9.91381	9.77426	9.91118	9.69738	9.72138
YBR111C	10.6385	10.4324	10.3634	10.2814	10.2791	10.1682	10.5918	10.7717	10.4802	10.2313	10.4318	10.5447	10.0894	10.4404	10.6496	10.6419	10.623	10.355	10.4534	10.3875	10.2756	10.2908	10.2729	10.2457	10.2135	10.3672	10.6572	10.8896	10.3873	10.2286	10.2458	10.2543	10.3884	10.3879	10.2566	10.1564	10.0701	10.1831	10.6213	10.5994	10.7596	10.3717	10.3168	10.5785	10.6216	10.4243	10.3169	10.4362	10.3995
YBR111W-A	8.44137	8.10312	8.12521	8.17645	8.24837	8.16358	8.32228	8.52501	8.24244	8.15756	8.26094	8.23377	8.12598	8.23079	8.3408	8.5659	8.27845	8.22083	8.31731	8.17892	8.18647	8.14618	8.14213	8.03831	8.14248	8.17749	8.38054	8.50547	8.34431	8.26467	8.15364	8.35783	8.23604	8.1924	8.22482	8.02996	8.17717	8.20812	8.23062	8.21924	8.61085	8.09907	8.14739	8.19084	8.26687	8.21706	8.20414	8.29085	8.30379
YBR112C	10.7979	10.917	11.0014	10.994	11.0581	10.9988	10.8344	11.1173	10.7919	11.0129	10.9878	10.9951	11.1529	10.9457	10.8544	10.7411	10.7978	10.9655	10.9052	10.829	10.7819	11.0041	10.9494	11.149	11.1273	10.8224	10.8596	10.7767	11.0519	11.0417	10.9007	10.7462	11.1185	11.0723	11.1314	11.0726	11.0979	10.806	11.0799	10.8774	10.6646	11.0936	11.1031	10.9435	10.9597	10.9877	11.0164	10.8643	11.1035
YBR114W	9.58179	9.36051	9.56508	9.81622	9.42102	9.5438	9.27782	9.90026	9.5978	9.51474	9.63831	9.46284	10.0169	9.56625	9.58363	9.25975	9.55491	9.65369	9.72625	9.04965	9.44016	10.1482	9.69789	9.47366	9.3513	9.25153	9.71508	9.60016	9.60873	9.81071	9.45693	9.2483	9.59466	9.39425	9.69713	9.72606	9.9328	9.18924	9.75096	9.7277	10.0822	9.74512	9.52646	9.68449	9.44523	9.28704	9.15912	9.72575	9.77339
YBR117C	9.20081	7.87182	7.12818	9.67436	7.44486	8.46985	8.88048	9.44198	7.94329	8.25225	8.82562	8.51066	8.08143	7.40599	9.81827	8.43164	8.50317	9.0203	9.58725	7.23876	8.65507	9.05197	9.28303	7.70518	7.32293	7.16319	9.63633	8.41841	8.84185	8.49813	7.2177	7.55356	7.3468	8.96258	7.21923	8.02605	8.14393	7.50869	8.11417	9.46993	10.4511	8.19147	7.52351	9.64712	9.02535	7.66276	7.49214	9.35063	8.62549
YBR118W	12.5895	12.9033	12.7761	12.7993	11.122	12.6599	12.6622	10.9377	12.9642	11.1736	12.6837	12.8983	11.2935	12.96	12.7459	12.8388	12.9442	11.1415	12.7228	13.0831	12.876	11.6226	13.1894	13.1768	11.5907	11.6956	13.1213	13.191	11.5994	11.5955	11.6536	12.9	11.2917	12.9998	11.3691	13.1387	11.5554	12.8522	12.8959	12.9533	11.2222	11.3458	12.913	13.0595	12.8963	13.0909	13.2022	12.9439	11.4466
YBR119W	8.4593	8.26663	8.44837	8.41516	8.43183	8.33561	8.54132	8.37663	8.446	8.25821	8.44293	8.41446	8.13451	8.50179	8.42959	8.54047	8.61033	8.34298	8.40204	8.47166	8.44809	8.30363	8.49653	8.32296	8.28883	8.42576	8.51005	8.72727	8.38141	8.30106	8.43317	8.60366	8.26717	8.40034	8.34815	8.3556	8.21202	8.61192	8.41643	8.38519	8.53918	8.25498	8.49862	8.45999	8.41332	8.5266	8.26898	8.38092	8.29587
YBR120C	8.14885	7.98779	7.95877	8.46967	8.15944	8.29101	8.74072	8.28839	8.2904	8.31977	8.08142	8.26897	8.21713	8.25206	8.71209	8.14143	7.93138	8.17237	8.81434	8.13725	7.99202	8.2795	7.90733	8.40116	8.19669	7.95689	9.0621	8.26834	8.13984	8.42435	8.18594	8.28987	8.43636	8.20125	8.23184	7.83774	8.2027	8.12571	8.55566	8.19224	9.06088	8.21336	8.39812	8.11454	8.32202	8.42256	8.08043	8.47326	8.79196
YBR121C	12.3599	12.5814	12.4414	12.4984	12.4667	12.542	12.2246	12.2586	12.4138	12.5202	12.2885	12.3968	12.6419	12.5301	12.3289	12.2587	12.3968	12.4002	12.3723	12.5288	12.3224	12.5683	12.4351	12.5804	12.5128	12.4461	12.3075	12.1824	12.4404	12.5597	12.5087	12.2231	12.4561	12.5194	12.3972	12.6123	12.6778	12.2773	12.4554	12.3728	12.1851	12.5074	12.4529	12.4386	12.3292	12.5065	12.5439	12.4401	12.3528
YBR122C	9.67215	9.69827	9.64067	9.83113	9.76211	9.82955	10.1837	9.8435	9.79316	9.90165	9.6603	9.78486	9.874	9.70927	10.0395	9.73405	9.75847	9.70981	10.1462	9.70367	9.77519	9.75664	9.67831	9.92208	9.76476	9.65474	10.2629	9.85765	9.76971	9.91393	9.6925	9.97389	9.79741	9.77606	9.85167	9.73672	9.67776	9.73524	9.9719	9.8536	10.2809	9.78702	9.75515	9.6869	9.80883	9.86432	9.66604	9.9506	10.0497
YBR123C	9.1053	8.96988	9.15829	9.2036	9.01325	9.12992	9.13847	9.0085	9.09182	8.95938	9.19486	9.12567	8.95525	9.14337	9.12804	9.13521	9.03662	9.04471	9.19392	9.07274	9.12615	9.03876	9.14179	9.16306	9.0522	8.9505	9.16522	9.19218	9.08865	9.02918	8.84235	9.10761	9.06916	9.19034	9.04329	9.18601	8.9647	9.2379	9.19872	9.12091	8.8696	8.95796	9.09057	9.19802	9.12249	9.22234	9.14901	9.09482	9.13974
YBR125C	8.69346	8.71892	8.76176	8.57274	8.49408	8.71959	8.81057	8.53423	8.72839	8.63698	8.80717	8.76718	8.49693	8.5981	8.65702	8.79748	8.59513	8.44774	8.8283	8.7213	8.71053	8.46129	8.76425	8.77042	8.69614	8.74055	8.8486	8.65123	8.41994	8.75929	8.64581	8.61562	8.54371	8.60751	8.45013	8.72874	8.52775	8.61059	8.58063	8.80435	8.64296	8.5566	8.77908	8.73568	8.78645	8.87275	8.68558	8.78437	8.70223
YBR126C	12.2847	11.6365	11.9834	11.6459	12.1745	11.709	12.2881	12.9463	11.8358	11.8224	12.2849	12.3677	11.3388	11.5939	12.2785	12.1969	11.9211	12.0829	12.2509	11.4165	12.1238	11.4702	11.7152	11.9416	11.5162	12.2641	12.1782	12.6837	12.2407	11.7315	12.1751	11.9008	12.16	12.3791	12.4832	11.3369	11.2926	12.0004	12.2519	11.912	12.3589	12.3077	11.9548	12.0447	12.1767	12.1872	11.6272	11.746	12.3767
YBR126W-B	5.5376	5.48144	5.42568	5.25639	5.45081	5.24035	5.55693	5.2712	5.57248	5.32161	5.33682	5.46628	5.21723	5.35355	5.3503	5.63672	5.69765	5.30764	5.40785	5.48664	5.28128	5.23389	5.3155	5.25319	5.2737	5.47183	5.4536	5.71689	5.34904	5.4373	5.29703	5.6521	5.20649	5.5265	5.41355	5.3134	5.26521	5.53174	5.34448	5.3427	5.43503	5.395	5.34735	5.33362	5.46709	5.39232	5.21105	5.41001	5.34921
YBR127C	12.7482	12.9353	12.8739	12.6516	12.8069	12.698	12.6286	12.8622	12.7463	12.8716	12.8044	12.9517	12.841	12.6383	12.5523	12.6164	12.7056	12.88	12.5173	12.7378	12.7175	12.7078	12.8116	12.8317	12.8113	12.8875	12.3439	12.4963	12.7959	12.7329	12.7583	12.4181	12.7926	12.736	12.7998	12.7839	12.7603	12.802	12.8807	12.7747	12.3774	12.9163	12.8361	12.9312	12.8593	12.8649	12.8605	12.7642	12.6913
YBR128C	6.58468	6.2772	6.50444	6.37634	6.1541	5.96564	6.47474	6.42496	6.45539	6.24824	6.50791	6.39447	5.82661	6.31524	6.36418	6.62971	6.52472	6.32539	6.40241	6.11459	6.44806	6.02854	6.41414	6.25862	6.20466	6.14714	6.47557	6.73649	6.35368	6.1302	6.05705	6.53254	6.45807	6.21272	6.24638	5.88761	5.81784	6.61698	6.28527	6.3428	6.46988	6.22755	6.1972	6.25769	6.43921	6.38107	6.08291	6.35775	6.3507
YBR129C	8.90067	8.95155	8.94581	8.91291	8.81486	8.84307	9.00833	8.96496	9.14228	8.8575	8.95443	8.85682	8.97029	8.87942	9.0115	8.88938	8.96602	9.11771	9.09435	8.86841	9.09071	9.03455	9.03335	9.00749	8.72683	9.0286	8.96569	8.93638	9.06078	8.83845	8.81057	9.3393	8.91737	8.95302	8.90023	8.83902	8.86595	9.14613	9.03623	8.89052	8.89219	8.87038	8.92311	8.75335	8.8949	9.07616	9.03623	9.00495	8.95347
YBR130C	9.86325	9.88406	9.85447	9.77619	9.9202	9.88637	9.80703	9.64213	9.85452	9.79757	9.73071	9.7615	9.83729	9.90082	9.82133	9.91229	9.8975	9.7948	9.85686	9.95366	9.82986	9.84919	9.81712	9.78134	9.98075	9.81636	9.93507	9.87347	9.83235	9.78408	9.7704	9.94494	9.82811	9.89769	9.82622	9.83508	9.90079	9.81678	9.84327	9.79488	9.87088	9.96717	9.76566	9.7992	9.70905	9.80098	9.78244	9.80686	9.84386
YBR131W	8.00509	8.11293	8.18085	8.14634	7.98441	8.10181	8.01012	7.78167	8.07101	8.07601	8.03181	8.04307	8.11238	8.0312	7.77141	8.11928	8.0492	8.17896	7.86419	8.1553	8.28963	8.12866	8.16918	8.03866	8.09538	8.04866	7.8753	7.76446	8.08428	7.97123	8.07592	8.27807	7.98071	7.88686	7.86386	8.07272	7.98858	8.31327	7.99028	8.00045	7.96464	7.96511	8.02717	8.09206	8.07306	7.89445	7.97114	7.97124	7.93219
YBR132C	8.2966	8.01459	8.34409	8.0645	7.65605	7.84236	8.64647	7.93793	8.37556	7.99005	8.67343	8.50567	7.71759	7.64644	7.9931	8.0113	7.6685	7.84425	8.35091	7.92245	8.53073	7.62875	7.94892	8.26701	7.82545	8.0451	8.29563	8.54066	7.76228	7.66097	7.95542	7.8617	8.43966	7.85975	8.39093	7.86863	7.42485	8.15361	8.33032	7.99379	7.53883	8.54716	8.11438	8.13257	8.3599	8.48519	8.27994	8.27206	8.07131
YBR133C	9.85691	9.80236	9.8919	9.73341	9.7873	9.88838	9.94539	9.51799	9.66056	9.90919	9.8513	10.0317	9.68561	9.56933	9.62477	9.80907	9.55024	9.78468	9.71148	9.74718	9.9514	9.71925	9.65109	9.91583	9.84595	9.82415	9.70738	9.44289	9.73731	9.67257	9.77204	9.75152	9.74102	9.7871	9.77677	9.70525	9.70762	10.0353	9.6874	9.77328	9.48851	9.79124	9.98883	9.67457	9.85175	9.81682	9.69275	9.66234	9.64388
YBR135W	8.75192	8.96496	8.94818	8.94516	9.06498	8.9973	8.82864	9.27941	9.00446	8.97119	8.88294	8.81445	9.03579	8.99254	8.90687	9.03325	9.25725	9.21245	8.85217	9.04989	9.06643	9.15109	9.08461	8.96472	8.78105	9.24634	8.88689	8.97099	9.20462	8.89524	9.10288	9.11374	8.76793	9.04816	8.86046	8.93148	9.06134	8.8804	8.75784	9.04198	8.88001	9.07888	8.92325	8.89333	8.97763	8.85263	9.02664	8.94947	8.79545
YBR136W	8.14529	8.24892	8.2429	8.24073	8.01053	8.26052	8.03604	7.77848	8.07632	8.05798	8.25208	8.20456	8.09266	8.04166	7.95646	7.8845	7.96858	8.31039	7.92372	8.02523	8.12366	8.08611	8.09614	8.15991	8.11799	8.11512	7.86906	7.97998	8.29959	8.10118	8.10305	7.91158	8.19451	8.17582	8.07463	8.36932	8.17427	8.1873	7.97851	8.14411	7.70266	8.07473	8.06872	8.2114	8.11907	8.08332	8.14002	8.14782	7.91425
YBR137W	9.25729	9.04723	9.17193	9.00162	9.33511	8.94918	9.23525	9.52161	9.10474	9.09558	9.40935	9.10282	8.75366	9.16169	9.11358	9.47547	9.38256	9.43611	9.08717	9.04035	9.16741	9.09369	9.29594	9.05925	8.90666	9.44466	9.15283	9.21296	9.46663	8.96817	9.14749	9.37575	9.0317	9.19758	9.16748	8.92801	8.82334	9.12438	8.95381	9.39969	9.39395	8.8703	9.16991	9.17965	9.3091	8.97594	9.05169	9.08717	9.16979
YBR138C	7.97294	7.69171	7.72107	7.6971	7.6891	7.58617	7.91085	7.60528	7.78359	7.76237	7.72135	7.71903	7.44868	7.87824	7.82175	7.81714	7.5559	7.70507	7.7267	7.81388	7.77121	7.48946	7.49234	7.71323	7.72787	7.78532	7.76987	7.90203	7.62417	7.52254	7.57564	7.69998	8.04665	7.76603	7.69198	7.58133	7.58383	7.68659	7.88698	7.50068	7.49793	7.77847	7.71432	7.86073	7.80764	7.75181	7.80629	7.56054	7.73324
YBR139W	10.1228	9.6629	10.0429	9.55637	9.47182	9.26033	9.85497	9.94171	9.57383	9.47811	10.008	10.0106	8.98345	9.50534	9.75883	9.9304	9.58324	9.63123	9.67484	9.27395	9.63683	9.03946	9.38172	9.50521	9.60954	9.71903	9.71516	10.1493	9.69443	9.30261	9.65072	9.42088	10.0544	9.66947	9.67726	9.31396	8.95322	9.4805	9.99627	9.58441	9.6737	9.68983	9.80951	9.94563	9.88595	9.71528	9.53775	9.49954	9.70742
YBR140C	10.0006	10.0773	10.0552	9.98634	10.0377	10.0678	9.80454	9.68617	9.80536	9.92837	10.118	10.0785	9.89586	9.70196	9.83434	9.69726	9.77742	10.1725	9.87854	9.67521	9.7958	10.0039	9.94238	9.84661	10.065	9.87252	9.78853	9.7474	10.1008	9.99791	9.89349	9.52917	10.0929	9.98087	10.1422	10.0466	9.85523	9.87756	9.92294	9.85966	9.72256	9.92713	9.90323	9.87657	9.94364	9.99833	9.92453	10.0252	9.8909
YBR141C	7.59684	8.00149	7.77865	8.0518	7.98545	8.19329	7.28337	7.63867	7.89347	7.85185	7.55837	7.64641	8.23296	8.19952	7.93828	7.62227	7.96261	7.68513	7.89516	8.0257	7.80395	8.28195	7.98616	7.8135	7.93564	7.56971	7.88484	7.57731	7.76473	8.14134	7.8792	7.88385	7.54041	7.76149	7.77724	8.19358	8.35857	7.59692	7.7514	8.05331	8.08742	7.72154	7.80245	8.04945	7.74719	7.55951	7.95512	8.12702	7.81343
YBR142W	9.93965	10.4361	10.1772	10.391	10.5097	10.7233	9.85763	10.1115	10.246	10.4707	10.0059	10.0608	10.849	10.4242	10.2858	9.83563	10.235	10.3085	10.3007	10.3578	10.4111	10.738	10.4119	10.5118	10.3019	10.2112	10.1776	9.84005	10.2148	10.613	10.4593	10.0362	10.0798	10.3397	10.2939	10.6879	10.9661	10.1286	10.2395	10.2381	10.2366	10.3537	10.2862	10.2661	9.98706	10.1061	10.2645	10.4826	10.3404
YBR143C	12.188	12.3618	12.2372	12.2652	12.3886	12.4105	12.0879	12.2331	12.3213	12.3742	12.1194	12.1891	12.5203	12.3709	12.247	12.1725	12.3286	12.2746	12.2603	12.4102	12.2344	12.4734	12.2686	12.3999	12.3053	12.2798	12.1974	12.1504	12.2998	12.3972	12.417	12.2288	12.1797	12.3402	12.2756	12.3687	12.5215	12.3093	12.2681	12.188	12.2451	12.3609	12.2782	12.2057	12.1276	12.3206	12.3919	12.2968	12.302
YBR145W	10.5653	10.615	10.5137	9.24728	11.0326	10.5226	11.1219	11.0866	9.80971	11.0098	11.1557	11.2638	9.83893	10.2344	9.48044	10.9121	10.5431	10.4926	9.544	10.2529	11.1739	9.47924	10.8927	10.7835	11.2706	10.5376	9.64991	10.829	10.3788	10.1766	10.7267	11.7426	10.3535	10.1756	10.656	9.92496	10.0916	11.8482	10.2591	10.521	9.74391	9.94238	11.0224	9.7303	10.7237	10.9109	10.5247	9.45928	9.97996
YBR146W	10.0811	10.0044	9.94076	10.1932	10.3147	10.4096	10.5575	10.2426	10.0606	10.2925	10.0235	10.2761	10.3187	9.99924	10.4483	10.0937	9.90396	10.1609	10.6412	10.1607	10.1575	10.3094	10.0407	10.2849	10.2285	9.95716	10.7704	10.0854	10.2487	10.41	10.1387	10.1775	10.3909	10.2466	10.3834	10.0005	10.1602	9.89955	10.4436	10.077	10.751	10.267	10.1581	10.0128	10.2803	10.2693	9.98271	10.286	10.6074
YBR147W	9.36437	7.22324	7.38814	7.07884	9.20212	7.22461	7.64306	8.92599	7.16605	8.49334	8.05747	7.98029	7.35186	7.60689	7.34613	7.89377	7.61242	9.48026	7.20379	6.9482	8.54529	6.91138	7.61998	7.22725	9.09635	8.24913	7.1589	9.25277	8.54443	7.52058	8.14416	9.23924	7.50301	7.48976	8.15171	7.02664	7.08317	8.9839	7.90141	7.28527	8.02222	7.54921	7.65044	7.39746	7.83052	7.4636	7.20809	7.11564	7.53553
YBR148W	7.39285	6.44931	6.4303	6.61655	8.10145	6.58359	6.47219	7.86793	6.71135	7.30555	6.71154	6.64403	7.1858	6.58	6.44702	7.65867	6.355	7.91184	6.31504	7.1151	7.48965	6.64912	7.1322	6.36992	7.79083	7.32163	6.18796	7.80066	7.5019	6.90068	7.10463	7.59818	6.54027	7.00335	7.49604	6.32397	6.23813	8.03809	6.52409	6.52655	7.2337	6.56353	6.74688	6.37299	6.7821	6.59203	6.55048	6.3553	7.01516
YBR149W	11.9186	11.3372	11.6203	11.45	11.5208	11.2626	11.8226	11.9065	11.2795	11.358	11.8504	11.7753	10.9242	11.3853	11.7708	11.7382	11.5896	11.6238	11.6272	11.1821	11.5436	11.2343	11.2765	11.2389	11.3739	11.5021	11.6919	12.1029	11.5671	11.368	11.4303	11.1281	11.5244	11.3886	11.5442	11.3513	10.9687	11.1281	11.5263	11.7835	12.0703	11.4172	11.688	11.807	11.7145	11.3679	11.2933	11.6174	11.6853
YBR150C	8.53803	8.33085	8.59249	8.54893	8.86173	8.27057	8.26425	8.78379	8.4021	8.7622	8.26124	8.26258	8.72361	8.17122	8.20252	8.67691	8.28731	8.97892	8.39222	8.64191	8.90152	8.60252	8.76442	8.23539	8.72238	8.9767	8.1797	8.15888	8.62793	8.62833	8.68353	8.27595	8.72379	8.95247	8.79081	8.3064	8.24347	8.72099	8.30798	8.09461	8.42642	8.36444	8.34692	8.33426	8.39107	8.36277	8.44057	8.19145	8.65022
YBR151W	10.4978	10.1698	10.2165	10.1155	10.0643	10.0132	10.4207	10.4755	10.2049	10.1124	10.2721	10.3636	9.7959	10.1101	10.2651	10.2707	10.49	10.1468	10.3006	10.0329	10.1943	9.9314	9.94343	10.2518	10.0649	10.1832	10.3439	10.4683	10.201	10.0307	10.1606	10.1796	10.2403	10.1526	10.0802	9.93999	9.87516	10.0714	10.2677	10.2899	10.4065	10.2555	10.3864	10.2846	10.3263	10.2209	10.1556	10.2399	10.1755
YBR152W	7.23467	7.28407	7.31652	7.34498	7.30641	7.44382	7.14626	7.33859	7.31149	7.25777	7.34061	7.29376	7.458	7.3219	7.32385	7.16316	7.33132	7.19124	7.28786	7.30834	7.56192	7.30213	7.29728	7.38195	7.30913	7.38059	7.27294	7.13357	7.30097	7.34415	7.2991	7.40568	7.30784	7.21169	7.31227	7.31772	7.42057	7.55507	7.32289	7.28033	7.18849	7.18527	7.23707	7.35196	7.28543	7.37944	7.20836	7.3006	7.30799
YBR153W	8.63274	8.78983	8.73029	8.80403	8.91781	8.81861	8.66825	8.73445	8.68066	8.83568	8.65007	8.79241	8.91834	8.78002	8.79622	8.57982	8.76922	8.67652	8.89008	8.75116	8.88915	8.95128	8.71068	8.77597	8.67036	8.67557	8.85182	8.68175	8.73118	8.88745	8.75752	9.00544	8.67574	8.74045	8.83232	8.80483	8.84882	8.97751	8.71404	8.78288	8.95702	8.73186	8.73313	8.73049	8.7231	8.79916	8.77913	8.8547	8.80434
YBR154C	10.6352	10.8735	10.6567	10.7381	10.8128	10.8851	10.4686	10.5626	10.834	10.8294	10.4537	10.5324	11.0475	10.9316	10.7728	10.6728	10.7887	10.6348	10.7527	10.9653	10.5619	11.0339	10.6556	10.7968	10.7642	10.6989	10.8584	10.6858	10.6419	10.9576	10.7909	10.7049	10.5501	10.7288	10.7524	10.9195	11.0712	10.5284	10.6686	10.6982	10.8991	10.7202	10.6307	10.6586	10.5227	10.6645	10.7395	10.8707	10.7688
YBR155W	9.52715	9.93364	9.74053	9.90735	9.9527	9.9455	9.38172	9.56957	9.81306	9.76757	9.47863	9.44921	10.1016	10.0859	9.86461	9.67959	9.96974	9.73524	9.78099	9.95909	9.70413	10.2295	9.86242	9.78897	9.83359	9.65594	9.95097	9.58322	9.76776	9.9642	9.93027	9.83175	9.63955	9.69855	9.69686	10.1067	10.2181	9.64013	9.66291	9.76668	10.0129	9.80536	9.66942	9.79202	9.50817	9.49259	9.87951	9.98988	9.70349
YBR156C	8.44648	8.34223	8.30105	8.2924	8.38954	8.28366	8.10945	8.05049	8.18015	8.23595	8.15382	8.13689	8.29558	8.24322	8.216	8.43739	8.26174	8.16405	8.22024	8.56182	8.39572	8.25952	8.17772	8.24335	8.33476	8.23459	8.21657	7.91103	8.26542	8.31383	8.31654	8.09285	8.27029	8.47607	8.39518	8.17513	8.43476	8.35881	8.21671	8.27594	8.05929	8.23525	8.2901	8.18432	8.14702	8.057	8.25782	8.19831	8.226
YBR157C	7.55398	7.8771	7.75246	8.0133	7.41247	7.83554	8.06728	7.98936	8.43865	7.6462	7.97544	7.65139	8.30649	7.96093	7.64657	7.56194	7.67632	8.11098	8.51398	7.52193	7.74192	8.1548	8.10572	7.91223	7.43502	7.86051	7.69474	7.58114	8.41898	7.81507	7.72374	7.8721	7.91556	8.21032	8.18711	7.38511	7.67739	7.61672	8.13573	7.55479	7.79911	8.27285	7.4244	7.85935	8.05576	8.31317	7.93615	8.47143	7.52419
YBR158W	11.5563	11.7754	11.5244	11.2774	10.6907	11.3547	11.226	10.6997	11.3815	11.0013	11.4094	11.8172	10.8927	11.7609	11.6594	10.9714	10.8814	10.7454	11.4808	11.0105	10.8532	11.001	10.9095	11.8165	11.04	11.1672	11.6818	11.4591	10.9643	11.0378	11.1599	11.9153	11.4444	10.7093	10.725	11.4927	11.4087	11.9403	11.3488	11.3117	10.6834	11.2175	11.6369	11.4608	11.537	11.3137	11.6279	11.4851	10.8477
YBR159W	10.819	10.7087	10.7821	10.7148	10.6995	10.5504	10.6754	10.7421	10.8378	10.7168	10.7918	10.6817	10.626	10.7756	10.6355	10.7929	10.7823	10.6912	10.6356	10.8895	10.5098	10.6446	10.6317	10.6641	10.6497	10.8444	10.8278	10.7899	10.7256	10.7467	10.7265	10.7183	10.5966	10.6474	10.8258	10.6829	10.5779	10.7349	10.7382	10.7587	10.7232	10.7635	10.7223	10.8255	10.7667	10.7552	10.7363	10.6124	10.7755
YBR160W	9.51403	9.40837	9.35787	9.54025	9.40809	9.46564	9.55566	9.569	9.54465	9.44423	9.4888	9.51396	9.40611	9.67073	9.7169	9.47613	9.47337	9.26382	9.51124	9.47319	9.50147	9.4648	9.29482	9.47358	9.41461	9.4167	9.60404	9.65275	9.39823	9.44474	9.34932	9.38846	9.53808	9.50654	9.43131	9.5499	9.65739	9.28331	9.60183	9.62678	9.47275	9.59628	9.42749	9.63291	9.44697	9.50355	9.64596	9.53656	9.48141
YBR161W	8.5454	8.49606	8.59497	8.53924	8.60489	8.28656	8.3151	8.71692	8.62025	8.53986	8.39287	8.44776	8.45329	8.50031	8.41821	8.69901	8.58108	8.55179	8.5361	8.71528	8.63675	8.50322	8.50943	8.43047	8.54915	8.77343	8.48935	8.69452	8.49204	8.48457	8.49151	8.65569	8.49657	8.6753	8.64694	8.49594	8.44585	8.64372	8.65725	8.33368	8.47924	8.67007	8.34966	8.53491	8.3155	8.61557	8.52117	8.43266	8.59671
YBR162C	13.1413	13.388	13.3606	13.301	13.1379	13.2975	13.3594	13.0753	13.2934	13.3113	13.3796	13.5637	13.2865	13.1778	13.2709	13.1225	13.0495	13.1678	13.2581	13.0974	13.0184	13.1712	13.2139	13.4961	13.3939	13.2722	13.2605	13.2432	13.1924	13.1998	13.1997	13.2132	13.3505	13.2667	13.2178	13.4657	13.4445	13.409	13.4151	13.2648	12.7073	13.4789	13.3309	13.2456	13.3112	13.4935	13.5411	13.2023	13.0958
YBR162W-A	9.56592	9.94412	9.69198	9.71727	9.63211	9.69741	9.73089	9.71582	9.84618	9.79312	9.78785	9.51935	9.62003	9.90437	9.66319	9.85797	9.91348	9.71054	9.73041	9.91774	9.6456	9.67233	9.79111	9.77203	9.52355	9.85514	9.84383	9.90197	9.77778	9.5826	9.59078	9.98418	9.59858	9.81956	9.59139	9.88408	9.71986	9.79097	9.57516	9.96495	9.5812	9.59562	9.64119	9.69327	9.64123	9.68531	9.87822	9.83486	9.57241
YBR163W	9.14539	9.30754	9.34796	9.25984	9.32764	9.19799	9.01466	9.12999	9.28567	9.0582	9.35034	9.16493	9.30495	9.24563	8.98516	9.11607	9.23821	9.35825	9.21138	9.19328	9.38579	9.23126	9.4271	9.26044	9.18172	9.45933	9.14129	9.23314	9.20604	9.20199	9.12493	9.40907	9.38565	9.25379	9.24267	9.32096	9.23213	9.4234	9.30643	9.17328	8.9082	9.30952	9.12163	9.05736	9.12026	9.3485	9.14586	9.22036	9.02834
YBR164C	9.88686	9.7896	9.77331	9.66698	9.84743	9.78867	9.79052	9.82318	9.92094	9.79176	9.85812	9.77551	9.72651	9.83364	9.7895	9.96796	9.96851	9.74525	9.76036	9.91189	9.66848	9.6936	9.81281	9.76117	9.75122	10.009	9.81195	9.89355	9.785	9.80987	9.79563	9.77853	9.79269	9.86197	9.74571	9.92564	9.83667	9.74405	9.78192	9.93159	9.70661	9.75367	9.75434	9.71138	9.72674	9.76067	9.90093	9.80216	9.69952
YBR165W	8.72949	8.87734	8.78653	8.77004	9.00898	8.72082	8.76586	9.08801	8.9595	8.88714	8.71266	8.58926	8.93985	8.85067	8.83572	8.95431	9.13409	8.91194	8.69626	8.97456	9.10015	8.89853	8.97703	8.80508	8.78799	9.14776	8.7449	8.90431	8.89775	8.77998	8.89755	9.18554	8.70243	9.03937	8.96644	8.75309	8.79475	9.09369	8.71432	8.77273	8.95429	8.86154	8.68151	8.68903	8.69067	8.75986	8.84485	8.71887	8.82351
YBR166C	9.88971	9.85714	9.77979	9.73852	9.6367	9.99323	9.79641	9.48227	9.70509	9.66109	9.99219	9.93968	9.71532	10.0187	9.78484	9.61108	9.66446	9.62419	9.81147	9.65706	9.64946	9.90345	9.60495	9.94188	9.66554	9.5479	9.81139	9.85481	9.77668	9.73996	9.62788	10.0286	9.73473	9.63412	9.63454	9.81085	9.86916	10.0364	9.72448	9.91255	9.69345	9.74507	10.1021	9.71888	9.70204	9.71972	9.88478	9.62996	9.71198
YBR167C	8.12632	7.76507	7.8317	7.93756	7.80482	8.00945	7.99526	8.05832	7.86844	7.86511	8.23708	7.8179	7.9572	8.00334	7.91957	7.99213	7.96672	7.83973	7.94734	7.91582	7.94119	7.97698	7.72807	8.02836	7.9509	7.84362	8.0662	8.13177	7.85496	7.90744	7.93983	8.37521	7.91	7.90473	7.90065	7.82732	7.88023	8.08698	7.84802	7.95039	8.01941	7.74325	7.88149	7.93094	8.00342	7.91178	7.75437	7.86323	8.00519
YBR168W	8.38454	8.03934	8.08196	8.11276	7.9163	8.13866	8.09632	8.02646	8.18132	8.01007	8.42145	8.14659	7.87706	8.18494	7.98669	8.12021	8.01354	8.19404	8.06195	7.96186	8.10385	8.03	8.03165	8.10601	7.97461	7.89662	8.15908	8.27728	8.27369	7.94339	8.01997	8.31659	7.96591	7.90475	7.94879	7.95152	7.86123	8.31881	7.88098	8.16777	7.97733	8.01169	8.22833	8.13167	8.23302	8.09227	7.99731	7.98334	7.95966
YBR169C	10.4877	9.55015	9.66957	9.95341	9.7813	9.6317	10.1435	10.7857	9.85798	9.84796	10.4275	10.1771	9.3222	9.39049	10.0539	10.1155	9.54409	10.0799	10.4666	9.31855	9.75582	9.94941	9.8117	9.2947	9.56573	9.46917	10.5055	10.4322	10.0489	9.5094	9.76112	9.1974	9.99813	10.1512	9.87044	9.57238	9.41231	9.32615	10.0947	9.81446	10.4542	10.0983	9.75453	10.3192	10.4821	10.0704	9.53175	10.2105	9.99868
YBR170C	9.51541	9.48878	9.61793	9.33728	9.55644	9.41898	9.52273	9.64329	9.38911	9.53886	9.55559	9.55097	9.33543	9.46629	9.34745	9.64418	9.51102	9.61837	9.36611	9.57278	9.54398	9.31788	9.55177	9.43218	9.6614	9.67961	9.34449	9.28629	9.56013	9.6093	9.46367	9.30577	9.60898	9.56418	9.54298	9.40541	9.40752	9.29022	9.49042	9.71	9.6224	9.29471	9.43604	9.53915	9.55219	9.30995	9.31966	9.48801	9.54843
YBR171W	9.9345	10.1824	10.1933	9.9574	10.2389	10.1211	9.90317	10.2591	10.1292	10.022	10.0898	9.95842	10.0372	10.1119	10.0395	10.2949	10.4355	10.2708	10.0097	10.185	10.082	10.2041	10.161	10.0346	9.99714	10.3578	10.1692	10.0478	10.2919	10.1005	10.2087	10.2966	9.96384	10.2135	10.1034	10.0982	10.0688	9.95668	9.97466	10.235	10.1868	10.0883	10.0619	10.019	10.0809	10.0732	10.1264	10.0658	10.1374
YBR172C	10.6891	10.8699	10.7383	10.8144	10.7686	10.8342	10.5204	10.5006	10.7417	10.6831	10.621	10.7562	10.9436	10.7387	10.7031	10.4923	10.7297	10.7137	10.8694	10.7476	10.7042	10.9507	10.7813	10.746	10.824	10.6453	10.7515	10.4413	10.7504	10.8986	10.706	10.5635	10.5375	10.6679	10.8344	10.9062	10.9653	10.6423	10.6454	10.7518	10.8305	10.6366	10.8382	10.8203	10.7096	10.6509	10.6717	10.7945	10.8034
YBR173C	9.85844	9.82983	9.86577	9.65181	9.92086	9.68298	9.91139	10.057	9.79572	9.88271	9.72038	9.73813	9.7687	9.93941	9.89706	9.99954	10.0574	9.78249	9.72819	9.99372	9.78063	9.57888	9.81114	9.74809	9.82242	9.96577	9.80199	10.089	9.76558	9.89047	9.86091	9.80832	9.80568	9.76651	9.85375	9.68922	9.69585	9.63082	9.73537	9.99838	10.1517	9.61901	9.75537	9.90037	9.87624	9.65541	9.80936	9.77028	9.93065
YBR175W	8.50577	8.5967	8.50456	8.60757	8.56429	8.50199	8.61914	8.37551	8.77924	8.5676	8.55827	8.47763	8.73884	8.75164	8.50353	8.51456	8.62748	8.47129	8.54648	8.6444	8.72267	8.47836	8.66035	8.5833	8.55427	8.6623	8.39403	8.49664	8.49654	8.61707	8.41944	8.85085	8.50325	8.3949	8.49895	8.62534	8.54116	8.75675	8.46012	8.66257	8.68407	8.46421	8.51676	8.59021	8.52137	8.53409	8.56726	8.54736	8.56772
YBR176W	8.07523	8.30943	8.26025	8.18088	8.37621	8.3248	8.22691	8.28401	8.23075	8.31559	8.10415	8.14742	8.38136	8.3778	8.17136	8.26371	8.38535	8.37066	8.2243	8.33354	8.3784	8.18853	8.36674	8.2206	8.27923	8.42633	8.19483	8.14698	8.35324	8.29223	8.3371	8.50697	8.18072	8.20313	8.30991	8.15227	8.13798	8.36232	8.15921	8.22528	8.22707	8.0998	8.25827	8.19731	8.25028	8.22576	8.1952	8.21458	8.19176
YBR177C	12.0177	11.7949	11.8074	12.1001	12.2152	12.1289	11.8249	11.9422	11.7062	11.5891	12.2772	11.8874	11.7352	11.8948	11.9946	11.9786	11.5631	11.9323	12.285	11.8431	11.7017	12.0886	11.831	11.7773	11.8366	11.4711	12.1865	12.0008	11.9583	12.1453	11.7933	11.6738	11.8839	12.1128	12.0787	12.162	11.9576	11.627	12.0572	11.9637	12.2414	12.0844	12.1115	11.9951	11.9217	11.9122	12.0795	12.114	11.9273
YBR179C	9.41413	9.32379	9.3339	9.48754	9.53179	9.58638	9.57451	9.31718	9.27956	9.44733	9.38116	9.50966	9.37851	9.33501	9.47779	9.32619	9.16357	9.53255	9.61853	9.3763	9.46871	9.51363	9.30509	9.47348	9.43283	9.34928	9.62463	9.19194	9.4191	9.56388	9.39874	9.3152	9.49203	9.43485	9.55084	9.33059	9.41218	9.22517	9.52206	9.33249	9.64388	9.39419	9.43961	9.37894	9.55313	9.40924	9.33106	9.49284	9.55155
YBR181C	12.4903	12.7168	12.369	12.7196	12.4712	12.4661	12.4539	12.4534	12.6739	12.8141	12.1772	12.2913	12.6587	12.6372	12.4365	12.5905	12.8173	12.3549	12.622	12.7493	12.4773	12.5242	12.6419	12.8707	12.4924	12.8066	12.5825	12.2599	12.4555	12.5235	12.5181	12.5383	12.3074	12.7828	12.3213	12.8655	12.7264	12.3908	12.4987	12.3832	12.5474	12.4968	12.233	12.4364	12.2732	12.7142	12.7924	12.687	12.6602
YBR182C	8.58884	8.94027	9.18302	8.84179	9.53354	8.9012	8.92068	9.45242	8.8626	9.2189	9.0902	8.85632	9.28627	8.56715	8.76542	8.77581	9.44532	9.59851	9.06961	8.93997	9.57912	9.16834	9.37502	9.1594	8.54017	9.2887	9.24382	9.51993	9.31999	8.8118	9.19173	9.83504	8.98958	9.16234	9.30505	9.10155	8.97433	9.34247	9.45833	9.43181	8.87358	9.42062	8.91491	8.79544	9.01791	8.88644	8.84355	9.15985	9.07275
YBR183W	9.00329	7.92471	8.31199	8.7619	8.86349	8.51544	8.93622	9.14631	8.25329	8.43649	9.31065	8.50025	7.86654	8.57865	8.58857	8.4519	8.30472	8.40051	9.17035	8.22347	8.78624	8.07361	8.26948	8.16575	8.07712	8.35863	9.14687	9.45256	8.40273	8.29497	8.66004	8.26136	8.49322	8.89266	8.97567	8.58014	7.88266	8.18949	8.67457	8.86669	9.15961	8.87674	9.16851	8.83217	8.403	8.39167	8.4788	8.62647	8.94936
YBR184W	5.56196	5.38047	5.40495	5.37821	5.05017	5.30434	5.32172	4.99525	5.53579	5.21359	5.33803	5.38864	5.06388	5.45766	5.24718	5.34646	5.17597	5.27419	5.31091	5.39562	5.17265	5.1866	5.01526	5.39112	5.21352	4.99657	5.30736	5.44206	5.17178	5.18109	5.13411	5.22724	5.38708	5.19881	5.06817	5.16073	5.22588	5.32177	5.20323	5.1632	5.01973	5.2231	5.29176	5.59214	5.44049	5.27212	5.36062	5.19532	5.25745
YBR185C	8.78086	8.65231	8.58951	8.84321	8.62184	8.79836	9.28913	8.65266	8.79018	8.90595	8.64047	8.89867	8.80265	8.62649	9.10519	8.7036	8.70058	8.66076	9.15638	8.68997	8.64287	8.73991	8.51351	8.947	8.73305	8.60062	9.26874	8.68831	8.72832	8.9155	8.67737	8.68461	8.84495	8.62309	8.7102	8.58504	8.65001	8.49311	8.92923	8.76562	9.31353	8.7453	8.77744	8.74878	8.93732	8.91986	8.66883	8.82489	9.1455
YBR187W	9.84324	10.1595	9.86271	10.1819	9.92368	10.0302	9.76872	9.79815	10.1715	10.1276	9.76217	9.90594	10.1059	10.2321	10.0281	9.8949	10.0446	9.75689	9.91731	10.2915	9.82653	10.0488	10.0072	10.1849	10.132	9.90969	9.89287	9.69043	9.98545	10.1439	9.78881	10.0563	9.84911	10.0971	9.8064	9.95923	10.3204	9.84874	9.93034	9.97219	9.79855	10.0245	10.0698	10.1431	9.82105	10.0404	10.0699	10.0543	9.97546
YBR188C	7.95323	7.83403	7.97466	7.90584	8.08144	7.95672	7.84559	8.18583	8.01781	8.1103	7.92351	7.83746	7.90767	7.99448	8.06111	8.06903	8.2067	7.94773	7.86419	8.10048	8.07511	7.91037	8.03488	7.73725	7.94763	7.9749	8.09112	8.0701	8.09328	7.91184	8.02695	8.04069	7.92058	8.09065	7.87173	7.97032	7.94759	7.95415	7.87474	8.0052	8.29407	7.84549	7.726	7.83078	7.99759	7.9073	7.89372	8.03591	7.93745
YBR189W	13.4374	13.8322	13.5552	13.6441	13.5963	13.6426	13.3156	13.419	13.8191	13.603	13.2651	13.4523	13.7039	13.8906	13.6042	13.5826	13.7844	13.3304	13.6156	13.911	13.3234	13.6793	13.4855	13.7596	13.5609	13.6199	13.7311	13.7179	13.4652	13.6672	13.6119	13.9447	13.4131	13.6566	13.4367	13.7872	13.8224	13.6948	13.4613	13.5391	13.4225	13.7288	13.3157	13.6881	13.4002	13.6768	13.7812	13.706	13.6153
YBR191W	12.9393	13.3455	13.0644	13.14	13.1463	13.1469	12.8356	12.8971	13.3221	13.1909	12.8063	12.901	13.2821	13.3337	13.0656	13.0209	13.2906	12.9771	13.0783	13.4055	12.8201	13.2335	13.0418	13.3502	13.0791	13.1678	13.0863	13.121	13.1251	13.1661	13.1279	13.3982	12.9133	13.2078	12.9961	13.255	13.3237	13.1147	12.9538	13.0341	12.9543	13.1945	12.7977	13.0984	12.869	13.1539	13.286	13.1958	13.1032
YBR191W-A	5.88075	6.05644	5.89909	5.88719	5.85705	5.87584	5.34155	5.73339	5.76518	5.80102	5.74862	5.36903	5.90089	6.01562	5.79758	5.87334	5.98476	5.83083	5.64327	6.08412	5.65549	5.94121	5.91574	5.69716	5.76976	5.83108	5.83526	6.06938	5.92068	5.9283	5.81483	6.04987	5.82037	5.95567	5.71556	6.03404	6.1335	5.83981	5.7035	5.67456	5.77677	5.83102	5.6789	5.88957	5.54003	5.5952	5.83847	5.85076	5.75923
YBR192W	9.21124	9.24694	9.2016	9.45733	9.27108	9.42478	9.49643	9.11919	9.38939	9.39336	9.16511	9.28426	9.48301	9.2931	9.39715	9.24051	9.2276	9.27841	9.63893	9.29482	9.23274	9.43342	9.25513	9.47818	9.35814	9.17769	9.60405	9.11537	9.35571	9.45622	9.17152	9.46737	9.35486	9.2898	9.33226	9.15895	9.38669	9.29227	9.51935	9.17982	9.5456	9.32445	9.32423	9.24957	9.33025	9.36321	9.16861	9.40663	9.54446
YBR193C	8.07732	7.90659	7.99926	8.00748	7.88971	8.08303	8.08078	7.92934	7.78387	7.85659	7.92743	8.03556	7.8181	8.08399	8.10292	8.04186	7.85125	7.9318	8.04229	8.05509	8.04229	7.85096	7.85696	7.92008	7.96321	7.8731	8.01177	8.15032	7.95558	7.83826	7.87785	8.16637	7.92491	7.80346	7.84926	7.85427	7.84178	7.98769	8.03839	8.14155	8.08815	7.92403	7.9818	8.03924	8.01377	7.99927	7.918	8.01053	7.88888
YBR194W	6.7718	6.56741	6.67685	6.81795	6.79615	6.77208	6.83519	6.95239	6.67748	6.75597	6.75005	6.66079	6.58045	6.9139	6.99324	6.93279	6.80774	6.60936	6.77045	6.80817	6.92322	6.54685	6.68059	6.66099	6.65232	6.86597	6.84407	6.91766	6.60755	6.80658	6.6806	6.92218	6.74416	6.81	6.61724	6.65362	6.61274	6.72633	6.67396	6.91418	7.11496	6.65661	6.79056	6.86222	6.76228	6.78316	6.60723	6.79891	6.81642
YBR195C	8.6456	8.80256	8.78477	8.98447	8.74986	8.80466	9.07774	8.33083	9.06086	8.77938	8.77733	8.74377	9.13775	8.89945	8.61459	8.72794	8.62199	8.60007	9.08194	8.99689	8.5983	9.00381	8.91686	8.70448	8.82202	8.4644	8.85916	8.87198	8.79582	8.94519	8.62065	8.76654	8.72832	8.61346	9.16567	8.83903	8.89411	8.68894	8.67837	8.90081	8.99113	8.87062	8.62109	8.80258	8.86085	9.08455	9.03015	9.08921	8.77076
YBR196C	13.932	13.9408	13.978	13.7745	13.7495	13.633	13.7876	13.8128	13.8321	13.8216	13.7573	13.8922	13.742	13.8326	13.5791	13.926	13.9621	13.8135	13.6185	13.9378	13.5674	13.862	13.8977	13.8736	13.8475	13.8908	13.54	13.8579	13.8587	13.7045	13.9296	13.5458	13.8984	13.9719	13.9938	13.7987	13.906	13.4629	13.8278	13.7898	13.7165	13.8886	13.7647	13.8686	13.7929	13.8708	13.896	13.7985	13.6942
YBR196C-A	4.378	4.58186	4.50363	4.57036	4.80018	4.48234	4.41423	4.77666	4.47157	4.72728	4.52013	4.33347	4.57568	4.47337	4.6705	4.60627	4.70234	4.5395	4.42969	4.52475	4.68097	4.60042	4.64354	4.54725	4.39037	4.67055	4.50593	4.44634	4.51425	4.57004	4.73999	4.71713	4.62355	4.53751	4.76206	4.54358	4.33696	4.76357	4.59565	4.58897	4.58125	4.60202	4.3887	4.45914	4.48495	4.74446	4.53731	4.46085	4.59276
YBR196C-B	4.54612	4.65177	4.59	4.58554	4.89285	4.59231	4.49167	4.79627	4.49499	4.61957	4.79281	4.5647	4.6507	4.62926	4.55751	4.5094	4.68133	4.679	4.65352	4.55	4.4972	4.7095	4.58783	4.60687	4.59697	4.77515	4.63775	4.75138	4.59776	4.50397	4.76648	4.61136	4.65191	4.79098	4.84915	4.61012	4.5616	4.79628	4.60958	4.63807	4.45621	4.58179	4.65921	4.69528	4.4759	4.71945	4.67503	4.63005	4.67315
YBR197C	7.32827	7.50647	7.50414	7.63258	6.9567	7.72676	7.6522	6.90904	7.39424	7.04315	7.2468	7.92905	6.96708	7.85888	7.0982	7.11691	7.14765	7.19409	7.852	7.19712	7.34413	7.67185	7.06794	7.74565	7.18201	7.11162	7.66346	7.75672	7.00262	7.00036	7.20052	8.04047	7.46385	6.84557	7.54493	7.47572	7.67767	7.77574	7.46292	7.426	6.88678	7.37215	7.60119	7.46833	7.5457	7.49968	7.62311	7.59636	6.94133
YBR198C	10.2239	10.3706	10.3666	10.2968	10.2288	10.3586	10.2466	10.2871	10.3372	10.2957	10.2422	10.2987	10.4278	10.323	10.2582	10.3204	10.2181	10.2349	10.3238	10.3692	10.3869	10.4148	10.3798	10.366	10.265	10.2508	10.3087	10.2079	10.3069	10.3343	10.2432	10.3298	10.2791	10.299	10.3292	10.389	10.4805	10.3587	10.3009	10.2859	10.2125	10.3257	10.3486	10.2884	10.2604	10.2527	10.3179	10.3129	10.2989
YBR199W	10.802	10.6771	10.8786	10.7644	10.7967	10.5085	10.7256	10.9533	10.8485	10.6335	10.8246	10.6779	10.6184	10.6658	10.8437	10.9649	10.9232	10.8089	10.7551	10.7286	10.7844	10.5818	10.729	10.5696	10.812	10.8227	10.7691	10.9447	10.8393	10.6844	10.8065	10.7774	10.765	10.8873	10.8081	10.5728	10.4579	10.8212	10.8897	10.6717	10.9433	10.8449	10.6886	10.8616	10.6971	10.8633	10.7337	10.6956	10.842
YBR200W	9.39213	9.37339	9.47325	9.39713	9.36605	9.41342	9.33032	9.24504	9.35682	9.36523	9.27554	9.40345	9.47173	9.33418	9.33827	9.38806	9.32994	9.49499	9.34096	9.30385	9.39356	9.48766	9.29847	9.4107	9.39573	9.34488	9.40907	9.24937	9.41276	9.39898	9.49346	9.37966	9.5185	9.32626	9.43386	9.33558	9.40355	9.4198	9.53951	9.31809	9.30017	9.54585	9.33582	9.31482	9.40024	9.42947	9.35483	9.39996	9.23505
YBR201C-A	6.36701	6.11029	6.42717	6.97017	5.95624	5.93607	6.05867	6.42475	6.33086	6.45081	6.11769	6.25342	6.80403	6.50818	6.41692	5.75817	6.49022	5.97419	6.06834	6.2124	6.09619	6.69629	6.23555	6.63225	6.0665	6.19579	6.18633	6.74698	6.06577	6.14539	6.78447	6.68243	6.41222	6.34954	5.95845	5.88085	6.29487	6.74631	7.0051	6.01842	6.3671	6.35179	6.26402	6.13201	6.22437	6.76825	6.10651	6.00636	6.11917
YBR201W	8.32251	8.60419	8.94829	8.33408	8.86236	8.46134	8.60384	9.04212	8.58691	8.46411	8.86741	8.58756	8.36201	8.29528	8.36489	8.98334	9.10951	9.13271	8.50293	8.48138	8.83901	8.70745	8.96556	8.72952	8.32233	9.1106	8.4305	8.4461	8.95492	8.49906	8.85007	9.11608	8.41338	8.82273	8.70177	8.27976	8.21032	8.91163	8.42631	8.78796	8.50148	8.55035	8.61079	8.38249	8.97774	8.73483	8.69109	8.38048	8.50535
YBR202W	10.4424	10.4403	10.6331	10.7282	10.6421	10.5491	10.5671	10.5089	10.4136	10.5428	10.5846	10.556	10.8394	10.4524	10.5955	10.3497	10.4995	10.6473	10.452	10.4445	10.6427	10.6278	10.668	10.4667	10.6578	10.4075	10.3914	10.3249	10.6793	10.5995	10.6373	10.4996	10.6425	10.5794	10.5492	10.626	10.5724	10.7196	10.7379	10.3779	10.3922	10.6377	10.636	10.5218	10.4619	10.6545	10.5723	10.4507	10.6569
YBR203W	9.18168	8.89291	9.23241	9.3389	9.30591	8.61123	8.59358	9.44802	8.94838	9.38622	9.26841	9.18525	9.47605	8.69182	8.70027	8.66088	8.92954	9.37465	8.66452	9.00597	9.12263	9.05188	8.73896	8.98063	9.50127	9.29233	8.7744	9.13163	8.78868	9.41115	9.80998	8.41151	8.76937	9.23204	8.69575	9.14791	9.01501	8.87937	8.94184	8.81594	8.78163	9.31122	9.47032	9.59715	9.23546	8.87022	9.05748	9.01409	9.22818
YBR204C	8.73663	8.42154	8.69418	8.62089	8.35131	8.28451	8.59593	8.3926	8.62164	8.24644	8.45626	8.70691	8.10783	8.42445	8.53685	8.60272	8.52311	8.47153	8.76885	8.33912	8.49887	8.33275	8.38143	8.44447	8.34	8.47646	8.78682	8.71336	8.46756	8.24417	8.25721	8.52214	8.7017	8.34205	8.56379	8.19076	8.20614	8.65539	8.73114	8.62224	8.63537	8.47467	8.3587	8.52197	8.71517	8.67882	8.45074	8.54286	8.50601
YBR205W	9.4136	9.49269	9.45523	9.31546	9.42575	9.45889	9.27456	9.271	9.45341	9.30086	9.34391	9.42698	9.23563	9.41232	9.34998	9.47815	9.44587	9.36185	9.38461	9.56646	9.20833	9.34181	9.36751	9.44984	9.43116	9.52036	9.36827	9.33191	9.4238	9.40238	9.46294	9.2584	9.38989	9.33203	9.42861	9.44439	9.53713	9.23609	9.35237	9.46796	9.25437	9.43952	9.47424	9.44525	9.38411	9.368	9.46975	9.33457	9.36147
YBR206W	4.86139	5.11578	4.94031	4.8676	4.86804	4.81406	4.83275	4.84805	5.09703	4.8466	4.79549	4.90652	4.96061	5.00506	4.73504	4.91146	4.98194	4.92678	4.83017	5.09794	4.67501	4.8364	4.9674	4.80988	4.86271	5.02988	5.02553	4.98033	4.95247	4.96176	4.91927	4.8067	4.83901	4.93483	4.87609	4.9385	5.01954	4.82272	4.72123	4.95303	4.60797	4.88063	5.0349	5.00974	4.9013	4.9868	5.03179	4.98173	4.93945
YBR207W	10.665	10.7003	10.8455	10.5549	11.3595	10.9486	11.0592	11.0364	10.8965	10.8751	10.7521	10.959	11.2593	10.4869	10.9499	10.8016	11.0422	11.0488	10.9026	10.695	11.1375	10.5983	10.9875	10.6155	10.9386	10.9745	10.9834	10.9351	10.949	11.1442	10.9882	11.0796	11.187	10.8242	11.4043	11.0137	10.7118	10.9645	11.0694	10.9029	11.0684	11.0144	10.4848	10.606	10.9385	11.0442	11.1551	10.5818	11.0256
YBR208C	9.89708	10.129	10.5663	9.95287	10.3769	9.59239	9.67624	9.9685	9.85133	10.1672	10.1821	9.8985	9.7064	9.9418	10.0112	9.80164	10.1102	10.5179	9.55798	9.80955	9.76811	9.69916	10.1856	9.96096	10.2042	10.295	9.55362	10.0198	10.4597	9.85195	10.0797	9.94831	10.8805	10.3112	10.2713	10.0184	10.1197	10.0551	10.6058	9.65311	9.65781	10.0068	9.9269	9.98898	10.1246	10.1695	10.4472	10.0565	10.0046
YBR210W	8.33444	8.29745	8.33617	8.23503	8.14278	8.02944	8.42539	8.26944	8.35684	8.3478	8.33448	8.08301	8.20849	8.41178	8.3766	8.46612	8.40602	8.2173	8.0152	8.44562	8.27301	8.07186	8.2178	8.10315	8.26366	8.49451	8.23193	8.508	8.28814	8.13394	8.31071	8.43881	8.25216	8.24812	8.12803	8.2683	7.9707	8.29449	8.19092	8.3483	8.35826	8.05141	8.20082	8.23042	8.01468	8.273	8.3239	8.31388	8.19302
YBR211C	8.32312	8.32339	8.41301	8.2932	8.43631	8.20386	8.36381	8.6344	8.54926	8.35806	8.39309	8.12789	8.59241	8.55938	8.55144	8.34461	8.42058	8.25001	8.37979	8.34755	8.46733	8.21677	8.5127	8.38935	8.36283	8.60785	8.34178	8.66988	8.36513	8.35754	8.32454	8.73264	8.35665	8.43212	8.43675	8.41707	8.21663	8.67555	8.42812	8.28924	8.32312	8.3904	8.22055	8.25585	8.19266	8.56346	8.36384	8.34615	8.40544
YBR212W	10.3104	10.0599	10.2579	10.1377	10.448	10.2776	10.4423	10.6414	10.2547	10.3188	10.2499	10.5134	10.3019	10.2377	10.6017	10.3038	10.1073	10.2074	10.3619	10.0264	10.4064	10.0714	10.1095	10.4028	10.3732	10.3486	10.4279	10.5194	10.1198	10.1974	10.3829	10.2159	10.4672	10.2795	10.4987	10.1327	10.0098	10.3788	10.5945	10.0899	10.3201	10.4097	10.276	10.2346	10.2284	10.4917	10.3336	10.1572	10.5419
YBR213W	7.25692	7.63668	7.57101	7.59693	7.62586	7.81497	7.54456	7.67534	7.47477	7.50712	7.41503	7.61765	7.88346	7.71093	7.7329	7.52947	7.54148	7.5246	7.78388	7.63773	7.72224	7.53128	7.54606	7.70297	7.66974	7.60848	7.89921	7.54725	7.52819	7.80789	7.65726	7.80471	7.94149	7.36962	7.67162	7.56655	7.72239	7.69359	7.75843	7.56543	7.59021	7.59442	7.69021	7.51944	7.60897	7.59319	7.73113	7.6744	7.55346
YBR214W	10.3852	9.6536	10.1455	9.71288	10.1948	9.73768	10.4212	10.9644	9.84972	10.1095	10.4628	10.4481	9.46416	9.59552	10.2951	10.4335	9.8799	10.2188	10.0761	9.53355	10.2316	9.39356	9.87306	9.83753	9.87502	10.3342	10.1832	10.769	10.2639	9.7572	10.3272	9.96946	10.2976	10.3666	10.4494	9.39412	9.27553	10.2037	10.4445	9.77247	10.4371	10.3502	10.1054	10.1182	10.3615	10.424	9.81407	9.72103	10.3435
YBR215W	8.85842	8.93337	8.91065	8.84932	8.96951	9.01972	8.80344	8.82636	8.76741	8.82939	8.904	8.85486	8.73607	8.86961	8.8288	8.94713	8.95902	8.987	8.89013	9.00767	8.86377	8.82142	8.82453	8.81178	8.95514	8.89238	8.84233	8.69488	8.9581	8.9111	8.9535	8.76577	8.85815	8.92153	8.85477	8.83071	9.00825	8.74853	8.82007	8.92013	8.91859	8.80074	8.92291	8.89874	8.92405	8.71147	8.8154	8.88033	8.82928
YBR216C	8.86926	8.67732	8.73917	8.87085	8.62777	8.75554	8.79808	8.68786	8.58239	8.71352	8.89225	8.77716	8.58347	8.73046	8.79125	8.72826	8.5422	8.66252	8.71451	8.6498	8.83636	8.66701	8.70674	8.69098	8.76876	8.61872	8.59152	8.46748	8.72729	8.75102	8.738	8.70501	8.79932	8.83376	8.62189	8.68983	8.63916	8.69317	8.75744	8.69847	8.67242	8.60232	8.86044	8.85727	8.76363	8.60642	8.74731	8.77242	8.81177
YBR217W	7.26559	7.23308	7.26379	7.22232	7.02231	7.28003	7.44473	7.26381	7.46769	7.24577	7.11921	7.32512	7.25748	7.36755	7.14671	7.28709	7.40134	7.35686	7.22735	7.33785	7.2949	7.24337	7.32063	7.12327	7.18315	7.2538	7.43248	7.33176	7.26526	7.1296	7.22111	7.40974	7.08619	7.23269	7.09034	7.06828	7.06396	7.48995	7.28974	7.21557	7.34502	7.19851	7.2206	7.2268	7.26352	7.29494	7.22326	7.23526	7.11708
YBR218C	11.8355	11.633	11.7574	11.4821	11.8127	11.7141	11.7641	11.9341	11.256	11.8838	12.1248	11.989	11.4428	11.7192	11.4822	11.5993	11.3739	11.6997	11.323	11.483	12.0981	11.3531	11.9079	11.6334	12.1773	11.5824	11.3308	11.4289	11.6533	11.548	11.7476	11.9104	11.952	11.5691	11.763	11.7918	11.5415	12.2091	11.7692	11.3952	11.2472	11.4015	12.065	11.609	11.6537	11.7504	11.837	11.4732	11.6204
YBR220C	9.30456	9.43304	9.45246	9.3683	9.53111	9.56065	9.4292	9.57667	9.46359	9.50832	9.42642	9.51311	9.54823	9.40757	9.35965	9.32255	9.54631	9.48365	9.43459	9.53022	9.5151	9.51755	9.44635	9.51602	9.49112	9.5348	9.31775	9.28327	9.45588	9.49675	9.58389	9.47805	9.23046	9.47887	9.46552	9.50739	9.49151	9.54057	9.31794	9.4959	9.32248	9.43346	9.53833	9.45555	9.44446	9.48826	9.57997	9.41912	9.43566
YBR221C	12.0626	11.9537	12.0073	11.8931	11.9163	11.8034	12.0565	12.0092	11.9359	11.9238	11.9634	12.0932	11.8489	11.9133	11.9359	12.0562	12.0212	11.9656	11.8248	11.9867	11.7738	11.835	11.9207	11.9087	11.9967	11.9897	11.8799	11.9537	12.0358	11.9057	11.9103	11.6963	12.0363	11.9284	11.9325	11.9515	11.9214	11.7065	11.9519	11.9841	11.8585	11.9822	11.9409	12.059	11.9976	11.9091	11.996	11.9003	11.9563
YBR222C	10.2038	10.1948	10.1821	10.3029	10.1167	10.0411	10.3469	10.3882	10.1514	10.1523	10.2737	10.302	10.0535	10.1123	10.4539	10.1742	10.1628	10.1008	10.1838	10.2	10.1929	10.0943	10.0172	10.2149	10.1888	10.1768	10.2276	10.3209	10.1106	10.1235	10.1811	10.04	10.3391	10.2124	10.1612	10.199	10.2566	10.0927	10.251	10.1464	10.3207	10.2655	10.3428	10.2608	10.352	10.2068	10.1336	10.2433	10.1959
YBR223C	7.82701	7.67263	7.81595	7.68761	7.84619	7.59227	7.80187	7.88674	7.67098	7.76284	7.96079	7.8708	7.51749	7.62943	7.69373	7.8632	7.58527	7.78952	7.78114	7.65287	7.99331	7.56328	7.73573	7.63471	7.80451	7.68164	7.74809	7.8105	7.70955	7.68404	7.86162	7.68706	7.86468	7.75923	7.85586	7.74313	7.44956	7.90399	7.75695	7.68638	7.74875	7.72711	7.76467	7.72898	7.86296	7.80989	7.64561	7.60037	7.74481
YBR225W	8.89923	8.82342	8.97396	8.85765	8.89365	8.60983	8.60707	9.04003	8.73924	8.86884	8.99355	8.7621	8.64168	8.64576	8.77589	8.98733	8.65424	8.88258	8.78644	8.69823	9.08385	8.71155	8.8386	8.86978	8.81769	8.95542	8.7806	8.67345	8.76329	8.6731	8.95681	8.60569	8.93525	8.98486	8.99257	8.87303	8.66441	8.96162	8.91562	8.71107	8.55626	9.01824	8.69634	8.88112	8.74481	8.89294	8.84189	8.68318	8.97183
YBR227C	9.16488	9.22595	9.25816	9.2269	9.37539	9.40779	9.17961	9.10278	9.13574	9.20739	9.18821	9.32706	9.40734	9.27339	9.2222	9.18057	9.15472	9.28631	9.23972	9.19182	9.26592	9.32744	9.21941	9.28698	9.38328	9.06949	9.22166	9.10994	9.27097	9.33528	9.22549	9.41267	9.35457	9.15784	9.30418	9.28924	9.3379	9.25388	9.26738	9.14758	9.28638	9.22187	9.33327	9.14682	9.19942	9.1813	9.22706	9.20185	9.28125
YBR228W	7.9795	8.0469	8.07501	8.01597	7.81553	8.08499	8.05235	7.83906	8.06475	7.95737	7.98922	8.06048	8.00373	8.06408	8.04412	7.92945	8.04214	7.78444	8.17041	7.99692	8.16176	7.99943	8.08255	7.96217	7.93009	7.85674	8.0746	8.21926	7.92124	7.89112	7.94096	8.38363	7.93079	7.84101	7.97633	7.88508	7.91207	8.21089	8.06902	7.92961	8.14715	7.98051	7.99753	7.99122	7.93459	7.8904	7.94001	8.07963	7.87345
YBR229C	9.57172	9.519	9.56034	9.5416	9.26932	9.47907	9.47485	9.10578	9.50907	9.36081	9.55064	9.6863	9.23737	9.40054	9.32386	9.36223	9.27484	9.4443	9.43782	9.2477	9.35551	9.3394	9.26862	9.43766	9.55479	9.33308	9.27517	9.23964	9.45963	9.44539	9.29793	9.1715	9.51658	9.40818	9.36576	9.48684	9.27579	9.30608	9.43634	9.46118	9.29085	9.36846	9.56024	9.64633	9.57364	9.37089	9.39176	9.35109	9.35054
YBR230C	10.0678	9.03758	9.28185	9.79471	9.24059	9.32382	9.75429	10.1827	9.76316	9.46015	9.8895	9.77479	9.13554	9.14175	10.0712	9.84029	9.4185	9.56281	10.2346	8.97031	9.67285	9.59065	9.25715	9.16871	8.95528	9.79061	10.2618	10.3401	9.6226	9.45242	9.39266	9.1019	9.60272	9.59959	9.58871	9.3872	9.15855	9.07383	9.7987	9.61128	10.6358	9.82266	9.36562	9.63109	9.91177	9.58363	9.2203	9.64411	9.9535
YBR230W-A	7.63286	7.41217	7.53888	7.71091	7.29578	7.28392	7.90292	7.72895	7.77672	7.55087	7.70247	7.52246	7.43182	7.3935	7.54749	7.91134	7.77523	7.60014	7.35695	7.59736	7.27917	7.51016	7.60133	7.17757	7.30979	7.58346	7.75656	7.78906	7.61672	7.43991	7.37943	7.35028	7.4147	7.52484	7.63613	7.62861	7.21498	7.37454	7.47135	7.8169	7.98208	7.40318	7.50299	7.68664	7.73011	7.47912	7.52239	7.80097	7.70494
YBR231C	8.25478	8.18834	8.10026	8.13186	7.96673	8.14438	8.24834	8.35434	8.19342	8.20985	7.9741	8.27057	8.34237	8.37903	8.3161	8.13465	8.25367	8.0122	8.17791	8.17773	8.01271	8.07938	8.11182	8.20099	8.11207	8.2593	8.2715	8.22152	8.24181	8.27445	8.05655	8.31543	8.18467	8.00932	8.05677	8.16792	8.13045	7.94854	8.17779	8.39326	8.29689	8.14536	8.11396	8.34091	8.38058	8.1284	8.18292	8.31708	8.22878
YBR233W	8.79949	9.05729	8.87497	8.86948	8.89721	9.01716	9.05554	8.88811	8.90347	8.80942	8.79059	9.10512	9.00865	8.93001	8.90874	8.9783	8.82191	8.91828	9.00183	8.90538	8.72031	8.91615	8.92826	9.15287	8.88097	8.8887	9.02772	8.91006	8.95585	8.8655	8.72749	9.04216	9.03169	8.8027	9.01286	8.82559	8.80096	8.93711	8.998	9.03952	8.87032	9.07443	8.90508	9.01541	9.1532	8.7662	9.03752	8.9589	8.88275
YBR233W-A	7.73117	7.57166	7.52527	7.60038	7.31937	7.44679	7.63795	7.34404	7.88046	7.72122	7.40796	7.38389	7.57353	7.6109	7.65012	7.57279	7.71571	7.53041	7.5222	7.68732	7.3393	7.51149	7.42308	7.71854	7.44738	7.75953	7.60467	7.58558	7.66117	7.44878	7.32275	7.71377	7.47725	7.66486	7.34127	7.43419	7.56749	7.63584	7.55707	7.40056	7.42035	7.53026	7.45355	7.52943	7.4278	7.59322	7.57938	7.50541	7.42161
YBR234C	11.1752	10.9438	11.0268	10.8506	11.0022	10.7479	11.1041	11.1539	10.9692	10.9894	11.0684	11.0544	10.7507	10.9755	11.0584	11.2493	11.0725	10.8734	10.8291	11.1034	10.9679	10.7539	10.9636	10.7691	11.0196	11.1006	10.8749	11.1493	11.006	10.9149	11.0489	10.8672	10.978	10.9911	10.9594	10.9471	10.6502	10.8141	10.9742	11.0423	11.0594	10.8226	10.9965	11.112	10.8773	11.1374	10.9472	10.872	11.0743
YBR235W	9.23318	9.1919	9.14198	9.05406	8.96619	9.22476	9.14927	8.87423	9.0568	9.0131	9.19555	9.38929	8.9239	9.01371	8.91442	8.90966	8.97786	9.18166	9.14445	8.9219	9.21787	8.95607	9.11153	9.23494	9.20368	9.07111	8.87375	8.9356	9.17118	8.95222	9.01109	8.87812	9.28215	8.98373	9.06308	9.0122	9.08103	9.15206	9.23746	9.15337	8.90683	9.1864	9.28301	9.07667	9.29663	9.03951	9.09306	9.11959	8.90344
YBR236C	9.1686	9.06444	9.21884	8.97979	9.27484	9.20876	9.19121	9.07646	9.08513	9.27599	9.11101	9.11313	9.10268	9.16513	9.16398	9.24602	9.22553	9.15841	8.97268	9.29152	9.20265	9.24198	9.14223	8.98294	9.28677	9.23188	8.936	9.0169	9.13663	9.15395	9.24467	8.97778	9.07706	9.35252	9.04041	9.19586	9.21917	9.0058	8.94918	9.10975	9.19672	8.86871	9.07813	9.12267	9.17845	9.1642	9.18212	9.02685	9.18359
YBR237W	9.35506	9.2015	9.371	9.21608	9.26927	9.1788	9.10009	9.09983	9.21589	9.18058	9.32903	9.1854	9.17758	9.26001	9.0909	9.31732	9.16684	9.30466	9.064	9.2099	9.36631	9.25432	9.3044	9.07925	9.25214	9.149	9.214	9.22097	9.20946	9.16234	9.14637	9.17142	9.16428	9.21	9.2102	9.29228	9.06096	9.40031	9.21209	9.20273	9.12438	9.22868	9.23556	9.22078	9.12684	9.25568	9.14724	9.25225	9.15166
YBR238C	10.2965	10.766	10.6159	10.63	10.8078	10.9042	10.1524	10.8643	10.3937	10.8915	10.22	10.6019	11.3663	10.7482	10.3026	10.1751	10.6732	10.6711	10.4476	10.4662	10.4915	11.1742	10.6757	11.1366	10.7357	10.53	10.3137	10.237	10.6909	10.7142	11.0964	10.3889	10.4439	10.6769	10.6352	10.6453	11.2727	10.7249	10.6745	10.5045	10.1155	10.9234	10.8002	10.9348	10.567	10.7568	10.4065	10.6903	10.3576
YBR239C	7.58006	7.65964	7.7733	7.62173	7.57561	7.79508	7.537	7.77977	7.52186	7.68477	7.68425	7.73691	7.78254	7.57702	7.49635	7.49696	7.59512	7.82747	7.56859	7.73754	7.93338	7.7143	7.75488	7.61004	7.70082	7.65578	7.35039	7.44307	7.65292	7.76648	7.77799	7.45953	7.42406	7.51909	7.60166	7.66316	7.65877	7.70281	7.51034	7.7848	7.4979	7.66382	7.76326	7.81319	7.63321	7.67283	7.51692	7.69618	7.59004
YBR240C	7.43778	7.13214	8.20676	7.68553	7.73804	7.21976	7.11505	7.59898	7.43913	7.47025	7.22501	7.35102	7.70749	7.05987	7.44259	7.19355	7.78416	8.24746	7.54537	7.22239	7.4652	7.52756	8.09077	7.10782	7.0777	8.1524	7.41572	8.02827	7.89303	7.37358	7.13662	8.25694	7.64668	7.27991	7.74018	7.18578	7.20036	7.57896	7.62482	7.11726	7.88814	7.70886	7.23635	7.50203	7.39528	7.38616	7.37061	7.55168	7.18493
YBR241C	9.00788	8.43966	8.65674	8.76682	8.48444	8.58601	9.10098	9.30748	8.76176	8.8147	8.93508	9.13192	8.50279	8.55828	9.07405	8.91443	8.59292	8.79339	8.89318	8.32492	8.82412	8.55756	8.73751	8.40698	8.53567	8.50632	9.05454	9.20128	8.78446	8.55153	8.60596	8.67817	8.85195	8.70469	8.69461	8.43102	8.23132	8.84652	8.92215	8.92928	9.3052	8.86779	8.8287	9.04792	8.88473	8.82752	8.79467	8.8352	8.79873
YBR242W	8.99234	9.0777	8.97463	9.28802	9.28182	9.39145	9.03485	9.23298	9.11587	9.07526	9.10249	8.84437	9.32582	9.46458	9.32193	8.96351	9.30789	9.08692	9.21501	9.28357	9.33022	9.30521	9.03534	9.15911	8.84239	9.18591	9.31053	9.40129	9.13669	9.12053	9.09664	8.92231	8.98111	9.04594	9.03055	9.43492	9.26096	8.90458	9.05277	9.35768	9.38813	9.13097	9.26806	9.32454	8.96257	9.04213	9.26901	9.39026	9.175
YBR243C	8.96314	9.07589	9.11897	9.11784	8.76719	8.9503	8.85915	9.02598	9.07692	8.88693	9.1757	8.91264	8.78614	9.06015	8.91689	9.15311	9.13128	9.00185	8.91044	9.11804	8.84071	8.96687	9.10297	9.07314	8.95296	9.23656	8.88438	8.93368	9.07501	8.86109	8.9168	8.94658	8.91104	9.20408	8.98026	8.9437	9.0264	9.01002	8.94058	9.01491	8.60424	9.02185	9.10056	9.17141	9.00677	9.04611	9.11044	8.97425	8.93634
YBR244W	7.83942	7.84421	7.82415	8.00604	7.20382	7.73122	7.9737	7.34977	8.16806	7.3056	7.88101	7.82145	7.33632	8.32082	7.80574	7.89871	7.71614	7.43491	8.29606	7.73844	7.62691	7.54635	7.79103	7.36765	7.59794	7.72634	8.43451	7.92931	7.33946	7.46234	7.39055	7.91293	7.45865	7.2371	7.21342	7.87469	7.63278	7.75162	7.37821	8.31512	7.9385	7.33006	7.78205	8.21893	7.84519	7.35777	7.48275	8.15291	7.69388
YBR245C	10.0359	10.2573	10.3035	10.2648	10.2675	10.3545	9.96611	10.1125	10.1056	10.2129	10.3534	10.2064	10.3134	10.0573	9.97959	10.0332	10.0783	10.4259	10.0562	10.1	10.2057	10.3397	10.2269	10.2652	10.2895	10.1649	9.97843	9.80492	10.321	10.2684	10.2158	9.87624	10.188	10.2929	10.2602	10.3635	10.4045	10.0238	10.1977	10.2014	9.92295	10.1181	10.2681	10.2283	10.183	10.1365	10.2684	10.178	10.2176
YBR246W	9.39601	9.55663	9.53025	9.5117	9.58935	9.50335	9.29701	9.41309	9.43672	9.35038	9.33514	9.44229	9.5621	9.58107	9.46682	9.43892	9.67502	9.43982	9.4776	9.55099	9.47477	9.59175	9.60389	9.46378	9.50245	9.53222	9.42394	9.4244	9.36982	9.54698	9.49402	9.55437	9.38395	9.5066	9.53851	9.56202	9.68348	9.42588	9.45517	9.47906	9.4621	9.50731	9.38691	9.57437	9.40236	9.37253	9.49234	9.55706	9.49124
YBR247C	9.95802	10.4843	10.2339	10.4063	10.4442	10.7055	9.83635	10.0886	10.3423	10.5019	9.92271	10.1123	10.8939	10.5252	10.3439	10.0213	10.29	10.2146	10.3399	10.4522	10.3255	10.8121	10.3703	10.3845	10.4044	10.0324	10.4002	9.95399	10.2105	10.6508	10.3791	10.1763	10.0726	10.2562	10.2675	10.7085	10.9539	10.1297	10.3015	10.3379	10.4695	10.3845	10.343	10.4365	10.0666	10.1537	10.3639	10.5331	10.3688
YBR248C	10.7218	10.6398	10.7218	10.3117	10.5991	11.0006	10.9785	10.4121	10.4628	10.6432	10.9398	11.1384	10.4384	10.8725	10.3663	10.7725	10.5507	10.5376	10.3592	10.5374	11.0086	10.3604	11.0178	10.5516	11.1959	10.3478	10.405	10.5579	10.5097	10.4537	10.6666	11.2564	10.6185	10.2938	10.6455	10.7047	10.6663	11.2445	10.5525	10.6343	10.3646	10.2824	11.1	10.5288	10.5394	10.4731	11.0073	10.4772	10.3308
YBR249C	12.5313	12.6179	12.3827	12.0216	12.6346	12.4711	12.5237	12.2668	12.0549	12.4535	12.4862	12.8163	12.3016	12.7636	12.0634	12.3832	12.4144	12.2179	12.0667	12.3299	12.4852	12.0569	12.5612	12.5541	12.7846	12.2427	12.1856	12.4977	12.3589	12.3568	12.4827	12.8849	12.2988	12.2424	12.3639	12.3708	12.4489	12.8994	12.46	12.2409	11.9944	12.2514	12.8174	12.2784	12.2878	12.4557	12.5396	12.0092	12.0933
YBR250W	5.24438	5.30047	5.20094	4.95296	4.91334	5.33165	4.94389	4.87243	5.30117	4.9415	5.34018	5.15155	4.91229	5.2751	5.01997	5.46852	4.98338	5.2599	5.03926	4.86121	5.12791	4.88723	5.67272	5.19665	5.22941	5.28661	5.01022	5.00041	5.08721	4.97106	5.11649	5.55565	4.87555	4.91834	5.11464	5.09268	4.98836	5.791	4.8763	5.21885	4.9551	4.9283	5.19334	4.92927	5.14919	5.07556	5.00161	4.88654	5.01961
YBR251W	9.08221	9.02371	8.88668	9.18229	9.03597	9.10697	9.50244	9.12607	9.16172	9.1517	8.91628	9.19182	9.25272	9.12839	9.34116	9.02884	8.99651	9.02501	9.47787	9.02777	8.99843	9.14586	8.91317	9.25623	9.01602	8.91171	9.55432	9.07611	9.16664	9.28211	9.02945	9.13144	9.1487	9.02622	9.22432	9.02649	9.06339	8.99935	9.38719	9.07172	9.53584	9.17685	9.13163	9.036	9.15886	9.24414	9.08425	9.23947	9.38631
YBR252W	9.37194	9.23369	9.31163	9.40924	9.32358	9.541	9.37927	9.35668	9.62365	9.54455	9.17996	9.35675	9.60603	9.44496	9.42454	9.36167	9.46553	9.29529	9.37485	9.65045	9.09892	9.42377	9.33454	9.46422	9.35411	9.33447	9.47058	9.35236	9.5152	9.56191	9.34176	9.37934	9.32359	9.58432	9.42623	9.39362	9.61743	9.36754	9.3485	9.39129	9.34631	9.48288	9.26799	9.32184	9.34904	9.64508	9.51672	9.45659	9.43249
YBR253W	8.5573	8.39742	8.42955	8.21687	8.24048	8.28096	8.49922	8.42124	8.54672	8.42174	8.3604	8.34637	8.34638	8.32873	8.25841	8.60438	8.62098	8.44248	8.24033	8.56713	8.32706	8.37384	8.40973	8.25488	8.27551	8.51062	8.3894	8.70031	8.40786	8.2486	8.29262	8.65292	8.36671	8.40378	8.31074	8.25606	8.18319	8.67077	8.22955	8.43305	8.45592	8.346	8.31458	8.32299	8.27135	8.35747	8.39755	8.3653	8.20535
YBR254C	8.05298	8.17307	8.08824	7.97355	7.99662	7.97971	8.11337	7.82936	8.14031	8.14596	8.07987	7.89607	8.11919	8.10993	7.97748	7.95014	8.10624	8.15161	7.91683	8.09676	8.1244	7.984	8.16261	8.06325	7.96025	8.13902	7.92377	8.0017	8.0669	8.0127	7.93148	8.22212	7.99353	8.0827	8.02666	8.04867	8.12844	8.17795	7.89042	8.07553	7.94431	7.80958	7.94416	7.93887	8.01519	8.00286	8.10107	8.09909	7.93798
YBR255C-A	7.7006	7.68891	7.73079	7.82659	7.9269	7.83265	7.89197	8.10721	7.9787	7.81204	7.96787	7.79707	7.8313	7.58711	7.91023	7.99828	7.8993	7.92356	8.09545	7.67114	7.71399	7.7742	7.72914	7.62719	7.77545	7.88016	8.17274	8.17067	7.86206	7.97034	7.82785	7.8185	7.9852	7.97891	7.97753	7.79513	7.77655	7.58688	7.85142	7.96079	8.31254	7.76802	7.73655	7.7099	7.93487	8.04357	7.74198	7.84661	8.01458
YBR255W	8.82521	8.67859	8.88919	8.68525	8.77595	8.64951	8.73131	8.89677	8.70559	8.68206	8.98105	8.79367	8.68877	8.69099	8.57315	8.86922	8.62167	8.87591	8.66291	8.7443	8.97427	8.61954	8.93394	8.6774	8.7765	8.82417	8.66517	8.68559	8.72253	8.71209	8.80443	8.89207	8.74017	8.67703	8.80212	8.76306	8.73302	9.0672	8.78076	8.65671	8.68912	8.58406	8.75211	8.72484	8.77209	8.71611	8.61937	8.69684	8.71929
YBR256C	10.9287	10.6538	10.4913	10.0728	10.5299	10.4344	11.2737	10.749	10.2287	10.7202	11.1072	10.9772	10.0775	10.8962	10.2288	10.7551	10.5882	10.4398	10.1116	10.3746	10.8966	9.88232	10.8887	10.4952	10.7995	10.5439	10.3409	10.7834	10.5566	10.2523	10.5454	11.2706	10.3026	10.1932	10.2803	10.3194	10.3022	11.0953	10.3294	10.7348	10.4636	10.0136	11.1698	10.4491	10.5471	10.3961	10.4376	10.1876	10.1914
YBR257W	7.83805	7.9731	7.9762	7.98859	7.78713	8.09807	7.90598	7.93443	8.11861	8.02376	7.87437	7.82066	8.11321	8.12114	8.00057	7.99819	8.07948	7.89289	7.93768	8.17237	7.94721	8.07263	8.06906	7.88912	7.96366	7.97509	8.14358	7.92251	7.90041	8.10305	7.92753	8.11621	7.77985	7.90411	7.77068	8.03685	8.13166	7.89078	7.87792	8.04602	8.19243	7.87443	7.98665	7.93417	7.86458	7.87125	7.88814	8.02588	7.8756
YBR258C	6.91042	6.84354	6.88319	6.77695	6.68782	6.60604	6.91629	6.62738	6.89943	6.84891	6.67082	6.7395	6.61858	6.86557	6.82663	7.07014	6.90351	6.66999	6.78779	6.96039	6.79051	6.80919	6.5931	6.75959	6.63209	6.86011	7.0801	6.81349	6.80403	6.73185	6.82344	7.15707	6.70164	6.73192	6.80591	6.73053	6.78795	6.92161	6.80175	6.74155	7.08005	6.84246	6.63445	6.77036	6.75802	6.69451	6.69629	6.81182	6.71449
YBR259W	8.15381	8.16276	8.24198	8.09594	8.13	8.18498	8.25258	8.00654	8.0815	8.2823	8.18835	8.20518	7.99411	8.0514	7.94639	8.19587	8.18592	8.25759	8.04909	8.21837	8.27544	8.18916	8.17349	8.11851	8.2444	8.11819	7.91358	7.82092	8.15894	8.16984	8.19951	8.01326	8.01532	8.06127	8.04713	8.16285	8.16547	8.18607	7.92615	8.17004	8.12103	7.94085	8.36765	8.1656	8.12579	8.03378	8.01877	8.12666	8.01348
YBR260C	9.21139	9.1308	9.17703	9.1661	9.18205	9.29494	9.28377	9.12976	8.98245	9.18421	9.16417	9.34519	9.14771	9.07588	9.12946	9.11721	8.99693	9.25072	9.1267	9.117	9.23133	9.14398	9.15401	9.25341	9.28707	9.19492	8.99451	8.91179	9.1494	9.14723	9.17478	8.96174	9.24788	9.11377	9.21518	9.11453	9.19563	9.17113	9.11139	9.22444	9.06761	9.13995	9.24373	9.20544	9.2697	9.12606	9.18702	9.13383	9.22916
YBR261C	8.99381	9.28176	9.05894	9.07757	9.28413	9.3191	9.18425	9.16654	9.21232	9.18689	9.00252	9.15744	9.29816	9.42484	9.22599	9.25163	9.22524	9.02988	9.11238	9.33152	8.92571	9.22993	9.07763	9.1837	9.39754	9.11979	9.07285	9.22034	9.12011	9.31501	9.33567	9.01692	9.15635	9.06146	9.07272	9.3226	9.39763	8.94238	9.03867	9.26015	9.15481	9.16768	9.24226	9.27712	9.21684	9.31252	9.46839	9.14726	9.16743
YBR262C	9.08838	9.0618	9.00561	9.11068	9.0873	9.08897	9.52048	9.24845	9.10713	9.14458	9.08873	9.16489	9.18273	9.15638	9.39994	9.06773	9.1733	9.1165	9.36388	8.98156	9.10755	9.1107	9.15549	9.16335	9.0464	9.00616	9.44989	9.28244	9.15411	9.27526	9.04735	9.25887	9.13931	9.01072	9.21522	9.08951	9.14585	9.11286	9.28458	9.09561	9.49797	9.07219	9.07144	8.89084	9.18559	9.24269	9.08513	9.17646	9.32597
YBR263W	11.232	11.4593	11.2875	11.3307	11.3729	11.375	11.1007	11.2922	11.2605	11.3543	11.3353	11.327	11.3949	11.3986	11.1796	11.2357	11.3125	11.2153	11.0767	11.4782	11.2595	11.3135	11.3551	11.4455	11.4104	11.34	11.0873	11.1541	11.3199	11.4056	11.43	11.2637	11.3097	11.3223	11.2929	11.5403	11.5863	11.2872	11.2466	11.2747	11.0809	11.3243	11.2579	11.3074	11.1487	11.252	11.4684	11.2724	11.2011
YBR264C	8.42481	8.29881	8.29579	8.20551	8.2046	8.22659	8.5052	8.52241	8.47741	8.42832	8.45699	8.4369	8.22362	8.13561	8.27173	8.49336	8.51686	8.30496	8.22609	8.48461	8.53082	8.24906	8.36089	8.21603	8.17048	8.52073	8.46517	8.3608	8.35812	8.1993	8.38699	8.50361	8.28132	8.25308	8.39561	8.14276	8.10204	8.44342	8.26513	8.49946	8.3755	8.34245	8.21199	8.26431	8.42793	8.34786	8.33103	8.33463	8.26142
YBR265W	10.3035	10.1543	10.2116	10.2501	10.3043	10.3442	10.3558	10.3864	10.4163	10.3342	10.1517	10.3034	10.5215	10.2104	10.3504	10.2219	10.369	10.3096	10.3466	10.3332	10.2773	10.4352	10.2237	10.2531	10.1585	10.2512	10.4048	10.3486	10.4427	10.3506	10.3263	10.3135	10.4107	10.4022	10.5037	10.2847	10.3242	10.2914	10.4364	10.2024	10.3632	10.5121	10.1741	10.1387	10.199	10.4012	10.425	10.3365	10.3658
YBR267W	10.123	10.5904	10.3414	10.5952	10.5113	10.7946	10.0726	10.2597	10.5113	10.5713	10.1501	10.2964	11.087	10.6297	10.6437	10.1746	10.5065	10.3138	10.5332	10.5291	10.5063	11.0238	10.4986	10.5378	10.5431	10.2138	10.5316	10.1682	10.3737	10.7481	10.6098	10.414	10.2039	10.3752	10.4599	10.7846	11.0719	10.3442	10.4641	10.6279	10.712	10.6046	10.5075	10.5005	10.2606	10.3642	10.5069	10.6435	10.5341
YBR268W	8.29821	8.32716	8.22675	8.45909	8.35888	8.36312	8.78183	8.47333	8.65303	8.6839	8.2142	8.42552	8.48311	8.50665	8.60843	8.37737	8.35215	8.34068	8.70193	8.5216	8.2947	8.36851	8.36935	8.56908	8.31612	8.31199	8.8258	8.49954	8.35144	8.55198	8.31712	8.50085	8.58315	8.4154	8.44431	8.43695	8.36826	8.17143	8.56223	8.57891	8.75139	8.33969	8.40631	8.36396	8.54899	8.64364	8.41686	8.52278	8.61911
YBR269C	9.23599	8.92503	9.03318	9.03573	9.17559	8.94903	9.48213	9.47248	9.29973	9.12535	9.38	9.38136	8.87425	8.82131	9.31294	9.17158	9.32736	9.14532	9.38384	8.96939	9.07418	8.9881	9.11768	8.76496	9.00905	8.97816	9.51495	9.43431	9.19716	9.16418	9.17526	9.07492	9.23829	9.0875	9.33145	8.95731	8.79994	8.8671	9.23539	9.23268	9.75018	9.03347	9.05342	8.98632	9.37214	9.20287	9.12595	9.03415	9.26538
YBR270C	7.89274	8.05118	7.99395	7.90188	7.9291	7.85513	7.75035	7.92291	8.04287	7.89298	7.95114	7.82864	7.94896	7.97295	7.81589	8.00697	7.91187	7.87646	7.86524	8.07428	8.03676	7.83502	7.982	7.82941	7.90544	7.83884	7.83739	8.13864	8.02534	7.86906	7.82855	8.1233	7.81285	7.82761	7.88859	7.99705	7.79757	8.15819	7.9697	7.91781	7.92541	7.90525	7.90262	7.90191	7.9164	7.94904	7.86962	7.95798	7.90028
YBR271W	8.80325	9.17642	8.79746	9.05665	8.91513	9.17741	8.61525	8.59939	9.08089	8.92367	8.68343	8.68288	9.29556	9.2415	8.91469	8.75213	9.03103	8.77312	9.03572	9.09229	8.93743	9.35495	9.15378	9.0363	8.87548	8.67258	9.01708	8.78461	8.75647	9.14035	8.85593	9.01078	8.71018	8.74305	8.88489	9.20327	9.42889	8.94743	8.88954	8.98998	9.0567	9.03136	8.83769	9.00977	8.84418	8.71137	8.94679	9.19914	8.92666
YBR272C	8.88493	8.54038	8.84235	8.70865	8.98837	8.7667	8.80185	8.95369	8.54785	8.87295	8.90493	8.9802	8.65385	8.65168	8.87466	8.86524	8.52186	8.67795	8.65709	8.82128	8.91023	8.65023	8.51931	8.63403	8.86903	8.73398	8.72466	8.91215	8.78885	8.66571	8.84771	8.70565	8.7459	8.7579	8.73503	8.81392	8.56957	8.68642	8.85343	8.92132	8.96645	8.58348	8.96732	8.70607	8.7255	8.8014	8.81669	8.62771	8.71294
YBR273C	9.60156	9.35173	9.45921	9.41846	9.57515	9.53317	9.75101	9.74669	9.41412	9.45992	9.73065	9.65584	9.36096	9.43221	9.46601	9.6061	9.4656	9.50325	9.5161	9.38693	9.49481	9.41199	9.33026	9.4854	9.4523	9.4027	9.54974	9.6195	9.54002	9.50625	9.52917	9.25115	9.65338	9.51926	9.5666	9.42799	9.40694	9.34273	9.64257	9.5538	9.64442	9.55031	9.58952	9.5868	9.57205	9.58975	9.50353	9.48592	9.5977
YBR274W	8.4471	8.37206	8.29595	8.38363	8.27568	8.53608	8.46799	8.35703	8.40263	8.34517	8.41197	8.3464	8.21281	8.50682	8.34716	8.3247	8.44464	8.32981	8.55454	8.37119	8.39037	8.39809	8.43215	8.49886	8.26517	8.2789	8.47039	8.25307	8.23422	8.4782	8.2658	8.51045	8.4713	8.24398	8.299	8.42413	8.41701	8.5269	8.15883	8.37951	8.4628	8.24701	8.33225	8.34942	8.51533	8.28137	8.23426	8.42875	8.48223
YBR275C	9.71262	9.97267	9.72343	9.99313	9.797	10.0872	9.55174	9.50721	9.71698	9.79442	9.82517	9.70247	9.94737	9.90516	9.4747	9.38923	9.88078	9.97841	9.71189	9.62793	9.75146	9.9785	10.0401	9.91893	9.85868	9.63996	9.67675	9.28091	9.85544	9.98853	9.70966	9.5657	9.86434	9.97157	9.85338	10.0579	10.1666	9.71964	9.57301	9.66128	9.48284	9.86796	9.74619	9.78334	9.76879	9.62267	9.66716	9.88686	9.89427
YBR276C	9.84992	10.0037	10.0468	9.99761	9.94334	10.0524	9.83803	9.88406	9.94085	10.0243	10.003	10.0334	10.0349	9.82441	9.82448	9.86627	9.81871	10.031	9.85366	9.90469	9.9146	10.0168	9.99451	10.0339	10.0772	9.88736	9.72292	9.74067	10.0206	9.93741	9.96401	9.6593	10.0581	10.0613	10.0164	9.98114	10.0203	9.86735	9.97346	9.89868	9.7526	10.0254	9.97511	9.93991	9.99607	10.0564	9.95147	9.87477	9.98184
YBR278W	7.88887	7.79074	7.84874	7.94765	7.7396	7.81048	7.90236	7.9671	7.95771	7.87332	7.96134	7.74909	7.88862	8.04593	7.90383	7.94453	7.96921	7.81701	7.70764	7.86754	7.86625	7.79744	7.89897	7.8122	7.89863	7.8507	7.8151	8.12481	7.83688	7.75738	7.9794	7.88304	7.91859	8.03601	7.82872	7.8068	7.85552	7.90296	7.91572	8.02368	7.93751	7.82315	7.87455	7.82531	7.76006	7.98381	7.78316	7.7532	7.91224
YBR279W	10.1378	10.0782	10.1859	10.125	10.2277	10.0817	10.1036	10.1117	10.0726	10.0678	10.0339	9.99922	10.1715	10.2113	10.2135	10.1842	10.1658	10.1923	10.1261	10.1307	10.0627	10.2787	10.1272	10.1317	10.1326	10.1268	10.2152	10.071	10.1686	10.1915	10.1675	10.1713	10.12	10.1169	10.1469	10.1283	10.2399	9.98894	10.1221	10.0444	10.2185	10.053	10.0761	10.1262	10.107	10.0609	10.1657	10.1495	10.1883
YBR280C	8.05665	7.51402	7.83874	7.71673	7.58214	7.50837	7.94184	8.09306	7.81652	7.74292	7.85795	7.96301	7.23755	7.74535	7.9675	7.97021	7.48565	7.64485	8.02525	7.69787	7.86448	7.32832	7.66019	7.61694	7.78758	7.49253	8.04003	7.99438	7.75992	7.59415	7.74554	7.72433	8.08451	7.73273	7.84783	7.36682	7.23886	7.87225	7.88781	7.67454	8.19558	7.76234	7.7744	7.90777	7.95281	7.78742	7.71864	7.69798	7.88525
YBR281C	9.01244	9.03617	9.00008	9.20795	9.00257	9.1415	8.86598	8.92585	9.09746	9.01711	8.83521	8.99719	9.17052	9.26487	9.03389	8.91855	8.86399	9.03164	9.12206	8.98106	9.07961	8.99827	8.83331	9.14447	9.14615	9.18263	8.95739	9.01264	8.94193	9.25455	9.14052	8.81996	9.36321	9.01114	9.14987	9.10314	9.22874	8.81695	9.11971	8.87217	8.86847	8.96672	8.925	9.1116	9.09333	9.04444	9.11538	9.2002	9.08589
YBR282W	8.35738	8.21808	8.22392	8.54799	8.25151	8.45282	8.80028	8.32629	8.45878	8.41587	8.24021	8.4358	8.41859	8.47147	8.70673	8.39737	8.24849	8.27614	8.78103	8.37567	8.1247	8.35806	8.1513	8.51432	8.43279	8.27924	8.89946	8.38236	8.31935	8.51308	8.27926	8.396	8.52245	8.30914	8.43136	8.30098	8.31717	8.06631	8.64343	8.52157	8.84319	8.38801	8.47047	8.30114	8.4726	8.59456	8.3398	8.48021	8.68796
YBR283C	11.5434	11.7337	11.7099	11.6268	11.5947	11.5872	11.4189	11.4526	11.6578	11.7159	11.5904	11.693	11.6897	11.5988	11.5226	11.5433	11.4674	11.4886	11.472	11.6815	11.4517	11.6403	11.5748	11.6832	11.7399	11.6945	11.4263	11.4737	11.5333	11.6491	11.5924	11.44	11.645	11.5901	11.6192	11.7017	11.7248	11.53	11.5678	11.6172	11.3075	11.6246	11.548	11.6958	11.5083	11.6576	11.7079	11.5728	11.6075
YBR284W	6.53889	6.32277	6.58686	6.63434	6.83692	6.45594	6.85939	7.02909	6.54085	6.60637	6.85329	6.77158	6.46014	6.50039	6.80099	6.77715	6.45444	6.54441	6.60255	6.38981	6.61432	6.33128	6.37366	6.66183	6.35239	6.9407	6.83405	7.10693	6.56009	6.62099	6.70217	6.72725	6.8225	6.60796	6.79648	6.40013	6.30805	6.79265	6.59423	6.56306	6.72689	6.68208	6.58136	6.48571	6.67443	6.9741	6.33854	6.34463	6.92855
YBR285W	7.94548	6.42156	6.52506	7.14117	6.48277	6.59476	6.56609	7.76573	6.97964	6.88412	7.47335	7.06738	6.51597	6.80448	7.61091	7.41025	6.77331	6.95971	6.77396	6.03955	6.68623	6.76994	6.63957	6.46033	6.4441	6.68915	7.39887	8.38893	6.80036	6.79626	7.11574	6.11673	7.38626	6.89608	6.86251	6.40615	6.40399	6.93433	7.82004	6.88754	7.60298	7.35946	6.59101	7.39717	6.70746	7.22525	6.79891	6.63284	7.58303
YBR286W	13.3756	13.0803	13.0006	13.0512	12.6801	12.8227	12.8583	13.092	13.0672	12.9936	13.0059	13.3131	12.8661	12.9467	13.1256	13.0114	12.9976	13.1088	12.8825	12.6763	12.7448	13.2087	12.9025	13.0448	12.8164	12.9195	12.8915	13.2027	13.1071	12.9704	12.9361	12.657	13.0468	12.9191	13.0087	12.6988	13.0112	12.85	13.1826	12.8495	13.1402	13.1234	12.9259	13.3559	13.084	13.0306	12.8743	13.0056	13.0325
YBR287W	10.7322	10.7524	10.8253	10.5476	11.078	10.6422	10.8738	11.2419	10.581	10.8484	11.0093	10.925	10.6715	10.4383	10.7336	10.6653	10.826	10.9003	10.9792	10.5358	11.1469	10.658	10.8238	10.8172	10.6091	11.0873	10.7428	10.9858	10.7967	10.7079	11.0742	10.9244	10.8552	11.0194	11.0331	10.661	10.6675	11.0167	11.0665	10.7364	10.691	10.9134	10.7101	10.5078	10.7284	11.0336	10.6709	10.6738	11.0047
YBR288C	9.19472	9.21329	9.14774	9.12825	9.17636	9.1069	9.08207	8.91198	9.11134	9.06434	9.03208	9.05691	9.21245	9.24219	9.12389	9.04896	9.06851	9.09281	9.14016	9.1704	9.11995	9.16279	9.12096	9.1504	9.15013	9.21792	9.0345	8.99704	9.11522	9.20593	9.09956	9.14267	9.14369	9.21506	9.17309	9.2085	9.21732	9.03056	9.08337	8.99621	9.09611	9.13928	9.04576	9.10898	8.92435	9.02343	9.13908	9.15142	9.09072
YBR289W	9.05298	9.03673	9.05031	9.20564	9.00688	9.02673	8.99413	8.83297	8.99326	9.02988	9.08805	8.9699	8.97214	9.07632	9.00176	9.0005	8.89813	9.10621	8.98341	8.96717	8.91701	8.98195	9.03267	9.15517	9.04804	8.97822	8.98358	8.92992	9.13361	9.03965	8.91409	8.86143	9.1223	9.17329	9.14454	9.11897	9.10207	8.8455	8.98234	8.92858	8.92406	9.12272	8.96976	9.04029	8.96633	8.9609	9.07655	9.07155	9.05486
YBR290W	9.4993	9.50732	9.5998	9.47484	9.75244	9.4938	9.64186	9.75568	9.6325	9.55704	9.55202	9.46995	9.67043	9.51258	9.59949	9.71514	9.7293	9.57761	9.61254	9.62365	9.76715	9.5677	9.56814	9.50629	9.51954	9.69835	9.75133	9.82479	9.49713	9.59061	9.70838	9.79019	9.58073	9.57645	9.65569	9.48778	9.50281	9.67471	9.71404	9.62381	9.74708	9.55957	9.50251	9.44165	9.50167	9.72492	9.56758	9.49189	9.60985
YBR291C	10.2408	8.03465	7.87356	7.94812	10.5391	7.9561	8.05881	8.48007	8.11764	8.48388	8.04713	8.19376	8.68861	8.38797	8.37829	8.15923	8.21854	10.5583	8.30769	8.37718	7.83384	8.21949	7.87792	7.8238	10.2822	9.48807	7.92655	9.69664	9.49742	8.85872	9.29696	8.86195	8.52833	8.05736	10.0177	8.25344	8.91435	8.53714	8.32751	7.87919	9.27913	8.28254	7.80878	8.04601	8.35716	7.86272	7.90212	8.0752	8.29904
YBR292C	4.23857	4.31016	4.45226	4.39352	4.56701	4.3707	4.40424	4.32231	4.34289	4.35172	4.27725	4.3765	4.51699	4.41804	4.46793	4.23171	4.48323	4.31747	4.54069	4.33452	4.39893	4.37358	4.27902	4.29586	4.30701	4.41636	4.57487	4.34007	4.49314	4.46151	4.38978	4.49005	4.25014	4.33726	4.29887	4.30292	4.48794	4.5819	4.26637	4.38711	4.36708	4.23554	4.34628	4.26775	4.37821	4.39822	4.36649	4.44458	4.26007
YBR293W	8.73576	8.87569	8.75252	8.87328	9.03287	8.98724	8.85602	9.15272	8.88259	8.94327	9.02698	8.70659	8.94242	8.95954	8.83891	8.87667	8.78066	9.07314	8.84727	8.97579	9.28745	8.89653	9.09849	8.87413	8.71103	9.06392	8.82032	8.87937	8.92954	8.76159	8.9235	9.29064	8.81606	8.86594	8.82043	8.98276	8.78563	9.36193	8.84377	8.93149	8.82374	8.95366	8.93407	8.70802	8.70769	8.9002	8.90703	8.82572	8.62095
YBR295W	8.77689	8.97807	9.18332	8.73939	9.54054	8.96555	8.79114	8.97368	8.68206	9.16767	9.14229	9.00959	9.00792	8.52278	8.60551	8.67715	8.99884	9.27643	8.61647	8.72887	9.32453	8.75917	9.09787	8.81431	9.21889	9.21695	8.41795	8.64144	8.95367	9.05235	9.23827	8.77788	9.04832	9.00261	9.42573	9.29682	8.8699	9.03631	8.7094	8.99272	8.63093	8.7469	8.76414	8.68025	8.94391	8.8946	8.94734	8.71312	8.80271
YBR297W	7.04324	6.39662	6.75265	6.62289	6.88807	6.7836	6.83883	7.07099	6.49763	6.48898	7.00012	6.81603	6.5227	6.53709	6.64225	7.26386	6.6869	6.83143	6.84113	6.31528	6.86254	6.39622	6.21925	6.95091	6.6098	7.38407	6.75179	7.37621	6.75262	6.73063	7.01378	6.74196	6.59291	6.57746	6.5885	6.98508	6.44606	6.64725	6.53793	6.88356	6.52087	6.89554	7.30828	6.56504	6.62501	6.99537	6.76724	6.21832	6.91954
YBR298C	9.00722	8.50571	8.98218	8.78684	9.38926	8.54053	8.27287	10.0294	8.48289	8.51532	8.74999	8.56398	8.30232	9.06321	8.5799	9.75001	8.61966	8.55188	9.35477	8.76091	9.31245	8.48706	8.20013	8.72626	8.65631	9.48346	9.7871	9.70714	8.06516	8.95788	9.42701	8.35491	8.49714	9.51266	8.88484	9.12626	8.91551	9.03887	9.19683	8.24676	8.16931	9.80693	9.41091	8.80865	8.3619	8.8702	8.63366	8.35889	9.11131
YCL001W	10.2517	10.3098	10.2627	10.1684	10.1777	10.0099	10.1354	10.1589	10.4783	10.266	10.2194	10.0964	10.3274	10.1413	10.1339	10.2604	10.4982	10.2521	10.1143	10.41	10.0842	10.3132	10.1686	10.209	10.201	10.4954	10.1808	10.4201	10.2552	10.2101	10.277	10.1173	10.1224	10.2963	10.4654	10.2083	10.1979	10.2005	10.2022	10.2521	10.1219	10.2657	9.97982	10.0992	10.1837	10.4245	10.3107	10.1576	10.1503
YCL002C	8.28634	8.51845	8.32489	8.28767	8.42897	8.42948	8.31055	8.44771	8.50627	8.41113	8.34806	8.36381	8.49921	8.39743	8.20736	8.33427	8.67895	8.44036	8.3438	8.56879	8.54572	8.44329	8.45951	8.42164	8.49359	8.47644	8.22686	8.42417	8.46023	8.35112	8.41615	8.55401	8.19448	8.46122	8.27204	8.3767	8.48382	8.43987	8.11869	8.41945	8.41235	8.28111	8.34776	8.28503	8.34184	8.37014	8.19378	8.50019	8.27685
YCL004W	8.16637	8.11304	8.29216	8.2049	8.18253	8.17051	8.15736	8.08933	8.08402	8.0817	8.24381	8.26848	8.04836	7.94314	8.24344	8.19499	8.07132	8.20524	8.32188	8.01293	8.28963	8.04364	8.03605	8.23841	8.28075	8.03723	8.12102	8.08406	8.12305	8.20267	8.1165	8.03538	8.18937	8.12022	8.1854	8.06685	8.09308	7.99925	8.14416	8.18628	8.23534	8.16908	8.16217	8.13179	8.37445	8.20644	8.1814	8.04682	8.12872
YCL005W	8.46684	8.55341	8.43458	8.42302	8.48771	8.33376	8.39217	8.55714	8.60294	8.45466	8.38372	8.33267	8.4771	8.55609	8.55061	8.53683	8.68353	8.3091	8.47024	8.61868	8.48852	8.41617	8.52987	8.42318	8.45305	8.53818	8.52506	8.71358	8.31831	8.42796	8.45899	8.77139	8.36816	8.36649	8.41539	8.48613	8.45657	8.78898	8.38447	8.50451	8.47102	8.5049	8.45406	8.37965	8.43515	8.46469	8.48533	8.49365	8.40925
YCL005W-A	9.76743	9.85667	9.7854	9.67324	9.71708	9.67323	9.80687	9.87778	9.95353	9.66789	9.7485	9.77829	9.75812	9.868	9.73971	9.86773	10.097	9.62071	9.76081	9.94743	9.63177	9.67854	9.82944	9.6564	9.68354	9.85324	9.87225	10.104	9.76555	9.75353	9.78508	10.0315	9.71538	9.83618	9.75461	9.86422	9.74686	9.74532	9.85575	9.94793	9.74746	9.83661	9.67662	9.68934	9.68577	9.92872	9.88569	9.8047	9.70008
YCL008C	8.7777	8.77434	8.86623	8.74615	8.80523	8.84196	8.96272	8.99053	8.6841	8.79303	9.00294	8.92097	8.84544	8.76012	8.72613	8.8087	8.88241	8.68567	8.77062	8.70416	8.88531	8.7628	9.02384	8.81254	8.82387	8.71515	8.70263	8.85995	8.80485	8.84915	8.87922	8.98273	8.92886	8.77661	8.89579	8.92023	8.87037	8.90576	8.77782	8.72805	8.68653	8.81108	8.93504	8.80713	8.71707	8.81717	8.77227	8.75447	8.78059
YCL009C	12.2322	12.2683	12.0892	11.6824	12.2182	11.8668	12.3924	12.3049	11.7149	11.9369	12.3274	12.6206	12.0505	12.1962	11.8523	11.9754	12.3817	11.9157	11.8046	11.8555	12.2117	11.7857	12.2907	12.1999	12.4236	11.9478	11.7644	12.1447	12.2396	11.795	12.0668	12.5374	11.9523	11.8002	11.8813	11.9337	11.9677	12.3879	12.2684	11.9898	11.7023	12.0219	12.6796	11.9689	12.081	12.076	12.0305	11.6916	11.6266
YCL010C	9.11672	9.1144	9.34433	9.31816	9.18244	9.16505	9.13962	9.4038	9.29013	9.14118	9.36854	9.20581	9.2309	9.18772	9.00547	9.32263	9.40579	9.30963	9.05253	9.23184	9.35389	9.26072	9.45228	9.24682	9.2271	9.31586	9.01847	9.14641	9.26673	9.09933	9.36092	9.25452	9.22211	9.15573	9.15781	9.20659	9.15638	9.55993	9.19607	9.35913	9.02801	9.16528	9.22427	9.18092	9.28879	9.26242	9.21832	9.01418	9.11888
YCL011C	11.2214	11.3402	11.3258	11.4249	11.3568	11.3025	11.2034	11.323	11.3931	11.3352	11.3255	11.2299	11.3811	11.3099	11.1687	11.3506	11.4543	11.2554	11.2988	11.4916	11.2521	11.4159	11.3672	11.2957	11.3118	11.3387	11.3581	11.3749	11.22	11.4114	11.3577	11.3317	11.182	11.3241	11.3651	11.4215	11.4321	11.3887	11.1878	11.3999	11.2553	11.3134	11.344	11.3422	11.247	11.3319	11.4258	11.3159	11.301
YCL012C	8.07132	8.01404	7.85807	8.13585	8.17175	7.95541	7.9414	8.33712	7.91313	7.90186	8.12035	7.98344	8.03183	7.92599	8.0609	8.07027	8.34091	8.03085	8.23756	7.94416	8.03926	8.19026	7.92857	8.0389	8.04373	7.93208	7.98554	8.39438	8.07533	8.09307	7.94785	7.94873	7.93896	7.88707	7.95084	8.06231	7.91819	8.04907	8.08128	8.08203	8.54811	7.96746	7.96731	7.98356	7.9601	8.0286	7.84202	7.94726	8.06552
YCL014W	9.36127	9.46686	9.45992	9.52937	9.54387	9.5017	9.17064	9.081	9.35512	9.47816	9.6513	9.47873	9.43089	9.10786	9.20265	9.15037	9.21016	9.62359	9.20513	9.19875	9.25478	9.51261	9.42159	9.49345	9.6047	9.26455	9.07013	8.96421	9.51651	9.45782	9.34858	8.89955	9.49525	9.53985	9.43632	9.50226	9.54825	9.25992	9.34437	9.35412	8.87107	9.37618	9.47839	9.44281	9.41554	9.34354	9.44413	9.34549	9.23911
YCL016C	8.13831	7.99311	7.89917	8.13751	7.96711	8.09697	8.12994	8.04765	8.13903	8.03858	7.9312	8.06455	7.98239	8.24513	8.17948	8.09826	8.1192	8.01099	8.08758	8.08921	8.28157	8.15175	7.96549	8.04535	8.08087	7.91172	8.04267	8.08323	8.03348	7.99856	7.96286	8.35509	8.06492	8.02423	7.93488	8.08083	8.05305	8.36841	8.00586	8.05267	8.09926	8.00035	8.00366	7.98999	8.04872	8.05092	8.18112	8.00053	8.06529
YCL017C	10.4526	10.4685	10.3885	10.3835	10.7009	10.5434	10.4826	10.6467	10.282	10.3992	10.4364	10.59	10.6204	10.4112	10.5753	10.2382	10.5323	10.6275	10.534	10.3797	10.562	10.572	10.4322	10.5239	10.6607	10.3913	10.3027	10.3659	10.6367	10.5415	10.5867	10.2491	10.7541	10.4875	10.5476	10.5692	10.5882	10.3729	10.6291	10.328	10.3851	10.5609	10.3538	10.4442	10.5783	10.4875	10.4279	10.3747	10.5178
YCL021W-A	5.1807	5.1817	5.7972	5.97314	5.00354	5.68135	5.45467	5.04817	5.82493	6.07199	5.64533	5.25143	5.07548	5.20902	5.0519	5.77288	5.45358	5.44819	5.11556	5.92033	5.11802	5.08368	6.03804	5.13582	5.30352	6.1916	5.66781	5.30503	5.22085	5.61462	6.08943	5.95171	5.18718	6.00552	6.22661	5.60311	5.90527	5.40485	5.09409	5.72913	5.34565	5.08378	5.58698	5.18228	5.19179	5.13046	5.70311	5.44787	5.78159
YCL024W	8.80041	8.88499	8.98945	9.14637	8.88861	9.04514	8.869	8.50973	8.85239	8.97597	8.61474	8.8775	9.17972	8.85022	8.95034	8.67985	8.85637	9.01275	8.90305	8.84556	8.71985	8.88459	8.81028	8.94086	9.05088	8.53442	8.81239	8.52477	9.14056	9.04067	8.66257	8.55277	9.01019	9.12594	8.93533	8.9039	9.00637	8.62366	9.23105	8.80302	8.64772	9.07823	8.99405	8.9907	8.85366	8.89466	8.9394	8.96988	8.90023
YCL025C	12.5471	12.5396	12.8998	12.2606	12.5114	12.1976	12.4968	12.3316	12.3875	12.5354	12.447	12.2259	12.4312	12.5278	12.1442	12.2416	12.9805	12.5517	12.4207	12.3804	12.4635	12.0896	12.9429	12.4064	12.4362	12.3212	12.2228	12.7582	12.607	12.2993	12.5813	12.9829	12.7915	12.5865	12.4335	12.4311	12.1787	12.8626	12.8485	12.23	12.1332	12.7112	12.7396	12.4152	12.4065	12.964	12.8447	12.5798	12.1171
YCL026C-A	4.83438	4.73708	4.78295	4.68492	5.42353	4.7814	4.93412	5.19179	4.77365	4.64828	4.82927	4.69795	5.30204	4.99066	4.83676	4.69636	5.22022	4.90711	4.98972	4.62658	4.59141	4.98653	4.95395	4.97218	5.17251	5.2059	4.61309	4.96172	4.91182	4.86293	4.91652	5.36375	5.34081	4.66658	4.99692	4.9028	4.90828	5.74944	4.90555	4.79836	4.49904	5.21679	4.724	4.66999	4.92637	5.04337	4.72957	4.6549	4.70963
YCL026C-B	9.30562	8.29988	8.32232	8.04477	9.46901	7.6864	8.50813	9.36989	8.1364	7.50983	8.69423	8.29767	9.21803	9.01264	9.27865	8.3432	9.26443	7.75931	9.23118	8.08414	7.97323	8.75827	7.75162	9.26597	8.82273	8.75111	8.21792	9.33945	7.94146	8.67615	8.24763	7.84394	10.1747	7.43664	8.83669	8.17402	8.43623	8.21986	8.44907	8.48953	8.07999	9.1307	8.21519	9.30975	9.31727	9.10774	8.58736	8.19314	8.65196
YCL027W	8.62725	8.38417	8.21742	7.72952	7.61691	7.21817	8.34474	6.57064	7.70942	8.80691	7.31948	8.62903	6.76045	7.08934	6.92697	9.04537	7.86078	7.0835	6.96787	8.68605	9.10478	8.08778	7.81428	6.87367	6.89844	8.07367	8.40847	7.53789	6.88794	7.14066	8.70427	8.72879	7.00154	7.35954	7.84621	7.33242	7.21357	9.3472	7.02243	7.7929	8.84638	8.15208	8.44642	7.18404	7.88213	6.69607	7.72388	6.979	7.04435
YCL028W	10.6531	10.5334	10.4645	10.4843	10.4197	10.5198	10.4935	10.5606	10.4501	10.3607	10.4445	10.5459	10.4409	10.5837	10.5954	10.5251	10.6466	10.4204	10.5009	10.4996	10.4574	10.5154	10.4386	10.5911	10.5029	10.3231	10.4302	10.4731	10.5083	10.4901	10.4884	10.3315	10.6551	10.4311	10.5017	10.5273	10.497	10.3828	10.6596	10.4737	10.4077	10.5895	10.5011	10.5768	10.5491	10.5317	10.6554	10.4638	10.427
YCL029C	8.72771	8.75385	8.81584	8.74764	8.86575	8.98728	8.79093	8.79685	8.77881	8.67747	8.74644	8.75365	8.99988	8.92311	8.81682	8.83034	8.93657	8.83091	8.74299	8.79618	8.91906	8.95162	8.91571	8.78056	8.85361	8.72125	8.70643	8.69271	8.91491	8.834	8.83623	8.90967	8.84064	8.77627	8.81503	8.89056	8.96039	8.88765	8.84909	8.74602	8.70824	8.82852	8.78904	8.80585	8.75157	8.70311	8.97888	8.71489	8.8438
YCL030C	12.7517	12.2699	12.8964	11.4774	12.0738	12.8984	12.3892	12.1744	12.1437	12.1621	12.6918	13.2542	11.899	12.8449	11.846	12.7917	12.1492	11.9855	11.3482	12.103	12.8564	11.555	12.9862	12.3461	13.3314	11.853	11.614	12.5484	11.9033	12.1434	12.6732	13.1209	12.6048	11.753	12.5645	12.4264	12.1328	13.3714	12.3869	11.8075	11.5798	11.421	13.2281	12.0779	12.394	12.6219	12.7971	11.5692	11.9158
YCL031C	10.3182	10.4781	10.3334	10.3151	10.29	10.3761	10.1954	10.1479	10.4773	10.3218	10.197	10.178	10.5625	10.4057	10.3792	10.2655	10.5949	10.2413	10.327	10.4263	10.2857	10.6081	10.3497	10.38	10.234	10.3589	10.4079	10.2048	10.2825	10.426	10.2934	10.4642	10.1348	10.337	10.3336	10.4413	10.4787	10.4767	10.3737	10.3763	10.4547	10.3576	10.2134	10.2624	10.1026	10.2186	10.328	10.4535	10.3127
YCL032W	8.81267	8.67426	8.69903	8.66896	8.89875	8.7365	8.87165	9.06448	8.77177	8.78653	8.76692	8.70729	8.78508	8.84016	9.00883	8.66805	8.90797	8.70738	8.91629	8.72785	8.89572	8.82749	8.73485	8.79094	8.6961	8.70346	8.9905	8.95315	8.78823	8.69256	8.74715	8.89547	8.79786	8.80554	8.85416	8.66408	8.69711	8.9498	8.94458	8.60508	8.98445	8.96561	8.70853	8.75472	8.86808	8.86735	8.82007	8.75559	8.85778
YCL033C	8.21858	7.92944	7.95239	7.98455	7.98128	7.85449	8.4802	8.27925	8.22369	8.08233	8.08946	8.28056	7.71476	8.08489	8.16783	8.26724	8.3672	8.02059	8.13135	7.98927	7.8978	7.85782	7.99531	7.90196	7.85052	8.0583	8.25685	8.38004	8.20622	7.88114	8.01659	7.97336	8.03917	7.88676	7.97523	8.02257	7.7143	7.66497	8.06441	8.33125	8.46144	7.88969	8.16405	8.14917	8.27815	8.08657	8.09947	8.17692	8.1407
YCL034W	9.92718	9.65733	9.69358	9.77055	9.73309	9.64084	9.93843	10.1867	9.80382	9.72276	9.91716	9.73376	9.63956	9.73276	9.95381	9.96697	10.0384	9.69448	9.71384	9.79148	9.74579	9.62985	9.80576	9.71594	9.63617	9.93899	9.77885	10.0947	9.85121	9.61443	9.71111	9.81573	9.89172	9.8253	9.76895	9.69353	9.48086	9.91512	9.95257	9.96659	9.73581	9.92526	9.82699	9.82824	9.74894	9.95285	9.96384	9.80917	9.85494
YCL035C	10.9596	10.5899	10.4931	10.4081	10.4041	10.1903	10.795	10.8202	10.6139	10.4389	10.5125	10.6438	10.255	10.4695	10.9414	10.7986	11.0465	10.4819	10.5633	10.3439	10.2432	10.3386	10.4881	10.3179	10.4171	10.5244	10.7423	11.0949	10.4796	10.4163	10.3968	10.2222	10.5692	10.3594	10.4249	10.3014	10.2515	10.1733	10.5251	10.8433	11.1678	10.1754	10.5245	10.69	10.8772	10.3444	10.296	10.6494	10.6199
YCL036W	8.92123	9.53606	9.08902	9.66879	8.8935	9.5149	8.7224	8.83387	9.44502	9.18971	8.79488	9.09684	9.62921	9.58091	9.51092	8.71215	9.41261	9.06203	9.41009	9.2357	9.20877	9.73824	9.30528	9.35765	9.11992	8.96646	9.51335	8.51315	9.18186	9.47177	8.98748	9.12772	8.83895	8.76106	8.90744	9.79504	9.74319	9.14565	9.01509	9.51036	9.55033	9.08067	9.24681	9.59015	9.1734	8.88648	9.2776	9.69105	9.19785
YCL037C	5.62361	6.09439	5.70054	5.79057	5.90122	5.91744	5.36938	5.55176	5.47191	5.6527	5.67392	5.78709	6.11656	5.54336	5.72679	5.36237	5.73091	5.90421	5.58893	5.4369	5.58111	6.19905	5.58576	6.0957	5.75106	5.5459	5.519	5.28443	5.68665	5.73823	5.66923	5.24871	5.78834	5.99422	6.01428	5.858	6.32574	5.5514	5.50083	5.55503	5.51887	5.63144	5.73184	5.74387	5.75538	5.60278	5.77589	5.79099	5.63871
YCL038C	9.16394	8.82356	8.95231	8.7672	8.60426	8.4939	8.88523	9.01787	8.83302	8.77564	9.0613	9.0507	8.7474	8.74432	8.71976	8.8186	8.91822	8.78955	8.67157	8.59679	8.91288	8.81453	8.99932	8.73269	8.55107	9.06324	8.60793	8.75846	8.74181	8.55747	8.84485	8.83835	8.9845	8.79682	8.79252	8.54676	8.44203	8.87197	9.11619	8.83814	8.82596	9.02188	8.77376	8.94325	8.91066	8.85458	8.60908	8.76948	8.63928
YCL039W	9.56301	9.38075	9.50791	9.31245	9.59088	9.30813	9.49267	9.87507	9.38698	9.38673	9.67317	9.61022	9.20327	9.37781	9.56012	9.57107	9.39199	9.4605	9.54678	9.2598	9.482	9.21689	9.38471	9.47212	9.41879	9.52	9.58089	9.84174	9.42379	9.25618	9.48206	9.49486	9.62531	9.66011	9.7062	9.29898	9.17966	9.63958	9.74473	9.33441	9.52873	9.63395	9.46204	9.54923	9.57263	9.71763	9.37089	9.35472	9.6612
YCL040W	12.1095	11.4898	12.0807	11.8477	11.3332	11.608	12.0827	12.6946	12.1174	11.7116	12.0393	12.5427	10.9905	11.2025	11.8438	12.5508	11.8955	12.2599	11.7797	11.3803	11.9694	11.0951	11.6353	11.6453	11.3551	12.3698	11.6865	12.8151	12.2931	11.5695	12.1392	11.205	11.8651	11.7898	11.8342	11.3088	10.7015	11.7897	12.0745	12.4314	11.9556	11.9106	12.2644	12.1968	12.214	11.9474	11.7473	11.9502	12.4168
YCL043C	12.9018	13.2399	13.323	12.8259	13.1553	13.065	13.0566	13.4398	13.0058	13.0426	13.2224	13.1577	12.9037	12.8451	12.8579	13.329	13.5394	13.4436	12.9151	13.0763	13.117	13.1789	13.3215	13.2353	12.9383	13.4512	12.8093	12.8987	13.4087	13.0652	13.3316	13.0658	13.1647	13.281	13.1104	12.9535	13.0803	13.0497	12.8835	13.3286	12.779	13.1352	13.0736	13.0316	13.3492	13.0473	13.0637	12.9255	13.0976
YCL044C	8.94825	9.37316	9.32061	8.99368	9.36505	9.25678	9.07662	9.61051	9.03393	9.22008	9.30489	9.14489	9.15251	8.96087	9.18406	9.33468	9.60587	9.55605	9.11999	9.11123	9.2125	9.47412	9.32627	9.47037	9.14555	9.34146	9.12783	8.90021	9.47399	9.14822	9.37787	9.41339	9.25497	9.38103	9.3923	9.15159	9.303	9.02189	9.07104	9.16824	9.23505	9.20589	9.06781	8.92886	9.38831	9.10644	9.37793	9.09395	9.27304
YCL045C	11.0114	11.0177	11.0087	10.9628	10.8467	10.9081	10.8052	10.6539	10.9152	10.8773	11.0217	10.991	10.8625	10.9056	10.8054	10.9562	10.887	10.7094	10.8465	10.9606	10.8585	10.9321	10.9202	10.9526	10.9971	10.9332	10.8413	10.8726	10.7272	10.8895	10.8327	10.7752	11.0022	10.9071	10.9335	11.0393	11.0024	10.7757	10.9821	10.86	10.7181	11.0173	11.0104	11.0098	10.7966	10.8977	10.9718	10.8981	10.8814
YCL047C	7.79983	7.71552	7.90729	7.62514	8.01521	7.88297	8.18268	7.80313	7.75159	7.77045	7.87841	8.00375	7.55101	7.67147	7.8238	8.09776	7.97131	7.98466	7.92217	7.86311	7.94505	7.57041	7.86242	7.74306	7.73427	7.89052	8.01846	7.83598	7.80795	7.93825	7.87241	8.17873	7.96004	7.52477	7.63103	7.68389	7.61853	7.93183	7.8338	8.01557	7.97914	7.56881	8.06475	7.74005	8.15935	7.80145	7.59728	7.82221	7.88584
YCL049C	8.33643	7.91153	8.28686	8.27685	8.23038	8.27655	8.53444	8.16399	8.29012	8.21672	8.30524	8.37141	7.96103	8.45137	8.24906	8.16141	8.29802	8.23783	8.49128	7.93863	8.16725	8.19036	8.16502	7.9785	8.38057	8.13405	8.18526	8.56126	8.35187	8.44265	8.38408	8.39299	8.36572	8.12977	8.50947	8.01586	7.89686	8.37706	8.34409	8.36481	8.60152	8.25462	8.52209	8.24009	8.37579	8.56895	8.05845	8.12989	8.29995
YCL050C	10.9752	11.1351	11.04	10.7792	10.9458	10.8593	10.7536	10.8197	10.9516	10.9986	10.655	10.8856	10.8483	11.0563	10.8793	11.0695	11.185	10.7921	10.8291	11.0566	10.6094	10.961	10.733	11.0238	11.04	10.8472	11.0187	11.1528	10.8141	10.9576	10.9971	10.693	10.9575	10.9965	11.0668	10.8208	11.1073	10.651	10.9542	10.881	10.8652	10.9763	10.9584	11.0251	10.8529	10.912	10.9471	10.896	10.9142
YCL051W	9.29225	9.2019	9.3161	9.20502	9.276	9.24038	9.23515	9.60599	9.24559	9.20879	9.18769	9.34498	9.25851	9.2591	9.35773	9.2987	9.35165	9.36718	9.38932	9.12437	9.15333	9.24156	9.12768	9.36914	9.30355	9.20453	9.38388	9.34648	9.38961	9.22186	9.3258	9.37053	9.38385	9.41216	9.39021	9.17743	9.26	9.32357	9.47379	9.10269	9.12071	9.51154	9.28138	9.26582	9.3056	9.38688	9.26364	9.14523	9.39591
YCL052C	9.76734	9.49455	9.64252	9.47984	9.70428	9.55459	9.76559	9.98017	9.58711	9.55041	9.68491	9.79225	9.43037	9.5177	9.78375	9.63295	9.74269	9.67069	9.89417	9.42947	9.76381	9.51073	9.42623	9.58071	9.67045	9.56119	9.88351	9.74672	9.75882	9.48463	9.6102	9.7781	9.77462	9.66984	9.76222	9.29962	9.43896	9.63484	9.82133	9.51945	9.86008	9.66263	9.70151	9.54113	9.83118	9.78741	9.53741	9.52293	9.70718
YCL054W	10.7508	11.2648	10.8537	11.0708	11.0249	11.2576	10.4803	10.5982	10.9649	11.0586	10.515	10.7897	11.5211	11.1425	10.9573	10.5971	11.1057	10.939	10.964	10.9561	10.9964	11.4863	11.0011	11.1541	11.0373	10.8456	10.9816	10.4159	10.8896	11.162	10.9264	10.7859	10.735	10.8552	10.8105	11.2487	11.5971	10.8928	10.9655	10.9242	10.8488	11.1548	11.0186	11.0709	10.7363	10.8344	10.9215	11.2636	10.9676
YCL055W	9.71134	9.77875	9.5984	9.2657	9.01131	8.77819	9.64668	8.85987	9.27958	9.95822	8.85773	9.6256	8.93147	9.02618	8.96864	10.0728	9.51713	8.9079	8.99935	9.65209	10.0413	9.42477	9.18121	8.97026	8.79275	9.44957	9.82045	9.34087	8.97692	8.86383	9.70902	10.1317	8.94574	9.00924	9.25264	9.07271	9.13746	10.3029	8.97784	9.29928	9.96133	9.23856	9.45926	9.01477	9.09295	8.75834	9.26682	9.00728	8.94969
YCL056C	8.29512	8.08354	8.06742	8.07081	7.67409	7.66331	7.89095	7.94577	8.04928	8.01678	7.95042	7.83863	8.01044	8.14719	8.09591	7.9855	8.32017	7.70733	7.96048	7.90771	8.25259	8.04214	7.88586	7.89078	7.63123	7.94209	8.34837	8.02387	7.82853	7.72797	7.95716	8.50557	7.81743	7.96607	7.86811	7.6665	7.93968	8.35971	7.89787	7.85307	8.32322	8.06783	7.90136	7.88761	7.93662	7.952	7.74034	7.89648	7.72969
YCL057C-A	9.68478	9.44737	9.3787	9.77999	9.41601	9.40539	9.82347	9.70377	9.55024	9.58814	9.58498	9.65984	9.52955	9.5288	9.8142	9.48691	9.81594	9.30062	9.72676	9.66031	9.45382	9.48172	9.40925	9.50893	9.37528	9.35196	9.8201	9.87168	9.47274	9.6339	9.43661	9.42474	9.48362	9.34834	9.4215	9.60231	9.54362	9.18129	9.57602	9.82223	9.97293	9.44448	9.46085	9.75782	9.78859	9.59724	9.50692	9.84441	9.67073
YCL057W	10.8392	10.7575	10.7257	10.639	10.6346	10.4992	10.7763	10.5375	10.476	10.5379	10.8246	10.8314	10.3002	10.5526	10.551	10.7329	10.7002	10.6567	10.5862	10.5577	10.4276	10.3698	10.5215	10.6389	10.8158	10.7838	10.4898	10.5679	10.6448	10.7054	10.5685	10.2772	10.8377	10.4908	10.6028	10.6312	10.5516	10.2709	10.5528	10.8586	10.646	10.3523	10.6514	10.7252	10.7496	10.5287	10.5372	10.6467	10.7396
YCL058C	6.18197	5.91178	5.87366	6.35588	5.92266	5.87436	6.26457	6.02645	6.14946	5.98945	6.00161	6.02217	6.00225	6.06267	6.25316	5.99336	6.33755	5.84952	6.22438	6.15777	6.01528	6.00056	6.0222	6.03496	5.78967	5.89684	6.35757	6.35026	5.91302	6.02441	6.00669	6.06373	6.02145	5.80634	5.94094	6.04284	5.91118	5.90668	6.02798	6.12561	6.46448	5.95471	5.88278	6.29965	6.30012	5.99445	5.81545	6.14379	6.06277
YCL058W-A	7.70783	7.94596	7.55331	7.90464	7.51193	7.80291	7.49069	7.32921	7.77333	7.73213	7.45825	7.47057	8.04408	8.09765	7.82418	7.58569	7.90838	7.4543	7.67813	7.86932	7.71255	7.99503	7.63057	7.72727	7.6701	7.36768	7.98416	7.60102	7.5959	7.92566	7.55153	7.86656	7.32755	7.37059	7.50109	8.07378	8.01891	7.58584	7.60398	7.89428	8.04785	7.66145	7.69053	7.86402	7.5153	7.4611	7.88613	8.04956	7.61878
YCL059C	9.93517	10.3874	10.0852	10.2933	10.2984	10.3937	9.57591	9.99883	10.3198	10.2952	9.84223	9.78748	10.6539	10.3873	10.1091	9.98246	10.4254	10.1235	10.0683	10.5423	9.90288	10.5893	10.2004	10.3751	10.0123	10.2181	10.1539	10.1154	10.1704	10.4182	10.4105	9.96789	9.87068	10.3335	10.0782	10.5184	10.7083	9.97726	10.1002	10.1635	10.1226	10.3777	10.0431	10.1351	9.82476	10.1608	10.3717	10.328	10.1824
YCL061C	8.9568	9.02061	9.09495	9.11642	9.05186	9.13565	8.80169	8.69554	8.8344	9.00957	8.93223	8.95047	9.10165	8.95805	8.80712	8.75344	9.00989	9.09079	8.79544	9.05634	8.87931	8.95547	9.04236	8.86222	9.11766	8.90926	8.75599	8.53761	9.10895	9.02676	8.85822	8.57487	8.99487	9.16835	8.88756	8.98685	9.14067	8.68822	8.98939	8.98156	8.76895	8.92783	9.01619	9.05053	9.03025	8.84821	8.88568	9.04827	8.94323
YCL063W	8.57189	8.75276	8.66725	8.7285	8.84189	8.92916	8.76237	8.73223	8.65393	8.6461	8.69147	8.76438	8.95418	8.80566	8.91953	8.56206	8.69028	8.64151	8.78335	8.68123	8.67587	8.85752	8.70781	8.72744	9.05644	8.66743	8.62754	8.48896	8.74961	8.87543	8.68975	8.77929	8.96339	8.85823	8.91884	8.77218	8.86453	8.64638	8.89756	8.59532	8.47425	8.76985	8.77581	8.73928	8.73426	8.8671	8.85771	8.71331	8.81074
YCL064C	7.14422	7.4232	7.4384	8.27631	7.65411	7.30626	7.22842	7.08025	7.59944	7.07214	7.18337	6.94835	8.43403	8.43183	8.68626	7.54819	7.13378	7.13646	6.84066	6.97474	7.39615	7.5681	7.3174	7.11302	8.96552	7.07453	6.97006	7.50921	7.14081	8.3117	8.23846	7.78693	7.76702	7.03741	7.27535	7.84542	8.00165	7.48527	7.8813	6.90598	8.90008	6.97221	7.13711	8.11236	8.04276	7.31503	7.84362	7.09012	8.55541
YCR002C	10.3181	10.1776	10.1937	10.1545	10.2695	10.1905	10.2874	10.3687	10.109	10.1554	10.2934	10.1762	10.0715	10.2414	10.2245	10.3728	10.3668	10.1909	10.1401	10.31	10.2769	10.1071	10.1702	10.1206	10.2546	10.3317	10.1756	10.366	10.1549	10.187	10.2164	10.265	10.2892	10.3051	10.2208	10.1941	10.1424	10.1822	10.2087	10.3218	10.1745	10.1139	10.2698	10.237	10.0561	10.2228	10.3616	10.2014	10.2722
YCR003W	8.77532	8.62228	8.49464	8.65231	8.46921	8.65234	9.1651	8.61023	8.76152	8.88273	8.40502	8.66969	8.73244	8.6565	8.94856	8.64143	8.63163	8.60291	8.97213	8.6654	8.60015	8.62463	8.45879	8.87231	8.67381	8.52703	9.12015	8.79807	8.61505	8.81864	8.59027	8.88342	8.86341	8.51732	8.68387	8.47814	8.64999	8.63073	8.8832	8.58214	9.13622	8.61935	8.72655	8.465	8.80134	8.76734	8.60286	8.7201	9.01264
YCR004C	11.5327	10.9861	11.2199	11.2713	10.8313	10.9637	11.2323	11.4451	11.3328	11.0121	11.4807	11.4253	10.8368	11.1181	11.2885	11.3842	11.3549	11.1329	11.0816	10.9143	11.0695	11.1201	11.0934	10.8822	10.8963	11.2585	11.3826	11.5916	11.1693	11.0366	11.0008	10.6753	11.2272	10.9448	11.0959	11.0915	10.9041	10.6659	11.2859	11.3064	11.5862	11.0907	11.3326	11.4493	11.3233	11.0378	11.106	11.2338	11.3387
YCR005C	11.6937	11.641	12.1849	10.5216	12.0724	11.7403	11.7199	11.7637	11.5932	11.7973	11.7271	11.6229	11.4833	10.8109	10.6922	12.3139	12.1553	12.0595	11.7192	11.3553	12.0851	11.1621	11.6365	12.086	11.6264	11.3429	11.4762	12.5682	11.8561	11.1179	11.8807	12.651	12.1712	12.403	11.9654	11.0258	11.0839	11.9759	11.5251	11.7775	10.7956	11.9331	11.6075	10.877	11.6817	12.286	11.1291	11.1243	11.7535
YCR006C	5.96985	5.94355	6.17968	6.1897	5.93762	6.10527	5.8956	6.15176	6.20403	6.11422	6.26644	6.08095	6.2071	6.0278	6.04986	5.86386	6.07805	5.85777	6.08381	6.01051	6.14867	6.27756	6.18486	5.97312	5.86161	5.97887	6.15118	5.89768	5.89118	6.01414	6.18851	5.90089	6.06874	6.22822	6.09884	6.24162	6.09931	6.18254	6.14062	6.13669	6.07871	6.20646	5.88481	5.91306	6.00081	6.13288	6.15058	5.97067	6.18398
YCR007C	6.70062	6.48702	6.66332	6.61551	6.75824	6.6063	6.45783	6.78216	6.56711	6.52624	6.84696	6.6278	6.50423	6.74256	6.4786	6.88476	6.71279	6.54897	6.49724	6.51305	6.9815	6.53812	6.71173	6.4135	6.50647	6.62622	6.61567	6.80209	6.54029	6.58012	6.92281	7.12448	6.44613	6.44706	6.49454	6.50618	6.48821	6.92723	6.50144	6.74299	6.71047	6.45159	6.70788	6.6293	6.68861	6.59456	6.58674	6.39922	6.58461
YCR008W	10.1336	10.1712	10.2566	10.2403	10.3354	10.2331	10.0773	10.2463	10.1263	10.2346	10.2067	10.2591	10.1671	10.0249	10.1472	10.0826	10.2462	10.3015	10.2706	10.1068	10.1072	10.3192	10.0836	10.2782	10.1529	10.1438	10.2345	10.1466	10.2542	10.1759	10.1634	10.0644	10.0623	10.3011	10.0946	10.2587	10.2977	10.1411	9.97454	10.2094	10.1652	10.1079	10.3012	10.237	10.243	10.1575	10.0114	10.1511	10.3168
YCR009C	10.9659	10.7507	10.8741	10.6888	10.8109	10.6291	10.8773	10.9718	10.713	10.7667	10.9135	10.8499	10.5183	10.6052	10.7189	10.964	10.9704	10.8245	10.7399	10.7903	10.8631	10.7132	10.6977	10.5848	10.6326	10.9318	10.7236	10.8856	10.8003	10.6834	10.9647	10.4901	10.8584	10.8841	10.8576	10.6724	10.5814	10.601	10.8678	10.8282	10.9052	10.7445	10.637	10.7646	10.8247	10.8029	10.8123	10.7281	10.7023
YCR011C	10.0803	9.77098	10.0559	9.86166	9.71566	9.71103	9.80967	10.0605	9.85323	9.74582	10.0411	9.95467	9.53966	9.73094	9.80268	9.84874	9.84855	10.1039	9.78223	9.57942	9.8584	9.61241	9.88212	9.80273	9.86654	10.0774	9.686	9.95003	9.95045	9.64803	9.69302	9.57353	10.0564	9.89433	9.92355	9.8116	9.53963	9.75598	9.96457	9.74039	9.72835	9.81022	9.80682	10.0594	9.99551	9.88379	9.91402	9.81273	9.85684
YCR012W	15.8101	15.6621	15.9	15.6481	15.5621	15.483	15.7705	15.7877	15.7761	15.5767	15.677	15.8198	15.5747	15.623	15.3975	15.8613	16.0226	15.7181	15.5173	15.7434	15.3388	15.7262	15.7562	15.6059	15.7083	15.732	15.5558	15.932	15.761	15.4899	15.8914	15.2961	15.7301	15.7689	15.8534	15.4733	15.4756	15.3333	15.8479	15.874	15.5899	15.8307	15.7599	15.8097	15.7955	15.8302	15.7196	15.6079	15.6898
YCR014C	8.17184	8.13423	8.1366	8.22306	8.01819	8.09409	8.06799	8.03841	8.25842	8.14641	8.09411	8.02331	8.19261	8.10203	8.03349	7.96961	8.11717	8.24251	8.1622	8.10819	8.17028	8.10967	8.16119	8.14955	8.17406	8.04176	8.16336	8.00739	8.24613	8.12186	8.03472	8.15608	8.20721	8.14543	8.20303	8.27059	8.15076	8.2803	8.07028	8.02231	8.06046	8.06343	8.06965	8.05384	8.037	8.21617	8.18953	8.14538	8.14064
YCR015C	7.75011	7.69662	7.61735	7.79047	7.68604	7.66839	7.68135	7.65008	7.74719	7.62951	7.66827	7.68842	7.70955	7.65938	7.82267	7.69677	7.76354	7.73382	7.69536	7.68133	7.58357	7.75881	7.77403	7.70135	7.66617	7.72641	7.64705	7.62815	7.705	7.74316	7.58316	7.79738	7.7518	7.69562	7.60483	7.76237	7.76012	7.65596	7.63918	7.69993	7.78024	7.70543	7.70196	7.7625	7.61788	7.51221	7.80427	7.77979	7.66781
YCR016W	9.47344	9.83887	9.55174	9.84163	9.80559	9.91292	9.38199	9.49335	9.81002	9.76923	9.47675	9.37865	10.0891	10.0097	9.69183	9.59473	9.86959	9.53025	9.7335	9.95786	9.57934	10.0894	9.77975	9.6587	9.73724	9.51434	9.88549	9.65539	9.57568	9.93507	9.77156	9.64373	9.35414	9.67892	9.56645	10.0333	10.0247	9.51405	9.77067	9.76447	9.88934	9.79175	9.68031	9.81945	9.39869	9.56082	9.85823	9.93164	9.69941
YCR017C	10.7076	10.7161	10.8726	10.5634	10.7357	10.7113	10.5964	10.4885	10.7229	10.7397	10.7462	10.8521	10.6278	10.5143	10.4291	10.6717	10.65	10.738	10.531	10.6024	10.6336	10.5932	10.641	10.8136	10.8415	10.8369	10.4689	10.4625	10.6819	10.719	10.7752	10.5645	10.9304	10.7972	10.9067	10.6905	10.7389	10.7875	10.7729	10.5618	10.3688	10.7941	10.7373	10.6646	10.682	10.851	10.8173	10.4652	10.7186
YCR019W	8.14628	8.05611	8.1564	7.969	7.99963	7.99225	8.09671	8.15778	8.02665	8.06465	7.99443	8.02708	8.10648	8.04308	8.1213	8.18028	8.10564	8.01181	8.13112	8.05041	8.09854	8.16745	8.05465	7.97924	8.01134	7.94878	8.13868	8.05483	8.03564	8.03761	8.08676	8.10343	8.0997	8.08897	7.98518	8.01685	7.96586	8.14024	8.01517	7.99636	8.27942	7.95515	8.07108	8.08674	8.14689	8.01362	8.14312	8.13749	7.99251
YCR020C	6.86619	6.93404	7.82392	7.28267	7.34211	6.91553	6.94393	7.40681	7.03068	7.13218	7.14351	6.90905	7.24447	7.22191	7.24236	7.14887	7.48614	7.55731	6.79158	6.8999	7.08998	6.95097	7.56845	7.04552	6.82848	8.05846	7.0838	7.60179	7.26903	7.07758	6.97558	7.88381	7.21007	7.04494	7.43576	7.15534	7.01224	7.3764	7.01976	7.04091	7.35713	6.88283	7.37284	6.82915	6.80764	7.06314	7.07844	7.08761	6.88934
YCR020C-A	7.98134	8.03653	7.78416	7.9402	7.86092	7.75951	7.94735	8.07685	8.11805	8.11279	7.90812	7.82054	7.93093	8.17018	7.84584	7.90503	8.19423	7.86554	7.77435	8.22199	7.81197	7.75387	8.09605	8.05079	7.82752	8.10783	7.93742	8.03979	7.96816	7.83656	7.95779	8.277	8.00078	8.0406	7.9358	8.05927	8.01099	8.06126	7.84482	7.92385	7.90564	7.76417	7.8325	7.80442	7.80849	7.83802	8.01154	7.97445	7.71532
YCR020W-B	7.43354	7.52376	7.47733	7.41368	7.30513	7.41119	7.57044	7.24994	7.56728	7.5092	7.45375	7.37166	7.63273	7.34796	7.43376	7.32021	7.65621	7.4362	7.45297	7.57291	7.38548	7.50928	7.51694	7.54198	7.38944	7.42124	7.51092	7.38972	7.5848	7.37776	7.25777	7.76532	7.4641	7.36892	7.25838	7.36055	7.41616	7.6637	7.37611	7.58312	7.49506	7.24571	7.25314	7.36979	7.31224	7.40469	7.30526	7.56314	7.29867
YCR021C	7.01308	6.40128	6.9545	5.89194	7.94638	7.38235	6.78397	9.87515	6.48473	6.77623	8.08213	7.93513	5.91325	6.34319	6.62669	6.69951	7.27422	6.71032	7.35275	7.09322	6.6034	6.12563	6.55653	6.46349	7.44587	6.98561	7.06162	7.15491	6.66596	6.92193	8.25699	6.70294	6.88893	8.39446	7.39897	7.38435	6.91564	6.56337	6.8564	6.17825	7.4646	6.20664	7.66146	6.11987	7.8419	7.68832	6.77341	6.20372	8.08195
YCR023C	9.28632	9.19493	9.34116	9.03733	9.11106	9.29337	9.43546	9.07931	9.05003	9.24038	9.60909	9.43331	8.88241	9.08564	8.94404	9.23228	9.15919	9.29015	9.01835	9.11571	9.60442	8.87687	9.34783	9.18023	9.26657	9.1528	8.99204	8.86955	9.2942	9.07622	9.20382	9.58004	9.06105	9.15584	9.03898	8.98991	8.95497	9.68005	9.05623	9.26296	8.96426	8.98543	9.55318	9.01503	9.19208	9.21219	9.0646	8.94813	8.9468
YCR024C	8.25304	8.09699	8.19078	8.30604	8.36365	8.41634	8.82247	8.18224	8.14496	8.30067	8.16627	8.4871	8.2057	8.05402	8.61335	8.28223	8.11802	8.33541	8.80368	8.06614	8.31139	8.31732	8.04118	8.45046	8.26505	8.07831	8.95475	8.17256	8.29959	8.50669	8.20015	8.33066	8.57447	8.26607	8.35856	8.00242	8.1633	8.11518	8.66196	8.11056	8.77232	8.38989	8.48824	8.26267	8.61804	8.48652	8.06431	8.22883	8.63854
YCR024C-A	11.6272	11.4885	11.5104	11.4732	11.3558	11.2152	11.494	11.2804	11.4276	11.4785	11.2681	11.5094	11.3099	11.5901	11.4633	11.5357	11.6408	11.2887	11.4162	11.4934	11.3784	11.3981	11.4915	11.1384	11.3518	11.2396	11.5092	11.4675	11.3712	11.5368	11.4629	11.5851	11.3798	11.2933	11.2989	11.467	11.3346	11.485	11.5903	11.4118	11.598	11.3651	11.618	11.581	11.4718	11.387	11.3833	11.429	11.3067
YCR024C-B	12.2822	12.1792	12.0474	11.9949	11.9724	11.7337	12.0603	12.0486	12.0403	12.1053	11.8205	12.2316	12.0481	12.2324	12.0564	12.0562	12.2535	11.9357	12.021	11.9693	11.9883	12.1035	12.0299	11.7293	12.0207	11.9083	12.1074	12.1504	12.0695	12.0519	11.9708	12.122	11.9337	11.8398	11.898	12.0534	11.9089	12.0301	12.2748	11.9354	12.0936	12.0766	12.1263	12.3054	12.1598	12.1065	12.0112	12.0978	11.9698
YCR025C	4.22277	4.36725	4.14535	4.18144	4.25349	4.20083	4.09516	4.152	4.16857	4.26187	4.06246	4.18766	4.22094	4.26498	4.29765	4.01068	4.28657	4.25912	4.15845	4.00713	4.11758	4.1676	4.25987	4.19408	4.0512	4.28411	4.38628	4.30919	4.18382	4.1511	4.29572	4.10901	4.17569	4.12938	4.32233	4.27682	4.04992	4.28375	4.26051	4.10866	4.132	4.46859	4.20793	4.16937	4.1545	4.20313	4.11729	4.12874	4.18247
YCR026C	9.76969	9.6024	9.66784	9.65034	9.7302	9.705	9.50719	9.61094	9.53287	9.53051	9.65873	9.68053	9.74357	9.56715	9.6143	9.45573	9.81153	9.69728	9.69347	9.51264	9.81148	9.74501	9.56264	9.62122	9.6506	9.61029	9.54099	9.54405	9.70656	9.5971	9.5796	9.49988	9.54516	9.686	9.61929	9.69369	9.67481	9.45667	9.67083	9.67385	9.58833	9.71242	9.62987	9.76186	9.67114	9.65266	9.5966	9.72096	9.59376
YCR027C	8.31688	8.35611	8.34652	8.28564	8.41404	8.41676	8.40708	8.42376	8.35797	8.32925	8.31404	8.29916	8.47431	8.4423	8.45768	8.35144	8.47942	8.32646	8.49987	8.31811	8.36587	8.45482	8.41249	8.39649	8.23829	8.30084	8.50008	8.28448	8.34662	8.42631	8.30722	8.53895	8.36809	8.35518	8.21623	8.38329	8.37871	8.45799	8.44567	8.31356	8.40202	8.38831	8.31052	8.42755	8.38029	8.44541	8.32674	8.50846	8.41724
YCR028C	8.66747	8.87461	8.879	8.80264	8.9705	9.01996	8.80182	8.84718	8.83441	8.91278	8.82227	8.91274	8.95706	8.92373	8.67114	8.67188	8.87551	8.86933	8.75427	8.94075	9.01737	8.90962	8.96281	8.9006	8.91585	8.94267	8.65546	8.5797	8.83865	8.89385	8.90073	8.93612	8.81337	8.84655	8.80277	9.00571	8.97552	9.0215	8.89476	8.84177	8.53242	8.96578	8.87464	8.82884	8.76066	8.87898	8.88377	8.85872	8.76852
YCR028C-A	10.764	10.8385	10.7107	10.7681	10.6753	10.6715	10.5854	10.7542	10.9239	10.6886	10.6838	10.5917	10.7915	10.7829	10.7655	10.8102	11.0415	10.7847	10.7138	10.8234	10.5703	10.7756	10.6626	10.7874	10.6692	10.8886	10.7806	10.9073	10.8139	10.7818	10.7383	10.7351	10.7488	10.8694	10.7744	10.7311	10.7621	10.5336	10.8173	10.7324	10.7815	10.7109	10.5527	10.6846	10.7185	10.845	10.7788	10.7239	10.7156
YCR030C	10.0124	9.5555	9.85787	9.81164	9.88396	9.72121	9.99007	10.1095	9.64219	9.76408	9.90164	10.0817	9.62207	9.56701	9.98915	9.85794	9.62063	9.92242	9.90981	9.50708	9.84338	9.78462	9.48863	9.79094	9.9733	9.83322	9.8986	9.80318	9.94939	9.70658	9.89157	9.59176	10.0593	9.92896	10.0453	9.65052	9.563	9.80266	10.175	9.55107	9.91762	10.0666	9.94612	9.8078	9.99118	9.89373	9.87845	9.61117	9.99588
YCR031C	13.1444	13.5601	13.3534	13.3895	13.2847	13.3614	13.227	13.1534	13.5852	13.4126	13.1388	13.211	13.4647	13.5654	13.3067	13.3491	13.6155	13.0644	13.2958	13.6333	13.0791	13.399	13.2784	13.4837	13.2791	13.3972	13.3571	13.5193	13.2701	13.4086	13.4352	13.6062	13.2139	13.4282	13.2383	13.5475	13.6102	13.3801	13.2542	13.3562	13.2102	13.466	13.0876	13.3872	13.1262	13.4041	13.5724	13.42	13.3454
YCR032W	8.89401	8.7954	8.93064	8.97648	8.8797	8.844	8.70223	8.66146	8.79143	8.8433	8.96312	8.92957	8.80842	8.62154	8.64982	8.6959	8.77559	9.00535	8.65957	8.63722	8.91763	8.83196	8.90584	8.84234	8.90351	8.82751	8.62836	8.6267	8.86764	8.76428	8.79374	8.61542	8.76771	8.89647	8.77378	8.84553	8.79413	8.94316	8.69128	8.7991	8.63368	8.79306	8.77879	8.94051	8.92751	8.84066	8.72158	8.85311	8.78991
YCR033W	10.4233	10.5418	10.4871	10.4405	10.4795	10.4211	10.2527	10.2364	10.3776	10.3114	10.4871	10.3896	10.4683	10.3268	10.1906	10.3304	10.4268	10.5347	10.3702	10.3502	10.405	10.5096	10.4384	10.4213	10.5923	10.3656	10.3112	10.264	10.4694	10.4043	10.3031	10.2286	10.4484	10.4478	10.4912	10.4764	10.4267	10.4547	10.4051	10.3841	10.0874	10.4639	10.4568	10.4095	10.4472	10.4793	10.451	10.4585	10.4074
YCR034W	10.8073	11.075	10.834	10.9515	10.9374	11.0861	10.6403	10.752	10.978	11	10.6313	10.9128	11.0822	11.0405	10.928	10.8539	11.0113	10.7015	10.9447	11.1547	10.665	11.1435	10.7065	11.0557	11.0353	10.8235	10.9746	10.7338	10.8756	11.0374	10.9975	10.6959	10.8241	11.0567	10.9512	11.0423	11.2262	10.6433	10.8928	10.8875	10.6804	11.1202	11.005	10.9632	10.7973	11.0711	11.0316	10.9246	10.9658
YCR035C	9.77837	9.8143	9.96913	9.98931	9.78223	10.1534	9.8636	9.72895	9.90664	9.93745	9.98516	9.65867	10.1435	9.92235	9.83396	9.90347	10.0387	9.82889	9.80619	9.98563	9.81564	10.0266	10.1219	9.83489	9.7861	9.78119	9.83319	9.66465	9.85494	10.1183	10.0845	10.0177	9.74608	9.88481	9.92054	10.0462	10.1239	9.91067	9.71388	10.0514	10.0259	9.74361	10.0625	9.86372	9.64301	9.67702	9.92127	9.99911	9.67313
YCR036W	9.64471	9.35257	9.33131	9.42423	9.37309	9.22919	9.60628	9.51957	9.38169	9.25935	9.47299	9.43601	9.20312	9.44705	9.44144	9.64138	9.59924	9.35192	9.5162	9.31409	9.44948	9.26468	9.2694	9.24199	9.33219	9.49011	9.53525	9.62675	9.26333	9.32803	9.38629	9.45848	9.2442	9.19696	9.25862	9.221	9.12764	9.26329	9.35714	9.59117	9.71255	9.33148	9.55544	9.54109	9.57478	9.31555	9.31054	9.45634	9.39916
YCR037C	9.81974	9.98446	9.99282	10.0226	10.0822	10.1757	9.95146	9.9072	9.92066	10.0692	9.94377	9.92805	10.1016	9.84032	10.0605	9.91519	9.99072	9.93871	9.93765	10.0795	10.0462	10.0986	10.0125	9.94	10.0798	9.92932	9.89259	9.87629	9.89955	10.0707	10.1668	9.7943	9.95389	10.0918	10.2105	10.1152	10.084	10.0225	10.0374	9.84192	10.0069	10.0434	10.0114	9.92078	9.9815	9.99855	10.0179	9.95104	10.0784
YCR038C	6.83606	6.67594	6.60418	6.44863	6.58554	6.52337	6.66307	6.72225	6.66983	6.55947	6.56073	6.77398	6.42894	6.62629	6.75101	6.75021	6.53697	6.6239	6.6488	6.63826	6.80353	6.44711	6.52925	6.58465	6.7101	6.59172	6.74233	6.69096	6.66161	6.56734	6.56098	6.68947	6.56882	6.58585	6.50351	6.5304	6.46984	6.64857	6.72267	6.46236	6.64573	6.44801	6.55585	6.70936	6.82464	6.69965	6.57081	6.67585	6.51759
YCR042C	9.78871	9.79446	9.78543	9.75193	9.70176	9.694	9.55578	9.48898	9.58117	9.698	9.71397	9.76065	9.74641	9.53023	9.51763	9.53337	9.57199	9.8575	9.63989	9.55613	9.77585	9.76106	9.69391	9.65113	9.78031	9.61549	9.5228	9.41405	9.72347	9.7473	9.7104	9.54652	9.74357	9.61984	9.74865	9.76032	9.76142	9.8653	9.60517	9.66675	9.53465	9.5454	9.58591	9.71118	9.68357	9.53158	9.64372	9.70603	9.53097
YCR043C	9.27722	9.35379	9.18426	9.07102	9.06408	9.10361	9.06131	8.88714	9.29968	9.19996	9.0387	9.16316	9.11474	9.15875	9.10874	9.24473	9.38288	8.93681	9.08211	9.47241	9.02613	9.23376	9.07275	9.33004	9.1398	9.33203	9.09642	9.09022	9.00277	9.18086	9.15824	9.28152	9.12072	9.03694	8.92926	9.1534	9.33266	9.05727	9.03906	9.39482	8.95777	9.18995	9.14438	9.14282	9.17249	9.1345	9.25496	9.30276	8.98018
YCR044C	9.50083	9.45847	9.41467	9.46001	9.40344	9.26349	9.53925	9.41547	9.47476	9.55237	9.45957	9.5441	9.48687	9.33375	9.33917	9.52216	9.35489	9.34686	9.28841	9.40416	9.50478	9.37686	9.34313	9.39694	9.54043	9.53186	9.24775	9.41555	9.34883	9.41225	9.51856	9.2701	9.44874	9.39798	9.49981	9.33051	9.38893	9.5752	9.5386	9.55457	9.28441	9.54426	9.40143	9.43514	9.387	9.53164	9.48752	9.34719	9.47461
YCR045W-A	6.50151	6.57831	6.59489	6.70133	6.70586	6.74154	6.82262	6.63939	6.85119	6.64332	6.84581	6.76225	6.65762	6.7337	6.63073	6.75083	6.70341	6.50551	6.60274	6.7548	6.96686	6.51277	6.72285	6.65385	6.65968	6.64649	6.74317	6.53466	6.57971	6.64029	6.71862	6.87931	6.56317	6.70325	6.65245	6.46024	6.64551	6.98902	6.56968	6.73186	6.51861	6.75696	6.91231	6.67129	6.59909	6.70391	6.7573	6.56325	6.71298
YCR046C	9.24884	9.1682	9.02833	9.40212	9.24316	9.29702	9.72849	9.4605	9.29165	9.35423	9.05872	9.50339	9.40393	9.33712	9.62578	9.18043	9.23324	9.2054	9.63184	9.1546	9.15752	9.34859	9.12021	9.40272	9.23524	9.069	9.78837	9.27823	9.38982	9.44325	9.19503	9.242	9.36868	9.19908	9.28228	9.15118	9.24352	9.08679	9.63439	9.47819	9.69129	9.4585	9.23625	9.35334	9.57626	9.50155	9.21508	9.42496	9.57386
YCR047C	9.32787	9.69972	9.44123	9.71178	9.68449	9.74141	9.24205	9.65398	9.70414	9.77463	9.25813	9.50649	10.201	9.86229	9.6944	9.33304	9.67565	9.57116	9.62945	9.79027	9.60631	10.0985	9.66416	9.71259	9.49105	9.51474	9.75773	9.53468	9.65954	9.87264	9.67473	9.88111	9.45396	9.67374	9.6068	9.92338	10.1461	9.67951	9.71705	9.69643	9.5864	9.92189	9.45347	9.58492	9.50009	9.6319	9.83759	9.81076	9.64034
YCR048W	9.15162	9.25258	9.33361	9.07157	9.14317	9.12147	9.19101	9.00773	9.43405	9.19989	8.95358	9.45772	9.39411	9.21072	8.99515	9.15324	9.22304	9.11378	9.04118	9.33347	9.08286	9.04004	9.31057	9.38573	9.40126	9.09385	8.87901	9.00814	9.31354	9.23766	9.0222	9.4384	9.47866	9.17148	9.28991	9.04041	9.23756	9.3342	9.40667	9.1797	8.86469	9.36364	9.18301	9.15812	9.22552	9.49476	9.46218	9.06936	9.03869
YCR051W	9.44296	9.74384	9.6016	9.7439	9.73517	9.83622	9.50082	9.82844	9.88315	9.78861	9.49369	9.60272	10.076	10.0167	9.63537	9.65986	9.9144	9.52193	9.56161	10.0359	9.53245	9.96015	9.76608	9.82724	9.76919	9.70495	9.54792	9.75216	9.70885	9.83909	10.0032	9.72752	9.5744	9.74277	9.62536	9.91617	10.1831	9.6793	9.68333	9.78331	9.54887	9.94814	9.66902	9.79909	9.53126	9.84218	10.0524	9.77145	9.70032
YCR052W	9.80136	9.77389	9.89108	9.81589	9.92864	9.94258	10.1352	10.0227	9.91537	9.98659	9.93472	9.92403	9.98586	9.93189	9.94407	9.87787	9.79029	9.69632	10.0447	10.0365	9.99031	9.85621	9.91638	9.90034	9.97733	9.71466	9.82734	9.8567	9.87615	10.0834	9.86677	10.0159	10.0214	10.0064	9.98496	10.0378	9.9333	9.85317	9.93166	9.80758	10.0107	9.89942	10.0453	9.88294	9.81677	9.78259	10.0853	9.87752	9.88765
YCR053W	12.1174	12.2537	12.1279	11.7849	12.1662	12.1459	12.1699	12.0439	11.887	12.1081	12.1715	12.3189	12.0362	12.1964	11.8216	12.1288	12.0481	12.0038	11.8779	12.14	12.1428	11.9672	12.214	12.119	12.3397	12.0872	11.8258	11.8772	12.0441	12.0933	12.1557	12.2568	11.9509	12.0158	12.0137	12.1339	12.199	12.2538	11.9481	12.0384	11.8078	11.9701	12.4216	12.0334	11.9531	11.9603	12.2367	11.8941	11.8839
YCR054C	8.10551	8.33739	8.28241	8.21902	8.2098	8.43369	8.00853	8.07291	8.17495	8.32635	8.05653	8.28588	8.31399	8.24089	8.17904	8.06672	8.19148	8.27112	8.20295	8.25616	8.2772	8.36328	8.27363	8.18991	8.24709	8.21736	8.23443	7.97006	8.18668	8.3302	8.2535	8.22501	8.03554	8.06699	8.26628	8.35756	8.38625	8.21703	8.13067	8.22465	8.36103	8.06794	8.40956	8.11275	8.18374	8.13873	8.1876	8.25794	8.19935
YCR057C	10.8207	11.3128	11.0398	11.2062	11.1255	11.393	10.6659	10.7871	11.1133	11.1874	10.8754	11.0132	11.5502	11.1625	10.9692	10.6672	11.0318	11.0852	11.0635	11.1488	11.1619	11.5088	11.2373	11.2004	11.1287	11.0088	10.9316	10.5412	11.0629	11.2799	11.0801	10.8236	10.8621	11.0096	11.0653	11.4781	11.5909	11.0624	11.0198	11.1675	10.9126	11.135	11.1793	11.1186	10.8695	10.856	11.1294	11.2907	11.0647
YCR059C	9.28628	9.44118	9.30547	9.2919	9.4057	9.3869	9.31902	9.54279	9.51039	9.51278	9.29333	9.47442	9.58297	9.49342	9.23176	9.31111	9.47116	9.30246	9.20452	9.51647	9.36404	9.41087	9.37028	9.45705	9.39383	9.45882	9.09237	9.37806	9.48356	9.39928	9.51371	9.53145	9.28126	9.30976	9.35619	9.47344	9.62865	9.47809	9.32043	9.41775	9.18012	9.52408	9.43699	9.35522	9.392	9.44214	9.63046	9.34616	9.27444
YCR060W	7.86755	7.77601	7.6322	7.9355	7.74514	7.76999	7.82328	8.00106	8.00004	7.92611	7.56331	7.86396	7.92847	8.09271	7.91322	7.83358	7.89961	7.76791	7.77287	7.96764	7.725	7.79428	7.6494	7.81297	7.69712	7.94551	8.02047	8.03886	7.82684	7.89961	7.81069	8.20867	7.79093	7.71541	7.80449	7.79873	7.99021	7.98292	7.75301	7.80962	7.94187	7.6832	7.66669	7.82252	7.96534	7.93039	8.021	7.96176	7.85138
YCR061W	7.76905	7.33212	7.47934	7.83453	7.34559	7.35889	7.77097	7.98511	7.64262	7.80275	7.99673	7.77256	7.23627	7.39706	7.48615	7.44278	7.17485	7.62527	7.62957	7.25975	7.51442	7.47696	7.20725	7.76383	7.61635	7.52537	7.16653	7.54613	7.68212	7.66026	7.55321	7.13487	8.0174	7.72896	7.75311	7.31602	7.33558	7.49049	7.80534	7.4521	7.37915	7.66725	8.09749	7.79428	7.75246	7.59649	7.49084	7.53671	7.75693
YCR063W	6.12715	5.94765	5.76648	5.84656	5.93094	6.04082	5.89304	5.90423	5.76913	6.02492	6.02071	5.9877	6.01566	5.67114	5.85316	5.86621	5.76602	5.97576	5.85062	5.77229	6.09821	5.93611	5.95998	6.05486	5.85878	5.87308	5.84666	5.64391	5.94367	6.04211	5.96423	5.93762	5.91601	5.82855	5.91834	6.0067	6.14354	6.02614	5.93291	5.82797	5.69497	5.91515	5.95716	5.9059	5.85732	5.90057	5.9336	5.92274	5.90074
YCR065W	9.9038	9.91678	9.87412	10.0463	9.62693	9.79541	9.67715	9.33659	9.99565	10.0827	9.95439	9.80535	10.0084	9.53452	9.50843	9.64012	9.57353	9.93392	9.54821	9.65196	9.75505	9.90807	9.77182	9.93475	9.83085	9.69065	9.54096	9.16314	9.99483	9.94999	9.71807	9.23912	9.79353	9.99924	9.84839	9.97464	10.0126	9.68649	9.90238	9.70503	9.17722	9.91921	9.7574	9.80854	9.85067	9.70948	9.99011	9.92125	9.68841
YCR066W	7.97006	8.08143	7.99612	8.01792	7.98486	7.89312	7.79609	8.06782	8.09578	7.9188	8.03589	7.88327	7.95662	8.14251	8.08429	8.05307	7.8853	7.87395	8.08505	8.05588	7.99249	8.06	8.01031	7.95416	7.91367	7.85178	8.14788	8.19443	7.99584	7.95672	7.86815	8.15579	7.96472	8.08174	8.03856	8.03786	8.01944	8.22488	8.0734	7.94283	8.05828	8.15027	7.90715	7.92942	7.84606	7.96301	7.93636	7.98709	8.10261
YCR067C	9.79868	9.7876	9.87779	9.79314	9.7906	9.90041	9.96582	9.69022	9.75461	9.88596	9.77231	10.0309	9.72251	9.78706	9.82256	9.83843	9.6261	9.78334	9.85295	9.78512	9.75141	9.77721	9.77623	9.93392	9.99845	9.78707	9.74768	9.55895	9.77983	9.90106	9.77354	9.62949	9.96982	9.72997	9.83857	9.79578	9.93265	9.79793	9.7383	9.76497	9.71839	9.87801	9.95041	9.9217	9.92432	9.85578	9.79761	9.82431	10.0011
YCR068W	8.47864	8.27218	8.62485	8.35272	8.37366	8.26784	8.61747	8.61258	8.38824	8.40388	8.61229	8.71011	8.21158	8.23535	8.41089	8.49642	8.37994	8.5591	8.36271	8.18386	8.62482	8.2933	8.45991	8.40797	8.60232	8.40723	8.09292	8.20965	8.53709	8.2549	8.40936	8.3045	8.52584	8.3478	8.43182	8.15748	8.14968	8.47782	8.57733	8.45091	8.41932	8.44897	8.53593	8.56003	8.70463	8.55675	8.33807	8.28458	8.32461
YCR069W	10.3709	10.1116	10.2695	10.1037	10.1203	10.0147	10.2006	10.2192	10.2186	10.1371	10.2182	10.3545	9.87214	10.0595	10.1657	10.3492	10.2192	10.1792	10.1443	10.1548	10.0339	9.99234	10.0921	10.0154	10.2761	10.1248	10.1232	10.2985	10.3193	10.1067	10.2649	10.1366	10.3654	10.3161	10.3183	9.86645	10.0121	10.1485	10.3046	10.1137	10.1469	10.2426	10.1997	10.2009	10.2854	10.3431	10.1613	9.96665	10.2078
YCR071C	8.40196	8.37286	8.25615	8.66334	8.56775	8.67684	9.06719	8.59553	8.52446	8.56546	8.43758	8.62256	8.60222	8.47863	8.88066	8.57406	8.31117	8.43126	9.09512	8.53261	8.5597	8.474	8.31832	8.69223	8.5001	8.26421	9.17522	8.67382	8.53699	8.81269	8.39431	8.59959	8.82694	8.48913	8.71149	8.42743	8.44873	8.39227	8.94902	8.51613	9.15526	8.44821	8.63154	8.40335	8.62477	8.70135	8.54266	8.70072	8.99167
YCR072C	9.87207	10.3299	10.0642	10.2832	10.0299	10.3599	9.67165	9.63276	10.1965	10.0312	9.7014	9.9065	10.5785	10.3647	10.1555	9.79883	10.2566	9.93931	10.1537	10.2345	9.98357	10.5872	10.3158	10.1337	10.068	9.91439	10.1601	9.66228	10.0992	10.3114	10.0799	10.0127	9.77603	9.8005	9.99565	10.5151	10.6129	9.9442	10.1374	10.2689	10.2368	10.2352	10.0581	10.3227	9.86869	9.85592	10.1466	10.3696	10.0695
YCR073C	7.7762	8.16635	8.14267	7.80874	7.76737	7.91951	7.56118	7.48016	7.85598	8.0545	7.94429	7.6456	8.03414	7.64277	7.89802	7.6129	7.54718	7.78196	7.63151	8.0641	7.85408	7.69655	7.84736	8.09108	8.22345	8.13927	7.64013	7.61815	7.70746	7.92983	7.93974	8.00623	8.08065	8.0859	7.94829	7.97059	7.99279	8.32127	7.72766	7.51123	7.52636	7.77746	7.86306	7.70604	7.76171	7.86035	7.91482	7.6509	7.63839
YCR073W-A	8.83677	8.72509	8.81513	8.74165	8.76804	8.61049	8.75589	9.17459	8.73608	8.75138	8.93324	8.77268	8.49133	8.87753	8.8017	8.86598	8.8396	8.80982	8.86083	8.76759	8.77471	8.64641	8.76434	8.86404	8.61441	8.95808	8.69914	8.99951	8.90757	8.65285	8.81339	8.68897	8.78533	8.82366	8.90352	8.75563	8.62138	8.58189	8.81221	8.77762	8.9694	8.87791	8.86646	8.88618	8.79445	8.84035	8.76712	8.74827	8.75553
YCR075C	8.08607	7.76037	7.89386	7.85666	7.66903	7.83589	8.05458	7.94662	8.13801	7.87518	8.13154	7.95032	7.58912	7.87052	7.90022	8.0312	7.93783	7.84474	7.90384	8.03431	7.81479	7.58697	7.87024	7.87893	7.67935	8.02139	7.73135	8.03247	8.05368	7.74077	7.71385	8.1366	7.96737	7.93981	7.84643	7.70006	7.54515	7.97136	8.03955	7.91433	7.72512	7.93686	7.81127	7.89101	7.93093	8.05851	7.95747	7.82931	7.81097
YCR075W-A	7.29469	7.15108	7.21098	7.10351	7.06	7.11003	7.35678	7.17289	7.38735	7.08067	7.22039	7.33783	6.87438	7.13639	7.31098	7.39644	7.37563	7.09861	7.2551	7.22933	6.99053	7.16507	7.0883	7.01582	7.19468	7.26114	7.3816	7.27198	7.19669	7.05566	7.04002	7.33098	7.30879	7.17585	7.18859	7.02735	6.98401	7.02152	7.22365	7.26495	7.28437	7.12494	7.13971	7.35878	7.18422	7.27818	7.11517	7.33448	7.19898
YCR076C	8.25461	7.9714	8.14333	8.16826	8.01549	8.12453	8.21444	8.35408	8.46597	8.15319	8.25551	8.3056	7.93899	8.03087	8.32505	8.27177	8.22223	8.17824	8.15541	8.18317	8.15767	8.12946	8.12128	8.01553	7.9821	8.05609	8.3107	8.429	8.14646	7.98091	8.08675	8.02961	8.08495	8.219	8.12351	8.00225	7.93557	8.17013	8.2491	8.31724	8.33442	8.0798	8.30958	8.33539	8.32538	8.32447	8.07323	8.26141	8.23084
YCR077C	10.9805	11.3117	11.0804	11.1354	11.2585	11.3346	11.545	11.3333	11.2818	11.4749	11.3273	11.3471	11.3718	10.9427	11.0224	11.2484	10.9242	11.2601	11.3892	11.2408	11.1924	11.3705	11.1948	11.4225	11.3505	11.1587	11.2776	11.1014	11.1913	11.4898	11.1833	10.7672	11.4699	11.47	11.5139	11.1588	11.3165	11.3535	11.3468	11.0983	11.1841	11.3624	11.3042	11.1385	11.1762	11.295	11.4402	11.3015	11.2261
YCR079W	9.006	8.85947	8.99656	8.81463	8.95498	8.82704	9.15523	9.3386	9.01135	8.99899	8.97313	9.08188	8.97393	8.75962	9.10866	8.92755	9.06054	9.06751	9.0984	8.86395	8.97789	8.90871	9.00389	8.85231	8.8643	9.0335	8.86053	9.20175	9.14852	8.98983	9.09815	9.02476	9.18958	9.09513	9.18858	8.80949	8.81586	9.00219	9.21431	8.80485	9.10088	9.09433	8.77859	8.8537	9.05893	9.13009	8.96125	8.83521	9.05164
YCR081W	8.46313	8.575	8.5124	8.43104	8.54625	8.58475	8.32756	8.299	8.39347	8.50025	8.59269	8.55885	8.49471	8.30841	8.31603	8.25773	8.33251	8.71172	8.36011	8.3448	8.59441	8.50253	8.52135	8.4512	8.5845	8.48178	8.16818	8.18064	8.54435	8.50473	8.5142	8.15817	8.49173	8.45468	8.44718	8.63315	8.5678	8.50345	8.3749	8.56872	8.26236	8.29152	8.50205	8.48779	8.47051	8.40686	8.37335	8.42599	8.39973
YCR082W	9.51115	9.50326	9.41398	9.36882	9.20421	9.20065	9.64041	9.40809	9.6566	9.68632	9.42049	9.29894	9.37684	9.46147	9.36383	9.56869	9.54115	9.28187	9.41944	9.65218	9.23908	9.2674	9.41693	9.44126	9.38164	9.6846	9.57089	9.68062	9.23854	9.43758	9.31676	9.36596	9.40901	9.29079	9.24755	9.41372	9.34509	9.30037	9.25884	9.68954	9.66453	9.09721	9.31297	9.37059	9.45984	9.24341	9.43256	9.54838	9.27413
YCR083W	8.89251	8.40773	8.70458	8.80832	8.39177	8.50935	8.48025	8.96421	8.36993	8.35581	8.47382	8.71193	8.52324	8.65919	8.77864	8.44471	8.90184	8.98139	8.40789	8.42664	8.4108	8.77365	8.59388	8.35498	8.40202	8.54575	8.4513	8.65024	8.98462	8.51892	8.73678	8.50349	8.29735	8.47824	8.40582	8.63107	8.58778	7.99055	8.65345	8.77397	9.20228	8.53053	8.41476	8.71829	8.73559	8.51884	8.33872	8.52892	8.55053
YCR084C	11.4769	11.4238	11.5228	11.584	11.7058	11.8082	11.7291	11.7517	11.5245	11.6614	11.5332	11.8454	11.8755	11.5052	11.7164	11.3211	11.3985	11.6718	11.6343	11.4762	11.3721	11.7599	11.4108	11.7739	11.8033	11.4654	11.6014	11.3332	11.7602	11.6553	11.6016	11.2886	11.7093	11.6839	11.6846	11.6302	11.83	11.4673	11.7676	11.4623	11.3676	11.8649	11.863	11.6626	11.7841	11.7807	11.7498	11.5679	11.838
YCR086W	7.44538	7.14496	7.23833	7.32875	7.26773	7.34726	7.4572	7.39643	7.29826	7.25024	7.31024	7.39583	7.19075	7.61524	7.48486	7.40696	7.36823	7.10553	7.27883	7.50976	7.09469	7.31721	7.14011	7.25209	7.28863	7.0323	7.53192	7.42845	7.25704	7.26803	7.33163	7.37172	7.24119	7.21196	7.11526	7.34321	7.37954	7.17298	7.26254	7.41626	7.38731	7.2529	7.47165	7.55883	7.43137	7.34104	7.38633	7.32986	7.31361
YCR087C-A	8.27162	8.7608	8.37673	8.74487	8.79017	8.92982	8.11712	8.57594	8.76066	8.88058	8.11681	8.30502	9.26424	9.07879	8.66489	8.3651	8.72546	8.39046	8.41754	9.01445	8.39477	9.0972	8.45329	8.73993	8.66396	8.52437	8.54289	8.61663	8.50897	8.93908	8.99647	8.65114	8.26824	8.69901	8.40755	9.08864	9.37657	8.60087	8.60743	8.52966	8.69448	8.83803	8.45299	8.68024	8.29799	8.5783	8.84913	8.88296	8.67397
YCR088W	11.4567	11.2689	11.323	11.1539	11.2228	10.9219	11.2	11.222	11.0751	11.0117	11.51	11.3032	10.8718	11.0353	11.1242	11.3832	11.2511	11.1789	10.9991	11.1191	10.9371	11.0292	11.1247	10.9521	11.2921	11.3928	11.0862	11.3342	11.1735	11.0967	11.286	10.7903	11.3582	11.1589	11.3342	11.2203	10.9279	10.7599	11.1967	11.2467	11.1938	11.0531	11.2869	11.2922	11.2337	11.0747	11.2082	11.097	11.2059
YCR089W	9.81059	10.0933	9.94982	9.58385	9.46767	9.53239	9.59789	8.81309	9.37074	10.4075	9.62886	10.0081	9.41791	9.18119	9.07627	9.83097	9.17295	9.50705	9.15466	9.54087	10.4047	9.57643	9.54183	9.37403	9.67937	9.3378	9.46676	9.24383	9.2922	9.30191	10.0816	9.76008	9.47361	9.36049	9.56792	9.45613	9.53419	10.6677	9.12229	9.3671	9.75097	9.45869	9.96457	9.3323	9.43329	9.26026	9.4417	9.30345	9.34139
YCR090C	8.66185	8.81257	8.67831	8.60057	8.55614	8.59032	8.79493	8.51683	8.92776	8.7092	8.60519	8.57807	8.57344	8.88185	8.5989	8.77847	8.80552	8.64649	8.57984	8.93556	8.62065	8.5337	8.71795	8.77636	8.60936	8.90301	8.6892	8.77251	8.62772	8.63038	8.54348	8.74656	8.76505	8.616	8.63205	8.68716	8.76241	8.71855	8.56371	8.79333	8.55173	8.44158	8.51931	8.58075	8.54623	8.71924	8.76243	8.71988	8.72725
YCR091W	7.68017	7.14116	7.47471	7.26348	7.07042	7.11071	7.26332	7.80057	7.26057	7.25327	7.41276	7.60781	6.77966	6.96798	7.26409	7.67787	7.17295	7.40405	7.40044	7.16039	7.54847	6.76682	7.06431	7.27332	7.28192	7.50316	7.12129	7.61746	7.29927	7.15944	7.51453	7.10367	7.20614	7.56652	7.20617	6.81172	6.90249	7.24879	7.21928	7.05504	7.32324	7.3611	7.57183	7.40846	7.57631	7.29979	7.0928	7.06474	7.38111
YCR092C	8.67424	8.77173	8.75551	8.73188	8.60164	8.81226	8.53791	8.40441	8.67089	8.60868	8.69461	8.71737	8.62058	8.57958	8.4594	8.61293	8.65771	8.83571	8.61227	8.77277	8.79038	8.7129	8.64396	8.70238	8.77177	8.70289	8.48225	8.33502	8.70135	8.75276	8.62071	8.55198	8.67037	8.65131	8.51291	8.72426	8.90788	8.71652	8.4641	8.67831	8.38535	8.61758	8.73433	8.67645	8.65431	8.52538	8.64723	8.58602	8.58311
YCR093W	10.8282	10.9005	10.9801	10.9869	10.9178	11.0288	10.685	10.6818	10.6053	10.8213	10.9855	10.9999	10.9353	10.7629	10.7523	10.5652	10.5987	11.0696	10.731	10.6015	10.6882	10.9668	10.8011	10.9294	11.1202	10.7903	10.5603	10.5727	10.9097	10.9183	10.8663	10.4319	10.9062	10.8339	10.7881	11.0118	11.076	10.6664	10.8514	10.9254	10.5098	10.7112	10.9966	10.9047	10.8717	10.8747	10.6678	10.8529	10.9434
YCR094W	8.81808	8.89637	8.87715	8.7258	8.77129	8.81049	8.71736	8.6136	8.7234	8.69407	8.82767	8.74362	8.68556	8.83397	8.7249	8.81039	8.85441	8.77891	8.70184	8.79963	8.83241	8.80945	8.79365	8.70777	8.82735	8.72002	8.69537	8.64205	8.81004	8.71498	8.86665	8.81857	8.64348	8.74724	8.68139	8.81043	8.81461	8.74206	8.76165	8.749	8.856	8.71627	8.8843	8.8264	8.75181	8.61983	8.75829	8.72051	8.65044
YCR095C	8.6053	8.60817	8.64097	8.61905	8.48128	8.56786	8.49128	8.53798	8.73043	8.55517	8.51587	8.39753	8.76871	8.65968	8.6081	8.54588	8.70855	8.59978	8.62644	8.58635	8.73379	8.74393	8.58659	8.49951	8.52038	8.63695	8.59005	8.6678	8.53814	8.54144	8.70647	8.81736	8.38484	8.59154	8.56178	8.5881	8.55696	8.7162	8.66183	8.61692	8.71407	8.52344	8.55059	8.56073	8.45524	8.60402	8.44421	8.58028	8.61089
YCR095W-A	4.41547	4.25719	4.36486	4.2704	4.20834	4.23361	4.15885	4.09733	4.20531	4.33922	4.37971	4.20717	4.17064	4.40257	4.27953	4.28253	4.12854	4.21051	4.14494	4.22834	4.29322	4.19889	4.36332	4.32169	4.22306	4.19622	4.22067	4.13016	4.29495	4.13707	4.4082	4.52633	4.20352	4.14632	4.22883	4.25278	4.17292	4.45379	4.18007	4.25103	4.39608	4.08353	4.33125	4.17843	4.33159	4.26231	4.27728	4.25136	4.16848
YCR098C	7.14607	6.28294	7.68388	6.12095	7.58593	8.08327	7.46336	8.55765	6.53417	6.46684	7.25157	7.67092	6.38932	6.92305	7.73152	6.47345	8.5874	9.6098	6.46478	6.30819	6.77616	9.04574	7.00974	6.44857	7.18579	7.0388	6.3511	7.36247	9.22341	6.86176	8.17471	7.71403	7.62286	6.3526	6.46647	7.38749	7.15267	6.45097	9.25683	8.25535	6.84776	6.18652	7.41547	7.27538	8.04366	8.29702	6.44436	6.30484	8.46664
YCR099C	5.43901	5.14741	5.45335	5.1674	5.39214	5.33524	5.42439	5.20019	5.02811	5.17357	5.4074	5.4281	4.90213	5.25248	5.31709	5.35644	5.2248	5.21202	5.39033	5.2891	5.48561	5.00403	5.26093	5.33509	5.50401	5.09397	5.3349	5.49073	5.24345	5.12743	5.21755	5.76646	5.35923	5.20523	5.29419	5.28733	5.08989	5.60379	5.30847	5.32321	5.15404	5.06313	5.37147	5.14638	5.21965	5.3069	5.23335	5.14656	5.24584
YCR100C	6.25466	5.89354	6.38459	5.90991	6.23881	6.29486	6.40194	6.29965	6.01792	6.17754	6.45078	6.38646	5.84992	6.23554	5.82067	6.15414	6.2628	6.22247	6.19921	5.92806	6.57112	5.88702	6.15417	6.10716	6.47919	6.13754	5.98039	5.98346	6.23445	6.02982	6.20784	6.73792	6.32814	5.9909	6.22437	6.10636	5.96681	6.59026	6.19794	6.217	6.03961	5.98739	6.28356	6.12505	6.10765	6.1227	6.24163	5.99142	6.10881
YCR101C	5.38359	4.97648	5.18152	5.08056	5.19086	5.31553	5.35677	5.0294	5.01169	5.05843	5.43	5.28719	4.80098	5.1183	4.8926	5.35487	5.1061	5.24245	5.18901	5.19548	5.477	4.88135	5.31006	5.17391	5.36647	5.22299	5.00567	5.08186	5.01264	5.09007	5.17624	5.60129	5.25171	5.12779	5.0747	5.17963	4.97884	5.52939	5.17855	5.26167	5.04193	4.93466	5.23329	5.08456	5.21218	5.1098	5.05242	4.84482	5.14597
YCR102C	5.54108	5.59159	6.14252	5.40154	5.14724	5.18542	5.17541	5.84084	5.32312	5.04681	5.48814	5.80008	4.96993	6.0121	5.40488	5.52009	5.61745	5.01146	5.78687	5.73736	5.22811	5.77794	5.28791	5.17342	6.0947	5.09031	5.86532	5.66262	5.41022	5.17431	5.17303	5.74394	5.28225	5.47084	4.80706	5.29696	5.53665	6.12225	6.21138	6.00209	5.84708	5.02505	5.53182	5.66286	5.3303	5.68626	5.63919	5.63859	5.03817
YCR105W	5.74124	5.13504	5.84225	5.64994	5.26046	5.03546	5.95271	5.78843	5.22195	5.40381	5.11295	5.96931	5.15391	5.97684	5.32475	5.78916	5.56136	5.36085	5.86726	4.98277	5.50705	5.59842	5.36945	5.42286	5.53589	5.28104	6.01585	5.73033	5.39161	5.36423	5.28014	6.2303	5.23716	5.51241	5.21288	5.31907	5.19095	6.0079	5.69445	5.53547	5.67692	5.28863	5.88883	5.84238	5.54978	5.61298	5.56586	5.33834	5.3067
YCR106W	9.12978	8.67737	9.62277	9.39924	9.3335	8.76657	9.48172	9.74822	8.33331	9.19408	8.85214	9.67524	8.84816	9.60382	8.93057	9.38989	9.07441	9.44128	9.21536	8.18324	9.66215	8.90974	9.25501	9.2348	9.47166	9.12614	8.79828	8.8173	9.17735	8.92338	9.37477	9.18331	8.80961	9.5244	9.06016	9.13675	8.97766	10.109	9.4109	9.11669	8.71854	9.04924	9.93364	9.48165	9.05008	9.21928	9.31091	8.83559	8.99318
YCR107W	8.98991	8.49549	9.42047	9.09868	9.21146	8.66532	9.11939	9.43683	8.18653	8.86767	8.4742	9.51563	8.86459	9.45324	8.75242	9.08803	8.88981	9.07654	9.0577	8.2947	9.17431	8.61476	9.04492	8.72085	9.15298	8.91942	8.84783	9.13881	8.78849	8.85625	9.17227	8.99522	8.67634	9.33924	8.98627	8.9744	9.18287	9.78861	9.13533	8.72779	8.45159	8.80307	9.50792	9.1726	8.69646	9.37208	9.0702	8.71057	8.95524
YDL001W	8.9113	8.91762	8.93963	8.93824	9.04892	9.09289	8.81442	8.91506	9.00546	8.97508	8.91574	8.88716	8.96889	8.89542	9.0822	8.98075	8.92407	8.86247	9.0609	9.10953	8.92381	9.08497	8.88162	9.0144	8.88965	8.86025	9.02377	8.87449	9.03944	9.04221	9.06096	8.79732	9.03644	9.04001	9.03061	9.04137	9.08728	8.7643	9.10551	8.89399	9.03196	8.9796	9.01222	8.93329	8.86061	8.92884	8.96471	8.94614	8.98173
YDL002C	9.111	8.89416	9.0074	9.04281	9.16139	9.08583	9.07462	9.21662	9.10479	9.03537	9.09804	9.04021	9.17413	9.0197	9.0868	9.16165	9.13655	8.97636	9.15234	9.12385	8.98991	9.12138	9.02142	8.99649	9.07317	8.96522	9.25625	9.21619	9.07423	9.05979	9.10604	9.20533	9.04499	9.00908	9.14035	9.03693	8.98814	9.07284	9.05441	9.06999	9.30587	9.08641	9.11047	9.02098	9.03504	9.15621	9.08171	9.1055	9.14302
YDL003W	10.032	10.0098	10.1532	10.3056	10.0218	10.2165	9.64105	9.70818	10.0071	9.86344	9.80163	9.77955	10.1397	10.2565	10.1828	9.74334	10.2324	10.2079	10.027	10.2963	9.84283	10.1319	10.0508	10.1782	10.1111	9.73972	9.83209	9.52655	10.3909	10.2244	9.83029	9.62699	10.1481	10.2209	9.95109	10.1283	10.4021	9.4498	10.2312	10.0687	9.77605	9.99698	10.0184	10.0632	10.0893	9.91395	10.0742	10.0698	9.94753
YDL004W	11.1284	10.8863	10.8209	11.5166	10.8684	10.8677	11.3156	11.2347	11.0811	11.1087	11.2378	11.0172	11.1682	10.8532	11.3515	10.9309	11.259	10.9075	11.2517	11.043	10.8497	11.0102	10.7205	11.0366	10.8656	10.8953	11.417	11.4486	10.9924	11.0477	10.8676	10.6714	10.9742	10.8824	10.8971	11.2327	10.9725	10.5673	11.1036	11.2923	11.5016	10.9035	10.8153	11.2011	11.2217	11.0904	11.0317	11.2643	11.1237
YDL005C	9.05395	9.22535	9.19244	9.2448	9.10169	9.1038	9.15462	9.22623	9.30153	9.26295	9.09854	9.08886	9.22349	9.21963	9.06384	9.20404	9.30808	9.05478	9.20283	9.25825	9.26041	9.19218	9.18006	9.01129	9.18444	9.33376	9.32003	9.25711	9.05879	9.13374	9.10724	9.25782	8.95068	9.306	9.17067	9.24665	9.1475	9.1812	9.06166	9.19291	9.2451	9.33523	9.11082	9.14357	9.03024	9.14349	9.19901	9.23599	9.24847
YDL006W	8.43302	8.3156	8.38918	8.14498	8.33344	8.31269	8.36501	8.34578	8.29937	8.281	8.28854	8.35418	8.18848	8.27942	8.30775	8.45899	8.42504	8.28774	8.32565	8.47457	8.42429	8.22455	8.30014	8.39821	8.24255	8.58068	8.21694	8.25063	8.32525	8.33763	8.35083	8.49433	8.38508	8.3691	8.29814	8.25122	8.34724	8.42749	8.20889	8.19528	8.17809	8.19467	8.33429	8.25057	8.34417	8.21178	8.25089	8.24544	8.12308
YDL007W	11.5682	11.4987	11.5638	11.4022	11.4148	11.3042	11.472	11.4347	11.5121	11.4103	11.4121	11.4231	11.3058	11.5406	11.483	11.698	11.5434	11.3461	11.4909	11.5718	11.2087	11.397	11.3752	11.3949	11.4853	11.4993	11.5828	11.6711	11.3598	11.5354	11.3671	11.3194	11.5753	11.3764	11.459	11.3801	11.4774	11.2353	11.4779	11.7176	11.7121	11.3662	11.4161	11.4952	11.4764	11.3802	11.4169	11.4879	11.5617
YDL008W	7.69567	7.71291	7.57498	7.80688	7.67851	7.78669	8.0341	7.70694	7.8663	7.85009	7.63765	7.62104	7.79274	7.96979	7.81463	7.69437	7.87647	7.76397	7.73939	7.76409	7.66656	7.5539	7.5583	7.65094	7.83766	7.86639	7.99233	7.89345	7.72369	7.75013	7.71786	7.88537	7.73259	7.80546	7.80643	7.74639	7.61781	7.542	7.56766	7.90389	8.0498	7.74586	7.72165	7.90623	7.7263	7.8824	7.94064	7.74231	7.81219
YDL010W	8.57359	8.80454	8.77093	8.88892	8.86904	8.6709	8.91863	8.75629	8.92063	8.83444	8.70957	8.52909	8.89925	8.93451	8.60879	8.76655	8.958	8.72073	8.82644	8.92346	8.79018	8.65608	8.75271	8.68141	8.6896	8.82925	9.1319	9.16479	8.79774	8.69208	8.67313	8.98495	8.93196	9.09473	8.97728	8.79175	8.6375	8.71781	8.90051	8.9118	8.68201	9.1007	8.58372	8.6742	8.61234	8.95751	8.8619	8.84588	9.01252
YDL012C	8.53564	8.82713	8.25664	8.73724	8.59521	8.48735	8.87684	8.64221	8.83475	8.80453	8.56405	8.38207	8.74332	8.80347	8.56675	8.59415	8.98284	8.37346	8.4206	8.80921	8.5397	8.28201	8.60383	8.49572	8.5856	8.80539	8.9657	9.16758	8.50325	8.41589	8.47088	9.03306	8.46623	8.94424	8.77919	8.76618	8.37362	8.47242	8.44372	8.8402	8.74429	8.8956	8.51035	8.66948	8.35785	8.92437	8.95339	8.83284	8.80072
YDL013W	9.13524	9.10518	9.22089	9.13809	8.99433	9.22334	8.97902	9.09356	9.15501	9.08066	9.26588	9.15791	9.10549	9.14668	8.9741	9.12163	9.10323	9.1152	9.10078	9.1732	9.30575	9.19012	9.2259	9.08778	9.08665	9.23996	8.97696	8.96487	9.06218	9.08525	9.12407	9.22663	8.98307	9.083	8.95262	9.15062	9.25492	9.21819	9.06128	9.2376	9.02125	9.06799	9.07865	9.17003	9.04557	9.10933	9.03639	9.15942	8.97051
YDL014W	12.3002	12.7429	12.5019	12.7124	12.7812	12.8267	12.2282	12.5725	12.6856	12.8384	12.2579	12.5106	13.113	12.8452	12.6649	12.37	12.6575	12.4313	12.6366	12.8558	12.4523	12.9731	12.6561	12.846	12.6362	12.5132	12.618	12.382	12.6721	12.8798	12.852	12.5664	12.4444	12.7301	12.6179	12.9032	13.1321	12.5215	12.605	12.5263	12.593	12.9788	12.6229	12.6272	12.3781	12.7114	12.8256	12.7187	12.6099
YDL015C	11.0378	11.0801	10.9735	10.9804	10.8168	10.8509	11.0282	10.8307	11.1008	10.9736	10.8513	10.9655	10.9796	11.0813	11.0049	11.0033	11.0222	10.7535	11.065	11.0713	10.8176	10.9673	10.9029	10.9279	10.9529	10.9418	11.1797	11.0996	10.8216	10.9738	10.8985	10.8837	10.7843	10.8331	10.8588	10.9838	10.9242	10.8944	10.9568	11.1192	11.1035	10.9885	11.0068	11.1517	10.9633	11.0072	10.9852	11.0728	10.95
YDL016C	7.91979	7.92007	7.88288	7.83797	7.63845	7.77421	7.76688	7.63972	7.78907	7.65871	7.8006	7.82077	7.72151	7.87704	7.86778	7.78354	7.81041	7.7575	7.86393	7.92311	7.63434	7.83024	7.75843	7.82094	7.69094	7.80089	7.92833	7.93807	7.701	7.88733	7.79004	7.57005	7.73875	7.70327	7.70623	7.91859	7.90666	7.67095	7.78997	7.80353	7.87095	7.75577	7.77886	7.88696	7.77023	7.76547	7.66835	7.88522	7.67419
YDL017W	8.33226	8.32531	8.37476	8.2616	8.4009	8.45954	8.25119	8.55832	8.32014	8.29719	8.29043	8.31205	8.31921	8.44543	8.49159	8.4008	8.37929	8.16786	8.40351	8.49127	8.42001	8.47435	8.40178	8.33255	8.20773	8.32533	8.39743	8.22684	8.37981	8.34907	8.42802	8.23539	8.35387	8.42258	8.29017	8.42825	8.46069	8.27033	8.58053	8.36895	8.34914	8.49721	8.2905	8.36819	8.29257	8.29767	8.3514	8.37714	8.3495
YDL018C	7.83494	7.83102	7.81745	7.70853	7.50579	7.74626	7.93518	7.50816	7.83513	7.85533	7.56839	7.75227	7.5538	7.90658	7.70892	7.85572	7.79735	7.57283	7.67998	7.92035	7.46942	7.50964	7.68241	7.72943	7.82123	7.61279	7.84493	7.59254	7.70193	7.70952	7.58387	7.64656	7.66139	7.63445	7.59374	7.56368	7.71609	7.45529	7.51877	7.87148	7.72471	7.63966	7.63317	7.86616	7.91971	7.71464	7.68544	7.64281	7.77262
YDL019C	9.924	9.42159	9.86374	9.66242	9.70798	9.63231	9.84725	9.80221	9.4401	9.55659	9.92266	9.98668	9.21799	9.43469	9.69321	9.6391	9.36862	9.9619	9.75141	9.41323	9.47001	9.34245	9.56284	9.74584	9.83047	9.40634	9.6115	9.67015	9.95156	9.66269	9.43173	9.37328	9.86934	9.61894	9.64397	9.42565	9.28736	9.6878	9.92651	9.5953	9.4831	9.82031	9.93505	9.85593	9.9585	9.65893	9.59087	9.63819	9.6165
YDL020C	10.5436	10.3133	10.5034	10.3725	10.5826	10.3214	10.2849	10.9699	10.4363	10.4095	10.4287	10.3445	10.5765	10.3	10.6846	10.5615	10.271	10.514	10.6582	10.4717	10.6338	10.6938	10.703	10.3932	10.2582	10.7113	10.5933	10.5581	10.3899	10.4231	10.3945	10.6649	10.6873	10.5212	10.5095	10.3418	10.4314	10.7486	10.6299	10.1808	10.5147	10.6403	10.3821	10.1901	10.4338	10.5558	10.1382	10.3655	10.4485
YDL021W	8.60983	7.6486	7.99455	7.8519	7.75635	7.63683	8.05606	8.62895	7.91167	7.65079	8.0261	8.25713	7.45629	7.75861	8.11902	8.46729	8.07973	8.25171	7.99154	7.20692	7.48317	7.49894	7.59136	7.67032	7.95657	7.78094	8.26229	8.7636	8.19538	7.70167	7.76315	7.62823	8.31281	7.86966	8.01284	7.2951	7.15358	7.56364	7.99519	8.08431	8.48283	7.8483	8.07117	8.30248	8.39254	8.22496	7.60457	7.74716	8.16564
YDL022W	11.9956	11.0892	11.6645	11.598	11.6234	11.175	11.9652	12.6002	11.5252	11.556	11.8101	12.0168	10.9099	11.2197	12.0529	12.0213	11.7842	11.7228	12.0867	11.0126	12.2895	11.5025	11.0853	11.4247	11.186	12.5513	11.729	11.9526	11.8248	11.2148	11.7372	11.2016	11.8403	11.9794	11.6935	10.9157	10.9957	11.4442	12.1133	11.5312	12.1417	12.0644	11.5098	11.8089	11.8796	11.7475	11.1612	11.4752	12.0237
YDL024C	5.14066	4.70805	4.77062	4.96149	4.71572	4.92724	4.77967	5.13835	5.08386	5.01367	4.97884	5.05321	4.96552	4.74855	4.99038	4.96158	4.66283	5.2603	4.78442	4.52806	5.31186	4.88143	5.11451	4.71291	4.81997	4.98151	4.64606	4.74754	4.94869	4.99087	5.08977	5.15572	4.77502	4.69159	4.74809	4.56774	4.68171	5.18949	4.85853	4.93042	5.21454	4.6956	4.95351	4.93465	5.16141	4.75505	4.76862	4.88948	4.89852
YDL025C	9.55613	9.2377	9.44778	9.25989	9.47527	9.30042	9.61345	9.7404	9.34662	9.56783	9.66882	9.73076	9.00085	9.35489	9.38595	9.52424	9.23574	9.38135	9.35301	9.17465	9.79855	9.04223	9.45862	9.38237	9.60915	9.42281	9.42032	9.69873	9.25136	9.12573	9.52581	9.58598	9.63188	9.35373	9.69805	9.28876	9.07139	9.74713	9.54008	9.19779	9.39634	9.3776	9.58153	9.23784	9.46913	9.48345	9.49909	9.25078	9.47805
YDL027C	9.25557	9.05045	9.20516	8.99725	9.21936	8.89945	9.41504	9.43606	9.13177	9.10691	9.33148	9.2505	8.75707	8.76111	9.19478	9.39671	9.24658	9.40125	9.24498	8.96908	9.30677	8.88323	9.0938	8.91642	8.95399	9.44796	9.18089	9.32833	9.31606	9.03262	9.26031	9.21791	9.21088	9.20564	9.18371	8.7791	8.6326	9.18729	9.12658	9.11285	9.47199	9.10942	9.12746	9.08047	9.45568	9.22493	8.96357	9.00031	9.22965
YDL028C	9.23286	9.094	9.15455	9.17662	9.12942	9.11769	8.93881	9.14585	9.02163	8.96743	9.19905	9.04676	9.11447	9.08178	9.14023	9.10861	8.96883	9.12236	9.13098	9.2184	9.14253	9.21643	9.01517	9.19679	9.20048	9.1316	9.01673	8.97191	9.13491	9.10326	9.12758	8.95848	9.25351	9.22227	9.19591	9.14488	9.21421	9.18237	9.16249	8.98972	8.87102	9.13993	9.08682	9.08662	9.02383	9.17377	9.09255	8.99445	9.18661
YDL029W	11.2182	11.0793	11.1605	11.061	11.2423	10.9414	11.2644	11.2917	11.1495	11.0506	11.2897	11.2096	10.8216	11.1107	11.1029	11.3357	11.251	11.0558	11.1586	11.1573	11.0202	10.9187	11.0919	10.9298	11.1885	11.2541	11.2203	11.3394	11.0725	11.0856	11.1247	10.9285	11.2186	11.1885	11.2875	11.13	10.9047	10.8574	11.1402	11.2458	11.2513	11.1437	11.1966	11.2419	11.202	11.1234	11.2315	11.1323	11.223
YDL030W	8.46599	8.68431	8.57263	8.62714	8.55539	8.72402	8.54809	8.54604	8.5973	8.54475	8.52222	8.47963	8.73467	8.75495	8.65581	8.49555	8.58775	8.56049	8.68053	8.63282	8.62074	8.74092	8.54647	8.6266	8.56417	8.555	8.76547	8.57199	8.64312	8.66754	8.60951	8.70934	8.5225	8.5183	8.57143	8.64898	8.78886	8.74519	8.61653	8.59515	8.65035	8.60854	8.59685	8.57616	8.50547	8.5375	8.46705	8.65696	8.62559
YDL031W	10.5613	11.0211	10.7998	10.9706	10.9917	11.1876	10.4733	10.6604	10.8751	11.0231	10.6509	10.6564	11.468	10.9838	10.7771	10.5121	10.8029	10.8721	10.7966	10.9402	10.898	11.3351	10.965	11.0755	10.9357	10.7907	10.7781	10.4578	10.8075	11.1048	10.9833	10.6528	10.6955	10.9053	10.8315	11.1735	11.4822	10.8343	10.8963	10.8488	10.7333	11.019	10.9049	10.8477	10.5927	10.7808	10.8857	11.0863	10.849
YDL033C	7.27263	7.17366	7.13216	7.14017	7.23781	7.41828	7.40727	7.02478	7.27372	7.31185	7.18367	7.50688	7.0175	7.25113	7.30439	7.13567	7.11713	7.18371	7.25451	7.17367	7.07751	7.05859	7.07272	7.27449	7.27876	7.26953	7.33411	7.1314	7.21967	7.40455	7.33933	7.05166	7.23141	7.08842	7.15227	7.13635	7.24271	7.11277	7.05075	7.29881	7.28922	7.11542	7.59083	7.27235	7.4504	7.23978	7.1968	7.13987	7.42905
YDL035C	9.62608	9.51482	9.61098	9.61917	9.45861	9.41744	9.36174	9.47582	9.56529	9.53214	9.46597	9.5361	9.44718	9.48576	9.4399	9.6206	9.37349	9.63924	9.40382	9.45971	9.51058	9.46898	9.49016	9.55582	9.71991	9.43523	9.31122	9.54752	9.4686	9.45447	9.47624	9.51177	9.46453	9.50824	9.603	9.48418	9.52739	9.65685	9.45881	9.36238	9.29645	9.50474	9.46626	9.67379	9.56802	9.53936	9.53783	9.41092	9.47523
YDL036C	7.84489	8.18749	7.89279	8.08425	8.16853	8.40859	8.08123	8.01249	8.04833	8.17506	7.86558	8.12348	8.14945	8.44125	8.11544	7.94546	8.02119	7.91148	8.15446	8.21179	7.9405	8.09105	7.99641	8.05838	8.19227	7.83616	8.31515	8.12678	7.9241	8.28478	8.08552	7.94996	8.0075	8.10372	7.94073	8.1782	8.4024	7.83424	8.04634	8.16739	8.22545	8.25831	8.22525	8.26704	8.09638	8.00596	8.30514	8.27943	8.14492
YDL039C	8.26888	8.31298	8.35959	10.9947	8.3595	8.90802	10.6415	8.2289	9.69091	10.0731	8.18665	8.29305	10.4814	11.9232	8.25509	8.63545	9.07045	8.27487	8.48722	8.09512	8.80849	8.52638	9.80963	10.537	10.3918	8.30203	10.2149	10.2695	7.85444	8.28851	8.06553	9.85598	8.03469	7.88013	9.99144	9.44876	10.0828	8.24563	7.98284	11.2841	9.42862	10.7927	8.26484	11.4675	8.0586	8.10834	9.36097	10.8274	8.18269
YDL040C	10.9148	11.0661	11.0469	10.9322	11.0838	11.1526	10.908	10.8735	10.8308	11.0524	11.0531	11.0922	11.0347	10.8335	10.8507	10.9041	10.8372	11.001	10.8565	10.9471	10.9301	11.0348	10.9379	11.0958	11.0415	10.972	10.8291	10.6675	11.0041	11.0617	11.0067	10.6631	11.0763	11.0857	11.0222	11.0416	11.1692	10.8512	11.0044	10.9529	10.7602	10.9965	11.0616	10.9422	10.9593	10.9953	11.0467	10.9843	11.0553
YDL042C	8.9127	8.98682	9.06382	9.13146	8.85932	8.97638	8.66404	8.7384	8.9474	8.85828	8.78547	8.84138	9.2063	8.95951	8.89659	8.73084	9.09096	9.05459	8.82898	9.04157	8.81395	9.26196	9.10588	8.91399	8.71683	8.94886	8.98895	8.67796	8.98097	9.08961	8.89372	8.68549	8.66952	8.96716	8.75281	9.17261	9.11594	8.69077	8.87166	9.08349	9.09723	8.92598	8.82423	8.96035	8.83873	8.84326	8.92215	9.06212	8.93881
YDL043C	8.23821	8.23111	8.15851	8.24803	8.15974	8.15734	8.01651	7.98999	8.21034	8.08504	7.99935	8.08569	8.24556	8.34333	8.21405	8.16454	8.30306	8.08099	8.22314	8.25507	8.16267	8.35441	8.16956	8.14411	7.9606	8.17891	8.30635	8.17188	8.11342	8.19947	8.08518	8.15842	7.97694	8.1725	8.0812	8.27558	8.34441	8.15422	8.12052	8.22387	8.33171	8.02233	8.17885	8.17352	8.00386	8.06549	8.1587	8.31129	8.185
YDL044C	8.07245	8.19291	7.98431	8.21286	7.91909	8.19275	8.26323	8.2192	8.11203	8.19081	7.97113	8.03945	8.31877	8.07098	8.33286	8.05598	7.98792	8.21404	8.32329	8.10003	8.13901	8.34013	8.10761	8.30371	8.01856	8.13403	8.36503	7.92027	8.20681	8.24161	8.19938	8.19229	8.20149	8.07567	8.18228	8.13497	8.2379	8.10664	8.3182	7.94214	8.46318	8.12451	8.02269	7.91581	8.22284	8.14937	8.17026	8.20492	8.25081
YDL045C	8.79783	8.86854	9.00692	8.86464	8.95634	8.77134	8.76252	8.98662	8.89823	8.69322	8.85357	8.84638	8.75239	8.91825	8.88786	9.02648	9.00853	8.86483	8.98006	8.81151	8.86583	8.80405	8.88875	8.73014	8.85505	8.98333	9.00673	9.00564	8.81296	8.88812	8.91993	8.89039	8.99441	8.94309	8.94645	8.86019	8.77848	8.81985	8.88072	8.78137	9.11747	8.84978	8.75851	8.85416	8.92855	8.90148	8.84147	8.84392	8.93724
YDL045W-A	8.89083	8.90042	8.79996	8.84664	8.97034	8.95102	9.24931	9.04801	8.95448	8.93	8.87593	9.03351	8.84399	8.89578	9.16923	9.08179	8.9762	8.86818	9.16124	9.0867	8.81268	8.86394	8.78159	9.00966	8.82633	8.85271	9.38748	9.05338	8.95008	9.01579	8.9402	9.08041	8.95027	8.90438	8.96651	8.83357	8.88213	8.88006	9.01245	8.96789	9.41915	8.7988	8.95287	8.773	9.05397	9.06058	8.77894	9.07415	9.12099
YDL046W	11.056	10.5675	10.7385	10.7959	10.9453	11.0122	11.1436	11.2031	10.7858	10.9479	10.7123	11.1196	10.8403	10.7885	11.3158	11.0031	10.8206	10.8643	11.0753	10.582	10.8313	10.9072	10.5921	10.6972	10.9457	10.7308	11.2995	11.1139	10.9201	10.9795	10.9033	10.9462	11.0971	10.8141	11.0903	10.65	10.7743	10.6073	11.1659	10.7963	11.5129	11.0884	10.8991	10.8633	10.9334	10.8237	10.9344	10.7451	11.2376
YDL047W	10.4556	10.6005	10.459	10.573	10.6943	10.5183	10.4971	10.7955	10.5962	10.495	10.533	10.5781	10.7558	10.5274	10.6883	10.4609	10.5552	10.4937	10.7574	10.6607	10.4315	10.7579	10.4821	10.5493	10.468	10.4104	10.7353	10.597	10.5873	10.6304	10.6614	10.4423	10.548	10.6634	10.4935	10.6116	10.7477	10.4699	10.6801	10.6027	10.6779	10.6128	10.6642	10.5271	10.605	10.6679	10.5981	10.6841	10.6286
YDL048C	10.961	10.3285	10.5496	10.9109	10.8317	10.7096	10.5457	11.3248	10.8754	10.7707	11.0434	10.522	10.8611	10.8268	10.2595	10.594	10.8066	11.0875	11.1612	10.55	9.93523	11.1439	10.6886	10.3492	10.7957	10.1396	10.9826	10.7774	11.0105	10.9635	10.8367	10.0398	10.5568	11.1109	10.8403	11.0776	11.0957	9.8109	10.5369	10.6993	11.4342	10.832	10.5404	11.1543	10.91	10.6938	10.3787	10.8252	11.1464
YDL049C	8.42346	8.35068	8.19908	8.54149	8.82141	8.6565	8.35129	8.94261	8.50861	8.45145	8.60238	8.4317	8.891	8.06856	8.48552	8.42693	8.54941	8.73379	9.02257	8.17901	8.37465	9.03483	8.56119	8.30178	8.62054	8.46652	8.50028	8.08572	8.76595	8.98652	8.61978	8.1136	8.80804	9.01286	8.89781	8.67055	8.62464	8.0814	8.60284	8.27127	8.84744	8.73776	8.38753	8.15597	8.45299	8.74915	8.244	8.66714	8.53655
YDL051W	10.4916	11.0341	10.8142	10.887	10.9417	10.9808	10.4021	10.7585	10.9416	10.989	10.4744	10.5445	11.1728	11.0717	10.7899	10.7357	11.0238	10.7632	10.7991	11.203	10.7287	11.2208	10.9721	10.9708	10.7674	10.9884	10.8164	10.6837	10.7532	10.9482	10.9848	10.8723	10.5479	10.856	10.6361	11.1665	11.2593	10.7213	10.6687	10.8328	10.8292	10.8663	10.6317	10.8358	10.614	10.7144	10.9484	11.0003	10.7909
YDL052C	9.88024	9.91547	9.85371	9.61535	9.86167	9.71664	9.89619	9.73495	9.84742	9.69257	9.76401	9.9499	9.62364	9.68841	9.86986	9.96438	9.85536	9.86799	9.88749	9.94085	9.6594	9.70452	9.78077	9.76386	9.77748	9.98554	9.88641	9.90201	9.99441	9.77382	9.89424	9.84044	9.89933	9.90637	9.83537	9.67303	9.67981	9.88924	9.81377	9.75311	9.74017	9.88142	9.98609	9.59696	9.87997	9.99718	9.85367	9.71741	9.83165
YDL053C	9.59823	9.51609	9.52903	9.58736	9.40248	9.5536	9.54555	9.54897	9.66395	9.4288	9.61087	9.5788	9.57004	9.49275	9.51111	9.6473	9.57831	9.51989	9.59106	9.62018	9.4022	9.56412	9.51841	9.51386	9.61356	9.53434	9.53216	9.59889	9.5568	9.56269	9.60442	9.58858	9.55037	9.50121	9.60024	9.50766	9.43425	9.53619	9.4429	9.56056	9.56891	9.3854	9.54651	9.53616	9.53477	9.56228	9.62527	9.56287	9.46046
YDL054C	9.04728	8.76465	9.02244	8.70227	8.95559	8.97104	9.47336	9.18793	8.8731	8.99664	9.28614	9.3414	8.78563	9.26282	8.85147	9.06852	8.9309	8.77227	8.6544	8.93823	9.5798	8.58364	9.14678	8.81825	9.31126	8.91356	8.91093	9.21654	8.75269	8.84553	9.01782	9.81313	8.9884	8.74379	8.9039	9.01985	8.81716	9.77555	8.89136	8.92088	8.85947	8.79919	9.29709	8.91039	8.88375	8.87363	9.06525	8.79305	8.9201
YDL055C	14.1689	14.3949	14.2986	14.2732	14.0747	14.3959	14.1566	14.229	14.4583	14.0834	14.2021	14.3876	14.2795	14.3492	14.2788	13.8987	14.4305	14.4737	14.4157	14.2122	13.9535	14.3807	14.2443	14.5027	14.0433	14.3812	14.1319	14.1151	14.5635	14.2422	14.2572	14.2778	14.3612	14.5033	14.1099	14.4376	14.4479	14.1799	14.2206	14.2389	13.6817	14.4147	14.3086	14.2761	14.3922	14.4534	14.4082	14.3667	14.1538
YDL056W	9.62337	9.53333	9.61137	9.52297	9.56192	9.57087	9.39995	9.5333	9.52529	9.5171	9.57884	9.48646	9.53886	9.44674	9.52869	9.63214	9.45019	9.6288	9.53317	9.53278	9.59149	9.58432	9.55975	9.5936	9.6138	9.49097	9.47319	9.35103	9.54347	9.53942	9.47379	9.42004	9.58146	9.66259	9.57269	9.5186	9.5695	9.56424	9.56873	9.40657	9.42445	9.55664	9.54482	9.56235	9.5612	9.51845	9.48288	9.51349	9.56412
YDL057W	7.36502	7.20052	7.48888	7.39598	7.51342	7.4647	7.52389	7.52404	7.34648	7.35781	7.48523	7.49124	7.17409	7.48839	7.5147	7.60711	7.42778	7.42053	7.37558	7.28284	7.68985	7.2407	7.58608	7.32946	7.3099	7.4014	7.39478	7.44736	7.36294	7.38686	7.29063	7.6934	7.39927	7.21283	7.31772	7.33582	7.22173	7.4909	7.39696	7.56285	7.75144	7.31189	7.39708	7.40775	7.54046	7.3617	7.36317	7.47543	7.40265
YDL058W	9.73185	9.84031	9.85485	9.85941	9.75549	9.78574	9.55962	9.39992	9.68058	9.71809	9.88188	9.71534	9.72376	9.55819	9.44148	9.6302	9.57668	9.94264	9.58827	9.65098	9.68938	9.74158	9.76693	9.75518	9.88416	9.74573	9.50317	9.43023	9.83621	9.78756	9.66322	9.43732	9.85104	9.76393	9.75488	9.81664	9.77341	9.7234	9.67507	9.7106	9.30174	9.5684	9.70891	9.73407	9.64184	9.67805	9.61482	9.72491	9.67028
YDL059C	6.81576	6.67622	6.73891	6.99747	6.48749	6.57497	6.70371	6.4317	6.90933	6.47378	6.59929	6.58826	6.91097	7.09253	7.02231	6.77492	6.69745	6.48688	6.71093	6.62963	6.66132	6.59641	6.66109	6.67139	6.77419	6.67436	6.39261	7.14988	6.57694	6.9378	6.74954	6.84546	7.39341	6.43033	6.71225	6.64603	6.57729	6.75317	7.0526	6.67426	6.72219	6.40675	6.42628	6.9255	6.84571	6.57998	6.98317	6.74561	6.72133
YDL060W	10.4186	10.8992	10.6717	10.8287	10.852	11.0642	10.2817	10.4991	10.6827	10.8879	10.3914	10.5275	11.1807	10.8743	10.6609	10.3511	10.7064	10.7322	10.7202	10.8489	10.7032	11.1316	10.8848	10.9024	10.7866	10.6358	10.627	10.2734	10.7187	10.9512	10.8172	10.6996	10.4725	10.6758	10.6501	11.0868	11.3143	10.5891	10.5783	10.6963	10.6537	10.756	10.7982	10.7334	10.4971	10.6209	10.6982	10.8965	10.7289
YDL061C	11.705	11.9933	11.8268	11.9266	11.8745	11.869	11.4637	11.5949	11.9195	11.8249	11.5504	11.5975	11.915	12.0326	11.8009	11.8325	12.0054	11.6028	11.8259	12.138	11.5327	11.9074	11.7079	11.8681	11.7654	11.8737	11.9023	12.0137	11.7425	11.9336	11.879	12.166	11.6599	11.9065	11.7218	11.9746	12.0105	11.8175	11.717	11.8004	11.7832	11.8435	11.4998	11.7311	11.5385	11.8229	11.9429	11.9113	11.8027
YDL063C	9.51813	10.139	9.75522	10.0153	10.0479	10.273	9.34419	9.69427	9.83572	10.0388	9.56794	9.71152	10.3678	9.9954	9.89118	9.45654	9.95846	9.88785	9.9095	9.98674	9.95541	10.3061	9.97847	9.99137	9.99044	9.92203	9.64121	9.3241	9.85885	10.1343	9.99928	9.73376	9.56813	9.89707	9.78078	10.2671	10.4518	9.80837	9.78572	9.95423	9.92743	9.81879	9.93826	9.84698	9.49818	9.59777	9.85092	10.1372	9.92309
YDL064W	9.35457	9.28681	9.29051	9.4291	9.29738	9.38223	9.21501	9.27866	9.55904	9.25405	9.21007	9.30786	9.38236	9.49367	9.44643	9.40502	9.47009	9.16677	9.4763	9.50701	9.06078	9.3519	9.26605	9.34592	9.30478	9.31264	9.54667	9.55652	9.3546	9.30256	9.21047	9.27734	9.2663	9.34887	9.25689	9.27321	9.44013	9.07516	9.35907	9.43735	9.44352	9.38774	9.30358	9.39557	9.29645	9.50104	9.36139	9.41509	9.3411
YDL065C	8.96686	8.87225	8.80978	8.94538	8.61981	8.70743	8.83215	8.72402	8.90536	8.76318	8.73767	8.71655	8.75278	8.90272	8.93878	8.97949	8.82188	8.75799	8.88498	8.99764	8.54709	8.82019	8.68987	8.7279	8.78073	8.78978	9.02751	8.85169	8.83851	8.84641	8.75652	8.67047	8.80181	8.74557	8.71972	8.74812	8.90668	8.57994	8.82601	8.79959	9.04965	8.90489	8.82513	8.86068	8.82698	8.76526	8.83988	8.9547	8.81422
YDL066W	11.4545	11.5691	11.4083	10.8737	11.5832	11.1227	11.6556	11.3536	10.8059	11.3536	11.8098	11.818	11.1157	10.9754	10.7873	11.2563	11.12	11.3699	10.954	11.0448	11.6151	10.9298	11.3943	11.5021	11.4958	11.2866	10.5943	11.0284	11.3525	11.1688	11.2411	11.5009	11.2747	11.1008	10.9433	11.0534	11.1138	11.7612	11.1936	11.4827	10.7641	11.0849	11.5819	11.1322	11.5334	11.2478	11.1394	11.1082	10.8699
YDL067C	10.0788	9.88381	9.80528	10.338	9.78588	9.79532	10.0573	10.0391	9.93757	10.0161	10.1321	9.92502	9.87584	9.91459	10.2303	9.91662	10.0057	9.77507	10.1179	10.0612	9.98772	10.0181	9.84358	9.93549	9.80377	9.67859	10.1686	10.2422	9.87767	9.99862	9.82647	10.1775	9.81994	9.8244	9.75344	9.97121	10.0231	9.96429	9.99499	10.0875	10.3062	9.80114	9.79546	9.98968	10.0489	9.98025	9.89157	10.1847	9.90126
YDL069C	7.45134	7.24816	7.26977	7.12997	7.17833	7.28661	7.40571	7.25425	7.37588	7.27904	7.32901	7.29228	7.17772	7.25972	7.28495	7.31278	7.33093	7.36281	7.4795	7.27467	7.4609	7.14555	7.20893	7.25083	7.19726	7.3931	7.37933	7.48509	7.18471	7.27821	7.18145	7.53711	7.30423	7.18854	7.13957	7.16004	7.15542	7.48295	7.27408	7.27726	7.40455	7.28121	7.157	7.16451	7.31327	7.41461	7.3414	7.28982	7.20773
YDL070W	11.3067	11.4562	11.5798	11.4663	11.7141	11.3449	11.4526	11.5026	11.5598	11.3735	11.5256	11.3556	11.5169	11.3003	11.3091	11.5222	11.727	11.6983	11.4875	11.5101	11.2303	11.5234	11.6025	11.3281	11.5565	11.5668	11.5401	11.4998	11.5824	11.6164	11.3832	11.4607	11.2528	11.6542	11.6326	11.5339	11.3803	11.3879	11.3936	11.5669	11.451	11.3026	11.468	11.4238	11.4904	11.6087	11.2972	11.4714	11.6045
YDL072C	10.7355	10.3593	10.609	10.4745	10.3985	10.2595	10.63	10.7075	10.619	10.4213	10.5883	10.6174	10.1758	10.5446	10.6858	10.7579	10.7089	10.3261	10.4782	10.4582	10.4221	10.2621	10.4433	10.3114	10.4796	10.5328	10.6541	10.9191	10.3711	10.414	10.5426	10.4338	10.5029	10.4966	10.5923	10.4241	10.144	10.3329	10.625	10.7262	10.8468	10.3912	10.4512	10.6655	10.5641	10.4649	10.4863	10.4412	10.6466
YDL073W	9.46405	9.674	9.62191	9.57379	9.51939	9.62241	9.37542	9.29249	9.60624	9.53439	9.50724	9.44153	9.56857	9.51896	9.38482	9.61108	9.54081	9.6365	9.44071	9.66349	9.61054	9.64574	9.63322	9.6214	9.62313	9.60998	9.29884	9.28593	9.55998	9.54603	9.50277	9.60581	9.54895	9.55887	9.44913	9.59373	9.70026	9.69415	9.42266	9.55198	9.29956	9.42338	9.5816	9.47394	9.4388	9.46306	9.43709	9.54931	9.45206
YDL074C	10.1224	10.1947	10.2461	10.2623	10.1466	10.2427	10.0481	9.8933	10.1467	10.1589	10.1066	10.0714	10.3096	10.197	10.0489	10.0391	10.143	10.1634	10.1003	10.2505	10.2578	10.2327	10.307	10.1456	10.267	10.1143	10.109	10.0843	10.0775	10.2194	10.0622	10.2172	10.1091	10.1335	10.2115	10.2914	10.2282	10.2773	10.0621	10.2082	10.0071	10.104	10.1386	10.1805	10.0023	10.0925	10.1386	10.1651	10.131
YDL075W	12.8335	13.2057	12.9314	13.016	13.0045	12.9746	12.7306	12.8186	13.1951	13.0474	12.6815	12.8016	13.12	13.2291	12.9588	13.0203	13.1691	12.7629	12.9494	13.3162	12.7067	13.0576	12.8663	13.1094	12.9265	13.0663	13.0969	13.1679	12.9067	12.9915	13.0224	13.2976	12.7861	13.0588	12.819	13.1337	13.1697	12.9949	12.8524	12.9705	12.8775	13.1009	12.6892	13.0043	12.754	13.0411	13.158	13.0759	12.9941
YDL076C	8.78219	8.61431	8.68315	8.5829	8.64471	8.53642	8.84365	8.70947	8.81756	8.64167	8.68308	8.78202	8.37044	8.67228	8.80583	8.93587	8.64276	8.63528	8.73438	8.59719	8.7623	8.44821	8.69981	8.75806	8.79957	8.66841	8.81204	8.8036	8.5719	8.50965	8.53158	9.05493	8.67169	8.63777	8.66295	8.47109	8.49463	8.81977	8.71097	8.71303	8.82032	8.53863	8.67514	8.61578	8.77659	8.63777	8.66766	8.61197	8.76102
YDL077C	8.86631	8.64788	8.8517	8.71862	8.75666	8.79617	8.73837	8.66213	8.67345	8.79284	8.92096	8.82643	8.63589	8.6965	8.72526	8.6651	8.55643	8.82449	8.67183	8.62636	8.94633	8.64946	8.73362	8.8858	8.80722	8.78242	8.58892	8.4772	8.69481	8.7401	8.66484	8.69039	8.8724	8.70497	8.69336	8.72268	8.74535	9.04007	8.73333	8.67963	8.65289	8.54958	8.72529	8.73868	8.81476	8.7374	8.72961	8.72008	8.77019
YDL078C	11.2668	10.7782	10.9183	11.1621	10.9844	10.9446	11.4043	11.2337	11.0378	10.9508	11.4707	11.1786	10.8308	10.9028	11.1572	11.0204	10.9779	11.0985	11.1852	10.8634	10.8922	10.8456	10.8973	10.9021	10.8161	10.9669	11.2497	11.346	11.1561	11.0466	11.0192	10.8506	11.1133	10.8374	11.0683	10.9665	10.728	10.7808	11.155	11.2197	11.4177	10.977	11.133	11.0994	11.2463	11.1251	11.0426	11.1466	11.0772
YDL079C	6.62123	5.7621	6.30878	6.20674	6.00558	5.80718	6.06832	7.01724	6.19345	6.10861	6.19615	6.18473	6.0347	5.89442	5.93444	6.48519	6.57425	6.42104	6.28535	6.07664	6.3167	5.89755	5.8656	6.11558	5.72109	7.07192	6.61582	7.22522	5.97266	6.03148	6.25535	5.94792	6.34743	6.25633	6.42545	6.09395	5.69571	6.45533	6.17486	5.7583	6.11873	6.75573	6.17052	6.13153	6.2538	6.60449	6.02952	5.80206	6.41836
YDL080C	9.15758	9.33977	9.44899	9.266	9.41436	9.35859	9.24591	9.1906	9.17981	9.24139	9.45363	9.3477	9.17822	9.2084	9.02217	9.32191	9.3882	9.27319	9.16641	9.33358	9.47114	9.20874	9.39439	9.36144	9.40879	9.2401	9.136	9.39341	9.108	9.21714	9.3764	9.45134	9.19293	9.31154	9.41879	9.21844	9.15834	9.57967	9.06527	9.30293	9.14335	9.27142	9.44586	9.22076	9.26199	9.31248	9.21848	9.1444	9.30759
YDL081C	12.7807	13.1949	12.8743	13.0418	13.0016	12.9747	12.8437	13.0284	13.3401	13.1497	12.6793	12.9061	13.2852	13.2055	13.0254	12.9936	13.1175	12.7698	12.9813	13.3703	12.7023	13.0462	12.9151	13.0815	12.9431	13.1702	13.1491	13.1495	12.9684	13.0656	13.0851	13.2998	12.8263	13.0934	12.8499	13.1637	13.2217	13.0154	12.9795	12.9883	12.9155	13.1642	12.688	13.0333	12.848	13.2084	13.2785	13.132	13.0322
YDL082W	12.3229	12.7824	12.527	12.602	12.6147	12.6705	12.3443	12.4494	12.7575	12.7119	12.2037	12.4443	12.7831	12.8185	12.6253	12.5503	12.7104	12.3893	12.5295	12.8851	12.3836	12.6972	12.4768	12.7823	12.7298	12.5392	12.6853	12.5961	12.4429	12.659	12.6612	12.8448	12.3297	12.5897	12.4797	12.7414	12.8532	12.6875	12.4159	12.5589	12.5333	12.6742	12.4216	12.6312	12.377	12.6288	12.7505	12.6476	12.6607
YDL083C	12.6795	13.0943	12.8705	12.9501	12.9332	12.9382	12.6083	12.6684	13.0049	12.9064	12.5589	12.6829	12.9905	13.1066	12.9142	12.8455	13.0546	12.6875	12.9156	13.1995	12.6634	12.9855	12.7877	13.0739	12.8174	12.9477	12.9436	12.9203	12.8312	13.0445	12.9358	13.2426	12.7363	12.9914	12.7285	13.0603	13.1439	12.9607	12.7548	12.823	12.7842	12.9728	12.5982	12.853	12.6746	12.9189	13.0625	12.9977	12.8819
YDL084W	12.4276	12.5696	12.5176	12.414	12.4191	12.359	12.258	12.3281	12.5076	12.3353	12.4056	12.3972	12.3893	12.4865	12.2907	12.4809	12.589	12.4196	12.2801	12.5702	12.2151	12.4514	12.4604	12.4908	12.4288	12.5991	12.2923	12.3449	12.4727	12.3771	12.3664	12.2029	12.3738	12.4466	12.3536	12.5066	12.4365	12.2146	12.3663	12.4441	12.1401	12.4442	12.4321	12.5059	12.3708	12.4139	12.4967	12.4342	12.3615
YDL085C-A	8.17409	8.25453	8.407	8.03903	8.17957	8.03786	8.18385	7.90131	8.35305	8.29353	7.96725	8.31413	7.97842	8.09987	7.92066	8.42516	8.26544	8.19034	7.91631	8.37195	8.0736	7.90401	8.19674	8.56542	8.15489	8.13482	8.17047	8.24511	8.16172	7.98638	8.26515	8.35437	7.98614	8.12781	8.43669	8.16049	7.92276	8.18303	7.87923	8.22771	7.94444	8.02958	8.1945	8.02268	7.97951	8.28798	8.28006	7.96297	8.14952
YDL085W	7.87959	6.52311	6.44763	7.21867	6.2921	6.61325	7.36802	7.62129	6.8025	6.89733	7.46202	7.30226	6.7343	6.31412	7.33319	7.04018	6.80911	7.61778	7.33291	5.93869	7.07277	7.38376	7.00757	6.26438	6.34325	6.22155	7.36116	7.44202	7.45746	6.86005	6.28696	6.32458	6.61513	6.83269	6.68107	6.2731	6.28665	6.53184	6.87869	7.14934	8.23573	6.81232	6.93384	7.49737	7.45218	6.68011	6.32227	7.05349	6.87479
YDL086C-A	4.44091	4.58689	4.43044	4.55228	4.58286	4.44297	4.69704	4.78549	4.72634	4.44314	4.66508	4.39398	4.735	4.72519	4.51642	4.66946	4.79103	4.45608	4.67678	4.49203	4.44821	4.49758	4.63267	4.49113	4.47689	4.80291	4.49154	4.85458	4.56351	4.73423	4.59083	4.80563	4.57802	4.58278	4.66268	4.36355	4.71958	4.68448	4.59425	4.47747	4.40593	4.70932	4.52531	4.44251	4.55217	4.84566	4.45995	4.59767	4.48524
YDL086W	10.586	10.2986	10.3226	10.8902	10.3874	10.5662	10.8057	10.7009	10.4058	10.3396	10.7631	10.6197	10.138	10.8091	10.9301	10.5726	10.4107	10.205	10.5896	10.4386	10.6466	10.3774	10.4633	10.2928	10.3656	10.208	10.7763	11.0399	10.3147	10.309	10.3907	10.3164	10.3624	10.2238	10.41	10.6649	10.1914	10.2692	10.4738	10.9571	10.9971	10.5347	11.0193	10.9093	10.4473	10.3188	10.9227	10.6757	10.7527
YDL087C	7.28737	7.52704	7.58053	7.65059	7.57794	7.51736	7.55777	7.64311	7.55983	7.54973	7.55526	7.51041	7.45361	7.75274	7.55059	7.57862	7.45994	7.53008	7.39511	7.52488	7.76189	7.52219	7.55706	7.64205	7.51838	7.60283	7.3681	7.59057	7.42723	7.5008	7.68901	7.65303	7.45711	7.57956	7.63756	7.45041	7.59733	7.8417	7.47011	7.46426	7.6428	7.53192	7.59309	7.59694	7.50786	7.54145	7.63662	7.40786	7.57168
YDL088C	9.74894	9.7284	9.67484	9.71421	9.89571	9.78037	9.74977	9.87235	9.75219	9.7735	9.69276	9.69885	9.91376	9.79609	9.77837	9.69827	9.66493	9.78022	9.81918	9.75944	9.76803	9.8162	9.62717	9.80815	9.74844	9.74175	9.75384	9.72434	9.78288	9.89085	9.82294	9.74524	9.83199	9.82134	9.7869	9.73544	9.88902	9.89086	9.89279	9.66035	9.67501	9.80063	9.77645	9.75854	9.71848	9.82234	9.86267	9.78597	9.7884
YDL089W	8.4248	8.17166	8.32893	7.87799	7.86487	7.87166	8.13993	7.99411	8.09993	8.14781	7.98341	8.31681	7.61169	7.78651	8.22128	8.33801	8.11288	7.95233	7.92694	8.18073	8.29923	7.88646	7.99661	7.99323	8.15134	7.97084	8.17965	8.22874	7.88965	7.59831	8.17325	8.32921	7.91516	7.87968	7.95569	7.93844	7.57491	8.37032	7.94009	8.02903	8.33607	7.98264	8.12337	7.96893	8.17302	7.84276	8.20553	7.8782	7.87541
YDL090C	8.32765	7.90212	7.98193	7.9986	8.0132	8.02603	8.1396	7.85345	7.97362	8.16344	7.86365	8.07518	7.66377	8.06902	8.05178	8.13568	8.08398	7.85406	7.95824	8.21749	8.02035	7.92893	7.8255	7.93098	8.01969	7.98319	8.23756	8.01247	7.89361	7.87577	8.10614	8.30705	8.00922	7.97327	7.95008	7.996	7.88426	8.29698	8.00299	7.7382	8.15748	8.00631	8.08464	8.02267	8.13544	7.91577	8.14449	7.94289	7.94924
YDL091C	8.38886	8.33621	8.48725	8.39559	8.23695	8.20021	8.48877	8.5487	8.47055	8.24368	8.42623	8.45938	8.17614	8.26534	8.46485	8.59742	8.43574	8.41076	8.48571	8.26255	8.5054	8.34622	8.34852	8.27973	8.33018	8.26656	8.58887	8.59001	8.37231	8.22448	8.39678	8.49904	8.43956	8.43554	8.47092	8.20706	8.05178	8.46322	8.58129	8.29323	8.66178	8.48104	8.46021	8.34996	8.37682	8.37615	8.35609	8.2604	8.44976
YDL092W	9.81181	9.64381	9.52859	9.58501	9.61028	9.57247	9.70193	9.57016	9.72815	9.62118	9.6247	9.48307	9.62861	9.70197	9.62883	9.75953	9.77186	9.59665	9.62258	9.82822	9.45777	9.63532	9.59505	9.51205	9.53881	9.70247	9.78797	9.84349	9.64488	9.60891	9.57031	9.7249	9.5811	9.73775	9.63678	9.64069	9.69471	9.48465	9.61924	9.73056	9.70912	9.5387	9.51773	9.54267	9.45358	9.62078	9.72774	9.77468	9.59008
YDL093W	9.13859	9.40252	9.42043	9.15672	9.36227	9.22437	9.09373	9.47763	9.25506	9.35093	9.14498	9.24558	9.31363	9.07092	9.07099	9.26012	9.46909	9.68957	9.05608	9.39292	9.3189	9.3486	9.39999	9.43652	9.26351	9.55627	9.03765	9.00119	9.58105	9.24273	9.34838	9.33232	9.37186	9.55302	9.35087	9.18066	9.34142	9.47017	9.36777	9.08457	8.9405	9.39931	9.19443	9.31481	9.39958	9.38272	9.33882	9.12141	9.11115
YDL095W	11.1075	11.5659	11.6169	11.2053	11.466	11.4877	11.2112	11.5359	11.3061	11.4078	11.4705	11.4537	11.2871	11.2177	11.0841	11.3944	11.5473	11.6752	11.146	11.3549	11.4328	11.4719	11.5945	11.5081	11.3384	11.5954	11.0394	11.0679	11.5392	11.3071	11.5154	11.1017	11.3024	11.6231	11.4268	11.4828	11.3661	11.3829	11.2728	11.4217	10.8954	11.4141	11.4281	11.399	11.5547	11.3452	11.5308	11.2554	11.3395
YDL097C	11.4127	11.4203	11.4878	11.2619	11.5234	11.3914	11.4455	11.6008	11.2426	11.3445	11.4332	11.4342	11.1671	11.4308	11.4809	11.5664	11.5995	11.3446	11.4121	11.4117	11.2785	11.2572	11.3636	11.348	11.4851	11.5025	11.5008	11.6047	11.3486	11.4914	11.4109	11.2547	11.5275	11.3794	11.4663	11.4059	11.3964	11.1023	11.4146	11.6629	11.6424	11.3534	11.404	11.3535	11.3913	11.2636	11.3473	11.4265	11.496
YDL098C	7.47025	7.68711	7.67783	7.74045	7.57265	7.58411	7.51233	7.54989	7.81421	7.58087	7.57674	7.48553	7.60717	7.6204	7.68134	7.80118	7.80873	7.51277	7.66161	7.79786	7.58184	7.73392	7.64054	7.5445	7.5246	7.68948	7.84396	7.78061	7.56507	7.62055	7.5096	7.79271	7.64189	7.56967	7.63597	7.67492	7.57163	7.70573	7.58666	7.85309	7.7622	7.63876	7.38646	7.5994	7.59839	7.77784	7.5825	7.71282	7.58207
YDL099W	9.85179	9.85869	9.86348	9.68052	9.81855	9.69819	9.72134	9.78106	9.81784	9.71907	9.73478	9.72846	9.7372	9.75576	9.71477	9.99385	9.89852	9.93189	9.7396	9.91589	9.6934	9.7199	9.74794	9.67782	9.75936	9.96903	9.81991	9.84228	9.92114	9.8013	9.76401	9.74473	9.83996	9.87093	9.68979	9.58289	9.77512	9.69732	9.77687	9.83416	9.84399	9.63716	9.69264	9.75014	9.85524	9.74234	9.84467	9.71618	9.84747
YDL100C	11.1998	11.4985	11.4615	11.035	11.2442	11.2502	11.1598	11.1857	11.1959	11.2427	11.2628	11.3054	11.0588	11.2263	11.0259	11.4341	11.4702	11.3063	11.0294	11.4554	11.1832	11.1991	11.39	11.3171	11.2924	11.5302	10.94	11.129	11.3483	11.2117	11.2641	11.1315	11.2959	11.2448	11.1942	11.2484	11.2707	10.9471	10.9792	11.5234	11.1501	11.1868	11.1546	11.1208	11.2933	11.0488	11.2532	11.1179	11.1626
YDL101C	8.37293	8.14607	8.25862	8.4576	8.31126	8.38932	8.31333	8.27731	8.15877	8.28444	8.31189	8.10845	8.20024	8.57045	8.38535	8.23486	8.20109	8.24241	8.39513	8.30265	8.29939	8.13287	8.2394	8.18975	8.31512	8.24675	8.29278	8.09384	8.44704	8.44869	8.23114	8.11444	8.47814	8.63028	8.31006	8.22273	8.36141	7.97665	8.47203	8.2363	8.11104	8.42568	8.27396	8.39973	8.22394	8.3938	8.32226	8.40065	8.46009
YDL102W	9.19901	9.48805	9.4802	9.54028	9.45182	9.64059	9.2729	9.22683	9.33923	9.55044	9.4296	9.34345	9.61022	9.43614	9.27232	9.17343	9.39382	9.56731	9.28958	9.39184	9.43017	9.57293	9.53553	9.49881	9.52839	9.35908	9.29001	9.06207	9.51777	9.54981	9.4009	9.17571	9.47266	9.58633	9.45666	9.62097	9.67778	9.23406	9.47583	9.37578	9.17782	9.47691	9.37639	9.38384	9.40291	9.36019	9.43952	9.44312	9.40357
YDL103C	9.72907	9.58373	9.75732	9.8157	9.53289	9.69472	9.68951	9.69487	9.63965	9.57252	9.69379	9.62262	9.53495	9.79399	9.72888	9.72127	9.749	9.64176	9.70601	9.75304	9.53008	9.62733	9.60665	9.63895	9.82317	9.58889	9.7048	9.66706	9.75904	9.61301	9.59851	9.51542	9.78238	9.84084	9.7182	9.70625	9.67268	9.35729	9.81938	9.6272	9.69751	9.6998	9.588	9.73872	9.70635	9.70848	9.77697	9.67484	9.74753
YDL104C	7.28748	7.19216	7.2283	7.41085	7.49226	7.52439	7.65763	7.52186	7.22877	7.43946	7.34904	7.56947	7.34984	7.27728	7.47694	7.26964	7.35753	7.48153	7.71757	7.36752	7.54064	7.30677	7.29142	7.25934	7.40558	7.28351	7.72251	7.15878	7.45237	7.57698	7.32669	7.57893	7.50035	7.42092	7.20633	7.14049	7.36874	7.4147	7.46173	7.40411	7.72586	7.30844	7.45664	7.51344	7.67315	7.59553	7.15603	7.4414	7.56507
YDL105W	7.40671	7.51537	7.49058	7.63418	7.25413	7.42298	7.16572	7.19698	7.35408	7.29471	7.29464	7.19131	7.39504	7.534	7.29313	7.43936	7.41608	7.37055	7.30382	7.71054	7.22217	7.35808	7.544	7.32633	7.49318	7.35092	7.23794	7.22516	7.51052	7.52877	7.28921	7.269	7.33393	7.49463	7.45699	7.61054	7.61963	7.11676	7.31534	7.39465	7.2463	7.37043	7.13957	7.53706	7.20155	7.22293	7.46202	7.58158	7.32468
YDL106C	9.02004	8.93321	9.03085	8.9282	9.02821	8.9043	8.98439	9.11308	8.78211	8.99881	8.96204	8.98076	8.90226	8.79182	8.91189	9.06639	8.88086	9.03953	8.87166	9.05761	9.0542	8.88328	8.91953	8.95027	9.1183	9.03773	8.76094	8.84135	8.96253	9.01816	9.07552	8.75108	9.00817	9.20926	9.03806	8.96955	9.04641	8.72778	9.05527	8.85697	8.82011	8.93596	8.88516	8.85262	8.96187	8.89777	8.92734	8.91359	9.02791
YDL107W	7.89539	7.63098	7.65656	7.80989	7.92604	7.86314	8.20501	7.88385	7.80815	7.78169	7.75828	7.84411	7.85504	7.90786	8.08797	7.79614	7.70639	7.87301	8.28308	7.71145	7.7086	7.7539	7.60618	7.837	7.78295	7.60616	8.28771	7.90359	7.86638	8.06277	7.741	7.95982	8.0341	7.8722	7.82374	7.54555	7.82019	7.67835	8.06047	7.88782	8.28587	7.71136	7.87476	7.81047	7.96465	7.9383	7.73105	7.79919	8.00013
YDL108W	8.58569	8.47971	8.5117	8.58808	8.65162	8.61226	8.68673	8.6614	8.61187	8.54963	8.56103	8.54899	8.64551	8.67649	8.59604	8.66455	8.74566	8.56061	8.52818	8.67917	8.62939	8.63776	8.57421	8.43776	8.60795	8.54978	8.64146	8.70761	8.58937	8.61036	8.60692	8.63085	8.54762	8.61825	8.45048	8.57862	8.63278	8.70021	8.59858	8.64585	8.67661	8.57178	8.5972	8.57909	8.52576	8.62646	8.58764	8.57426	8.61105
YDL109C	7.97564	7.83898	7.9534	7.85178	7.95239	8.03011	7.85671	7.74031	7.84138	7.86904	8.01039	7.84869	7.82986	7.88839	7.69526	7.92024	7.94068	7.95083	8.03369	7.76848	8.13182	7.83299	7.90201	7.87726	8.02552	7.84294	7.79086	7.70491	7.88013	7.8755	7.82696	7.98291	7.83611	7.67686	7.7598	7.84826	7.8712	8.12628	7.83764	7.83812	7.84835	7.81649	7.87075	7.93653	8.12158	7.92946	7.88363	7.71617	7.85905
YDL110C	10.2959	9.46277	9.84393	10.1128	10.0594	9.78928	10.3224	10.6017	9.88052	9.84152	10.2173	10.1083	9.55911	10.0587	10.3273	10.3083	9.99476	10.226	10.3113	9.46168	10.0019	9.6852	9.71433	9.83112	9.55888	9.99426	10.3956	10.6085	10.2093	10.0294	10.1067	10.0053	9.9684	9.99072	10.1803	9.5832	9.43145	9.91967	10.1891	10.1551	10.6752	10.1436	10.1986	10.1814	10.2381	10.1028	9.83269	9.83234	10.3567
YDL111C	9.83032	9.83486	9.81729	9.97684	9.93413	9.99505	9.65909	9.80175	9.89075	9.80688	9.80711	9.68579	10.043	10.055	9.94598	9.78631	10.057	9.80284	9.93241	9.95699	9.91636	10.0642	10.0569	9.95402	9.69785	9.81704	9.97009	9.83957	9.8303	9.97847	9.87876	10.1131	9.69334	9.85205	9.89944	10.0467	10.0679	9.84022	9.84012	9.92627	10.0558	9.78713	9.83139	9.9418	9.71042	9.75059	9.91174	10.0731	9.79525
YDL112W	10.1484	10.5584	10.4118	10.4615	10.611	10.7015	10.0903	10.1654	10.282	10.6264	10.3083	10.3951	10.7629	10.3485	10.166	10.0525	10.1937	10.5719	10.2423	10.3401	10.4825	10.682	10.5015	10.5932	10.494	10.3909	10.1266	9.92895	10.4148	10.5752	10.4797	10.0878	10.2669	10.5556	10.4154	10.6547	10.8683	10.4543	10.2508	10.3259	10.0147	10.5131	10.4963	10.3537	10.2418	10.3038	10.4118	10.5195	10.4301
YDL113C	8.89387	8.88447	9.084	8.88969	9.07795	8.75006	8.79036	9.25385	8.90404	8.88805	9.25116	8.93157	8.75259	8.75896	8.76371	9.10877	8.81571	9.04491	8.84426	8.83331	9.26868	8.75997	9.08753	8.95243	8.89165	9.13492	8.83557	9.03512	8.86912	8.65537	9.06569	8.99047	9.05865	8.95431	9.11507	8.89475	8.53308	9.16257	8.97097	8.77539	8.88226	8.95558	8.89319	8.74062	8.75872	9.05823	8.85769	8.70185	9.08546
YDL115C	9.02542	8.88981	9.00082	8.88174	9.09973	8.88922	9.09934	9.23065	8.9733	8.89719	9.11036	8.95693	8.87402	9.06825	8.86099	9.08893	9.04475	9.11808	8.98674	9.02232	9.04236	8.84259	8.9393	8.82945	8.9544	9.12305	9.10214	9.16893	9.02398	8.93298	9.10023	9.13689	8.99127	9.09858	8.99366	8.82416	8.84563	9.05714	9.10016	9.01079	9.1059	8.91527	8.83559	9.05612	9.07386	9.05312	8.98533	8.92396	9.10246
YDL116W	9.79331	9.84395	9.83246	9.76702	9.72212	9.79157	9.59598	9.5688	9.67936	9.7921	9.72856	9.7142	9.88334	9.73247	9.58154	9.6653	9.63212	9.7764	9.63809	9.77339	9.79689	9.80046	9.72039	9.83566	9.80158	9.72112	9.49501	9.50403	9.69341	9.79403	9.78476	9.59216	9.69392	9.79702	9.72074	9.80816	9.91326	9.69759	9.60815	9.6174	9.63831	9.62225	9.80665	9.71175	9.66911	9.60773	9.75741	9.75307	9.73911
YDL117W	9.85286	9.81519	9.89618	9.92776	9.65466	9.80194	9.79151	9.48613	9.77985	9.77583	9.84829	9.91109	9.71664	9.89952	9.89708	9.68393	9.53256	9.59434	9.79547	9.6719	9.78289	9.80877	9.71285	9.99316	9.81417	9.63753	9.80926	9.56734	9.56798	9.75431	9.60638	9.60194	9.87425	9.59165	9.75583	10.0552	9.86151	9.87209	9.74899	9.77222	9.61254	9.68634	9.96842	9.94765	9.75343	9.70486	9.92286	9.88045	9.78484
YDL119C	8.15673	7.87507	8.00247	7.93341	7.59799	7.87507	8.16402	7.89266	8.02526	7.83284	7.84133	8.0678	7.712	8.10921	8.11979	8.07605	7.92743	7.76962	8.05055	7.83035	7.8995	7.74168	7.88055	7.96686	7.81087	7.83224	8.22256	8.18325	7.78258	7.81686	7.68725	8.17294	7.93752	7.60532	7.86348	7.94102	7.69223	8.1613	8.00102	8.11394	8.19683	7.93953	7.91511	8.04146	7.99211	7.95087	7.95343	7.93795	7.85212
YDL120W	8.55474	8.84001	8.70337	8.86131	8.32014	8.68271	8.53683	8.43729	8.73379	8.60558	8.76043	8.61134	8.2585	8.72223	8.80093	8.79721	8.60366	8.37425	8.74317	8.82527	8.48594	8.59916	8.68291	8.79576	8.56748	8.61894	8.95403	8.91549	8.44637	8.47492	8.45299	8.79849	8.39802	8.62527	8.62519	8.37622	8.54272	8.52974	8.52428	8.74138	8.83787	8.54226	8.99292	8.55108	8.49295	8.47758	8.51641	8.88532	8.54252
YDL121C	9.0288	9.39799	9.10764	9.16193	9.24713	9.27606	8.99439	9.08088	9.47526	9.3635	9.08018	8.89556	9.27196	9.4075	9.13681	9.28214	9.39562	9.19926	9.06102	9.61847	8.89678	9.22127	9.18703	9.27426	9.22729	9.5073	9.0684	9.29905	9.20106	9.29097	9.3161	9.12527	9.02918	9.27314	9.0544	9.45664	9.48896	8.92265	8.98547	9.1921	9.17088	9.00455	9.18747	9.01455	9.02321	9.13034	9.42766	9.22012	9.13105
YDL122W	10.7133	10.9526	10.8207	10.9531	10.8991	11.024	10.6367	10.6508	10.8362	10.8924	10.6962	10.8028	11.1592	10.8904	10.8775	10.6041	10.7681	10.8372	10.8877	10.7463	10.829	11.1505	10.8885	11.0062	10.9035	10.8402	10.7681	10.6172	10.7997	10.9785	10.9256	10.6281	10.8032	10.86	10.998	11.0235	11.1777	10.7916	10.774	10.7385	10.8124	10.7897	10.8652	10.8427	10.7804	10.7221	10.7405	10.9437	10.8632
YDL123W	8.39143	8.5434	8.55579	8.49484	8.87311	8.59483	8.29402	9.10884	8.51126	8.63144	8.7977	8.72385	8.43247	8.28337	8.56597	8.73869	8.46896	8.6665	8.47924	8.55935	8.5858	8.66224	8.83853	8.63158	8.44819	8.73916	8.63388	8.91775	8.49198	8.45018	8.84395	8.76378	8.56729	8.62468	9.00319	8.35851	8.34784	8.88825	8.57794	8.34603	8.72339	8.52818	8.65727	8.26658	8.54093	8.70308	8.40269	8.45441	8.92939
YDL124W	11.8364	12.245	12.7297	12.4078	11.5094	12.108	11.5706	12.1176	12.2728	12.0606	12.1258	12.4816	11.1931	11.3915	12.6336	12.8716	12.0443	11.9677	11.7198	12.0437	12.2563	12.4908	12.5413	11.9255	12.2365	11.5586	12.276	12.6179	11.7404	11.3756	11.7591	11.441	11.8724	11.5192	12.5323	11.4017	11.2055	11.8997	11.9301	12.0413	13.0772	11.2572	12.2816	11.9418	12.1344	11.7013	12.1768	12.0737	12.5491
YDL125C	10.7128	11.3452	11.6544	11.5299	11.0477	11.3241	10.6713	11.4247	11.485	11.3758	11.273	11.4803	10.619	10.6907	11.3766	11.805	11.3222	11.3238	10.7329	11.483	11.5485	11.6865	11.9048	11.3054	11.0822	11.2027	11.3179	11.7213	11.1064	10.6619	11.1176	11.1576	10.8893	11.1732	11.7772	10.7356	10.643	11.8192	10.961	11.0743	11.7747	10.8505	11.5173	10.7167	11.0098	11.1576	11.3774	11.1588	11.6719
YDL126C	13.1577	13.0453	13.1229	12.8318	13.1747	12.8869	13.12	13.2477	12.8684	13.0137	13.2745	13.2084	12.9041	12.8758	12.7755	13.0545	13.0831	13.1897	12.9017	12.8668	12.8458	12.8642	12.9967	13.049	13.092	13.3102	12.7024	12.9595	13.0963	13.1057	13.138	12.6387	13.2658	13.038	13.1649	13.0921	13.0793	12.7488	13.0315	13.2378	12.8721	13.0016	12.9591	13.0551	13.2538	13.0435	12.9951	12.943	13.0655
YDL127W	9.13206	9.09855	8.92927	9.17126	8.66772	8.98204	9.20246	8.4137	9.0364	9.05694	8.80816	8.86032	8.75506	9.23522	9.25054	8.99117	8.8455	8.63166	9.08458	9.24888	9.2328	9.13334	8.95811	8.74544	8.7892	8.55265	9.36906	8.97665	8.85004	8.61338	8.7089	9.23856	8.65323	8.95981	8.85077	9.09208	8.81671	9.04642	8.73197	9.06442	9.20509	9.04853	8.77774	9.22303	8.99212	8.83775	9.00592	9.28501	8.86309
YDL128W	10.9935	10.8039	10.8949	10.8048	10.9218	10.8042	10.8974	11.0045	10.7398	10.8533	11.0173	10.9755	10.9536	10.7585	10.8107	10.7468	10.76	10.9017	10.9288	10.6915	10.8787	10.9099	10.8479	10.701	10.7756	10.8085	10.8309	10.7926	10.8885	10.9092	10.9861	10.6955	10.8633	10.8452	10.8756	10.941	10.88	10.8735	11.0627	10.9006	10.7887	10.9686	11.0536	10.8874	10.9834	10.9738	10.8683	10.8097	10.8141
YDL129W	6.77613	7.49996	7.27462	7.11038	7.26771	7.49688	7.05736	7.39333	7.25439	7.11152	7.25862	6.93257	7.68316	7.46581	7.08263	7.02536	7.33557	6.97192	7.41087	7.45643	7.39981	7.21048	7.52215	7.24538	7.21934	7.1995	7.12385	7.20544	7.11318	7.61325	7.3879	7.37602	7.11266	7.31541	7.31042	7.5059	7.45548	7.36705	7.34895	7.12824	7.13998	7.32022	7.45012	7.06097	6.74876	7.54304	7.27878	7.30361	7.29913
YDL130W	12.43	12.8207	12.5846	12.6773	12.605	12.6056	12.354	12.4517	12.8923	12.6727	12.2953	12.4952	12.7172	12.8826	12.6359	12.6949	12.7675	12.3289	12.5559	12.9213	12.3318	12.6906	12.4905	12.7929	12.5522	12.6428	12.6863	12.8	12.5344	12.6287	12.6621	12.9047	12.4577	12.6594	12.4992	12.8278	12.8684	12.6363	12.5089	12.5821	12.4751	12.6974	12.342	12.6891	12.3532	12.627	12.8751	12.7299	12.6495
YDL130W-A	9.594	8.96904	9.06746	9.24447	8.60013	8.59779	9.3256	9.33517	9.06405	8.76376	9.27521	9.26788	8.32852	8.80909	9.3637	9.51959	9.35081	9.04194	9.31301	8.7147	9.03221	8.69939	8.89985	8.65752	8.66944	8.92111	9.60997	9.86318	8.9645	8.78303	8.89331	8.80718	9.03842	8.92723	8.92705	8.71842	8.31226	8.55058	9.11445	9.43656	9.94679	8.79983	9.12501	9.35121	9.34379	8.90694	8.72562	9.19447	9.14646
YDL131W	12.7375	11.6399	11.5172	11.3145	12.9257	11.6054	11.6621	12.0715	11.2605	12.127	12.0217	11.9098	11.6268	11.7705	11.4025	11.9211	11.6251	12.8165	11.1137	11.6542	11.7296	11.5128	11.6245	11.4453	12.6404	12.4128	11.2655	12.3203	12.3905	11.6457	12.3712	12.5735	11.717	11.4197	12.0604	11.4483	11.8156	12.3455	11.7164	11.725	11.6512	11.4594	12.0142	11.4674	11.4471	11.363	11.602	11.3642	11.4615
YDL132W	10.5602	10.4492	10.5372	10.2795	10.7046	10.2993	10.3942	10.544	10.3312	10.3387	10.6315	10.4303	10.4303	10.2732	10.2384	10.4289	10.5188	10.6883	10.3513	10.322	10.3607	10.2831	10.4548	10.5497	10.4098	10.7491	10.2534	10.3793	10.5557	10.5192	10.5908	10.4023	10.6577	10.602	10.5565	10.5965	10.4411	10.3922	10.3518	10.4927	10.2024	10.4438	10.2685	10.3165	10.4823	10.4634	10.3079	10.2822	10.4187
YDL133C-A	11.6676	11.7371	11.5372	11.5946	11.6255	11.5089	11.787	11.6314	12.3444	12.2677	11.4746	11.6903	11.8797	11.7984	11.4876	11.6123	11.759	11.601	11.5601	11.9373	11.4897	11.5371	11.6077	11.8862	11.6211	12.0469	11.8051	11.8059	11.6653	11.5141	11.7096	12.0422	11.4903	11.8138	11.66	11.8813	11.7383	11.7493	11.5233	11.7107	11.3394	11.637	11.3764	11.5398	11.5927	11.8431	11.8542	11.795	11.6171
YDL133W	9.11018	9.16079	9.16611	9.0267	8.97288	8.8937	8.95299	9.16701	9.19845	9.15167	9.00011	9.01721	9.00775	8.99102	9.10086	9.17582	9.03111	9.06706	9.05326	9.23556	9.35992	9.04027	9.20197	9.00122	8.9265	9.20049	9.05246	9.11952	9.01974	9.03688	9.00052	9.3131	9.11004	9.07602	8.98207	8.93258	8.92563	9.25423	9.09675	9.06146	9.02046	9.10346	8.90256	9.02347	8.98705	9.05901	9.05676	9.07293	9.00509
YDL134C	10.918	10.7303	10.8479	10.7572	10.9104	10.7248	10.8145	10.9313	10.7789	10.7935	10.9626	10.8035	10.8029	10.707	10.7412	10.8768	10.8835	10.8476	10.8124	10.7463	10.8529	10.8071	10.8827	10.7492	10.7714	10.8334	10.7357	10.9627	10.7949	10.7914	10.8744	10.8291	10.8491	10.8229	10.9665	10.8225	10.701	10.9091	10.8387	10.8026	10.975	10.8027	10.7062	10.7452	10.7933	10.8509	10.8149	10.7338	10.8575
YDL135C	9.7239	9.49499	9.47726	9.39434	9.49594	9.36897	9.66858	9.49684	9.49659	9.52498	9.53308	9.49123	9.28354	9.43963	9.44027	9.67701	9.62421	9.45956	9.62585	9.66363	9.38915	9.30368	9.4018	9.27599	9.50294	9.64786	9.71143	9.53538	9.52254	9.41348	9.44493	9.39669	9.5256	9.59096	9.43665	9.36693	9.35811	9.25641	9.40253	9.64668	9.65485	9.4854	9.42375	9.41594	9.49437	9.43253	9.43521	9.42117	9.45279
YDL136W	11.3972	11.2853	11.0048	11.1526	11.7079	11.0222	11.2417	11.3971	11.3747	11.1862	11.218	10.8161	11.8168	11.301	11.0893	11.0689	11.7522	11.4181	11.5054	11.4286	10.8846	11.1824	10.979	11.6863	11.0695	11.615	11.16	11.252	11.4974	11.6312	11.5502	11.752	11.3056	11.5717	10.959	11.6588	11.7227	11.1246	10.971	11.4641	11.0145	11.5466	10.8269	11.019	11.29	11.5882	11.2317	11.2168	11.1183
YDL137W	12.234	12.1032	12.1598	11.8774	12.0368	11.7646	12.1897	12.1869	12.1378	11.9713	12.1095	12.0256	11.927	11.886	11.9664	12.2912	12.3902	12.2167	11.9458	12.0951	11.9578	12.0032	12.2069	11.9347	11.9245	12.3643	11.9641	12.1723	12.1955	11.8714	12.0175	12.0092	12.034	11.9902	11.9909	11.9919	11.7308	11.9153	11.9838	12.2384	12.1681	11.9467	11.942	12.0269	12.2189	11.9875	12.0602	11.9668	11.9774
YDL138W	8.47161	8.49138	8.57099	8.64014	8.46185	8.3243	8.4816	8.15799	8.44755	8.47577	8.42352	8.56803	8.30347	8.25684	8.48986	8.61983	8.27204	8.37397	8.56502	8.62665	8.62297	8.16117	8.44608	8.33266	8.82941	8.24689	8.30409	8.39177	8.34474	8.36688	8.57658	8.66208	8.71881	8.32913	8.40405	8.29786	8.33619	8.69575	8.54466	8.30192	8.55924	8.27584	8.46679	8.58281	8.56375	8.38238	8.46464	8.45086	8.31893
YDL139C	7.06658	6.95301	7.03618	6.96785	6.8109	6.86646	7.02289	7.13514	7.06555	6.83972	7.02093	6.74591	7.03658	7.08982	6.9768	7.06628	7.21808	6.82397	7.09366	7.07677	6.96597	6.77175	6.87876	7.05797	6.92393	7.06432	6.96351	7.21884	6.83668	7.0419	7.15658	7.46878	7.0694	6.96222	6.91267	6.98917	6.93506	7.13452	7.00055	6.98036	7.07927	7.01305	6.91411	6.8494	7.08573	7.04309	6.9546	6.91262	6.94941
YDL140C	11.5754	11.8196	11.8003	11.7302	11.8547	11.8065	11.5837	11.5377	11.6007	11.7972	11.7673	11.8307	11.8195	11.559	11.5967	11.5092	11.4552	11.8025	11.6307	11.5805	11.5591	11.8624	11.7503	11.7625	11.8925	11.7497	11.5527	11.5211	11.7587	11.7881	11.7	11.3363	11.8247	11.7693	11.8296	11.8405	11.8967	11.5819	11.7192	11.6251	11.42	11.7692	11.7145	11.6822	11.6593	11.6708	11.7015	11.785	11.7736
YDL141W	9.37492	9.42239	9.45655	9.22952	9.47019	9.56665	9.45166	9.29281	9.39641	9.42056	9.42508	9.58747	9.36101	9.23616	9.32537	9.39956	9.29439	9.51899	9.32693	9.49162	9.51575	9.31545	9.46744	9.40059	9.51185	9.6231	9.23629	9.24232	9.47424	9.26619	9.43223	9.27873	9.38145	9.48834	9.5648	9.37447	9.28154	9.49638	9.36187	9.37098	9.176	9.31805	9.49925	9.37773	9.36046	9.32397	9.42319	9.29619	9.2246
YDL142C	8.50625	8.24844	8.35659	8.22214	8.39615	8.27432	8.54755	8.57045	8.38651	8.26255	8.51359	8.37932	8.20383	8.15974	8.45465	8.43936	8.49418	8.45133	8.42608	8.4015	8.57085	8.2018	8.45461	8.19314	8.35274	8.53856	8.34684	8.57251	8.28891	8.2884	8.38009	8.69473	8.45307	8.52439	8.43438	8.30832	8.12838	8.51103	8.37337	8.30217	8.44828	8.38602	8.27853	8.27358	8.3612	8.39829	8.41592	8.2837	8.35428
YDL143W	11.2704	11.4651	11.3535	11.351	11.4931	11.5047	11.3155	11.3432	11.3208	11.4202	11.2333	11.3442	11.4955	11.5677	11.3375	11.3878	11.413	11.2675	11.3486	11.5005	11.2399	11.4637	11.328	11.4026	11.3726	11.4855	11.3822	11.368	11.2959	11.5411	11.3612	11.2102	11.4034	11.3641	11.372	11.519	11.6003	11.1872	11.3388	11.522	11.4019	11.4084	11.4017	11.4208	11.292	11.2761	11.4949	11.4564	11.4187
YDL144C	9.48462	9.29105	9.48424	9.37252	9.45563	9.44993	9.69846	9.65674	9.50958	9.46165	9.46373	9.67332	9.46156	9.37491	9.71996	9.44867	9.50195	9.46895	9.65067	9.34485	9.3792	9.45937	9.33571	9.35208	9.39847	9.35855	9.63976	9.57979	9.53103	9.65137	9.53105	9.39261	9.67771	9.36855	9.44481	9.48046	9.53129	9.23432	9.58342	9.57665	9.82249	9.3431	9.33718	9.44001	9.65491	9.49124	9.49295	9.47426	9.63502
YDL145C	11.9136	12.0206	12.0664	11.9175	12.1478	12.064	11.9472	11.9855	11.7896	12.0075	12.0455	12.1138	12.0023	11.7971	11.8146	11.8461	11.8822	12.1893	11.8615	11.8842	11.9764	12.0189	11.9577	12.0752	12.0791	12.0764	11.7308	11.659	12.065	12.0119	11.9995	11.6661	12.0802	12.0553	12.0591	11.9663	12.0618	11.8575	11.9679	11.9258	11.6149	12.0371	12.0675	11.956	12.0308	12.0169	12.0031	11.8833	12.0211
YDL146W	8.19713	8.06901	8.31093	7.77453	8.55504	8.22705	8.32014	8.47208	8.08382	8.0656	8.28631	8.41192	7.77176	8.07206	8.11848	8.42462	8.23781	8.47408	7.98322	8.00222	8.46481	7.8586	8.19447	8.14848	8.24228	8.46405	7.86283	8.19566	8.34264	8.01052	8.34939	8.29792	8.24116	8.07859	8.3192	7.93884	7.75013	8.5466	8.06147	8.06835	8.0142	8.02619	8.27695	8.05492	8.34016	8.327	8.03883	7.90457	8.2163
YDL147W	11.3885	11.3503	11.5572	11.3231	11.5272	11.4315	11.3314	11.439	11.3566	11.3305	11.4703	11.4092	11.2331	11.4098	11.3458	11.5934	11.4975	11.4452	11.3279	11.4361	11.3518	11.4576	11.3475	11.2875	11.5942	11.5018	11.3721	11.4653	11.3299	11.4225	11.3754	11.199	11.4703	11.3917	11.5353	11.3535	11.2996	11.25	11.421	11.4359	11.537	11.2369	11.3789	11.4066	11.3043	11.2946	11.3224	11.369	11.4813
YDL148C	10.1343	10.6667	10.408	10.6028	10.5126	10.7096	9.90243	10.1166	10.4571	10.5851	10.0968	10.1498	10.9107	10.6089	10.3633	10.0252	10.4502	10.3962	10.3659	10.5464	10.4546	10.8949	10.5674	10.5344	10.405	10.3772	10.3849	9.95323	10.3122	10.6748	10.4248	10.1504	10.0859	10.3745	10.3004	10.8452	10.934	10.2852	10.3794	10.4422	10.3015	10.4766	10.4888	10.4463	10.1467	10.1927	10.4798	10.6987	10.4414
YDL149W	8.14215	7.69092	8.1082	8.07888	7.81476	7.68334	7.90868	7.89588	7.89212	7.79168	8.1518	8.01122	7.54044	7.88082	7.92702	8.01459	7.76622	8.00482	7.87194	7.52004	7.95788	7.72426	8.00029	7.60088	7.94093	7.88778	7.99424	7.89506	8.06474	7.84472	7.61736	7.64923	8.10373	7.84593	7.9759	7.77611	7.50445	7.97125	8.00467	7.75912	8.01384	7.71687	7.91216	8.05467	8.09778	7.9727	7.92317	7.92737	7.96031
YDL150W	9.69704	10.0888	9.89874	10.0389	10.0487	10.0821	9.62234	9.72268	10.026	9.9375	9.66494	9.78191	10.35	10.2339	10.0284	9.79002	10.0409	9.74367	10.0456	10.1073	9.89228	10.3499	10.008	10.0205	9.86605	9.78047	10.2163	9.94204	9.81356	10.124	9.99602	10.034	9.71231	9.90723	9.93027	10.2223	10.3789	9.94793	9.95453	10.0116	10.0717	10.0678	9.92154	10.0677	9.7917	9.89804	10.1137	10.1741	10.0206
YDL153C	10.2992	10.8462	10.5772	10.7481	10.7874	10.9189	10.1158	10.4686	10.6819	10.7509	10.3282	10.3109	11.1312	10.9161	10.5851	10.3815	10.6759	10.6027	10.5605	10.8493	10.6371	11.0773	10.6939	10.7769	10.5854	10.5783	10.6975	10.2899	10.5611	10.9154	10.7545	10.4423	10.3245	10.7002	10.569	11.0277	11.1897	10.4272	10.5936	10.5715	10.6832	10.7462	10.5688	10.6878	10.3558	10.4767	10.7873	10.8098	10.683
YDL154W	7.3797	7.03353	7.05804	7.04462	6.93176	7.42946	7.13777	6.78991	7.1854	7.16063	6.9249	7.33789	6.84221	7.11316	7.33891	7.49293	6.69559	6.86586	7.05111	7.0632	7.38072	6.92383	6.85457	7.12538	7.1313	7.01125	7.15302	7.05125	6.92388	7.08668	7.29023	7.18605	7.05501	7.28516	6.97375	6.9952	6.77532	7.58105	7.10794	7.02352	7.38922	6.94212	7.29011	6.94106	7.0777	7.04423	7.13989	6.8082	7.15942
YDL155W	9.59875	9.57268	9.57825	9.60324	9.50689	9.51688	9.42307	9.52146	9.68303	9.60643	9.43559	9.49494	9.63386	9.61034	9.60551	9.53508	9.51204	9.58773	9.47591	9.67333	9.50144	9.61434	9.52326	9.56558	9.58023	9.58761	9.5195	9.4192	9.69747	9.59157	9.48256	9.48792	9.59946	9.70185	9.56085	9.59263	9.59998	9.51966	9.60225	9.54511	9.36612	9.64714	9.55377	9.54894	9.52246	9.65218	9.58911	9.58968	9.56507
YDL156W	7.73146	7.69029	7.90905	7.95788	7.84193	7.95059	7.82751	7.46895	7.81593	7.95857	7.62845	7.90412	7.9239	7.78092	7.6352	7.61733	7.76196	7.98039	7.71572	7.799	7.7339	7.73813	7.84928	7.7267	7.99461	7.65195	7.56462	7.42447	7.91334	7.94953	7.70429	7.48448	7.86212	7.89007	7.77776	7.72476	7.9304	7.65338	7.85636	7.84067	7.62175	7.73179	7.86178	7.91647	7.92451	7.87891	7.94432	7.79201	7.8127
YDL157C	8.96586	9.14907	8.76119	8.75829	8.64583	8.73802	8.90404	8.83603	9.11426	8.9016	8.70481	8.6251	9.07987	8.96846	8.77883	8.8528	9.21641	8.92225	8.88419	9.13864	8.66975	8.68333	8.77221	9.08416	8.726	9.27615	8.79703	8.83382	9.05437	8.76608	8.87457	8.99457	8.84182	9.19587	8.70737	8.98205	9.10798	8.73006	8.72676	8.9773	8.6482	8.98753	8.52071	8.83585	8.8865	8.77477	8.90925	8.8009	8.6453
YDL158C	6.27409	6.29433	6.25392	6.24945	6.12018	6.15273	6.17709	6.04905	6.54431	6.27983	6.07468	6.09211	6.41348	6.51529	6.24726	6.30109	6.55405	6.03673	6.19684	6.50743	6.06805	6.0311	6.19574	6.18156	6.12421	6.50747	6.39213	6.37401	6.389	6.30153	6.1663	6.57507	6.24195	6.34116	6.17844	6.14496	6.25043	6.29072	6.08159	6.32418	6.18739	6.34308	6.10617	6.3596	6.04367	6.23495	6.30682	6.27906	6.0125
YDL159W	8.72034	8.76885	8.78165	8.93998	8.76811	8.70654	8.81857	8.91888	8.64524	8.68431	8.87754	8.61555	8.94814	8.73822	8.73013	8.81358	8.82429	8.88523	8.80339	8.72737	8.88257	8.81231	8.87398	8.8281	8.71489	8.88321	8.63507	8.66695	8.86611	8.73691	8.94179	8.89972	8.87234	8.77722	8.70653	8.89923	8.81469	8.79257	8.93714	8.78433	8.67494	8.97015	8.75726	8.6246	8.71385	8.67708	8.75308	8.67001	8.66959
YDL160C	9.04863	9.18627	9.50036	9.35891	9.47983	9.37628	8.8644	8.95674	9.19179	9.38144	9.42081	9.4161	9.16744	8.96559	9.08988	8.95595	8.80553	9.36073	8.88342	9.10514	9.40158	9.34371	9.49176	9.29177	9.3815	9.24614	8.82384	8.77548	9.1725	9.34388	9.1345	8.57173	9.13514	9.19791	9.33336	9.29073	9.1697	9.32863	9.23261	9.02821	8.70054	9.10408	9.3668	9.34687	9.02019	9.23782	9.34227	9.31995	9.39055
YDL160C-A	6.46083	6.61188	6.49361	6.67116	6.58493	6.60322	6.52908	6.70973	6.74304	6.6475	6.50791	6.42062	6.58371	6.90624	6.56047	6.57809	6.70457	6.52284	6.62468	6.78877	6.51235	6.49885	6.61052	6.59811	6.46628	6.76667	6.77358	6.83045	6.40544	6.59953	6.41157	6.7724	6.51208	6.59081	6.61139	6.59852	6.63449	6.80279	6.48794	6.62731	6.74004	6.3987	6.53885	6.59731	6.4761	6.63625	6.69101	6.75566	6.30056
YDL161W	9.83635	9.81041	9.87442	9.7709	9.98782	9.7241	9.88742	9.76277	9.74907	9.75108	9.9095	9.75836	9.74122	9.87382	9.71908	9.90438	9.85703	9.78937	9.77713	9.92736	9.79951	9.66242	9.84542	9.66383	9.88171	9.80273	9.84139	9.91029	9.80792	9.86227	9.86664	9.69528	9.88784	9.85532	10.0138	9.84858	9.80813	9.68224	9.78478	9.80701	9.80671	9.77691	9.74783	9.75177	9.81935	9.79818	9.83744	9.74489	9.82116
YDL164C	9.40735	9.62676	9.74032	9.7279	9.71666	9.75291	9.40752	9.43712	9.56828	9.7021	9.47666	9.50622	9.7508	9.68156	9.50041	9.42569	9.66701	9.69123	9.54263	9.69032	9.59025	9.64064	9.71822	9.59731	9.70794	9.64086	9.53989	9.22166	9.76922	9.6746	9.44509	9.43421	9.64896	9.87658	9.72448	9.64075	9.70828	9.30052	9.65548	9.69103	9.34319	9.69297	9.61314	9.58167	9.58019	9.5802	9.63466	9.66004	9.55306
YDL165W	8.6403	8.62036	8.69294	8.61839	8.67281	8.67506	8.82184	8.79537	8.76255	8.65682	8.63748	8.66323	8.67594	8.85372	8.75098	8.72162	8.81543	8.56811	8.70864	8.85755	8.65516	8.71097	8.7561	8.69051	8.62687	8.67583	8.76667	8.84258	8.61338	8.61995	8.52492	8.8296	8.63556	8.54229	8.62527	8.70922	8.5794	8.70825	8.67158	8.73434	8.8781	8.5757	8.64296	8.77509	8.71461	8.58949	8.77381	8.83577	8.6907
YDL166C	9.16456	9.3016	9.10207	9.23625	9.25964	9.30189	9.1605	9.36332	9.48737	9.31894	9.05825	9.14881	9.55805	9.42927	9.32176	9.25394	9.42295	9.22046	9.25198	9.41013	9.13478	9.38196	9.09649	9.29183	9.25204	9.24272	9.46881	9.29384	9.27665	9.37799	9.29715	9.26541	9.26349	9.32125	9.24577	9.34845	9.61099	9.19784	9.23869	9.28493	9.21527	9.41019	9.15979	9.21665	9.21931	9.33218	9.33825	9.3804	9.2303
YDL167C	9.90243	10.3615	10.1121	10.2477	10.1791	10.4373	9.73842	9.68777	10.1168	10.2489	9.79982	10.0208	10.5301	10.2648	10.1009	9.80077	10.0697	10.1303	10.1079	10.2298	10.0846	10.4654	10.2131	10.3107	10.2321	9.94005	10.0027	9.57752	10.1499	10.3792	10.1149	9.99625	9.89652	10.0396	10.1376	10.4537	10.6728	10.0499	10.0264	10.1507	10.082	9.99719	10.2316	10.1325	9.90046	9.84744	10.1014	10.314	10.0887
YDL168W	11.0603	10.7473	10.125	10.0977	10.0234	9.96007	10.9284	11.1255	10.0819	10.1082	10.9643	10.0622	10.2014	10.1694	10.0658	10.9738	10.8412	10.5209	10.782	10.1928	10.8739	10.1563	10.1157	10.6247	10.0616	10.9494	10.158	10.1677	10.5519	10.0536	10.8177	10.6785	10.7112	10.6501	9.92329	10.551	10.4162	9.8657	9.88338	10.959	10.2115	10.7033	10.1631	10.2063	10.9531	10.703	10.1488	10.1848	10.0186
YDL169C	6.78976	6.33071	6.99364	6.76203	6.64579	6.24496	6.44909	7.12406	6.67942	6.61623	6.74859	6.87048	6.06562	6.53092	7.09734	6.78751	6.65704	6.62592	6.92107	6.08841	6.48506	6.44666	6.79428	6.16115	6.40392	6.56032	7.09188	7.42461	6.50224	6.51876	6.51112	6.2631	6.71132	6.42968	6.72407	6.20721	5.86264	6.52081	7.08103	6.64213	7.50355	6.53018	6.8343	6.84071	6.58789	6.65529	6.39074	6.80567	6.86516
YDL170W	9.20411	9.62856	9.92413	9.10513	9.714	9.8709	9.81441	9.26383	9.35245	9.85049	10.0154	9.9154	9.08359	9.69231	9.25782	9.69378	9.49506	9.35431	8.95324	9.63927	10.2741	9.10499	10.2785	9.58043	10.0534	9.22868	9.21144	9.35515	9.32659	9.35532	9.5437	10.7164	9.42501	9.20888	9.52403	9.23683	9.31086	10.6791	9.41041	9.60543	9.11219	8.92887	9.98443	9.41481	9.40011	9.5362	9.57484	9.34325	9.11769
YDL171C	11.0653	11.4016	11.3144	11.5157	10.9837	11.2322	10.9637	10.6097	11.188	11.3902	11.4317	11.2914	10.8761	11.2201	10.8171	10.9251	10.7686	11.0501	11.0688	11.0852	11.3686	11.3284	11.5255	11.5329	11.2865	10.6222	11.0599	10.9248	11.0443	11.0251	10.9937	11.2993	11.2536	11.3954	11.2629	11.0696	11.2343	11.7952	11.3667	11.0474	10.5395	11.1516	11.6731	11.0839	10.8122	11.3195	11.2184	11.2642	11.0592
YDL173W	9.98637	10.093	10.0838	10.0514	10.2463	10.0992	10.3203	10.3665	10.175	10.0549	10.1889	10.0586	10.1632	10.0547	10.2223	10.2822	10.3804	10.1412	10.2674	10.167	10.2952	10.166	10.1894	10.0744	9.99542	10.1632	10.3345	10.3334	10.1695	9.99909	10.2106	10.2924	10.1535	10.2103	10.0564	10.1298	10.0485	9.99254	10.1626	10.344	10.2699	10.274	10.1345	10.0599	10.2199	10.1989	10.1047	10.267	10.1712
YDL174C	11.2131	10.8717	10.8344	10.9151	11.2249	11.2401	11.6455	11.5358	10.8209	10.7787	11.5385	11.164	10.7288	11.1187	11.2605	11.0264	10.8823	11.1777	11.4935	10.7617	11.4071	10.8034	10.8497	11.1389	10.6943	11.0603	11.2474	11.3911	11.4776	10.8489	11.0094	10.743	11.4597	11.3133	11.2434	11.0641	10.5458	10.7026	11.2979	11.3941	11.1206	11.607	11.3565	11.1552	11.0495	11.3888	11.0447	11.0985	11.2697
YDL175C	8.22502	8.29266	8.15273	8.14291	8.35086	8.41113	8.22272	8.49946	8.31592	8.29263	8.31671	8.20605	8.16227	8.40777	8.27067	8.28409	8.32244	8.14377	8.37013	8.4562	8.45458	8.27294	8.2594	8.13143	8.24002	8.2689	8.44994	8.52539	8.21572	8.22361	8.30825	8.59241	8.08304	8.29114	8.26475	8.23335	8.24485	8.51162	8.18325	8.27194	8.30936	8.32853	8.40286	8.24696	8.20448	8.31397	8.33366	8.30481	8.22284
YDL176W	8.70556	8.69541	8.82813	8.67041	8.59644	8.70871	8.56097	8.62618	8.72032	8.63439	8.65418	8.74157	8.72252	8.60488	8.55122	8.77382	8.68423	8.73318	8.59903	8.79432	8.77869	8.7315	8.74909	8.66887	8.80883	8.55385	8.64982	8.5451	8.75304	8.61685	8.62322	8.81261	8.74738	8.79457	8.75945	8.58852	8.64781	8.76469	8.77447	8.59523	8.54923	8.70181	8.64262	8.58885	8.60796	8.76336	8.60696	8.58507	8.54708
YDL177C	7.68747	7.72335	7.82563	7.72583	7.56866	7.82317	7.88973	7.58625	7.99384	7.7084	7.62401	7.72999	7.8733	7.69906	7.69672	7.9214	7.7339	7.75637	7.86019	8.02103	7.95896	7.61721	7.93415	7.69753	7.68153	7.7129	7.84699	8.00993	7.73191	7.60983	7.66783	8.09573	7.83191	7.81765	7.67723	7.6961	7.52611	8.12971	7.78059	7.7852	7.80877	7.72722	7.61465	7.59797	7.6545	7.85746	7.7513	7.84248	7.57539
YDL178W	10.416	10.3142	10.283	10.5156	10.471	10.609	10.5864	10.4754	10.3987	10.3952	10.4391	10.4335	10.3949	10.5912	10.6964	10.4095	10.2843	10.4439	10.5529	10.3008	10.5251	10.4889	10.253	10.5127	10.5412	10.2745	10.6098	10.5808	10.359	10.402	10.5357	10.3903	10.75	10.3758	10.6494	10.5929	10.4303	10.2571	10.6033	10.3862	10.6257	10.4368	10.6016	10.3174	10.4699	10.5155	10.6705	10.3869	10.5906
YDL179W	9.07294	9.16002	9.52524	9.30876	9.3317	9.35658	9.32529	9.26849	9.15368	9.10912	9.40717	9.39768	8.99683	9.20467	9.59868	9.19914	9.34912	9.29649	9.3674	9.1563	9.32176	9.30972	9.31002	9.28777	9.25138	8.93422	9.54	9.40385	9.27086	9.1947	9.04162	9.41612	9.34474	8.89535	9.21027	9.31706	9.25997	9.36889	9.41371	9.30527	9.44115	9.18159	9.48477	9.29252	9.35666	9.2269	9.48604	9.29053	9.33857
YDL180W	9.37086	9.25162	9.1512	9.09697	9.00188	9.02033	9.36368	9.183	9.06835	9.15477	9.47558	9.12343	9.13092	9.05983	9.09196	9.24083	9.091	9.16306	9.22809	9.06456	9.44765	9.09192	9.18787	9.23441	9.04692	9.05735	9.28964	9.34805	9.10084	9.03781	9.0322	9.56765	9.29276	9.02419	9.06695	9.21767	9.01195	9.40352	9.11233	9.20645	9.00569	9.14427	9.08368	9.02629	9.27278	9.10577	9.03808	9.07799	9.08776
YDL181W	9.48769	9.22319	9.2572	9.90444	8.76936	9.3308	9.86151	9.91037	9.60971	9.44639	9.84085	9.49651	9.55483	9.10895	9.85003	9.28636	9.51656	9.29063	9.93958	9.29312	9.30767	9.60674	9.12426	9.45163	8.73642	8.94648	9.92085	9.69855	9.39579	9.65552	9.0219	8.76609	9.49493	9.23679	9.35145	9.66843	9.28953	8.5946	9.54988	9.81858	10.0191	9.29621	9.20795	9.74294	9.79702	9.53611	9.44026	9.83457	9.66123
YDL182W	13.0784	11.1878	11.0661	10.9004	13.5544	11.5622	11.301	12.3907	10.9229	12.3885	11.5519	11.5608	11.854	11.6879	11.3156	11.679	11.6972	13.5228	10.9364	10.9496	11.7049	11.257	11.3394	11.3376	13.1929	12.621	10.5769	12.6201	12.7417	11.6629	12.6102	12.992	11.6217	11.1143	12.2672	11.1986	12.0262	12.6147	11.6093	11.4189	11.9013	11.1273	11.3858	10.9425	11.3291	11.5194	11.2522	10.8691	11.3356
YDL183C	8.37919	7.58141	7.62323	7.78774	8.71762	7.81046	7.8669	8.20391	7.66385	8.15999	7.87837	7.76653	7.91753	7.90056	8.14421	7.74834	7.62443	8.48516	8.04595	7.61213	8.10002	7.60214	7.86415	7.70317	8.64687	7.90737	8.13652	8.52575	8.1009	7.93697	7.88069	8.35157	7.75072	7.74878	7.92336	7.59557	7.76432	8.45113	8.15093	7.6529	8.45501	8.01538	7.83039	7.63033	7.69674	8.01745	7.60921	7.71952	7.9577
YDL184C	11.2391	11.4334	11.1725	11.1505	11.1591	11.0423	11.2247	10.9915	11.6665	11.5629	11.0681	11.1626	11.214	11.3534	11.1357	11.2827	11.3481	11.0242	11.0775	11.5526	11.0382	11.0761	11.1756	11.3728	11.1463	11.6098	11.2462	11.381	11.1857	11.1505	11.2378	11.4549	11.1349	11.3614	11.2007	11.4969	11.3787	11.2505	11.1108	11.2375	11.0076	11.2644	10.9423	11.0415	11.0672	11.3276	11.3417	11.2852	11.1511
YDL185W	13.0105	13.1393	13.0871	12.9719	12.9557	12.8505	12.8233	13.1432	12.8552	12.9869	13.0386	13.0839	12.9885	12.8289	12.7174	13.1195	13.1995	13.0141	12.7112	12.8345	12.8306	12.9967	13.0626	13.0441	13.0514	13.0906	12.6081	12.8018	13.0028	12.9375	13.0017	12.8708	13.1187	12.9557	13.01	13.0645	13.0027	12.8765	13.0395	12.9644	12.5978	13.036	12.9854	13.1247	13.0035	13.0219	12.9938	12.9307	12.8497
YDL188C	9.74773	9.44667	9.61301	9.52824	9.608	9.62054	9.68782	9.68906	9.57163	9.66867	9.67858	9.70963	9.51272	9.47463	9.54379	9.59937	9.44369	9.70911	9.59388	9.50888	9.56599	9.49819	9.47932	9.72178	9.52852	9.69988	9.52958	9.60848	9.70392	9.63137	9.64752	9.46455	9.73872	9.69986	9.77173	9.57041	9.52421	9.55316	9.55647	9.49508	9.50359	9.64752	9.60019	9.52904	9.58828	9.74607	9.60596	9.55269	9.64286
YDL189W	9.80138	9.82157	9.70726	9.7554	9.8108	9.95395	9.76634	9.59731	9.90608	9.92191	9.6644	9.81113	9.89592	9.94538	9.91505	9.70307	9.69901	9.70591	9.77343	9.73375	9.81714	9.95075	9.9667	9.92674	9.83428	9.75731	9.74816	9.7094	9.71388	9.84897	9.66387	9.97141	9.90139	9.67465	9.7203	9.96716	9.93476	9.91579	9.90804	9.63532	9.68358	9.76709	9.8346	9.78287	9.64838	9.9206	9.82246	9.86432	9.7285
YDL190C	9.91752	9.78361	9.85003	9.80678	9.80095	9.80468	9.85055	9.74793	9.60375	9.77098	9.92722	9.88619	9.62832	9.6554	9.57773	9.80603	9.65585	9.93234	9.74579	9.75126	9.90541	9.63678	9.78865	9.83348	9.89879	9.88187	9.5219	9.56573	9.79825	9.76832	9.80244	9.56785	9.88767	9.87529	9.85947	9.72113	9.70431	9.79202	9.77666	9.72412	9.58782	9.70913	9.85536	9.82573	9.81249	9.77629	9.70567	9.73476	9.80521
YDL191W	12.0878	11.8156	11.5804	11.5829	12.2495	11.5115	12.0032	12.0055	11.862	11.7102	11.8549	11.3964	12.3117	11.8379	11.5658	11.6814	12.3951	12.025	12.1165	11.9221	11.438	11.6367	11.5681	12.2654	11.6	12.2992	11.6872	11.7752	12.0918	12.1284	12.1307	12.3461	11.8996	12.1569	11.4578	12.2013	12.2341	11.6191	11.4761	12.1396	11.5402	12.1154	11.3315	11.5532	11.9164	12.1137	11.7494	11.7133	11.6208
YDL192W	12.298	12.5529	12.4342	12.3083	12.3912	12.2828	12.3661	12.416	12.5795	12.3793	12.2759	12.309	12.465	12.4891	12.3359	12.4865	12.6643	12.4074	12.3433	12.6214	12.2551	12.4175	12.495	12.4309	12.3088	12.6452	12.3819	12.3807	12.516	12.3664	12.4033	12.5856	12.3002	12.5074	12.2924	12.4712	12.4743	12.3753	12.3579	12.5121	12.2466	12.4372	12.2169	12.2989	12.3365	12.4578	12.4523	12.3843	12.354
YDL193W	9.2331	9.54815	9.56337	9.13644	9.42867	9.25009	9.19784	9.61277	9.35981	9.2264	9.44035	9.29778	9.15391	9.27478	9.20995	9.56056	9.73853	9.65014	9.1878	9.37438	9.37311	9.50086	9.49997	9.45543	9.19664	9.79829	9.25056	9.32148	9.54866	9.2605	9.46406	9.55927	9.25107	9.45162	9.22908	9.26369	9.13433	9.48896	9.24132	9.49777	9.07862	9.32265	9.34606	9.28862	9.49362	9.37393	9.36022	9.28432	9.30347
YDL194W	7.88949	7.62098	7.76309	7.66577	7.66525	7.39479	7.52506	7.91327	7.64284	7.67967	7.85166	7.76466	7.6093	7.39525	7.31296	7.79366	7.47703	7.80684	7.61873	7.76701	7.69397	7.37199	7.48034	7.47705	7.68176	8.16846	7.70102	7.8168	7.64368	7.74611	7.80302	7.28891	7.51604	7.85208	7.57759	7.83576	7.49864	7.55271	7.1989	7.58985	7.69488	7.66878	7.70649	7.70066	7.76214	7.72003	7.70415	7.47579	7.90949
YDL195W	11.5599	11.6555	11.6799	11.5009	11.7853	11.7019	11.5931	11.7501	11.4101	11.6597	11.728	11.7736	11.5435	11.4277	11.5327	11.5203	11.4358	11.8514	11.5587	11.4433	11.5354	11.639	11.6404	11.7854	11.7903	11.7005	11.4319	11.3545	11.7408	11.6411	11.6486	11.3021	11.7628	11.763	11.8029	11.6584	11.7346	11.568	11.6179	11.4642	11.328	11.6588	11.7424	11.577	11.7112	11.5942	11.6506	11.4739	11.7076
YDL197C	8.58288	8.37052	8.56791	8.58018	8.52276	8.63209	8.62046	8.8843	8.63119	8.64494	8.54251	8.65509	8.33811	8.79868	8.76761	8.61487	8.52134	8.52789	8.52025	8.57404	8.62765	8.37693	8.74954	8.5767	8.36591	8.60934	8.69869	8.84762	8.46393	8.64574	8.6304	8.637	8.61959	8.74086	8.56404	8.63987	8.50082	8.72693	8.57954	8.269	8.59314	8.37627	8.67683	8.71457	8.49356	8.78084	8.40745	8.50489	8.56957
YDL198C	10.8949	10.9515	10.7282	10.432	11.1511	10.8664	11.6975	11.2824	10.3373	11.1124	11.2828	11.6767	10.5836	11.3202	10.6372	10.9857	10.7045	10.6383	10.5254	10.6016	11.2546	10.2625	10.9974	11.0674	11.5932	10.8081	10.6552	10.8661	10.7809	10.8159	10.9036	11.6489	10.9612	10.3563	10.6858	10.5514	10.8405	11.6798	11.1351	10.911	10.5575	10.4267	11.7195	10.7713	11.0374	11.0346	10.8947	10.4722	10.7427
YDL199C	7.92592	7.80489	7.98087	7.98461	8.12398	7.59097	7.82137	8.60104	7.77849	7.61474	8.4958	7.82061	8.0867	7.82545	8.01427	7.80101	7.69643	7.84543	8.10655	7.7388	8.63938	7.53636	8.21862	7.9749	8.06223	8.19356	7.77155	8.09597	7.70841	7.6615	8.15579	8.59912	7.83985	7.91215	8.13843	7.72725	7.48527	8.91538	7.85851	7.79743	7.83063	7.99691	7.94445	7.76135	7.92609	8.03655	7.87193	7.68489	7.9965
YDL200C	7.9093	7.61656	7.58693	7.70904	7.49952	7.54032	7.88957	7.65035	7.9792	7.91107	7.54845	7.65067	7.76383	7.50692	7.68393	7.72617	7.73119	7.8399	7.59945	7.70991	7.40867	7.61674	7.6142	7.65722	7.58293	7.65395	7.73274	7.79361	7.87557	7.52214	7.62642	7.6059	7.55016	7.40153	7.46426	7.55901	7.46514	7.73461	7.6603	7.75333	7.89489	7.47592	7.66922	7.60841	7.70686	7.67272	7.52204	7.66747	7.52329
YDL201W	9.26257	9.68449	9.4864	9.61554	9.64012	9.82518	9.18783	9.40619	9.60876	9.60508	9.15112	9.35499	9.9226	9.79592	9.57368	9.39253	9.61909	9.39909	9.54583	9.78736	9.36484	9.85938	9.53303	9.65557	9.51046	9.59685	9.56227	9.49166	9.39518	9.85793	9.73455	9.48233	9.335	9.62955	9.51245	9.86176	10.0266	9.45227	9.50936	9.41256	9.49102	9.64984	9.43214	9.57207	9.21391	9.54015	9.68015	9.7437	9.52555
YDL202W	9.23274	9.09202	9.07963	9.33978	9.37995	9.59619	9.76937	9.27289	9.33942	9.39573	9.08863	9.44177	9.44939	9.32542	9.67994	9.19834	9.14414	9.21864	9.80591	9.23791	9.13448	9.40341	9.13368	9.50556	9.32078	9.08179	9.88776	9.33278	9.29702	9.63698	9.23883	9.27985	9.52536	9.26921	9.43741	9.23834	9.44049	9.00146	9.67721	9.25902	9.82314	9.35182	9.3719	9.27702	9.45746	9.48678	9.24396	9.4909	9.71806
YDL203C	8.89917	9.09904	9.06023	8.99196	9.1166	9.10096	8.9907	9.07321	8.99381	9.09477	8.98325	8.97795	9.13365	8.94855	9.00663	9.02126	9.08799	9.07862	8.97675	9.12343	9.14748	9.07638	9.09191	9.13082	9.04031	9.13679	8.94458	8.92779	8.99942	9.01447	9.08947	9.14055	9.04407	8.91741	8.96788	9.05514	9.13991	9.12729	8.98806	9.05022	8.87441	9.01844	9.07433	9.02687	9.08423	8.96642	9.06238	9.03721	8.96996
YDL204W	10.2836	8.80617	8.73695	9.78346	8.77236	8.91627	9.73926	10.8606	9.12251	9.26519	9.58037	9.89232	8.6838	8.69813	10.4952	9.3073	9.0579	9.84433	9.92587	8.49038	9.35216	9.59681	9.00057	8.67589	8.59531	8.89911	10.1812	9.90578	9.95344	9.02459	8.70287	8.48124	9.17528	9.94243	9.04334	8.50111	8.45076	8.85146	10.1968	9.52034	10.3868	9.90694	8.67851	10.1961	9.48675	9.14315	8.6191	9.47062	9.99803
YDL205C	9.51534	9.57285	9.33509	9.74483	9.13786	9.3917	9.34464	9.33242	9.62136	9.52137	9.43938	9.46645	9.58816	9.61457	9.42918	9.19136	9.30845	9.21487	9.56533	9.51804	9.31391	9.5507	9.39639	9.81718	9.41149	9.27217	9.56209	9.27229	9.28128	9.62244	9.3147	9.33024	9.34895	9.29999	9.28764	9.53374	9.6936	9.51206	9.4922	9.37496	9.15421	9.37344	9.6683	9.5669	9.39766	9.52523	9.41063	9.64097	9.42297
YDL206W	8.42112	8.20833	8.37409	8.33182	8.31292	8.19842	8.5369	8.78366	8.23293	8.22805	8.57115	8.47578	8.05249	8.18276	8.32699	8.54117	8.22323	8.4673	8.46191	8.16865	8.59619	8.10891	8.39451	8.37953	8.09641	8.50221	8.32148	8.55545	8.42413	8.15031	8.41723	8.41453	8.40993	8.49997	8.42392	8.10167	7.95868	8.70411	8.39388	8.18969	8.30175	8.37956	8.42859	8.25248	8.51615	8.40747	8.13194	8.16051	8.39934
YDL207W	9.67137	9.63564	9.65215	9.69521	9.74933	9.83595	9.70719	9.67642	9.74023	9.73799	9.73625	9.62522	9.82351	9.76264	9.71033	9.62903	9.77727	9.69247	9.63259	9.70591	9.72564	9.79469	9.84374	9.7694	9.58242	9.70841	9.68254	9.74897	9.71897	9.68342	9.74512	9.71679	9.69987	9.71912	9.73561	9.78526	9.75243	9.86545	9.71401	9.69264	9.58431	9.75208	9.73247	9.71608	9.55231	9.74903	9.79361	9.75961	9.63458
YDL208W	10.9333	11.3862	11.1316	11.3142	11.3031	11.3378	10.8802	11.0664	11.334	11.332	10.8589	10.944	11.5953	11.4354	11.2232	11.1246	11.3135	11.1128	11.2193	11.5312	11.0621	11.5643	11.1257	11.3388	11.2	11.1838	11.2801	11.1112	11.1805	11.439	11.3253	11.2813	11.0722	11.3409	11.1875	11.4434	11.6531	11.1032	11.1122	11.1516	11.2259	11.317	11.0652	11.0767	10.9373	11.2754	11.3504	11.3145	11.2158
YDL209C	8.20525	8.30063	8.12872	8.32138	7.9836	8.14143	8.04275	7.75625	8.39851	8.19926	7.96087	8.01222	8.40082	8.42428	8.32638	8.02999	8.17845	7.9697	8.16701	8.34041	8.10561	8.40795	8.3054	8.19476	8.05766	7.89629	8.34387	8.03906	8.09884	8.29516	7.9982	8.22786	8.11756	7.86188	8.01559	8.39666	8.43841	8.13599	8.341	8.17597	8.3843	8.23814	8.0574	8.24542	7.95862	8.12013	8.34011	8.41716	8.01754
YDL210W	5.15623	5.1151	5.00009	5.33989	4.8418	5.15156	5.30565	4.8617	5.41786	5.26325	5.15426	5.25112	4.99221	5.45396	5.11422	5.29304	4.89285	5.06756	4.88121	5.12344	5.15963	4.89269	5.44918	5.21062	4.9521	4.92549	5.06516	5.58347	4.95433	5.14561	5.1863	5.11984	5.8321	4.84288	4.82593	5.16688	5.05214	5.27682	5.56278	5.03878	4.9754	5.27522	4.97864	5.25107	5.19754	5.36385	5.27402	5.38535	5.05997
YDL211C	7.23143	7.43999	7.51731	7.67958	7.16859	7.36724	7.18338	7.35867	7.71953	7.38095	7.28581	7.14558	7.52082	7.78438	7.36915	7.43205	7.53775	7.24621	7.50372	7.65172	7.41589	7.60693	7.55329	7.58284	7.40199	7.36681	7.39429	7.16958	7.5921	7.44201	7.09339	7.72127	7.50253	7.54837	7.28504	7.44076	7.59108	7.41426	7.60893	7.40896	7.15348	7.67143	7.23873	7.48274	7.34538	7.38711	7.57908	7.60209	7.26265
YDL212W	10.6925	10.8301	10.6894	10.722	10.5928	10.6025	10.6511	10.6516	10.9237	10.6657	10.5683	10.5676	10.7563	10.8203	10.7045	10.7779	10.913	10.6458	10.7189	10.903	10.4911	10.7573	10.6867	10.7747	10.6227	10.8957	10.7514	10.8444	10.6806	10.6473	10.6858	10.7611	10.615	10.6679	10.5443	10.7727	10.7451	10.5528	10.7202	10.853	10.6491	10.7871	10.651	10.676	10.5748	10.832	10.8539	10.7718	10.6794
YDL213C	9.51599	9.83186	9.51564	9.78927	9.70948	10.0349	9.24521	9.56286	9.97632	9.91562	9.34275	9.46361	10.1052	10.1854	9.84175	9.44165	9.70183	9.47188	9.65328	9.95617	9.49438	9.9835	9.57277	9.71403	9.57873	9.56574	9.89867	9.85022	9.6081	10.0568	10.0434	9.44922	9.55125	9.68226	9.48138	10.1417	10.3034	9.52432	9.61317	9.56996	9.72751	9.88032	9.67963	9.82938	9.51456	9.83161	10.0071	9.93397	9.64145
YDL214C	6.6164	6.43824	6.50066	6.55451	6.54693	6.08405	6.18447	7.09068	6.03378	6.06162	6.55991	6.18487	7.11619	6.12932	6.24169	6.36415	6.22038	6.81926	6.41299	6.51832	6.49292	6.8425	6.22683	6.76264	6.64016	6.85061	6.12684	6.62765	6.63565	6.12856	6.20174	6.34663	6.23486	6.66094	6.66948	6.22094	6.09126	6.2745	6.64157	6.21562	6.4222	7.09356	6.49316	6.41328	6.37452	6.09593	5.89731	6.06834	6.6141
YDL215C	10.4508	10.1983	10.428	10.2503	10.4048	10.3447	10.5173	10.5338	10.3448	10.3319	10.5582	10.5457	10.2374	10.2285	10.243	10.3582	10.3112	10.4951	10.3016	10.2031	10.582	10.2554	10.3551	10.2369	10.3403	10.4711	10.3237	10.5553	10.3043	10.2409	10.4945	10.3496	10.5666	10.4785	10.4617	10.2456	10.0889	10.7318	10.4936	10.3404	10.2474	10.3828	10.3997	10.3284	10.4655	10.5138	10.2321	10.2416	10.3969
YDL216C	7.21918	6.77637	6.89493	6.8731	7.03974	6.96113	7.1442	6.92154	7.11976	7.11959	7.08001	7.12352	6.62663	6.94328	6.96875	7.00278	6.8472	6.89348	6.96022	6.98136	7.07084	6.69526	7.04175	6.9253	6.90288	6.91845	6.89971	7.16538	6.84499	7.05089	6.96999	6.94419	7.21044	6.9125	6.99337	6.87703	6.81467	7.26973	6.95111	6.93611	6.84148	6.97801	6.92033	7.00783	7.16931	7.11693	7.04057	6.81093	6.92506
YDL217C	8.72759	8.69492	8.62	8.6809	8.80143	9.04234	8.9001	8.65601	8.92337	8.98587	8.56925	8.82756	8.86522	8.94828	8.98863	8.74393	8.66693	8.66779	8.7351	8.82545	8.71177	8.83595	8.92119	8.66244	8.72901	8.64048	9.05373	8.82501	8.6697	8.9683	8.84531	8.79429	8.862	8.5833	8.66245	8.92429	9.06718	8.97825	8.76134	8.70908	8.66831	8.72405	8.77105	8.89492	8.85349	8.84134	8.93164	8.96096	8.63779
YDL218W	5.18683	5.02694	5.20832	5.40357	4.99835	5.12464	5.13634	5.33691	5.53645	5.05777	5.25612	5.13619	5.35134	4.97039	5.07057	5.41567	5.07285	5.6441	5.4865	5.00377	5.29517	5.44025	5.44921	4.90857	5.25449	5.24748	5.1958	4.9641	5.38939	5.20035	4.9643	4.93807	5.19379	5.2725	4.95295	5.3465	5.03588	5.47178	5.47748	5.20607	5.3934	5.41929	4.91762	5.24408	5.23809	5.12974	5.14978	5.32224	5.1524
YDL219W	8.49938	8.55296	8.44173	8.40367	8.43175	8.41819	8.49492	8.19949	8.55933	8.49423	8.42672	8.29993	8.368	8.57673	8.37108	8.53063	8.63174	8.35666	8.40729	8.68859	8.14592	8.28191	8.45442	8.48874	8.44653	8.65637	8.54605	8.39807	8.45043	8.46277	8.22827	8.45504	8.41707	8.46072	8.2795	8.45604	8.3805	8.25169	8.25965	8.71685	8.37442	8.24766	8.5154	8.48782	8.41702	8.32378	8.47139	8.42082	8.41657
YDL220C	7.59614	7.77566	7.74532	7.80471	7.87956	7.95982	7.6132	7.75115	7.54523	7.7566	7.88456	7.70539	7.7191	7.60358	7.6016	7.55642	7.65212	7.87761	7.69563	7.82855	7.791	7.6619	7.70138	7.74225	7.91193	7.72923	7.48171	7.42695	7.86825	7.77165	7.62104	7.57914	7.6999	7.95571	7.7908	7.72845	7.8469	7.58964	7.66884	7.68695	7.46164	7.72662	7.73789	7.80851	7.75373	7.64909	7.71854	7.6418	7.79771
YDL222C	8.55117	7.42426	7.09773	8.74581	7.19571	7.65405	8.29748	9.16925	7.74051	7.90589	7.94741	8.28359	7.56006	7.44109	8.95835	7.82981	7.76295	8.51184	8.90637	6.98949	7.99581	8.07705	7.49182	7.29663	7.26852	7.15858	8.5055	8.42279	8.53457	7.82847	7.55217	7.22493	7.59011	7.9534	7.37264	7.24132	7.38635	7.338	7.83062	8.05122	9.60016	7.72202	7.29829	8.95856	8.41265	7.35144	7.28573	8.01904	8.36225
YDL223C	10.3403	9.32761	9.08474	10.7896	9.29091	9.61193	9.93326	10.8711	9.48656	9.88003	10.2128	10.0782	9.80192	9.04038	10.2581	9.38696	9.39904	10.9493	10.3172	8.84067	9.42439	10.6508	9.87798	9.36922	9.29001	9.22507	10.0497	10.2137	10.5746	9.82321	9.20213	8.91969	9.63219	10.1591	9.37687	9.16145	9.29375	9.28794	9.9808	10.2413	11.0795	9.7652	9.32084	10.5566	10.1553	9.44092	9.14076	10.0952	10.3263
YDL224C	10.0384	10.1615	10.1567	10.2163	10.0897	10.1513	10.1242	10.083	10.0263	10.1545	10.1395	10.1544	10.2081	10.0064	10.1551	10.0947	9.88364	10.1625	10.1196	10.0215	10.2294	10.2494	10.1216	10.1892	10.1391	10.0973	9.95614	9.93746	10.1681	10.0717	10.1293	10.0485	10.2392	10.2541	10.2685	10.121	10.1947	10.1084	10.1886	9.87307	10.0164	10.2179	10.1436	10.0277	10.0778	10.1125	10.1553	10.0627	9.97682
YDL225W	9.97101	9.90997	9.96922	9.99577	10.0541	10.0414	10.0073	10.0762	9.9862	10.02	9.97026	9.95875	10.0448	10.0428	9.97383	10.1044	9.97008	9.95895	9.93408	10.0804	9.93176	10.0938	9.95025	10.0063	10.053	10.0537	10.0217	9.96408	9.94603	10.0064	10.0042	9.89325	10.09	10.0339	10.0056	10.0145	10.0791	9.99243	9.96813	10.0201	9.94677	10.0753	10.0011	9.98553	9.87377	9.97579	10.052	9.99976	10.0122
YDL226C	10.2125	10.1495	10.1341	10.0496	10.1559	10.2383	10.3541	10.1707	10.1911	10.1712	10.1207	10.2734	10.0732	10.3572	10.2742	10.1723	10.2108	10.0699	10.1348	10.2326	10.0739	10.0228	10.3217	10.1188	10.1177	10.2444	10.2349	10.1261	10.2285	10.2269	10.1214	10.1372	10.2011	10.1369	10.0229	10.1613	10.2692	10.1027	10.1523	10.262	10.1064	10.1097	10.3606	10.3663	10.176	10.1743	10.3023	10.2325	10.0055
YDL229W	13.7749	14.2505	14.0178	14.1119	14.1906	14.217	13.7413	13.9163	14.0856	14.2327	13.7484	13.9729	14.3638	14.1872	13.9583	13.8195	14.1037	13.9959	13.9479	14.2699	13.9375	14.2476	14.0719	14.2866	14.1543	14.0511	13.846	13.782	14.0888	14.2307	14.2925	14.0567	14.003	14.1753	14.0338	14.3372	14.4729	14.0846	13.9795	13.8819	13.7769	14.2373	13.9575	14.0661	13.8771	14.1833	14.2791	14.0447	14.0276
YDL230W	8.15017	7.89532	7.98701	7.86505	7.87918	7.7656	8.19612	8.06649	8.13468	8.08957	7.91754	8.08543	7.6628	8.10804	8.08301	8.09792	8.02206	7.75355	8.01441	8.01293	7.97984	7.68353	7.84682	7.94932	7.93795	8.085	8.1165	8.31331	7.87034	7.86329	7.92107	8.18958	8.07899	7.87137	7.92722	7.78585	7.74012	8.24421	8.04384	8.02483	7.98295	7.85216	8.03485	8.22618	8.1796	8.06646	7.94597	7.94973	7.93602
YDL231C	10.1747	10.588	10.6425	10.5079	10.5898	10.4092	10.3126	10.4582	10.2816	10.37	10.5476	10.3977	10.642	10.2742	10.1568	10.2816	10.3945	10.6933	10.4353	10.4539	10.5541	10.5401	10.4852	10.5788	10.5879	10.562	10.1191	10.1644	10.5942	10.3664	10.3809	10.3631	10.4286	10.6619	10.5821	10.3737	10.3569	10.4672	10.599	10.4646	10.2303	10.5975	10.4529	10.3225	10.3313	10.4215	10.1564	10.343	10.5354
YDL232W	8.15206	7.95813	7.90371	7.96708	7.74348	7.92928	8.00664	7.90792	8.15839	8.08828	7.77325	8.04307	7.87271	8.05663	8.06	8.14579	8.06161	7.89616	7.84658	8.13805	7.7905	7.83882	7.81963	7.89871	7.95043	7.98472	8.04381	7.96627	8.05046	7.97104	8.04278	8.01875	7.92998	7.91169	7.78356	7.8129	7.97435	7.93264	7.82526	8.04904	8.10486	7.76196	7.86757	7.77407	8.10362	7.92614	8.02097	8.01991	7.95708
YDL233W	7.87382	7.85124	7.82638	7.96511	8.11517	7.89486	7.97025	8.11531	7.86634	8.00541	8.06972	7.79149	7.96531	8.0031	7.89511	7.92824	7.93607	7.9525	8.03157	7.83416	8.10319	7.84231	7.9244	7.94241	7.80651	8.05446	8.07724	8.10047	7.97661	7.85197	7.98132	8.18019	7.95327	7.93901	7.96023	7.99415	7.96134	7.98783	7.82669	8.00718	8.10539	7.8912	7.80371	7.86612	7.87529	7.86424	7.89608	7.89338	7.9987
YDL234C	9.75068	9.49571	9.69144	9.59682	9.85513	9.60554	9.8166	10.1086	9.58633	9.72306	10.0177	9.72746	9.48696	9.51431	9.68464	9.72932	9.60876	9.86616	9.75621	9.50426	10.1013	9.4722	9.67224	9.63423	9.56673	9.96211	9.93128	9.99922	9.6012	9.66863	9.73746	9.84968	9.79934	9.87967	9.85832	9.74596	9.50228	9.95897	9.57253	9.72436	9.78996	9.77332	9.46552	9.56927	9.74481	9.78648	9.63397	9.55365	9.82116
YDL235C	9.51932	9.38884	9.35828	9.44441	9.51364	9.45534	9.38937	9.63842	9.44968	9.40521	9.44587	9.28217	9.47397	9.49547	9.52588	9.66663	9.6143	9.50776	9.51331	9.50792	9.5446	9.47317	9.47535	9.45778	9.29131	9.64206	9.42298	9.54888	9.49763	9.44814	9.47775	9.65898	9.39351	9.3704	9.37844	9.41412	9.4746	9.49497	9.35483	9.52382	9.59212	9.32817	9.3828	9.39922	9.37741	9.41929	9.47845	9.49152	9.30716
YDL236W	10.6679	10.6936	10.7278	10.66	10.7822	10.7078	10.7223	10.8784	10.6947	10.6274	10.6832	10.7056	10.6761	10.8551	10.7177	10.6888	10.8746	10.6941	10.7462	10.8049	10.6043	10.7719	10.7976	10.5437	10.5704	10.8188	10.7213	10.824	10.7689	10.6955	10.7705	10.7285	10.729	10.7423	10.622	10.8609	10.7517	10.5062	10.7964	10.7859	10.7057	10.8047	10.7418	10.8041	10.7042	10.7555	10.8253	10.7865	10.7067
YDL237W	9.72177	9.54481	9.67065	9.50434	9.2705	9.36194	9.52433	9.38188	9.5161	9.39804	9.68494	9.61394	9.09091	9.57839	9.46519	9.61389	9.46525	9.39026	9.51304	9.3749	9.43808	9.30764	9.60895	9.41369	9.38197	9.31889	9.576	9.63125	9.45958	9.38466	9.36604	9.42289	9.56319	9.39197	9.35367	9.46626	9.18665	9.45551	9.52742	9.61632	9.47397	9.38271	9.67062	9.70302	9.54773	9.44803	9.48504	9.5921	9.34239
YDL238C	7.23388	6.68147	7.17649	6.7103	6.88304	6.83061	7.26408	7.08436	6.87992	6.93678	7.33947	7.27413	6.4789	6.6619	6.94686	6.96264	6.74403	7.01576	6.7747	6.67948	7.04335	6.43699	7.14426	6.75743	6.98518	6.81377	6.84553	6.77953	6.85218	6.90407	6.90524	6.65021	7.20438	6.64279	6.78263	6.72495	6.54424	7.02844	6.91044	7.00351	7.03186	6.69337	6.87443	7.00184	7.36568	6.91813	6.84724	6.82189	6.74065
YDL239C	7.89106	7.48908	7.87039	7.44744	7.35885	7.26047	7.59201	7.32139	7.61756	7.47041	7.84248	7.75233	7.13004	7.29738	7.34003	7.47733	7.32512	7.71513	7.30228	7.17262	7.44463	7.08852	7.82348	7.26677	7.55172	7.36179	7.31349	7.44939	7.56606	7.52409	7.50182	7.25712	7.87587	7.31829	7.38816	7.44272	7.07579	7.68828	7.33091	7.44167	7.37029	7.20634	7.40103	7.53702	7.6995	7.63527	7.2774	7.46608	7.39729
YDL240W	9.76574	9.71655	9.74175	9.64243	9.67115	9.55691	9.50542	9.24221	9.72044	9.73851	9.64559	9.70313	9.64885	9.38516	9.35624	9.62156	9.52771	9.76234	9.48323	9.64974	9.69672	9.77645	9.66025	9.61055	9.67873	9.78256	9.40885	9.29082	9.69368	9.5349	9.66118	9.50194	9.67693	9.72372	9.71314	9.66098	9.54659	9.83744	9.7263	9.5357	9.22236	9.79517	9.61651	9.52097	9.62217	9.67572	9.65541	9.54398	9.44604
YDL243C	7.88804	7.89335	8.28352	7.17578	8.0042	7.76678	7.51387	8.24939	7.12754	7.36031	7.04611	8.37755	8.20981	7.81377	7.94407	7.41845	8.0307	7.14105	8.0935	7.98249	7.39788	7.1996	8.22922	7.38704	7.67173	8.37146	7.59293	7.62519	7.23023	8.41905	7.58469	7.48922	7.48494	7.87315	7.22679	7.07364	8.80954	7.97493	7.9233	7.37583	7.408	7.2341	7.55812	7.9023	7.69137	8.77474	7.77217	7.884	8.35657
YDL248W	7.01154	6.8264	7.08449	6.75516	6.67245	6.59686	6.93143	6.67449	6.34844	6.43614	6.77739	7.12853	6.30406	6.70999	6.9013	6.80424	6.78789	6.57061	6.91052	6.4586	7.16589	6.55978	6.82555	6.82723	6.52663	6.55176	6.7808	6.63449	6.52045	6.51123	6.89146	6.64431	7.09604	6.50296	6.74396	6.50285	6.45145	7.15958	6.56831	6.35431	6.86551	6.30134	6.91399	6.76592	6.88293	6.79887	6.66215	6.57562	6.58925
YDR001C	11.1512	10.5537	10.8586	10.7527	10.6878	10.5267	10.9032	11.1852	10.6446	10.6038	11.0206	10.9795	10.4436	10.59	10.9095	10.8057	10.7192	10.8332	10.7753	10.3563	10.8368	10.5835	10.8769	10.7946	10.5285	10.7435	10.4569	10.808	10.8295	10.7409	10.9615	10.4504	10.8912	10.7057	10.8214	10.5821	10.4637	10.6625	10.8068	10.8586	11.0591	10.6905	10.7754	11.0261	10.9587	10.648	10.5868	10.7984	10.7413
YDR002W	11.6535	11.7941	11.5923	11.7707	11.5737	11.5865	11.6294	11.5984	11.9675	11.7631	11.4963	11.5713	11.8916	11.8801	11.6845	11.7256	11.8181	11.5225	11.616	11.906	11.3335	11.795	11.6363	11.7909	11.6436	11.7757	11.7635	11.8213	11.6227	11.7512	11.6963	11.4921	11.5568	11.671	11.5795	11.7696	11.9087	11.4346	11.6125	11.7981	11.7743	11.7587	11.6685	11.8124	11.5906	11.7388	11.7701	11.7397	11.6254
YDR003W	8.82438	8.51295	8.77745	8.62269	8.78778	8.56929	8.86539	9.11313	8.78934	8.62755	8.98377	8.81114	8.58023	8.50328	8.80759	8.87043	8.7652	8.69112	8.82249	8.78625	8.68861	8.64506	8.77226	8.55318	8.58497	8.74138	8.98821	9.06603	8.67202	8.68752	8.8292	8.84323	8.71322	8.80566	8.90727	8.45181	8.44821	8.7987	8.82269	8.77988	8.86729	8.87084	8.75518	8.67224	8.8755	8.86438	8.60547	8.60854	8.81762
YDR003W-A	7.06605	6.8322	6.99496	6.86938	7.22286	6.86713	7.15714	7.23161	6.97881	6.95102	7.29609	7.08334	6.84978	6.85403	7.08763	7.1813	6.99701	6.97926	7.10316	6.78381	7.01819	6.96234	6.92443	6.78731	6.92768	6.97939	7.08042	7.41141	6.95838	7.03201	7.11358	7.05545	6.97191	7.09987	7.15224	6.72204	6.86796	7.09817	7.17709	7.09146	7.1378	7.05052	7.02604	6.95143	6.95386	7.08148	6.90786	7.06617	7.10264
YDR004W	8.98294	9.11461	9.00279	9.22783	9.06036	8.96078	9.19597	9.1031	9.14987	9.05615	9.08488	8.91262	9.22965	9.1463	9.12352	9.08599	9.08323	9.08275	9.1459	9.10237	9.04339	9.0223	9.09595	9.02062	9.10561	9.13732	9.2159	9.21727	9.10004	9.01124	8.94312	9.27139	9.15299	9.08513	9.00659	9.10581	9.04659	9.30618	9.12804	9.15128	9.11085	9.10753	9.01358	9.09119	8.94738	9.14054	9.18748	9.09989	9.11915
YDR005C	9.27044	9.23208	9.21197	9.35982	9.29492	9.16138	9.42526	9.51755	9.35253	9.33948	9.21715	9.11406	9.32211	9.29739	9.2592	9.36758	9.50107	9.36364	9.32968	9.30221	9.24263	9.17465	9.23006	9.13283	9.25831	9.40695	9.50161	9.59809	9.3151	9.1672	9.28494	9.49922	9.2447	9.49361	9.34201	9.10665	9.05374	9.39415	9.35454	9.22466	9.43773	9.37667	9.23978	9.26197	9.31215	9.49142	9.33396	9.26656	9.51299
YDR006C	10.6442	10.7056	10.6144	10.6808	10.686	10.6983	10.3612	10.5518	10.6243	10.5258	10.606	10.5559	10.8762	10.6328	10.6566	10.4138	10.6402	10.6133	10.6952	10.4645	10.6117	10.8788	10.7803	10.7311	10.6605	10.5381	10.6268	10.4842	10.5725	10.7477	10.6943	10.416	10.6387	10.6221	10.7939	10.8298	10.8752	10.5678	10.5562	10.6305	10.6129	10.6863	10.6022	10.6467	10.5252	10.5083	10.4948	10.754	10.6245
YDR007W	9.31801	9.17809	9.10185	9.34829	9.00809	9.05675	9.3115	9.22333	9.49844	9.08919	9.2007	9.11437	9.39784	9.39664	9.39097	9.14668	9.27405	9.09204	9.2563	9.30807	9.05553	9.29986	9.31634	9.26584	9.00953	9.1082	9.36907	9.47455	9.16878	9.14236	9.16362	9.16295	9.1517	9.11787	9.12392	9.23564	9.26004	9.01812	9.30521	9.44966	9.34464	9.20748	9.23427	9.4037	9.24618	9.11169	9.21758	9.38176	9.11754
YDR009W	6.75233	5.86702	6.34763	6.06393	6.2139	6.43914	6.24667	6.28045	6.20917	6.06183	6.4044	6.6449	5.99133	5.81646	6.22221	6.42754	6.06466	6.53695	6.40663	6.16303	6.38362	6.18548	6.1698	6.49688	6.10847	6.13593	5.94726	6.04291	6.52773	6.25643	6.62519	5.99701	6.46403	6.18	6.04	6.11388	6.27615	6.10629	6.16179	6.32282	6.46133	6.0207	6.48018	6.07787	6.75782	6.15889	6.20573	5.99719	5.89965
YDR011W	10.9155	10.6465	10.7939	10.8204	10.2591	10.6869	10.8328	10.789	10.6491	11.0691	10.7084	10.8848	10.867	10.6053	10.4153	10.4163	10.5802	10.8766	10.4526	10.4543	10.7117	10.6844	10.9449	10.8792	10.9506	10.656	10.4616	10.4219	10.6721	10.4304	10.6727	10.6956	10.5054	10.5784	10.5629	10.7186	11.0034	11.1591	10.4361	10.725	10.2963	10.6447	10.6971	10.8068	10.7541	10.8239	10.6515	10.5498	10.5289
YDR012W	12.0829	12.4957	12.2891	12.6181	12.3419	12.7131	12.3968	12.5815	12.359	12.6842	12.1155	12.5058	12.7031	12.4192	12.4757	12.4838	12.665	12.1512	12.478	12.428	12.501	12.6425	12.3729	12.7234	12.4221	12.2815	12.2091	12.2952	12.2967	12.6352	12.6286	12.5134	12.4482	12.6777	12.5489	12.4476	12.5685	12.6667	12.4551	12.266	12.4298	12.3527	12.1341	12.363	12.1363	12.2849	12.7622	12.2551	12.5541
YDR013W	8.08047	8.23899	8.20092	8.24243	8.1926	8.08938	8.07224	8.00195	8.32934	8.03294	8.09418	7.94783	8.25724	8.3768	8.16403	8.196	8.37052	8.0964	8.29064	8.19806	8.05776	8.29123	8.39927	8.24206	8.10824	8.08304	8.32155	8.10919	8.21788	8.13683	8.09762	8.45175	8.24613	8.22348	8.24448	8.34089	8.16329	8.29763	8.16442	8.20127	8.14372	8.10785	8.03428	8.04895	8.04111	8.17618	8.2306	8.19648	8.09901
YDR014W	7.43798	7.54859	7.59088	7.48032	7.5048	7.62003	7.33518	7.5775	7.35834	7.41221	7.52067	7.50311	7.51106	7.53053	7.35673	7.50437	7.55606	7.66448	7.30568	7.5101	7.68109	7.49065	7.59841	7.45385	7.57597	7.51807	7.36202	7.28979	7.55936	7.48714	7.50668	7.5488	7.35367	7.61734	7.47257	7.48388	7.49631	7.71004	7.44143	7.35925	7.39626	7.39369	7.43594	7.45808	7.48459	7.47993	7.44474	7.50766	7.49082
YDR016C	7.84994	7.68842	7.78556	7.61376	7.5414	7.61294	7.98359	7.68628	7.985	7.68066	7.75493	7.7574	7.41858	7.86156	7.67671	8.01831	7.78433	7.64338	7.6905	7.97691	7.55897	7.28913	7.78897	7.54766	7.76759	7.91803	7.77269	7.89835	7.8288	7.55996	7.5592	8.12465	7.72527	7.72432	7.61002	7.651	7.43661	7.83524	7.59521	7.80258	7.50248	7.4178	7.6902	7.70808	7.78374	7.8877	7.79033	7.70543	7.62548
YDR017C	10.3647	10.5168	10.4789	10.5825	10.5291	10.4581	10.1967	10.5138	10.499	10.4523	10.4766	10.4056	10.6738	10.4392	10.3963	10.285	10.4199	10.5926	10.3697	10.33	10.6019	10.6305	10.5739	10.4464	10.4727	10.5733	10.4135	10.218	10.4298	10.4532	10.5303	10.1643	10.5225	10.6385	10.6269	10.5429	10.4403	10.5011	10.7007	10.3971	10.3557	10.5815	10.3846	10.4302	10.3394	10.5616	10.4337	10.4711	10.488
YDR018C	6.67239	6.09455	6.24795	6.32115	5.94409	5.90355	6.39616	6.6095	6.19919	6.26285	6.57763	6.29659	6.03984	5.93802	6.26473	6.62936	6.28262	6.22867	6.29272	5.80297	6.28031	6.01462	6.30725	6.08916	5.83614	6.32935	6.41988	6.80823	6.18588	6.16609	6.51254	6.0884	6.38968	6.2691	6.17373	5.98244	5.77364	6.23596	6.25268	6.51646	6.83423	6.10634	6.13234	6.2631	6.38291	6.19103	6.08351	6.00754	6.28459
YDR019C	9.81441	9.86918	10.6716	9.34188	10.3067	9.8301	9.19576	9.34812	9.60344	9.4836	9.34342	10.466	9.37647	10.2667	9.73854	9.73523	9.69642	9.72711	9.63776	9.53282	9.82091	9.05423	10.1268	9.36878	10.4136	9.69839	9.58397	10.37	9.32472	9.9495	10.1263	10.375	10.5707	9.29858	10.3592	9.65383	9.37889	9.80129	10.0862	9.29895	9.51434	9.20422	10.4245	9.54706	9.64651	9.84558	10.217	9.83941	9.67934
YDR020C	7.65691	8.06185	7.74686	7.82993	7.88773	8.0268	7.49929	7.67006	7.85262	8.04144	7.57748	7.64306	8.2004	8.01252	7.8324	7.5363	7.75881	7.76787	7.75859	7.87501	7.88762	8.0194	7.95442	7.78791	7.90056	7.8621	7.83604	7.56628	7.6234	8.01808	7.83376	8.06667	7.61322	7.75826	7.91431	7.98861	8.06641	7.94838	7.73128	7.76488	7.84999	7.88869	7.74171	7.81444	7.5078	7.82571	7.77499	8.04706	7.82528
YDR021W	8.31174	8.88005	8.45153	8.73571	8.6647	8.80054	8.07192	8.22537	8.697	8.59873	8.20732	8.24722	9.11086	8.89535	8.55171	8.34198	8.68655	8.45407	8.5667	8.73762	8.62213	9.12627	8.75935	8.55115	8.53084	8.35496	8.66219	8.42358	8.36626	8.85224	8.50729	8.65303	8.4055	8.46072	8.49117	9.01999	9.11355	8.55505	8.56569	8.61099	8.65688	8.58879	8.38703	8.57129	8.22843	8.25879	8.62682	8.89658	8.48425
YDR022C	7.75488	7.27736	7.61706	7.20971	7.50352	7.44979	7.48739	7.62283	7.32811	7.22248	7.66773	7.59943	7.03116	7.1679	7.51115	7.80248	7.61007	7.67084	7.42454	7.44119	7.51719	7.30993	7.51883	7.25998	7.19305	7.41771	7.48212	7.681	7.60155	7.34521	7.30208	7.58643	7.4377	7.21089	7.21399	7.24397	7.06091	7.31107	7.31416	7.58878	7.85304	7.08444	7.52383	7.46988	7.61054	7.27211	7.25516	7.52455	7.34178
YDR023W	12.1669	12.4109	12.251	12.1719	12.2639	12.2797	11.9553	12.0547	12.2534	12.2342	12.0312	12.0875	12.3522	12.3884	12.1152	12.1752	12.2769	12.1369	12.1379	12.4621	11.9722	12.3192	12.1293	12.315	12.265	12.3467	12.1444	12.134	12.2074	12.3041	12.2496	12.0199	12.1931	12.2488	12.1392	12.4121	12.4487	11.9959	12.1118	12.2147	12.0542	12.2722	12.1808	12.2683	12.0505	12.2089	12.3616	12.2169	12.1925
YDR024W	5.17108	5.25877	5.09234	5.1772	5.19255	5.16608	5.10865	4.92682	5.35387	5.09178	5.01387	5.04593	5.19145	5.49501	5.18879	5.17132	5.23164	5.09511	5.28289	5.39304	5.16772	5.21799	5.11015	5.04879	5.02051	5.20961	5.35988	5.46098	5.10719	5.26303	5.2965	5.38617	5.36464	5.12581	5.09795	5.29892	5.2027	4.97327	5.04648	5.05897	5.25789	5.26045	5.00408	5.18938	5.07398	5.26765	5.13354	5.25787	5.02379
YDR025W	12.6751	13.1018	12.8852	12.9478	12.9871	12.993	12.6785	12.7937	13.0711	13.004	12.599	12.8247	13.0968	13.1151	12.9269	12.8613	13.0492	12.7087	12.9475	13.2357	12.641	13.0627	12.8512	13.0412	12.9155	12.8612	13.0427	13.0055	12.8715	13.0381	13.0135	13.1445	12.7257	12.9733	12.7694	13.1009	13.1731	12.9067	12.8034	12.8941	12.8691	13.0737	12.7161	12.9645	12.7271	12.9911	13.1068	13.0044	12.988
YDR026C	9.48836	9.67164	9.62305	9.55952	9.71264	9.70312	9.42309	9.61539	9.49595	9.52138	9.58625	9.46723	9.67139	9.49511	9.42155	9.61633	9.76826	9.78043	9.58266	9.58298	9.81256	9.73135	9.7426	9.54159	9.55641	9.67047	9.4903	9.49996	9.74002	9.54398	9.70999	9.75686	9.52671	9.6457	9.63878	9.592	9.58509	9.82124	9.64685	9.55539	9.46596	9.59344	9.57317	9.46554	9.4709	9.54371	9.48347	9.53715	9.50527
YDR027C	9.4153	9.47339	9.62224	9.35711	9.59159	9.30568	9.35026	9.54943	9.38036	9.35584	9.59239	9.43845	9.27274	9.25887	9.3202	9.48727	9.46853	9.6519	9.28457	9.39361	9.56082	9.44066	9.52085	9.53779	9.48095	9.69762	9.21282	9.30474	9.52142	9.34048	9.55251	9.4647	9.57562	9.52965	9.60172	9.40439	9.28836	9.62581	9.38366	9.27586	9.11969	9.36497	9.46195	9.37517	9.45077	9.52037	9.39794	9.30265	9.48947
YDR028C	10.5981	10.5571	10.677	10.6211	10.7105	10.5661	10.5619	10.5081	10.3787	10.5787	10.7171	10.6289	10.5156	10.3948	10.4857	10.4538	10.3973	10.7666	10.5324	10.4055	10.5849	10.5247	10.5422	10.6173	10.6843	10.6365	10.3774	10.3242	10.5906	10.571	10.6009	10.1855	10.6592	10.6836	10.6698	10.5707	10.5997	10.4494	10.4934	10.5233	10.4098	10.5211	10.5692	10.5808	10.6171	10.5331	10.4289	10.5436	10.5917
YDR030C	7.37326	7.35647	7.29573	7.40709	7.5636	7.44661	7.18742	7.58646	7.1709	7.25145	7.45574	7.39159	7.19691	7.46318	7.39799	7.3234	7.32386	7.50382	7.32154	7.59654	7.5879	7.2947	7.42112	7.30774	7.38947	7.11017	7.27563	7.38362	7.42911	7.52084	7.45196	7.4221	7.27198	7.27317	7.374	7.46535	7.39488	7.30949	7.25649	7.2448	7.66354	7.06198	7.46331	7.2981	7.40686	7.18145	7.20206	7.36396	7.29569
YDR031W	8.25525	7.85981	7.83646	8.01693	7.76913	7.84491	8.33496	7.99359	8.28865	8.07592	8.10092	7.93866	7.61086	7.89994	8.20784	8.0816	8.02812	8.09189	8.03756	8.00995	7.76297	7.79953	7.86877	7.95458	7.76432	7.99461	8.26286	8.35312	8.0052	7.93663	7.92444	7.89333	8.03439	8.06709	8.00456	7.76345	7.69111	7.78907	8.02192	7.98714	8.42499	7.72103	7.91463	7.8967	8.00738	8.02066	7.9007	7.97667	7.92925
YDR032C	11.953	11.655	11.7155	11.5664	11.3175	11.2385	11.8079	11.7695	11.7123	11.4683	11.6974	11.9766	11.4458	11.4218	11.5955	11.7724	11.9618	11.6836	11.5712	11.3872	11.3347	11.5889	11.7199	11.3342	11.2611	11.6449	11.7361	12.0715	11.7126	11.5618	11.423	11.1404	11.5742	11.3207	11.5164	11.513	11.4609	10.9764	11.6024	11.888	12.0723	11.5226	11.6362	11.8155	11.856	11.4031	11.3841	11.7072	11.5815
YDR033W	12.3781	13.3604	12.5272	13.1796	12.3814	11.9248	13.1855	12.3072	13.3092	13.203	12.4253	12.4803	13.0113	13.3696	12.2341	12.4124	13.1993	12.0898	13.1513	12.498	12.1775	12.5134	12.5807	11.7931	13.3747	12.744	13.2369	13.2518	12.2662	12.2802	12.7092	12.9757	12.2223	13.212	13.004	13.3044	12.2049	11.8856	13.0138	12.8378	12.8202	13.1542	12.3119	13.3363	12.5441	13.1655	13.2806	13.1122	12.8766
YDR034C	10.2469	9.40206	9.43925	9.36236	10.2601	9.57713	9.57632	9.7847	9.25363	9.7604	9.80601	9.673	9.58378	9.43496	9.34279	9.47648	9.39711	10.3781	9.39961	9.35377	9.89551	9.40038	9.60358	9.46554	10.1049	9.82178	9.11217	9.80494	10.0094	9.54572	10.0238	10.008	9.46905	9.59069	9.70965	9.36776	9.58898	10.2014	9.42361	9.48104	9.41642	9.31736	9.6762	9.34485	9.45169	9.52607	9.36806	9.2843	9.4322
YDR034C-D	6.99613	7.2138	7.53183	6.99796	7.77035	5.77482	6.67838	8.31122	6.64263	7.54152	6.74902	5.9809	7.10472	6.831	6.93795	6.16883	7.82496	8.56922	7.34471	6.48701	6.85908	7.64082	7.52804	7.63507	7.38552	7.8611	6.25338	6.9066	8.02801	7.4663	5.89837	7.69064	7.55475	7.16302	7.38629	6.98321	6.94388	7.52174	6.66234	6.94053	7.13459	7.32672	5.73836	6.72563	6.72152	7.85422	7.19904	6.66887	7.26087
YDR034W-B	7.44293	6.1878	5.68071	7.01404	6.14631	6.44662	6.28777	7.43192	6.53859	7.04584	6.30337	6.38242	6.51246	6.79888	7.51169	6.30983	6.48934	7.02457	7.18294	5.67523	6.47528	7.35162	6.63822	5.92508	5.99035	5.91464	7.43178	6.99085	6.76678	6.69153	5.94175	6.0981	6.01492	6.52273	6.08695	6.25361	6.74468	5.8984	6.22129	6.83486	8.41017	6.14975	6.16551	7.21287	6.73645	5.88285	5.97646	7.16541	6.59936
YDR035W	11.6834	12.0037	11.6174	11.458	11.8403	11.726	12.1944	11.8469	11.3	11.9256	12.1669	12.1001	11.485	12.1851	11.3649	11.7292	11.6936	11.4674	11.3485	11.3981	12.1404	11.3965	12.0582	11.9079	12.1571	11.494	11.4892	11.8194	11.4611	11.4879	11.6218	12.2058	11.4745	11.4757	11.6295	11.6061	11.686	12.3671	11.8366	11.8801	11.3986	11.5029	12.2431	11.7697	11.6464	11.8238	11.7046	11.4357	11.4474
YDR036C	9.67883	9.41968	9.53397	9.82683	9.5816	9.76386	9.68161	9.55233	9.45077	9.5072	9.66835	9.58367	9.74095	9.5573	9.84697	9.57135	9.37592	9.59785	9.87234	9.43097	9.52842	9.72656	9.53969	9.71413	9.58425	9.36904	9.87312	9.36648	9.65135	9.83458	9.52978	9.42794	9.93702	9.46434	9.64153	9.69888	9.72091	9.32902	9.71006	9.61035	9.8294	9.59933	9.64594	9.59067	9.70715	9.58328	9.56766	9.7144	9.77522
YDR037W	13.3107	13.5939	13.4217	13.2274	13.6322	13.584	13.4194	13.4153	13.1955	13.5042	13.54	13.5892	13.5475	13.6614	13.2293	13.3047	13.4908	13.2191	13.1276	13.4277	13.5117	13.4475	13.583	13.5966	13.6049	13.3139	13.0879	13.2275	13.3322	13.4809	13.5807	13.5237	13.2291	13.2257	13.2578	13.5315	13.6986	13.5799	13.2427	13.4662	13.1902	13.2541	13.8309	13.4782	13.3653	13.3531	13.5247	13.2766	13.199
YDR038C	5.56825	6.43547	6.56387	6.50971	6.42082	5.41376	6.33184	5.39688	6.3723	6.65468	5.56845	5.43331	6.73885	6.52263	6.24805	5.61705	6.36754	5.46097	6.33433	6.29456	5.81703	5.48566	5.66301	5.61113	6.64222	6.71996	6.44551	6.49883	5.49695	6.6562	5.57091	5.54098	5.51531	6.53982	6.78027	6.7292	5.32015	5.62466	6.58097	6.36478	5.9848	6.59255	5.65015	6.46454	5.60953	6.49597	6.53596	6.61436	6.44598
YDR040C	5.72437	6.58881	6.85191	6.75978	6.85497	5.77244	6.57155	5.63715	6.7523	6.95237	5.93568	5.77023	7.08741	6.80951	6.61756	5.66947	6.57268	5.60988	6.63308	6.69062	6.17982	5.68204	5.87815	5.89751	6.90079	6.97127	6.7712	6.74576	5.9196	6.96313	5.7928	5.91235	5.73782	6.69486	6.80638	6.76881	5.54809	5.70758	6.80478	6.76634	6.56362	7.0186	6.10585	6.96888	5.80225	6.85598	6.80194	6.83589	6.71944
YDR041W	9.40616	9.14605	9.13834	9.50505	9.33205	9.3713	9.87185	9.3085	9.44095	9.41089	9.36561	9.49245	9.45737	9.33213	9.68319	9.36008	9.14416	9.21655	9.76277	9.21565	9.32449	9.28946	9.09151	9.45939	9.26154	9.29979	9.94272	9.48975	9.2771	9.49765	9.41491	9.32691	9.46242	9.2826	9.49738	9.10684	9.20169	9.17404	9.75651	9.32492	9.88776	9.34393	9.51231	9.27465	9.49826	9.54513	9.35422	9.28317	9.75091
YDR042C	4.42174	4.58418	4.57348	4.55071	4.52915	4.45886	4.47428	4.30921	4.8948	4.57477	4.50017	4.45756	4.93702	4.58974	4.58069	4.40637	4.51313	4.34918	4.44022	4.51926	4.3721	4.60212	4.50059	4.45096	4.50989	4.78771	4.58279	4.85644	4.42626	4.54733	4.44995	4.68014	4.5278	4.53453	4.63435	4.6829	4.48504	4.69855	4.47302	4.50683	4.33839	4.76903	4.41391	4.46521	4.30816	4.74507	4.7092	4.45476	4.52247
YDR043C	8.97637	8.75462	8.99857	9.27986	9.11914	8.49641	9.11968	9.28557	8.87363	9.33588	8.80377	8.75256	9.24179	8.69553	8.74689	9.03403	9.00879	9.41914	8.92314	9.13483	9.38884	8.96156	9.0929	9.05541	8.5356	8.89731	8.72209	9.16203	9.33762	8.80058	9.31703	9.83866	9.02536	9.07843	9.02932	8.41997	8.77381	9.15732	9.03241	8.80149	9.24672	9.05807	8.75251	9.02892	8.97495	8.9098	8.94774	8.90965	8.77873
YDR044W	9.06546	9.58556	9.51055	10.3967	8.9024	9.02922	9.53503	9.27963	9.81215	9.97515	8.85264	9.28384	10.5743	9.50885	9.05751	9.31644	9.23304	9.26069	9.45119	9.8329	8.87653	9.60881	9.33145	10.9538	9.30316	9.16718	9.20683	9.13345	9.85006	9.39895	9.17056	10.2411	10.1357	10.4235	9.76586	8.81989	9.72313	9.97055	9.98131	9.24691	8.86667	10.7966	9.04033	9.25188	8.99465	10.3158	9.35756	9.46015	9.20344
YDR045C	8.62099	8.84178	8.67266	8.66909	8.63182	8.70761	8.55077	8.4615	8.96361	8.98882	8.41087	8.51586	8.93668	8.86224	8.61134	8.62079	8.79782	8.68239	8.63693	8.96376	8.43071	8.80199	8.65141	8.94488	8.55004	8.95172	8.61012	8.66854	8.73253	8.75916	8.65042	8.72948	8.41802	8.62755	8.54968	8.83283	8.88019	8.56958	8.43244	8.7347	8.72784	8.57243	8.52121	8.63544	8.58724	8.70135	8.71999	8.735	8.63621
YDR046C	11.4866	11.5361	11.5905	11.25	11.5331	11.5715	11.7774	11.7785	11.4977	11.499	11.9458	11.6392	11.4842	11.4577	11.3147	11.4235	11.4708	11.541	11.7723	11.3671	11.681	11.3552	11.7205	11.373	11.5936	11.236	11.4681	11.6449	11.5379	11.5771	11.6755	11.5308	11.6471	11.5057	11.4924	11.744	11.458	11.6297	11.4556	11.5979	11.3224	11.3282	11.7585	11.4919	11.7152	11.8735	11.7036	11.5758	11.4043
YDR047W	10.5367	10.7128	10.705	10.7398	10.7536	10.6126	10.8671	10.7322	10.7912	10.6807	10.6521	10.6077	10.8005	10.7522	10.7679	10.6045	10.71	10.6494	10.9866	10.692	10.5662	10.6275	10.7793	10.7246	10.6522	10.601	10.9178	10.7368	10.7545	10.8259	10.6351	10.6687	10.6207	10.781	10.7341	10.8726	10.6135	10.6084	10.8265	10.8425	10.7941	10.7346	10.6452	10.8286	10.7111	10.8179	10.7673	10.8296	10.8044
YDR049W	9.31963	9.19236	9.25804	9.29478	9.31934	9.34461	9.12209	9.24199	9.26478	9.17612	9.23046	9.24835	9.34677	9.28198	9.31092	9.18404	9.23289	9.25162	9.40374	9.27661	9.33918	9.38414	9.2438	9.20971	9.22995	9.15398	9.27601	9.09824	9.27177	9.26498	9.31237	9.25494	9.12764	9.17894	9.17467	9.35474	9.41663	9.33292	9.29373	9.24673	9.24316	9.29428	9.37066	9.26441	9.26595	9.18894	9.24288	9.26924	9.20417
YDR050C	15.1735	15.1943	15.2633	15.0392	15.1599	14.9473	15.154	15.3463	15.2958	15.0957	15.0898	15.1542	15.1559	15.149	14.9147	15.3509	15.4286	15.1298	15.0456	15.3537	14.9095	15.1578	15.2452	15.0898	15.1416	15.3394	15.1071	15.3379	15.1952	15.0431	15.341	15.1683	15.1702	15.3606	15.3182	15.0337	15.0044	14.9452	15.291	15.2958	15.0693	15.3098	15.0883	15.1831	15.1717	15.3298	15.3153	15.1288	15.1962
YDR051C	9.13682	9.13935	9.18648	9.44803	9.11826	9.15842	9.24389	9.17812	9.24551	9.1024	9.20311	9.00383	9.32441	9.35474	9.31632	9.11346	9.1924	9.1321	9.25725	9.25372	9.1608	9.24767	9.19267	9.20406	9.11332	9.2072	9.27513	9.42827	9.06964	9.16497	9.21305	9.07783	9.19153	9.25594	9.18171	9.27848	9.21438	9.0794	9.1866	9.19607	9.51184	9.15392	9.14483	9.25213	9.09071	9.17136	9.16809	9.22162	9.32677
YDR052C	9.99784	10.022	10.0336	10.1718	10.0469	10.0818	9.90257	9.94584	10.0807	10.0015	9.97252	9.90629	10.2197	10.0792	10.0393	9.99428	10.0409	10.0417	10.032	10.0968	10.1007	10.1564	10.1024	9.98983	10.0558	9.94159	9.97377	9.92212	10.1234	10.0411	9.95236	9.91117	9.99003	10.0979	10.0185	10.0855	10.1531	9.92501	10.1288	10.0503	9.8987	10.212	10.0152	10.1343	9.95764	10.0516	10.0736	10.108	10.0206
YDR054C	10.4262	10.3487	10.3415	10.4514	10.3468	10.4427	10.4721	10.6319	10.4204	10.4955	10.4288	10.4233	10.6702	10.3784	10.4736	10.3567	10.3642	10.2871	10.4239	10.4292	10.4093	10.6277	10.3643	10.3355	10.4071	10.3247	10.4681	10.4512	10.3617	10.4393	10.5632	10.2521	10.2753	10.4391	10.4139	10.3383	10.5174	10.4256	10.5863	10.4614	10.5628	10.5179	10.4588	10.4003	10.3497	10.4383	10.3435	10.3841	10.4657
YDR055W	11.8878	11.4117	11.4436	11.9762	11.3821	11.4381	12.1207	11.8323	11.4445	11.4917	11.7484	11.8889	11.6051	11.6523	11.9421	11.4449	11.4954	11.477	12.2519	11.2568	11.3826	11.5999	11.8067	11.3225	11.5761	11.0159	12.0692	12.024	11.4378	11.7613	11.3314	11.3843	11.664	11.5578	11.5396	11.6751	11.5617	11.334	11.6963	11.688	12.576	11.6011	11.6449	12.2585	11.8594	11.491	11.6624	12.0706	11.651
YDR056C	9.98838	9.6732	9.82509	9.78325	9.76013	9.69564	9.64609	9.77065	9.89724	9.605	9.76591	9.72935	9.75847	9.67334	9.88309	9.95152	9.88883	9.81264	9.74319	9.86328	9.6599	9.71367	9.78002	9.61017	9.7701	9.95324	9.81127	10.0637	9.8505	9.73977	9.69114	9.80021	9.97666	9.88999	9.78617	9.7102	9.66765	9.67416	9.8738	9.79115	9.86412	9.87649	9.59019	9.6707	9.78476	9.93022	9.77914	9.74346	9.71847
YDR057W	8.86897	8.6641	8.79769	8.74556	8.74336	8.75443	8.72349	8.68871	8.78483	8.75081	8.79677	8.80675	8.70839	8.67309	8.67723	8.79726	8.61667	8.87147	8.7313	8.67066	8.83467	8.73746	8.85318	8.68103	8.75668	8.85245	8.64171	8.68736	8.79294	8.6633	8.67765	8.82618	8.87649	8.7667	8.72184	8.74038	8.69264	8.92336	8.83747	8.68603	8.6433	8.83814	8.71507	8.77043	8.74554	8.77913	8.73668	8.77238	8.73005
YDR058C	8.14427	7.58523	7.91279	7.97695	7.74554	7.96752	8.09103	8.02798	7.91682	7.68804	8.14526	8.02731	7.73542	7.92121	7.86182	8.07432	7.88149	8.06632	7.9547	7.68179	7.99942	7.93216	7.93808	7.89376	7.6136	7.76398	7.90155	7.94939	8.04412	7.68377	7.97863	8.08001	7.9511	7.65932	7.83547	7.67625	7.49828	7.92863	7.92477	7.91665	8.17976	7.85617	8.01455	7.97051	8.04981	8.02305	7.90944	7.76072	7.99875
YDR059C	8.56953	8.17417	8.25545	8.45878	8.32603	8.32611	8.76825	8.64652	8.4129	8.40147	8.37285	8.57671	8.43928	8.25206	8.82043	8.32706	8.52727	8.43503	8.82336	7.96122	8.45123	8.58546	8.45858	8.09075	8.23048	8.31367	8.73596	8.79388	8.25898	8.54736	8.34371	8.29745	8.54672	8.48145	8.41967	8.31575	8.3783	7.96408	8.62546	8.44494	9.24538	8.18697	8.28582	8.32447	8.5928	8.32063	8.15048	8.45085	8.54251
YDR060W	11.2933	11.8007	11.5201	11.7188	11.757	11.9149	11.1023	11.3361	11.5417	11.7675	11.2988	11.3525	12.0812	11.6982	11.4622	11.2075	11.5518	11.672	11.553	11.6351	11.6307	12.0564	11.6632	11.7817	11.6724	11.5061	11.4634	11.1116	11.5577	11.8124	11.6948	11.3329	11.3883	11.6838	11.5947	11.9432	12.1309	11.5088	11.5004	11.5429	11.4429	11.675	11.6519	11.5698	11.2613	11.4587	11.6007	11.7635	11.6272
YDR061W	9.49743	9.29876	9.49355	9.47218	9.45838	9.51334	9.77418	9.43033	9.50747	9.47206	9.52987	9.55943	9.44124	9.26322	9.60232	9.40937	9.43874	9.46195	9.61187	9.42197	9.42807	9.29746	9.36232	9.62157	9.53158	9.42632	9.64474	9.49501	9.49712	9.46075	9.296	9.41665	9.73547	9.47426	9.5284	9.37536	9.42375	9.46372	9.63089	9.43342	9.60949	9.41961	9.48055	9.41266	9.63615	9.59413	9.39738	9.37328	9.571
YDR062W	10.8623	11.0254	11.0154	10.967	10.9617	10.896	10.8285	10.8007	10.9901	11.0108	10.8682	10.9177	11.0621	10.8895	10.8224	10.838	10.9298	10.9098	10.8975	11.0087	10.9139	10.9952	10.953	10.9938	11.0093	10.9193	10.7686	10.7332	10.901	10.9776	10.9263	10.7958	10.8582	11.0318	10.9206	11.0379	11.0983	10.8893	10.8645	10.8984	10.7577	10.973	10.8747	10.9258	10.8848	10.9136	10.9141	10.9632	10.8727
YDR063W	9.57574	9.41822	9.43827	9.35398	9.21171	9.25749	9.5988	9.43377	9.51098	9.28859	9.43297	9.54422	9.16177	9.35951	9.39042	9.67835	9.56128	9.3817	9.42667	9.42887	9.21321	9.30521	9.26128	9.36296	9.26882	9.35415	9.55374	9.62356	9.45016	9.18909	9.46181	9.61913	9.39723	9.32787	9.38054	9.17662	9.03692	9.47904	9.52372	9.47985	9.50367	9.29667	9.51974	9.41625	9.4729	9.46067	9.36253	9.33986	9.43608
YDR064W	13.0922	13.4602	13.2179	13.3282	13.2336	13.3207	13.0181	13.0751	13.479	13.377	12.9788	13.1629	13.4112	13.52	13.2479	13.2373	13.4054	13.0565	13.2368	13.5518	12.9835	13.3815	13.2242	13.4702	13.1599	13.2846	13.3404	13.2702	13.2226	13.2792	13.2774	13.599	13.0358	13.2614	13.0843	13.4433	13.4641	13.3046	13.1488	13.2398	13.111	13.3466	13.1034	13.3525	13.0818	13.3509	13.4601	13.3564	13.2418
YDR065W	7.44861	7.38684	7.31843	7.36121	7.31774	7.54945	7.50628	7.2069	7.36269	7.31354	7.39206	7.52236	7.18877	7.26259	7.41254	7.46757	7.39743	7.35199	7.48659	7.49799	7.57396	7.22708	7.35455	7.36633	7.31489	7.29677	7.50098	7.24484	7.43105	7.3305	7.25795	7.4273	7.25721	7.18351	7.2118	7.27397	7.29616	7.47943	7.13847	7.45932	7.59392	7.07857	7.4984	7.34243	7.51602	7.25338	7.03202	7.373	7.30842
YDR066C	6.08682	6.06103	5.90039	5.96647	6.03187	6.19372	6.07848	5.95804	5.97556	6.07571	6.03376	6.06113	5.9389	5.94287	5.98379	6.16177	5.92359	6.04288	6.0392	6.12269	6.18546	5.87804	6.04155	5.85443	5.86371	6.02602	6.06732	6.11595	5.98478	6.04851	6.07211	6.03743	5.96955	6.0552	6.07286	5.99424	6.103	5.93691	6.01729	6.03462	6.19099	5.81673	6.03981	6.00189	6.0968	5.81204	6.18793	5.99413	5.83057
YDR067C	8.49626	8.23261	8.3831	8.32064	8.3912	8.36367	8.31307	8.56968	8.49946	8.33929	8.40787	8.35257	8.34728	8.31038	8.39321	8.61109	8.43973	8.35086	8.5295	8.45394	8.4571	8.26373	8.32419	8.27709	8.45412	8.31574	8.49327	8.68083	8.27462	8.34713	8.4304	8.60052	8.47282	8.41065	8.37783	8.34624	8.19612	8.46216	8.49751	8.36919	8.6495	8.24261	8.32953	8.27755	8.32324	8.44317	8.56758	8.27067	8.4222
YDR068W	8.97754	8.8722	9.03356	8.83524	8.96069	8.72923	8.88091	8.81256	9.03834	8.79182	8.81281	8.8388	8.8389	8.98066	8.94302	8.91925	9.00697	8.82881	8.97408	9.09506	8.74427	8.74312	8.84654	8.78625	8.9396	8.97263	9.07539	9.08794	8.91641	8.82462	8.8089	8.85263	8.86139	8.96582	8.97321	8.8958	8.75985	8.67858	9.00942	8.84351	8.97214	8.89011	8.83562	8.79654	8.85661	8.72045	9.01628	9.01607	8.88124
YDR069C	8.8883	8.97067	9.07772	8.74746	8.92028	8.74373	8.86362	9.18019	8.76088	8.80088	9.13832	8.97373	8.54378	8.63795	8.73353	9.06131	8.90411	9.2241	8.79428	8.69146	9.14646	8.86883	8.86147	9.03551	8.82678	9.08452	8.68126	8.67436	9.09352	8.64104	8.98483	8.87933	8.93134	8.9582	8.98047	8.70635	8.51136	9.14	8.71467	8.82585	8.74624	8.81414	8.8918	8.82095	9.1642	8.96195	8.89863	8.68427	8.87776
YDR070C	9.29568	8.18958	7.59816	9.61782	7.67211	8.02029	8.93682	9.46521	8.59183	8.52357	8.88026	8.48838	7.73922	7.80723	9.82703	8.54293	8.59399	8.94356	9.82479	7.7327	8.22291	9.2036	8.95039	7.75377	7.6081	7.54821	9.8378	8.91145	8.98574	8.29425	7.72356	7.76481	8.14086	9.02557	8.19923	7.69865	8.33784	7.85546	8.90208	9.0033	10.6856	8.37296	7.76742	9.106	8.85671	8.21884	7.63703	9.55858	8.88711
YDR071C	10.9259	10.7237	10.736	10.6187	10.7027	10.6523	10.7868	10.7722	10.8411	10.7803	10.7731	10.6861	10.5799	10.882	10.7371	10.9468	10.829	10.6946	10.7172	10.781	10.5916	10.668	10.6517	10.7296	10.7202	10.8524	10.8603	10.9765	10.6618	10.6746	10.7335	10.7468	10.8225	10.8053	10.8001	10.7315	10.555	10.5533	10.6806	10.8082	10.8509	10.6444	10.7228	10.6716	10.655	10.7567	10.78	10.7256	10.7648
YDR072C	11.4192	11.2136	11.3604	11.5507	11.6363	11.3229	11.414	11.333	11.5241	11.5764	11.5116	11.37	11.69	11.343	11.341	11.2434	11.4593	11.609	11.5466	11.1945	11.483	11.6964	11.5777	11.5053	11.2995	11.7013	11.4404	11.4695	11.4188	11.5852	11.6212	11.4161	11.2411	11.4205	11.6977	11.543	11.4183	11.4544	11.5215	11.5058	11.5126	11.5151	11.5938	11.5267	11.437	11.7362	11.3403	11.2821	11.6391
YDR073W	8.33992	8.41977	8.40585	8.40756	8.60699	8.10486	8.49256	8.35802	8.3212	8.2357	8.46857	8.1168	8.41496	8.23035	8.38042	8.24756	8.66684	8.29932	8.42782	8.67174	8.28375	8.21857	8.54691	8.28239	8.35249	8.81422	8.47846	8.69712	8.24494	8.50274	8.38565	8.58669	8.01123	8.3798	8.32132	8.54915	8.37608	8.41648	8.23041	8.48497	8.40424	8.16687	8.34708	8.14813	8.20933	8.25787	8.13121	8.58959	8.24825
YDR074W	11.8128	10.8885	11.3486	11.3108	11.7679	11.0972	11.7294	12.5745	11.2754	11.458	11.554	11.9221	10.7284	11.0897	12.0008	11.5836	11.1245	11.7052	11.7992	10.9411	11.952	10.839	10.8814	11.428	11.154	11.9775	11.5699	12.0187	11.5321	11.2337	11.7766	10.9354	11.6966	12.0135	12.0502	10.8337	10.6295	11.4935	11.8599	11.0223	11.7321	11.8429	11.3653	11.6713	11.6515	11.6417	11.2264	11.3254	12.0691
YDR075W	9.14639	9.34851	9.27859	9.44174	9.23009	9.3615	9.05291	8.98576	9.46583	9.26618	9.02877	9.08475	9.6837	9.46719	9.41011	9.12861	9.27843	9.23041	9.37573	9.18208	9.22698	9.64809	9.34214	9.22776	9.22729	9.14499	9.42405	9.09995	9.31159	9.4666	9.33037	9.35409	9.13348	9.24824	9.29345	9.45056	9.54892	9.36083	9.3471	9.35014	9.42735	9.40411	9.10662	9.21614	9.02842	9.21614	9.32178	9.41134	9.08659
YDR076W	7.12867	7.48715	7.48981	7.24568	7.38471	7.47942	7.27265	7.55796	7.23409	7.39766	7.50534	7.44286	7.29161	7.21434	7.03872	7.40003	7.47607	7.61779	7.25184	7.4215	7.72943	7.36012	7.60828	7.44502	7.42325	7.44764	7.34759	7.18942	7.45357	7.17764	7.36063	7.73366	7.19644	7.26145	7.23895	7.31106	7.23176	7.77268	7.10754	7.38546	7.06848	7.38258	7.56543	7.2988	7.43059	7.28576	7.36364	7.28355	7.08693
YDR077W	15.3655	14.9295	15.0673	15.6297	14.8324	14.6986	15.3844	15.3638	15.1771	15.2979	15.0962	15.0768	15.2723	15.0649	15.468	14.8814	15.299	14.9877	15.5257	15.0238	14.9562	15.2487	15.4422	14.9677	14.8601	14.7667	15.2387	15.5251	15.1538	15.0626	15.052	14.9372	14.9491	15.3762	15.1945	15.2629	15.1837	14.6576	15.0867	15.1583	15.6173	15.4096	14.9181	15.4826	15.1464	15.0113	15.0035	15.5915	15.0532
YDR078C	6.41726	6.68416	6.71003	6.55127	6.72857	6.46943	6.48923	6.40184	6.79742	6.29162	6.54002	6.45019	6.61296	6.56707	6.68408	6.65641	6.51805	6.42622	6.60771	6.88608	6.31967	6.28955	6.54693	6.47319	6.71248	6.89351	6.76972	6.89349	6.56079	6.72947	6.52913	6.70778	6.64629	6.55843	6.61754	6.58396	6.5202	6.88285	6.78627	6.46638	6.45008	6.44593	6.54724	6.38597	6.52258	6.85645	6.41767	6.39403	6.69874
YDR079C-A	7.13717	7.00357	6.95423	6.89583	6.80406	6.88943	7.10112	6.80975	7.21824	7.29405	6.89452	7.01313	6.79783	7.09327	6.77071	7.04704	7.0508	7.02434	6.86842	7.01223	6.97822	6.78302	6.97112	7.00703	6.71267	7.13213	6.79456	7.15569	7.02987	6.89848	6.84834	7.29455	7.03764	6.93205	6.96636	6.84529	6.86294	7.09476	6.79408	6.981	7.06887	6.76965	6.72614	7.02452	6.92954	6.85703	6.91452	6.96147	6.74351
YDR079W	7.43129	7.49418	7.46735	7.89706	7.45624	7.52219	7.79007	7.51468	7.82284	7.47091	7.49921	7.55625	7.36948	7.61127	7.95261	7.6533	7.53214	7.4486	8.00854	7.59822	7.41641	7.53324	7.42236	7.63058	7.36706	7.45216	8.10088	7.8395	7.42579	7.63455	7.43683	7.61933	7.51356	7.63515	7.5497	7.44717	7.48812	7.54486	7.83923	7.56513	8.10299	7.58495	7.66813	7.63774	7.61145	7.75718	7.42116	7.78164	7.88426
YDR080W	8.79633	8.66389	8.88117	8.66703	8.72406	8.81377	8.69277	8.73526	8.54921	8.80918	8.92863	8.84433	8.60926	8.6198	8.50636	8.75195	8.47357	8.90903	8.58033	8.66571	9.0079	8.54391	8.69779	8.73717	8.81009	8.72476	8.44842	8.47382	8.83989	8.69132	8.78846	8.8636	8.77925	8.7216	8.65351	8.641	8.68603	8.93568	8.45008	8.61262	8.54914	8.56009	8.90059	8.71082	8.83059	8.70242	8.71169	8.60953	8.63182
YDR081C	9.55364	9.69047	9.7307	9.68269	9.82335	9.70115	9.61959	9.57097	9.61149	9.70276	9.54902	9.63447	9.81894	9.64527	9.62492	9.58243	9.56476	9.75028	9.65609	9.73759	9.81008	9.75538	9.71401	9.65693	9.75613	9.68974	9.55116	9.48603	9.67146	9.70476	9.71704	9.60095	9.64627	9.69875	9.64822	9.73642	9.83125	9.76365	9.72775	9.62963	9.58007	9.65538	9.6727	9.62987	9.57009	9.58529	9.6429	9.75278	9.66299
YDR082W	8.41063	8.51743	8.46453	8.51145	8.37594	8.39211	8.45547	8.6213	8.5713	8.33873	8.49855	8.37385	8.50621	8.4804	8.44142	8.57977	8.66621	8.52869	8.38982	8.54276	8.73344	8.61224	8.63834	8.34133	8.45983	8.48106	8.45641	8.51269	8.50544	8.38139	8.42234	8.82887	8.38341	8.37623	8.41899	8.47219	8.41322	8.73723	8.4258	8.51177	8.45966	8.42467	8.42492	8.32521	8.44572	8.46133	8.43958	8.39977	8.31217
YDR083W	9.51222	9.97068	9.66789	9.97203	9.8761	10.0606	9.23298	9.48578	9.85734	9.94471	9.45322	9.43231	10.326	9.99344	9.81531	9.46948	9.78367	9.72097	9.74524	10.0076	9.74133	10.3193	9.84408	9.91545	9.82281	9.67427	9.83294	9.50126	9.66213	10.0809	9.88133	9.70219	9.5291	9.89923	9.72577	10.1988	10.3741	9.61821	9.78411	9.72929	9.8956	9.86989	9.69195	9.69323	9.34283	9.6963	9.81163	10.0253	9.82467
YDR084C	8.60843	8.58114	8.59772	8.51495	8.5203	8.42562	8.74139	8.64104	8.75173	8.57021	8.62658	8.61111	8.31046	8.63097	8.68877	8.71021	8.66009	8.5476	8.64663	8.66125	8.50996	8.31878	8.60242	8.48367	8.5342	8.65697	8.69656	8.74997	8.56554	8.47005	8.51953	8.68058	8.55636	8.5245	8.53568	8.48574	8.3658	8.59452	8.57394	8.6713	8.7294	8.34642	8.60965	8.62567	8.65985	8.63081	8.63194	8.59512	8.55795
YDR085C	8.90519	8.03923	8.16612	8.14461	7.9293	7.6582	8.31086	8.38791	7.76046	8.57908	8.18368	8.59794	7.51303	7.72036	7.97155	8.65426	7.98153	7.99698	8.21122	7.75292	8.41484	7.88541	7.90888	7.85644	7.75851	8.25591	8.16263	8.58373	8.02776	7.74592	8.33899	8.04043	7.97084	8.0364	7.87844	7.59145	7.45713	8.2078	7.78613	8.06796	8.77947	8.12472	8.33442	8.42933	8.38464	7.60436	7.69608	7.89641	7.80109
YDR086C	10.8331	10.9649	10.9248	10.6998	10.7136	10.6484	10.7117	10.7411	10.8793	10.842	10.6349	10.6762	10.7427	10.8533	10.6811	10.9668	11.0696	10.8911	10.6888	11.0052	10.7381	10.8052	10.8106	10.7877	10.612	11.0283	10.7486	10.8988	10.8588	10.6569	10.8778	11.0089	10.6393	10.8489	10.6753	10.7118	10.7551	10.7441	10.6211	10.8829	10.7651	10.7451	10.6257	10.7095	10.7559	10.6709	10.782	10.8157	10.6266
YDR087C	9.59696	10.0877	9.81058	10.0047	10.1185	10.2923	9.45	9.89921	9.94053	10.0977	9.66195	9.60849	10.328	10.2471	9.91683	9.79872	10.1588	10.0363	9.78595	10.1886	9.91085	10.443	10.0323	10.1477	9.85055	10.1003	9.93445	9.7501	9.98608	10.1342	10.2508	10.0948	9.71466	10.0721	9.88761	10.3135	10.4426	9.8725	9.79356	9.88406	9.87387	10.0555	9.83308	9.90159	9.68986	9.89214	10.121	10.0873	10.0056
YDR088C	8.77592	8.7368	8.81365	8.81406	8.86809	8.74077	8.68165	8.77891	8.86358	8.8384	8.73472	8.67757	8.87296	8.68601	8.88283	8.82524	8.83216	8.76914	8.8169	8.76902	8.84129	8.83366	8.77383	8.73638	8.69635	8.86999	8.94224	8.93528	8.76455	8.77437	8.80581	8.81487	8.74961	8.70571	8.78861	8.86431	8.8382	8.8211	8.77913	8.68287	8.92438	8.8003	8.68705	8.71702	8.81633	8.82642	8.7917	8.80933	8.7996
YDR089W	8.47803	8.615	8.82683	8.56175	8.43762	7.92454	8.49011	8.10335	8.76068	8.1458	8.10012	8.48704	8.52122	8.4077	8.83407	8.3992	8.29098	8.10435	8.61844	8.62064	8.19719	8.0616	8.35825	8.32104	9.02146	8.83318	8.23979	8.65744	8.06668	8.54688	8.58488	8.55315	9.15342	8.15684	8.49919	8.70396	8.44414	8.38136	9.14243	8.14264	8.1519	8.10866	8.26085	8.24183	8.32811	8.53718	8.80305	8.48114	8.3063
YDR090C	8.31202	8.54676	8.61092	8.37335	8.39327	8.27059	8.58042	8.39686	8.45398	8.49784	8.27524	8.48458	8.49612	8.43814	8.43425	8.54641	8.60438	8.28466	8.38359	8.52527	8.57118	8.22856	8.51382	8.3589	8.60533	8.52274	8.42367	8.51405	8.34668	8.37681	8.51131	8.82296	8.38162	8.20316	8.24775	8.36651	8.36584	8.64105	8.46493	8.43803	8.53011	8.35445	8.45427	8.40589	8.48974	8.48052	8.43461	8.38446	8.32882
YDR091C	11.2423	11.5484	11.2603	11.4369	11.0643	11.4067	10.9226	10.9843	11.366	11.5311	11.0676	11.2199	11.4432	11.6289	11.2341	11.1323	11.1207	11.2356	11.2334	11.332	11.1738	11.7728	11.2173	11.573	11.2942	11.0251	11.262	10.8567	11.2622	11.3228	11.2825	11.2269	11.1525	11.4309	11.2306	11.3236	11.6922	11.3395	11.3396	11.1311	10.9984	11.4228	11.5855	11.4633	11.1618	11.3125	11.3734	11.3949	11.3701
YDR092W	10.0249	9.87608	9.81227	9.66374	9.91294	9.77017	9.93301	9.88925	9.77913	9.81948	9.86783	9.87775	9.69728	9.9358	9.73093	10.0433	10.038	9.76972	9.72416	9.99484	9.65764	9.72797	9.87155	9.70038	9.79294	9.9005	9.88773	10.0943	9.91718	9.78348	9.80393	9.95038	9.85899	9.81862	9.7451	9.80947	9.71116	9.58453	9.80973	9.95525	9.96846	9.68803	9.92701	9.89141	9.84965	9.79655	9.87209	9.7645	9.71421
YDR093W	9.71161	9.77586	9.84166	9.73905	9.91942	9.89726	9.621	9.47701	9.67801	9.76782	9.847	9.87233	9.89268	9.52575	9.53785	9.4964	9.53434	9.91739	9.69491	9.64725	9.627	9.78015	9.77922	9.80015	9.93647	9.76613	9.5305	9.42776	9.85457	9.88166	9.73264	9.42886	9.87343	9.93559	9.89975	9.82948	9.87247	9.65865	9.73912	9.64299	9.32196	9.845	9.81684	9.70487	9.75664	9.81387	9.79761	9.69028	9.81454
YDR096W	9.16662	8.68996	9.19303	9.04871	9.32177	8.77621	9.00325	9.62818	8.9514	9.05791	9.13475	9.35656	8.69085	8.74941	9.15433	9.09055	8.61096	9.24961	9.32992	8.82655	9.35178	8.65105	8.68312	9.11044	8.925	9.68139	9.28018	9.35648	8.87709	8.94562	9.01345	8.75376	9.21325	9.10995	9.37597	8.85272	8.83851	9.19368	9.19864	8.67675	8.76538	9.47884	9.22366	9.09886	9.19069	9.27095	8.94488	8.86669	9.60021
YDR097C	9.51253	9.95941	10.0314	9.99479	10.0366	10.0924	9.58391	9.62844	9.80894	10.0421	9.75769	9.76037	10.2107	9.80701	9.60724	9.50094	9.85816	10.0611	9.64839	9.95693	9.83062	9.94861	9.98648	9.92247	10.0296	9.90247	9.5139	9.33129	10.0325	10.0384	9.78507	9.41827	9.8889	10.1191	9.8962	10.0885	10.186	9.57008	9.91273	9.92314	9.39347	9.95992	9.86559	9.91177	9.83918	9.81148	9.97835	9.89727	9.91314
YDR098C	10.0116	10.3778	10.2748	10.1127	10.3369	10.2359	10.062	10.3012	10.3484	10.2014	10.1141	10.0795	10.2597	10.3411	10.1182	10.3829	10.4745	10.2025	10.0983	10.4079	10.3012	10.2153	10.2335	10.213	10.1637	10.473	10.1953	10.3385	10.2221	10.1215	10.3447	10.3976	10.1589	10.1585	10.169	10.1813	10.2527	10.1647	10.0586	10.4343	10.1588	10.1863	10.1771	10.2375	10.301	10.1793	10.2798	10.2289	10.1752
YDR099W	12.1662	12.0507	12.0412	11.9508	12.0773	11.8826	12.0348	12.1624	11.8612	11.8884	12.0984	12.0981	11.6981	11.9032	12.0686	12.1209	12.0713	12.072	12.0151	11.9744	11.9322	11.8183	11.9251	11.9115	11.9943	12.092	12.0447	12.2329	12.0554	11.8179	11.9959	11.8818	12.0362	11.9588	11.9698	11.8844	11.7534	11.8242	12.0476	11.9764	12.1476	11.9892	12.0981	12.0091	12.0689	11.8734	11.9075	11.9787	12.0038
YDR100W	8.97413	8.59453	8.80101	8.6523	8.51578	8.50844	8.96359	8.81781	8.99405	8.72624	8.86541	8.82095	8.26845	8.72312	8.91407	9.02612	8.67841	8.42857	8.93673	8.70593	8.78025	8.39785	8.66342	8.57647	8.60157	8.68749	9.07002	9.09518	8.5494	8.54959	8.58778	9.03761	8.61932	8.65878	8.82321	8.46014	8.28944	8.85755	8.75336	8.86466	9.14235	8.57636	8.79046	8.77441	8.83757	8.72464	8.61078	8.79453	8.68575
YDR101C	10.8689	11.4094	11.0926	11.3196	11.3154	11.5437	10.667	10.8715	11.205	11.3073	10.8174	10.951	11.751	11.4175	11.1991	10.8035	11.2143	11.1608	11.1894	11.2961	11.2263	11.7312	11.2455	11.3946	11.2422	11.0239	11.1394	10.7198	11.1142	11.4451	11.3211	11.0596	10.9404	11.187	11.1635	11.634	11.841	11.0274	11.1381	11.129	11.2558	11.2384	11.1541	11.2757	10.8856	10.9988	11.2611	11.3965	11.1572
YDR103W	9.91861	9.83311	9.97919	9.92802	10.157	10.0118	9.78058	9.87582	9.83301	9.90208	9.93365	9.93996	10.1742	9.80456	9.89533	9.8082	9.85859	10.044	9.88581	9.73176	10.0964	10.0999	9.94398	9.97452	9.9038	9.9122	9.74904	9.75727	9.94555	10.054	10.0691	9.94361	10.0624	9.88269	10.1913	10.0455	9.9827	9.99992	10.0038	9.78276	9.90191	9.96605	9.8236	9.90524	9.8443	9.96183	9.93436	9.86443	9.56031
YDR104C	8.68278	8.80116	8.61898	8.75361	8.71358	8.88975	8.49309	8.67221	8.62813	8.73516	8.87158	8.73581	8.79593	8.55908	8.49882	8.61048	8.62078	8.82211	8.58866	8.60237	8.79669	8.75228	8.78537	8.72587	8.80292	8.55563	8.59284	8.43985	8.73836	8.76204	8.72065	8.44203	8.81541	8.74046	8.78562	8.75606	8.82633	8.65173	8.64402	8.80503	8.46681	8.74357	8.70598	8.68544	8.72069	8.58623	8.49543	8.69678	8.52035
YDR105C	9.61537	9.2823	9.38736	9.27191	9.39753	9.33858	9.521	9.44744	9.34145	9.32513	9.63043	9.46549	9.21466	9.35648	9.35044	9.45731	9.31845	9.42726	9.38909	9.23167	9.45125	9.1626	9.35596	9.43388	9.34887	9.28132	9.31729	9.50938	9.44186	9.34014	9.38884	9.57442	9.45682	9.42747	9.48203	9.27196	9.1834	9.5888	9.40601	9.40975	9.34527	9.4056	9.50941	9.36133	9.37025	9.38997	9.33767	9.22223	9.36215
YDR106W	4.32182	4.27378	4.36904	4.35241	4.17224	4.10909	4.22361	4.16712	4.29596	4.25	4.42194	4.17295	4.13734	4.28914	4.07332	4.26327	4.2709	4.28066	4.26974	4.25364	4.14735	4.05257	4.26571	4.22946	4.19363	4.29519	4.51925	4.53022	4.21433	4.2343	4.19216	4.42468	4.34864	4.38627	4.22159	4.24699	3.95766	4.29731	4.27792	4.18207	4.08467	4.269	4.34766	4.15379	4.22071	4.35736	4.17088	4.21607	4.16803
YDR107C	8.45108	8.45063	8.49726	8.23012	8.21957	8.16982	8.46043	8.33163	8.33061	8.29385	8.61577	8.64517	8.18878	8.10369	8.12764	8.33579	8.15705	8.42257	8.2339	8.1823	8.43131	8.12415	8.44811	8.34548	8.45436	8.60909	8.05932	8.17404	8.39005	8.16404	8.14552	8.27806	8.55273	8.37462	8.28552	8.34258	8.09534	8.60333	8.31407	8.2903	7.9323	8.30102	8.40032	8.40538	8.47987	8.37808	8.38697	8.18856	8.17182
YDR108W	8.78491	8.83044	8.77236	8.72455	8.64573	8.79488	8.79374	8.60529	8.81533	8.75502	8.79156	8.82537	8.75385	8.74125	8.60397	8.8735	8.63563	8.78501	8.64684	8.86653	9.02014	8.69942	8.80765	8.816	8.78565	8.78048	8.61358	8.52721	8.80274	8.71369	8.66453	8.93126	8.91614	8.74304	8.68946	8.73351	8.73738	9.02112	8.72483	8.60217	8.58633	8.79076	8.80102	8.76826	8.74761	8.79776	8.85172	8.65884	8.6426
YDR109C	8.83469	8.76209	8.81932	8.95523	8.69722	8.89585	8.70884	8.65987	8.85834	8.81327	8.83784	8.76881	8.86039	8.7774	8.59232	8.80395	8.80785	8.98884	8.80718	8.77883	8.84836	8.88122	8.8841	8.80926	8.81514	8.7908	8.69351	8.57495	8.87743	8.8012	8.67508	8.75103	8.80542	8.69231	8.69679	8.87775	8.82261	8.83176	8.64854	8.86949	8.8276	8.76668	8.85655	9.0194	8.80787	8.77658	8.88703	8.84687	8.71968
YDR110W	8.87003	9.11786	9.03204	9.15877	9.12225	9.21969	8.77204	8.8423	9.03812	9.04588	8.87935	8.8508	9.35584	9.10631	9.00648	8.8455	9.07753	9.1811	9.0333	9.10169	9.12167	9.26064	9.1322	9.08634	9.11465	8.98391	8.88174	8.75363	9.13496	9.14785	9.09044	9.02426	8.83771	8.93907	9.03736	9.29465	9.31346	9.02865	8.82195	8.96996	8.975	8.93333	9.02865	9.06002	8.92048	8.93192	8.95035	9.13666	8.95194
YDR111C	9.48516	9.65257	9.65206	9.53671	9.64728	9.73026	9.40211	9.38849	9.62966	9.63653	9.50262	9.64505	9.63793	9.59899	9.32511	9.38998	9.52555	9.61196	9.62091	9.71439	9.42497	9.61721	9.46769	9.77545	9.62976	9.55882	9.56442	9.44809	9.66899	9.60773	9.65969	9.57781	9.60956	9.7313	9.65364	9.60105	9.71364	9.6596	9.59869	9.46091	9.32414	9.58732	9.64259	9.36924	9.54299	9.85396	9.63588	9.58404	9.58274
YDR113C	8.82277	8.7381	8.79964	9.09723	8.93845	8.93805	8.83536	8.92591	8.95463	8.79166	8.76237	8.77133	8.98176	9.0999	9.02142	8.93276	8.90624	8.79809	8.83572	9.07149	8.63394	8.9427	8.74513	8.8499	8.9699	8.76776	8.96756	8.89341	9.09783	8.95411	8.82091	8.63241	8.99117	9.21885	9.01559	8.87541	8.928	8.59012	9.10722	8.83251	8.68923	9.14755	8.86234	8.97091	8.8013	8.95978	9.01877	8.91359	8.96689
YDR115W	8.85425	8.57622	8.55954	8.8114	8.66232	8.71932	9.18739	8.6925	8.87519	8.83404	8.59465	8.80094	8.69697	8.71042	8.94247	8.6327	8.71759	8.7322	9.17305	8.87299	8.58137	8.66592	8.55103	8.73453	8.60105	8.64196	9.28539	8.89863	8.74136	8.84232	8.61893	8.73011	8.77024	8.7255	8.75446	8.54407	8.63099	8.55733	9.00651	8.88169	9.22183	8.64437	8.7281	8.65882	8.86842	8.86762	8.6772	8.86265	9.00322
YDR116C	9.34283	9.25538	9.30773	9.41968	9.48779	9.61109	10.0469	9.33587	9.49694	9.57955	9.29157	9.6164	9.55388	9.31024	9.79345	9.37475	9.20692	9.34706	9.95523	9.3546	9.37358	9.49653	9.24094	9.51187	9.46778	9.13652	10.1164	9.52468	9.42612	9.63685	9.40966	9.42762	9.66346	9.39444	9.63889	9.25105	9.39486	9.30214	9.83622	9.41076	10.042	9.51547	9.52843	9.32648	9.58991	9.67727	9.35056	9.48393	9.90014
YDR117C	9.50108	9.53968	9.53588	9.46338	9.57026	9.69437	9.49447	9.63964	9.43458	9.49302	9.66143	9.48309	9.48522	9.31934	9.43511	9.59233	9.65403	9.75281	9.39845	9.54963	9.66458	9.63193	9.58681	9.58114	9.43645	9.65874	9.43008	9.32139	9.72492	9.44728	9.62025	9.39304	9.55702	9.67479	9.57691	9.48632	9.45244	9.54739	9.39777	9.57993	9.31392	9.60938	9.5103	9.40602	9.53018	9.56172	9.57078	9.40973	9.49867
YDR118W	7.48218	7.44105	7.42328	7.46838	7.30364	7.41763	7.35885	7.28926	7.44834	7.40717	7.48473	7.39608	7.24844	7.38412	7.22781	7.46804	7.36796	7.46027	7.35532	7.52224	7.45172	7.37207	7.32971	7.38099	7.42606	7.53379	7.23975	7.17692	7.47418	7.27703	7.45396	7.3593	7.47605	7.60079	7.34682	7.29766	7.33949	7.46384	7.34518	7.21766	7.26984	7.4063	7.41193	7.36701	7.2862	7.40723	7.40559	7.22775	7.3663
YDR119W	9.78914	9.96723	9.79472	9.8798	9.69829	9.9131	9.5631	9.26351	9.74845	9.89557	9.67748	9.83146	9.85323	9.93874	9.72858	9.43714	9.54449	9.61708	9.79346	9.73923	9.79806	9.70753	9.79908	9.95251	9.91008	9.64285	9.61929	9.43496	9.60421	9.97434	9.74134	9.89538	9.63968	9.62398	9.61505	10.0775	10.0448	9.86544	9.53508	9.61062	9.5558	9.61751	10.0067	9.73387	9.56966	9.68513	9.79137	9.73755	9.70369
YDR119W-A	5.42926	4.97405	5.3976	6.26479	5.27339	5.18822	5.74675	5.65866	5.73935	5.22141	5.98284	5.70118	4.99968	5.27367	5.95756	5.10052	5.29825	5.69384	6.04345	4.96676	6.25134	5.24637	5.36322	5.76975	4.92878	5.42428	5.81318	6.30313	5.43355	5.35308	5.16725	5.64517	5.58913	5.14237	5.49506	5.3531	4.91165	5.07013	5.61662	5.76561	6.3549	5.06625	6.19781	5.28225	5.37728	5.82325	5.48766	5.34853	6.05527
YDR120C	10.2567	10.6915	10.4393	10.6337	10.6489	10.7682	10.188	10.3781	10.5811	10.7074	10.3226	10.3703	10.9725	10.6866	10.5031	10.3667	10.5141	10.532	10.4812	10.7207	10.5969	10.8508	10.6815	10.6589	10.7031	10.4214	10.5301	10.1707	10.5327	10.7466	10.5853	10.6823	10.2716	10.3736	10.3637	10.8338	10.993	10.5933	10.4589	10.5078	10.5603	10.544	10.5801	10.4852	10.3581	10.4031	10.581	10.687	10.5146
YDR121W	8.20079	8.56972	8.40713	8.63563	8.50998	8.63822	8.26439	8.32078	8.51802	8.50074	8.33719	8.2159	8.47983	8.72061	8.51457	8.36447	8.65075	8.31436	8.41753	8.61369	8.43169	8.37761	8.54508	8.52854	8.49734	8.63052	8.50598	8.74019	8.3002	8.54029	8.36673	8.58192	8.30607	8.40862	8.40411	8.75816	8.68375	8.32445	8.30812	8.56556	8.52387	8.2784	8.20869	8.48504	8.41515	8.3616	8.529	8.36643	8.33907
YDR122W	10.5741	10.1761	10.5587	10.4852	10.3078	10.0439	10.2731	10.5029	10.2521	10.1529	10.7318	10.5168	10.39	10.0386	10.2066	10.4333	10.0646	10.5857	10.142	10.2981	10.3122	10.5008	10.2916	10.103	10.3768	10.3154	10.0463	10.2938	10.5551	10.1319	10.6858	9.88696	10.6677	10.6172	10.6931	10.1372	9.99413	10.4548	10.5604	10.2157	10.191	10.4835	10.4015	10.3371	10.3255	10.4274	10.398	10.3681	10.5574
YDR123C	9.20218	9.53022	9.48297	9.41309	9.43261	9.49597	9.33341	9.59554	9.43091	9.46669	9.4336	9.34671	9.72003	9.12331	9.27076	9.489	9.69123	9.48869	9.41907	9.4387	9.70298	9.68782	9.52082	9.48874	9.3415	9.5529	9.41498	9.27712	9.48392	9.35883	9.51058	9.44033	9.37588	9.47728	9.38831	9.42572	9.50695	9.49532	9.38843	9.53911	9.32651	9.49633	9.20276	9.3311	9.66307	9.66454	9.42612	9.3984	9.30856
YDR124W	7.36017	7.30637	7.30508	6.97438	7.26111	7.22496	7.20236	7.90609	6.99161	7.43264	7.16614	7.43749	7.23204	6.88329	6.89856	7.65638	7.17688	7.20648	7.1401	7.56737	7.83874	7.27482	7.39035	7.02118	7.17426	7.69172	7.33356	7.48491	7.02204	7.05347	7.50535	7.41556	7.52217	7.62088	7.54625	7.07738	7.0259	7.47941	7.31009	6.90619	7.12778	7.65819	7.04819	6.81509	7.14138	7.39364	7.13596	6.89733	7.02218
YDR125C	7.04141	6.7075	6.81285	6.85165	6.69441	6.87349	6.94502	6.76715	6.74576	6.71995	6.93031	6.89053	6.53647	6.718	6.82895	6.99844	6.76109	6.83491	6.93519	6.81675	7.03429	6.66035	6.79339	6.7699	6.79753	6.73929	6.98841	6.76633	6.78913	6.7913	6.62832	7.02896	6.88817	6.75736	6.67512	6.74283	6.58795	6.91964	6.74743	6.82061	7.07547	6.49365	6.84601	6.83415	6.96436	6.78957	6.70952	6.68192	6.73715
YDR126W	7.13926	7.15279	6.91212	6.98156	6.96888	6.89981	6.85291	7.19829	6.97968	6.92918	6.84881	6.97115	7.00746	7.14335	7.04486	7.0574	6.9637	7.00786	6.98971	7.25942	7.1389	7.104	6.97318	6.91801	7.01464	6.95584	6.82613	7.07492	7.02612	7.20644	6.98029	7.26298	6.79033	6.99278	7.06539	6.9619	7.05203	7.28412	7.08428	6.88917	6.98407	7.04532	7.09947	6.99445	6.92487	7.09859	7.13573	6.80074	6.9575
YDR127W	12.0415	11.9959	12.122	11.6476	12.2886	12.1272	12.2726	12.0468	11.397	12.1341	12.5164	12.461	11.9068	11.8809	11.5057	11.8177	11.6845	12.1086	11.5053	11.6303	12.1978	11.7108	12.3142	12.1304	12.3675	11.8211	11.4266	11.6457	11.9708	11.948	12.2576	11.8633	11.9317	11.861	12.0248	11.9022	11.9514	12.4509	11.8915	12.0183	11.362	11.6418	12.5958	11.8408	12.0969	12.076	11.9508	11.5029	11.7147
YDR128W	9.56481	9.76474	9.6996	9.61453	9.71781	9.74291	9.46985	9.58144	9.49942	9.63826	9.71432	9.65258	9.68761	9.49078	9.48223	9.5935	9.54379	9.81052	9.45064	9.68849	9.72368	9.66961	9.70409	9.56765	9.68498	9.75575	9.42143	9.47472	9.76092	9.69966	9.62521	9.42207	9.64339	9.76104	9.67923	9.67143	9.74925	9.59982	9.50341	9.55737	9.50371	9.63643	9.56138	9.51823	9.57297	9.6284	9.56282	9.62008	9.57698
YDR129C	12.3621	12.1348	12.2472	12.2331	12.3284	12.0912	12.3258	12.476	12.192	12.2696	12.5312	12.3167	12.2204	12.0551	12.0825	12.2533	12.1367	12.2915	12.199	12.1371	12.2155	12.0947	12.1334	12.2834	12.1734	12.3696	12.1832	12.337	12.1529	12.3417	12.4315	11.9557	12.2659	12.3022	12.4861	12.2585	12.1751	12.1267	12.2497	12.3888	12.1468	12.251	12.2841	12.2731	12.3527	12.3266	12.3328	12.1066	12.3944
YDR130C	7.96375	7.65354	7.68808	7.81408	7.87046	7.81465	7.82512	7.72528	7.72015	7.61465	7.83227	7.74708	7.63842	7.62681	7.82686	7.90655	7.80822	7.74087	7.72762	7.93704	7.68794	7.59726	7.67153	7.68049	7.84086	7.8442	7.5629	7.6681	7.74102	7.85572	7.82672	7.70983	7.85727	7.91765	7.8344	7.68667	7.69066	7.63638	7.64163	7.65825	7.71835	7.58088	7.72385	7.69625	7.93978	7.7866	7.74557	7.6217	7.78469
YDR131C	7.96739	7.62584	7.80147	7.70979	7.81901	7.80205	7.82161	7.82924	7.73052	7.79269	7.67458	7.85521	7.64427	7.79686	7.77712	7.9481	7.71851	7.8853	7.70993	7.78544	7.99805	7.7232	7.72611	7.76382	7.82868	7.71425	7.64277	7.71826	7.78886	7.77422	7.73576	7.97881	7.83474	7.59699	7.72538	7.69733	7.66478	7.89294	7.68579	7.77745	7.80357	7.56478	7.82148	7.69005	7.78636	7.73003	7.80298	7.64701	7.73317
YDR132C	6.57249	6.66838	6.73663	6.57121	6.95945	6.9422	6.83924	6.45892	6.67055	6.66403	6.64166	6.90091	6.52983	6.69771	6.68825	6.76901	6.35012	6.68052	6.8434	6.70628	6.72278	6.52862	6.60364	6.56324	6.82083	6.77158	7.02518	6.93976	6.53787	6.65356	6.81306	6.85291	6.81449	6.65985	6.66944	6.67525	6.68807	7.02074	6.50651	6.5549	6.68045	6.6823	6.71282	6.41523	6.90298	6.78692	6.60514	6.84687	6.65385
YDR133C	13.7393	13.0225	11.9372	12.0773	11.5102	11.9018	12.0297	12.744	12.4394	11.4274	12.8365	13.0257	12.8438	12.0678	12.0708	12.6859	13.0537	12.407	11.8389	12.7905	12.2394	12.3049	11.6277	11.9915	11.5421	11.6889	12.7882	12.7401	13.1158	12.884	11.8246	12.2655	12.8499	11.9205	12.5046	11.8287	12.978	12.2687	13.3388	11.5327	12.0048	13.5251	12.7209	12.3682	12.2174	12.1008	12.1861	12.2706	12.7957
YDR135C	10.6054	10.7858	10.9382	10.7515	10.8534	10.825	10.6254	10.5935	10.6114	10.8022	10.8831	10.8647	10.8384	10.5755	10.5678	10.6143	10.6263	10.8414	10.5208	10.5972	10.9016	10.7556	10.767	10.7219	10.9219	10.7661	10.4618	10.5512	10.7139	10.7678	10.7852	10.5018	11.042	10.6992	10.8922	10.8826	10.9274	10.7403	10.7555	10.6484	10.5164	10.7579	10.7403	10.6979	10.7536	10.7062	10.7087	10.593	10.7042
YDR137W	9.25062	9.13129	9.1537	9.15469	9.32381	9.25314	9.23228	9.17239	9.17671	9.27847	9.22182	9.20168	9.19456	9.10616	9.09771	9.07225	9.18124	9.27996	9.21595	9.23307	9.33073	9.16496	9.17954	9.16216	9.28587	9.21879	9.0844	9.06816	9.18059	9.21531	9.27459	9.02371	9.17363	9.26714	9.34226	9.23157	9.17846	9.2794	9.21541	9.09178	9.12234	9.17722	9.19313	9.17368	9.18177	9.21804	9.09819	9.10585	9.14063
YDR138W	9.35778	9.31546	9.45995	9.3662	9.40975	9.43153	9.3363	9.17114	9.28885	9.41081	9.48046	9.35485	9.4043	9.35282	9.23505	9.32364	9.15929	9.36664	9.29816	9.24348	9.55458	9.39641	9.4682	9.43328	9.44235	9.31757	9.20933	9.14893	9.28255	9.36084	9.31183	9.40622	9.37192	9.32308	9.29658	9.39315	9.3438	9.64628	9.33671	9.23922	9.14434	9.3949	9.45508	9.34089	9.30965	9.27665	9.33547	9.30706	9.34728
YDR139C	8.98396	8.94088	8.81948	8.72874	8.81933	8.82497	8.9232	8.88027	9.08393	8.92619	8.8155	8.82741	8.85301	9.00043	8.748	9.01712	9.04223	8.97518	8.83917	9.11178	8.79437	8.72327	8.83715	8.91108	8.80921	9.03904	8.95843	9.04068	8.86763	8.92728	8.77325	9.13557	8.86689	8.8841	8.88925	8.8387	8.95969	8.7542	8.79915	8.93289	8.91582	8.74922	8.82014	8.78203	8.85942	8.80257	8.92704	8.934	8.74192
YDR140W	7.78147	7.95702	7.88678	7.83432	8.02152	8.08128	7.89781	7.99212	7.81184	8.00849	7.81309	7.7877	7.84086	8.10911	7.95641	7.92725	8.07445	7.91062	7.87041	8.14378	7.99275	7.67394	7.8729	7.85387	7.99321	7.91367	7.8004	8.07207	7.90245	8.00645	7.85903	8.02318	7.80073	7.78823	7.75411	7.9129	8.09216	7.87601	7.70072	8.1029	8.12375	7.69753	7.89135	7.95322	7.87078	7.68719	8.08211	7.97131	7.81914
YDR141C	9.58249	9.53664	9.56615	9.40653	9.56445	9.62027	9.42984	9.462	9.31333	9.56517	9.65992	9.66103	9.4196	9.26544	9.33802	9.33617	9.30776	9.69579	9.38108	9.33458	9.5993	9.39233	9.459	9.48896	9.6534	9.52361	9.18647	9.20005	9.5469	9.52839	9.55003	9.16065	9.54159	9.62346	9.62133	9.46464	9.50632	9.6515	9.41012	9.41786	9.18027	9.32946	9.55361	9.49706	9.55446	9.47581	9.40452	9.3943	9.3857
YDR142C	8.56131	8.52787	8.54845	8.5886	8.60114	8.64056	8.59061	8.77165	8.60432	8.48287	8.66213	8.55459	8.74662	8.66161	8.60771	8.6573	8.64939	8.5483	8.67186	8.57952	8.82523	8.7167	8.59058	8.61327	8.53924	8.57351	8.64433	8.69847	8.55683	8.61067	8.59195	8.80952	8.57189	8.65567	8.63676	8.55765	8.68894	8.71798	8.68696	8.5324	8.70102	8.69633	8.51302	8.58171	8.5346	8.60524	8.50975	8.60419	8.69288
YDR143C	9.58327	9.78478	9.79174	9.63886	9.81922	9.78386	9.54879	9.61891	9.74979	9.78189	9.59606	9.65619	9.78873	9.87762	9.70352	9.5581	9.64874	9.60252	9.74794	9.62971	9.5414	9.89877	9.74656	9.84117	9.84553	9.70793	9.65126	9.65728	9.61365	9.72854	9.78357	9.56878	9.56814	9.68944	9.74008	9.84903	9.83372	9.80145	9.68296	9.6402	9.52714	9.83975	9.80722	9.71292	9.72577	9.825	9.70751	9.70413	9.66269
YDR144C	8.5549	9.04642	9.09827	8.8081	8.97788	9.17625	8.665	8.58452	8.91153	9.00806	8.45931	8.899	8.67399	9.29438	9.02511	8.8826	8.9754	8.57237	8.99249	9.02867	8.60879	8.82976	8.71725	9.03585	9.3241	9.11183	8.7348	8.57103	8.71139	8.86235	9.10393	8.61847	8.73413	8.94272	8.49902	9.00925	8.86691	9.21091	8.67928	8.91878	8.62569	8.80581	9.18447	9.19081	8.99782	8.8148	9.06519	8.77413	8.78041
YDR145W	9.93063	10.0266	10.0085	10.0691	10.2238	10.2198	10.0363	10.0513	10.0333	10.1923	9.97994	10.0084	10.1278	10.1806	10.1441	9.9567	9.93265	10.1061	10.083	10.0605	9.96808	10.2652	10.0326	10.1274	10.2226	10.0298	10.0577	9.94707	10.0639	10.0431	10.1366	9.90963	10.0433	10.2578	10.1025	10.1171	10.1953	10.0119	10.0797	9.98123	10.1075	10.0178	10.0045	10.0764	10.0658	10.0821	10.0391	10.0764	10.0507
YDR146C	10.0617	9.94406	10.0301	10.0082	9.96767	9.8571	9.88292	9.72441	9.84191	9.8959	10.0631	9.9769	9.8809	9.66031	9.85835	10.0696	9.72472	9.95795	9.78854	10.085	9.73372	9.97912	9.82872	10.027	10.1666	9.9199	9.66031	9.69726	9.94274	9.86255	9.82861	9.73339	10.0409	10.0632	10.0234	10.0222	9.95709	9.91895	9.96697	9.6647	9.44437	9.94639	9.93179	9.93298	10.0022	9.90386	9.98474	9.78785	9.71313
YDR147W	9.33835	9.52234	9.52801	9.39933	9.53261	9.50087	9.41493	9.33875	9.52395	9.51662	9.36616	9.43047	9.54476	9.39024	9.21866	9.55699	9.52503	9.51125	9.3637	9.58048	9.51845	9.54238	9.44404	9.61022	9.5325	9.53255	9.28531	9.37143	9.51264	9.42572	9.53015	9.61221	9.43574	9.51006	9.52542	9.33612	9.43227	9.69544	9.33289	9.40208	9.3406	9.43747	9.51819	9.39483	9.47278	9.55426	9.48405	9.27743	9.3696
YDR148C	11.2659	10.6683	10.6924	11.3261	10.6962	10.6147	10.9576	11.0235	10.8107	10.7862	11.1677	10.9405	10.603	10.6012	11.164	10.7608	10.652	10.8972	11.2369	10.7348	10.5642	10.8501	10.5853	10.7288	10.8021	10.5761	11.1897	11.1277	10.902	10.906	10.691	10.3512	10.9624	10.752	10.8879	10.8636	10.7118	10.3768	10.9928	11.0505	11.3225	10.845	10.8263	11.0641	11.0956	10.924	10.8409	11.0605	11.0516
YDR150W	10.1991	10.2616	10.2595	10.3525	10.1744	10.0993	9.86961	9.93079	10.0021	10.0654	10.3929	10.1279	9.99599	10.0233	9.97132	9.93184	10.0185	10.3042	9.98766	9.95862	9.74731	10.1812	10.1004	10.1684	10.2963	10.1654	10.0471	10.0855	10.2478	10.018	9.97644	9.64127	10.2211	10.219	10.1484	10.343	10.0967	9.86254	9.96774	10.2273	9.88402	10.036	10.058	10.1824	10.1479	10.1137	10.1126	10.1686	9.98123
YDR151C	9.32532	9.47861	9.44118	9.41981	9.24479	9.20181	9.18301	9.3529	9.52316	9.34816	9.20869	9.23018	9.471	9.4796	9.42412	9.44942	9.42273	9.11413	9.40193	9.45556	9.32726	9.45523	9.44386	9.32803	9.40844	9.16745	9.65542	9.57672	9.21498	9.39773	9.27489	9.5297	9.31981	9.47844	9.57734	9.42093	9.42256	9.33924	9.5567	9.34022	9.5202	9.38873	9.33398	9.24446	9.1703	9.46789	9.47461	9.4148	9.28299
YDR152W	9.83893	10.0749	9.9702	9.95436	10.0261	10.0634	9.67999	9.79253	10.0379	9.9384	9.74143	9.73042	10.1821	10.167	9.98012	9.97068	10.0482	9.86921	9.93168	10.1902	9.75237	10.2072	9.94722	9.8941	9.91251	9.96875	10.0569	10.0254	9.9224	10.0805	10.0737	9.83687	9.78027	9.9403	9.89601	10.1747	10.2716	9.81598	9.86813	9.95853	10.0453	9.93389	9.94979	9.99158	9.78856	9.88388	10.1294	10.0818	9.93964
YDR153C	10.0228	10.0835	10.0737	10.0762	10.2322	10.1312	9.96014	10.1823	9.98204	10.0877	9.95247	10.0791	10.2127	10.1518	10.1592	10.0631	9.97648	9.99805	10.1696	10.1428	10.1017	10.2215	10.0648	10.0646	10.1293	9.95214	10.188	10.0495	10.0652	10.1472	10.2396	10.0461	10.1974	10.1223	10.2185	10.0783	10.2422	9.9914	10.0929	9.91663	10.2765	10.1264	10.0775	10.0806	10.0939	10.1215	10.092	9.9948	10.207
YDR154C	8.4618	8.51027	8.56033	8.44028	8.33089	8.17859	8.05691	8.29793	8.29675	8.10864	8.43182	8.21871	8.23685	8.29714	8.41759	8.50231	8.71193	8.59369	8.22535	8.30509	8.28921	8.45978	8.46933	8.27851	8.22533	8.45707	8.22077	8.71864	8.55803	8.22825	8.36295	8.12915	8.2359	8.43203	8.51299	8.45626	8.44042	7.95768	8.15022	8.36854	8.45266	8.15656	8.12433	8.24956	8.30486	8.13228	8.06751	8.34023	8.21071
YDR155C	12.9424	12.9992	13.0222	12.866	12.8356	12.713	13.0661	13.2345	13.0255	12.84	12.9063	13.0609	12.7903	12.9111	12.895	13.1176	13.3435	13.127	12.9567	12.9004	12.8063	13.0114	12.9706	12.8544	12.7675	13.0216	13.0759	13.2517	13.106	12.7597	12.9703	12.8201	12.8419	12.8847	12.8655	12.7081	12.7617	12.6826	12.9331	13.1889	13.1861	12.7884	12.9473	13.0997	13.0962	12.9457	12.7947	12.9855	12.9819
YDR156W	8.50373	8.77307	8.54727	8.64377	8.71642	8.77318	8.52553	8.83354	8.66966	8.79653	8.5385	8.69496	9.05782	8.78257	8.75534	8.59739	8.80071	8.56615	8.69901	8.84463	8.81475	8.99858	8.74832	8.61556	8.64488	8.67639	8.79276	8.76079	8.62787	8.83476	8.75928	8.78814	8.50431	8.62828	8.71566	8.8498	9.05012	8.74763	8.67038	8.77832	8.85789	8.77513	8.69689	8.69854	8.63752	8.53815	8.72186	8.81154	8.62848
YDR158W	12.9019	12.7375	12.6808	12.0999	12.8095	12.5176	13.0855	12.6649	12.2227	12.615	12.9317	13.2041	12.3557	12.8532	12.3456	12.6275	12.6735	12.5375	12.1871	12.3499	12.8616	12.1635	12.835	12.7466	13.0566	12.5702	12.2598	12.6309	12.5945	12.3697	12.6648	12.9799	12.5389	12.3034	12.4933	12.466	12.5359	13.1512	12.6342	12.5919	12.1354	12.1426	13.19	12.5663	12.7197	12.5643	12.568	12.1511	12.1986
YDR159W	9.73207	9.7898	9.85023	9.73139	9.73291	9.75849	9.64172	9.5391	9.69626	9.70194	9.78746	9.71	9.70771	9.66448	9.6042	9.64189	9.62563	9.88187	9.70623	9.63692	9.8695	9.75581	9.79553	9.7944	9.79975	9.70917	9.64947	9.52106	9.75732	9.73082	9.63505	9.65683	9.74336	9.7723	9.74621	9.79268	9.75484	9.86493	9.6664	9.68906	9.47783	9.66128	9.76138	9.71284	9.79339	9.69575	9.58609	9.70109	9.66614
YDR160W	9.0952	9.20167	9.33514	9.23169	9.35752	9.30757	9.16053	9.40087	9.2558	9.21475	9.3167	9.3264	9.1935	9.06774	9.16578	9.29503	9.31493	9.48544	9.22954	9.18499	9.2451	9.4129	9.32101	9.272	9.28082	9.30531	9.11548	9.11787	9.40204	9.19473	9.3718	9.16199	9.3589	9.33964	9.32417	9.20395	9.15387	9.37037	9.25224	9.23345	9.10782	9.20053	9.31345	9.29492	9.40656	9.3988	9.3256	9.09819	9.28671
YDR161W	9.61432	10.0514	9.94759	10.1355	10.1706	10.2757	9.6167	9.84153	10.0909	10.176	9.71163	9.6349	10.31	10.3528	10.0254	9.7776	10.0989	9.83926	9.91351	10.156	9.79947	10.3583	10.1717	10.0845	10.0563	10.0481	9.99276	9.96395	9.78318	10.1101	10.1441	9.93551	9.66032	10.1303	9.83778	10.404	10.3559	9.9113	9.80339	10.0459	10.0491	10.0283	9.83498	10.0634	9.74107	9.91643	10.1353	10.1149	9.93794
YDR162C	8.42842	8.55202	8.5084	8.48021	8.58441	8.58054	8.53386	8.61355	8.63687	8.59243	8.48484	8.58667	8.52589	8.55175	8.55184	8.73956	8.58717	8.49589	8.47152	8.62674	8.58234	8.49899	8.4896	8.45659	8.58844	8.45038	8.70911	8.65604	8.53513	8.58489	8.46294	8.71571	8.56043	8.45364	8.44652	8.44777	8.51859	8.701	8.53525	8.64317	8.55041	8.49134	8.66894	8.40932	8.51488	8.56794	8.62882	8.4583	8.47287
YDR163W	8.42035	8.13998	8.30708	8.22935	8.22151	8.34343	8.3117	8.21333	8.35344	8.14802	8.22166	8.2485	8.21636	8.32835	8.37944	8.40559	8.46127	8.27931	8.28512	8.35198	8.25178	8.32041	8.35507	8.11892	8.32085	8.22045	8.39157	8.50028	8.24507	8.20404	8.21861	8.46856	8.23178	8.27605	8.2097	8.29706	8.17871	8.36803	8.22429	8.33731	8.44369	8.18141	8.20756	8.18066	8.27828	8.18352	8.32312	8.24111	8.1837
YDR164C	9.37527	9.32373	9.34914	9.3739	9.55526	9.5925	9.4315	9.44902	9.21813	9.35662	9.50953	9.46415	9.28664	9.2523	9.39223	9.38643	9.25706	9.58712	9.47126	9.36711	9.47572	9.41042	9.29317	9.37453	9.44148	9.38187	9.36667	9.1659	9.49646	9.41802	9.55321	9.21145	9.44008	9.43029	9.51161	9.44455	9.43992	9.20285	9.25502	9.38575	9.45844	9.3292	9.55534	9.33386	9.41337	9.2954	9.39914	9.3434	9.43779
YDR165W	9.72077	10.2423	9.93013	10.0639	10.0922	10.2918	9.57158	9.82935	9.99266	10.0999	9.68647	9.80607	10.3202	10.1959	9.9852	9.71074	10.108	9.9642	10.0188	10.2482	9.97192	10.3215	10.0487	10.1312	9.97015	9.97345	9.90211	9.70415	9.92696	10.2651	10.0795	10.0324	9.70514	9.91955	9.8134	10.2715	10.438	9.89479	9.79985	10.0919	10.0541	9.92829	10.0299	10.0602	9.77341	9.84598	10.0474	10.1781	9.98558
YDR166C	9.23708	9.09239	9.20699	9.08688	9.20139	9.27189	9.13852	9.06323	8.93469	9.1505	9.21688	9.26518	8.99491	9.02359	9.00312	9.08341	8.94911	9.29544	9.09617	9.09336	9.1454	9.12065	9.07997	9.14778	9.23509	9.15433	8.92143	8.87885	9.15435	9.16673	9.20261	8.90604	9.13309	9.23548	9.0534	9.06866	9.18564	9.09748	9.04537	9.0601	9.08661	8.94574	9.22002	9.12228	9.13884	9.05265	9.14663	9.02902	9.14948
YDR167W	9.24188	9.15588	9.02851	9.15003	9.0624	9.09183	9.23601	9.17247	9.24546	9.2473	9.09143	8.99338	9.22456	9.19798	9.15681	9.27408	9.26771	9.15397	9.11831	9.24558	9.11553	9.16165	9.20471	9.16025	9.05881	9.25714	9.13674	9.31374	9.1393	9.12397	9.05991	9.17644	9.13863	9.18371	9.2427	9.24578	9.18858	9.22825	9.0545	9.25004	9.25712	9.11334	8.97018	9.15337	9.03204	9.07467	9.27908	9.22898	9.17665
YDR168W	10.3592	10.3876	10.3855	10.1267	10.4653	10.2659	10.3481	10.4893	10.1904	10.2466	10.3176	10.3402	10.13	10.2622	10.2362	10.4739	10.3793	10.5347	10.2748	10.2918	10.2821	10.2775	10.262	10.2993	10.3922	10.4689	10.1892	10.1903	10.4137	10.2545	10.4147	10.2315	10.3132	10.3606	10.2747	10.1822	10.2615	10.259	10.1891	10.3874	10.3778	10.118	10.2569	10.3356	10.4041	10.1923	10.3048	10.2208	10.3102
YDR169C	9.66759	9.70634	9.90668	9.82155	10.0593	9.84396	9.7869	10.0865	9.74989	9.83431	9.97051	9.78348	9.61098	9.60052	9.82342	9.8276	9.86593	10.0685	9.93429	9.78615	10.0042	9.99784	9.98754	9.81519	9.84732	10.0146	9.82002	9.7845	9.87754	9.62347	10.0172	9.68533	9.77553	10.0885	9.95896	9.83241	9.67359	9.80045	9.85026	9.7624	9.8696	9.95358	9.74072	9.79596	10.0043	9.9202	9.85922	9.76822	9.82384
YDR170C	10.9551	10.9948	11.0386	10.9192	11.1192	11.0354	10.7756	10.7884	10.7685	10.978	11.1037	11.0504	10.9806	10.7476	10.7721	10.6814	10.7294	11.1327	10.7772	10.7385	10.8505	10.9791	10.9937	10.971	11.0784	10.9687	10.6804	10.6473	11.0485	10.9907	10.9188	10.4923	11.0814	11.096	11.0627	11.0561	10.9767	10.8337	10.9664	10.8882	10.5523	10.9128	10.9462	10.9145	10.9102	10.9663	10.8851	10.9719	10.9171
YDR170W-A	5.16715	5.46546	5.35347	5.08173	5.38666	5.55828	5.32045	5.20451	5.17279	5.44676	5.48079	5.4221	5.22915	5.21819	5.28831	5.19532	5.28253	5.35557	5.15317	5.25721	5.60154	5.17771	5.49989	5.17452	5.45575	5.34918	5.14501	5.10168	5.29474	5.3225	5.30037	5.34723	5.35845	5.28902	5.22737	5.32812	5.25604	5.69473	5.07407	5.33393	5.0196	5.10264	5.41312	5.24969	5.24459	5.25519	5.26929	5.16013	5.16687
YDR171W	9.91184	9.14185	9.68835	9.37825	10.1399	9.13312	9.74191	11.16	9.60043	9.66867	9.84134	9.86678	8.67426	9.09952	10.1781	10.2029	9.70146	9.90199	10.0464	9.05003	9.5552	8.91413	9.18547	9.53365	9.40465	9.66714	10.354	11.0142	9.71084	9.45232	10.042	9.52706	9.75615	10.4639	10.4333	8.72121	8.88975	9.43818	10.0979	9.46634	10.1673	9.8107	9.78805	9.86091	9.99371	10.0556	9.17221	9.41652	10.2082
YDR172W	11.9887	12.1438	12.0055	12.1156	12.1862	12.2551	11.9028	12.0373	12.0203	12.218	11.9523	12.0754	12.3595	12.0875	12.0195	11.9079	12.0187	12.0741	12.025	12.1335	12.0592	12.3064	12.0876	12.1856	12.1469	12.0296	11.9956	11.8291	12.071	12.1923	12.1792	11.9054	12.0907	12.1445	12.1452	12.2533	12.4023	11.9955	12.0563	12.0205	11.9255	12.1661	12.132	12.0998	11.9951	12.0468	12.1962	12.1173	12.1103
YDR173C	7.72175	7.68793	7.71776	7.75611	7.7472	7.42158	7.61919	7.9028	7.68687	7.61746	7.7425	7.50023	7.41116	7.81335	7.67678	7.56323	7.79682	7.63952	7.92837	7.75254	7.63379	7.58409	7.74679	7.58585	7.49513	7.88562	8.01834	8.06905	7.69318	7.512	7.7468	7.77804	7.55109	7.85503	7.79628	7.76848	7.34602	7.88987	7.71636	7.6531	7.78042	7.66322	7.56981	7.6289	7.64239	7.88432	7.4823	7.71384	7.6772
YDR174W	11.2366	11.2107	11.2889	11.1619	11.3342	11.2372	11.4266	11.2182	11.221	11.1564	11.202	11.3348	11.2395	11.2979	11.1862	11.2541	11.3901	11.2774	11.3677	11.2381	11.2493	11.4065	11.2887	11.2141	11.2767	11.1566	11.4251	11.3921	11.2322	11.2255	11.1566	11.4937	11.3091	11.3118	11.294	11.1701	11.2002	11.2808	11.3471	11.2965	11.3204	11.3486	11.2988	11.2344	11.2184	11.336	11.1108	11.2957	11.3329
YDR175C	9.52668	9.48801	9.49421	9.62163	9.72249	9.77807	10.1141	9.56371	9.60329	9.73907	9.47264	9.73918	9.74196	9.57012	9.8746	9.57394	9.51814	9.54435	10.0701	9.54902	9.58074	9.65955	9.47127	9.70877	9.64762	9.38587	10.1614	9.7108	9.66864	9.79737	9.58998	9.70969	9.8317	9.57563	9.7834	9.44647	9.60183	9.52299	9.97049	9.64465	10.1025	9.63111	9.72901	9.45156	9.78806	9.81214	9.47802	9.61699	9.96763
YDR176W	9.69965	9.77592	9.8776	9.82946	9.84859	9.75234	9.66657	9.68309	9.79895	9.73036	9.81563	9.63835	9.75356	9.68637	9.65849	9.86452	9.80025	9.81167	9.76525	9.85812	9.85624	9.77632	9.91124	9.76282	9.82725	9.85372	9.75585	9.77669	9.69326	9.72157	9.73241	9.75875	9.84027	9.88769	9.83352	9.78245	9.74813	9.8675	9.82568	9.73739	9.5599	9.79185	9.69614	9.68448	9.7272	9.81357	9.74868	9.7182	9.79025
YDR177W	10.5899	10.3439	10.2208	10.2728	10.2071	10.1694	10.5295	10.467	10.3584	10.3412	10.3973	10.3452	10.3042	10.3728	10.2309	10.5712	10.4901	10.294	10.2737	10.3604	10.2054	10.2571	10.2029	10.3149	10.2134	10.4152	10.4767	10.5472	10.3824	10.4141	10.2966	10.3795	10.4394	10.2454	10.4812	10.2342	10.2852	10.2412	10.4277	10.3638	10.508	10.3607	10.3383	10.242	10.2099	10.2878	10.2908	10.2861	10.4416
YDR178W	9.88237	9.53699	9.58735	10.2557	9.30326	9.28829	9.77131	9.82796	9.85743	9.5986	10.0542	9.78786	9.28358	9.44359	9.97983	9.89828	9.551	9.37602	10.0993	9.56953	9.48409	9.61181	9.37779	9.74999	9.43821	9.47138	10.1983	10.0553	9.50494	9.65153	9.5222	9.37804	9.73979	9.66238	9.63304	9.47907	9.45178	9.36095	9.98671	9.79387	10.0895	9.63126	9.98604	9.89462	9.98062	9.89334	9.73015	9.97894	10.1723
YDR179C	7.00362	7.07545	6.77949	6.96591	6.81481	6.74902	6.8363	6.75052	7.17747	6.96834	6.8209	6.62475	7.09083	7.03508	6.87729	7.00804	7.06605	6.89516	6.8563	7.1137	6.71076	6.84374	6.73848	6.93763	6.80513	7.06311	7.05113	6.90543	6.95437	6.92431	6.78526	6.94865	6.86467	7.00633	6.71765	6.95653	7.06265	6.6235	6.85627	6.80559	6.73233	6.83551	6.74374	6.77044	6.7421	6.84585	6.87435	7.04487	6.79258
YDR179W-A	8.0278	8.10176	7.85202	7.78657	7.87089	7.96934	7.94395	7.66685	7.86921	7.94523	7.90751	7.98601	7.97039	7.79675	7.75949	7.92226	8.05391	8.04852	7.69321	8.06062	8.01055	7.85521	7.95691	8.02875	7.87246	7.91198	7.56801	7.54035	8.00886	7.95936	7.91974	8.01344	7.85148	7.88128	7.72755	7.66748	8.12035	7.92381	7.78262	7.9204	7.71772	7.84637	8.09617	7.68914	7.87977	7.73556	7.6843	7.84909	7.7976
YDR180W	8.38709	8.69013	8.67167	8.70792	8.61599	8.70523	8.27766	8.14904	8.48368	8.5866	8.66519	8.41002	8.69328	8.61079	8.33149	8.2228	8.40053	8.67146	8.45254	8.44562	8.47392	8.65234	8.68294	8.60016	8.65578	8.59743	8.27548	8.23098	8.62628	8.64326	8.42162	8.12332	8.58609	8.66518	8.48051	8.79806	8.76416	8.37112	8.46128	8.60561	8.19036	8.57404	8.45853	8.60933	8.47976	8.49537	8.50598	8.6758	8.44084
YDR181C	8.52838	8.43242	8.4811	8.51864	8.48423	8.38163	8.357	8.36321	8.47508	8.44909	8.43422	8.42826	8.40158	8.35326	8.50098	8.49579	8.43138	8.48438	8.50349	8.54497	8.51294	8.46162	8.33951	8.42434	8.48833	8.44263	8.42058	8.41442	8.46729	8.42665	8.48782	8.3642	8.48907	8.48262	8.43281	8.43269	8.3777	8.31931	8.42548	8.36981	8.53178	8.35964	8.41264	8.40863	8.41838	8.51221	8.36719	8.43901	8.44664
YDR182W	9.661	9.68325	9.68665	9.57577	9.45804	9.51212	9.54272	9.46412	9.63125	9.54416	9.66167	9.62417	9.47129	9.6739	9.57922	9.57788	9.53181	9.40706	9.57347	9.62461	9.46355	9.55669	9.55135	9.55568	9.63682	9.554	9.65458	9.64374	9.50726	9.56405	9.47707	9.51473	9.64551	9.67493	9.65283	9.56677	9.58245	9.48566	9.70534	9.50982	9.50079	9.74445	9.68064	9.68968	9.5266	9.65995	9.62391	9.59403	9.65443
YDR182W-A	4.73547	4.89366	4.75944	4.62017	4.6593	4.46928	4.49557	4.734	4.75722	4.63334	4.9654	4.65025	4.75592	4.63215	4.54709	4.62574	4.72175	4.57203	4.67964	4.61526	4.6278	4.57191	4.62094	4.65247	4.55666	4.64997	4.7468	5.01788	4.8301	4.68227	4.50174	4.74709	4.82846	4.53262	5.02832	4.54949	4.72363	5.03348	4.78787	4.60555	4.52349	4.71924	4.78841	4.5734	4.52543	4.59836	4.53288	4.67044	4.73015
YDR183C-A	5.87529	6.13155	5.83005	5.84358	5.9092	6.07014	5.57249	5.70902	6.10726	5.96739	5.55146	5.74049	6.27664	6.12885	6.0549	5.81104	6.0621	5.64445	6.19935	6.07198	5.91806	6.21068	5.95482	5.79519	5.70976	5.79856	6.28826	6.1065	5.74174	6.15051	5.99454	6.02112	5.8191	5.88294	5.91032	6.16903	6.20534	6.16861	5.97412	5.88649	6.13662	6.10761	5.73821	6.01021	5.73893	5.78186	5.85296	6.08718	5.96357
YDR183W	7.87263	7.77735	7.76612	7.74363	7.88825	7.96561	7.84606	7.72837	7.84234	7.7846	7.85943	7.7719	7.84518	8.01686	7.8262	7.95524	7.9603	7.77334	7.7581	7.84664	7.77594	7.8683	7.76052	7.70257	7.84911	7.64142	7.84562	7.88581	7.90715	7.94259	7.73437	7.9489	7.80378	7.71129	7.78779	7.76866	7.74858	7.76895	7.8723	7.98029	8.00012	7.727	7.73239	7.71922	7.8205	7.71396	7.74448	7.84304	7.91251
YDR184C	9.13761	9.58961	9.28225	9.46994	9.40177	9.56904	8.90977	8.98324	9.50755	9.39618	9.09053	9.15845	9.77964	9.55494	9.45293	9.07162	9.50392	9.22416	9.45811	9.51695	9.46059	9.83711	9.46109	9.44023	9.25195	9.27396	9.64591	9.2704	9.18383	9.59583	9.37159	9.29171	9.0071	9.283	9.45085	9.65202	9.82803	9.28807	9.34361	9.41741	9.58775	9.47399	9.38586	9.34566	9.0684	9.2277	9.30083	9.59826	9.4455
YDR185C	7.07782	7.00512	7.07372	7.21128	7.3013	7.09009	7.08345	7.60502	7.3842	6.9693	7.35248	7.08883	7.31354	7.16557	7.28257	7.07784	7.25852	6.97457	7.37212	7.10663	7.45115	6.98851	7.2428	7.08445	6.87331	7.42982	7.36163	7.2476	7.19888	7.38865	7.26962	7.51906	7.28095	7.35938	7.45949	7.06449	6.98418	7.42395	7.52892	7.14262	7.10949	7.42624	7.12846	6.89545	7.05433	7.38186	7.02753	7.17213	7.50964
YDR186C	10.7778	11.0197	11.0962	10.8262	11.0258	10.9157	10.993	11.1992	11.0015	11.0119	10.9261	11.1526	11.1761	10.7753	10.8807	10.8645	11.0977	11.2605	10.8433	10.7876	11.2559	11.1435	11.1608	10.9851	11.0327	11.0112	10.7577	10.6946	11.2578	10.9367	10.9187	11.2701	11.2338	11.1709	11.1908	10.8392	11.0018	11.3209	11.0559	10.6941	10.8136	11.0578	10.9171	10.7634	10.9698	11.1954	10.935	10.8111	10.9262
[truncated: 4,430 more rows]
[truncated: 101 more columns]

## Sheet: protein residuals
gene	LG3	LG7	LG8	LG9	LG10	LG11	LG12	LG13	LG14	LG15	LG16	LG18	LG19	LG20	LG22	LG23	LG25	LG27	LG29	LG30	LG31	LG34	LG37	LG38	LG39	LG40	LG41	LG42	LG43	LG44	LG45	LG47	LG49	LG50	LG51	LG52	LG53	LG54	LG55	LG56	LG57	LG58	LG59	LG60	LG61	LG62	LG63	LG64	LG65
[truncated: 1,857 more rows]
[truncated: 101 more columns]

[truncated: 3 more sheets: proteome, phosphoresiduals, phosphopeptides]
