# Supplementary material for: The impact of genomic variation on protein phosphorylation states and regulatory networks
Source: Mol Syst Biol. 2022 May 16;18(5):e10712. doi: 10.15252/msb.202110712 (PMC9109056; doi:10.15252/msb.202110712)
Supplement: Supplementary file 4 — Dataset EV2 [file MSB-18-e10712-s008.xlsx]

## Sheet: Description
This file contains all genotype information of the strains used in our study for QTL-mapping.
mappingGenotype: This sheet contains the genotype for each strain used for QTL mapping. Here neighboring markers were combined to consecutive regions if their LD was high enough. The columns are to be interpreted as follows:
CHR: The marker region is located on the chromosome indicated here.
start: This is the position in bp of the first polymorphism in the marker region.
end: This is the position in bp of the last polymorphism in the marker region.
The following columns represent the genetic information of one strain each. The allele 0 corresponds to the BY-allele, while 1 corresponds to the RM-allele. NAs indicate missing information.
fullGenotype: This sheet contains the information of all known polymorphisms between the BY and RM parental strains. The columns are to be interpreted as follows:
CHROM: This is the chromosome on which the polymorphism is located.
POS: This column contains the first position of the polymorphism.
REF: This is the BY-allele at the respective position.
ALT: This is the RM-allele at this position.
The following columns represent the genetic information of one strain each. The allele 0 corresponds to the BY-allele, while 1 corresponds to the RM-allele. NAs indicate missing information.
populationCovariates: This sheet contains the covariates representing the population structure of the cross. They were used during the QTL mapping to avoid the detection of false positive associations. The columns are to be interpreted as follows:
strain: This column contains the isolate or strain.
The following columns contain one covariate each. In total seven covariates were used.

## Sheet: mappingGenotype
CHR	start	end	1.1.d	1.3.d	1.4.d	1.5.c	10.1.c	10.2.d	10.3.c	11.1.a	11.3.b	12.1.d	12.2.b	13.1.a	13.2.c	13.3.b	13.4.a	13.5.c	14.1.b	14.2.c	14.3.d	14.4.a	14.5.b	14.6.d	14.7.c	15.2.d	15.3.b	15.4.d	15.5.b	15.6.c	17.1.a	17.2.d	17.4.a	17.5.b	18.2.d	18.3.d	18.4.c	18.6.d	19.1.c	19.2.c	19.3.c	19.4.b	19.5.b	2.1.d	2.2.d	2.3.d	2.4.a	2.6.d	20.1.d
chrI	31635	32883	1	0	1	0	1	0	0	0	1	1	1	0	1	0	0	1	0	0	1	0	0	0	0	1	0	1	1	1	0	0	1	1	1	1	1	1	0	1	1	1	0	1	1	0	1	1	0
chrI	33502	33612	1	0	1	0	1	0	0	0	1	1	1	0	1	0	0	1	0	0	1	0	0	0	0	1	0	1	1	1	0	0	1	1	1	1	1	1	0	1	1	1	0	1	1	0	1	1	0
chrI	33892	34170	1	0	1	0	1	0	0	0	1	1	1	0	1	0	0	1	0	0	1	0	0	0	0	1	0	1	1	1	0	0	1	1	1	1	1	1	0	1	1	1	0	1	1	0	1	1	0
chrI	34308	34554	1	0	1	0	1	0	0	0	1	1	1	0	1	0	0	1	0	0	1	0	0	0	0	1	0	1	1	1	0	0	1	1	1	1	1	1	0	1	1	1	0	1	1	0	1	1	0
chrI	35466	37069	1	0	1	0	1	0	0	0	1	1	1	0	1	0	0	1	0	0	1	0	0	0	0	1	0	1	1	1	0	0	1	1	1	1	1	1	0	1	1	1	0	1	1	0	1	1	0
chrI	37255	37478	1	0	1	0	1	0	0	0	1	1	1	0	1	0	0	1	0	0	1	0	0	0	0	1	0	1	1	1	0	0	1	1	1	1	1	1	0	1	1	1	0	1	1	0	1	1	0
chrI	37553	40914	1	0	1	0	1	0	0	0	1	1	1	0	1	0	0	1	0	0	1	0	0	0	0	1	0	1	1	1	0	0	0	1	1	1	1	1	0	1	1	1	0	1	1	0	1	1	0
chrI	41278	41802	1	0	0	0	1	0	0	0	1	1	1	0	1	0	0	1	0	0	1	0	0	0	0	1	0	1	1	1	0	0	0	1	1	1	1	1	0	1	1	1	0	1	1	0	1	1	0
chrI	41883	48286	1	0	0	0	1	0	0	0	1	1	1	0	1	0	0	1	0	0	1	0	0	0	0	1	0	1	1	1	0	0	0	1	1	1	1	1	0	1	1	1	0	1	1	0	1	1	0
chrI	43004	46846	1	0	0	0	1	0	0	0	1	1	1	0	1	0	0	1	0	0	1	0	0	0	0	1	0	1	1	1	0	0	0	1	1	1	1	1	0	1	1	1	0	1	1	0	1	1	0
chrI	48751	49871	1	0	0	0	1	0	0	0	1	1	1	0	1	0	0	1	0	0	1	0	0	0	0	1	0	1	1	1	0	0	0	1	1	1	1	1	0	1	0	1	0	1	1	0	1	1	0
chrI	50024	51095	1	0	0	0	1	0	0	0	1	1	1	0	1	0	0	1	0	0	1	0	0	0	0	1	0	0	1	1	0	0	0	1	1	1	1	1	0	1	0	1	0	1	1	0	1	1	0
chrI	51287	53266	1	0	0	0	1	0	0	0	1	1	1	0	1	0	0	1	0	0	1	0	0	0	0	1	0	0	1	1	0	0	0	1	1	1	1	1	0	1	0	1	0	1	1	0	1	1	1
chrI	53542	56351	1	0	0	0	1	0	0	0	1	1	1	0	1	0	0	1	0	0	1	0	0	0	0	1	0	0	1	1	0	0	0	1	1	1	1	1	0	1	0	1	0	1	1	0	1	1	1
chrI	56786	57669	1	0	0	0	1	0	0	0	1	1	1	0	1	0	0	1	0	0	1	0	0	0	0	1	0	0	1	1	0	0	0	1	1	1	1	1	0	1	0	1	0	1	1	0	1	1	1
chrI	57320	57320	1	0	0	0	1	0	0	0	1	1	1	0	1	1	0	1	0	0	1	0	0	0	0	1	0	0	1	1	0	0	0	1	1	1	1	1	0	1	0	1	0	1	1	0	1	1	1
chrI	58073	58073	1	0	0	0	1	0	0	0	1	1	1	0	1	0	0	1	0	0	1	0	0	0	0	1	0	0	0	1	0	0	0	1	1	1	1	1	0	1	0	1	0	1	1	0	1	1	1
chrI	58794	59073	1	0	0	0	1	0	0	0	1	1	1	0	1	0	0	1	0	0	1	0	0	0	0	1	0	0	0	1	0	0	0	1	1	1	1	1	0	1	0	1	0	1	1	0	1	1	1
chrI	59229	60198	1	0	0	0	1	0	0	0	1	1	1	0	1	0	0	1	0	0	1	0	0	0	0	1	0	0	0	1	0	0	0	1	1	1	1	1	0	1	0	1	0	1	1	0	1	1	1
chrI	60246	60526	1	0	0	0	1	0	0	0	1	1	1	0	1	0	0	1	0	0	1	0	0	0	0	1	0	0	0	1	0	0	0	1	1	1	1	1	0	1	0	1	0	1	1	0	1	1	1
chrI	60774	60912	1	0	0	0	1	0	0	0	1	1	1	0	1	0	0	1	0	0	1	0	0	0	0	1	0	0	0	1	0	0	0	1	1	1	1	1	0	1	0	1	0	1	1	0	1	1	1
chrI	62361	62361	1	0	0	0	1	0	0	0	1	1	1	0	1	0	0	1	0	0	1	0	0	0	0	1	0	0	0	1	0	0	0	1	1	1	1	1	0	1	0	1	0	1	1	0	1	1	1
chrI	62869	62869	1	0	0	0	1	0	0	0	1	1	1	0	1	0	0	1	0	0	1	0	0	0	0	1	0	0	0	1	0	0	0	1	1	1	1	1	0	1	0	1	0	1	1	0	1	1	1
chrI	63520	66033	1	0	0	0	1	0	0	0	1	1	1	0	1	0	0	1	0	0	1	0	0	0	0	1	0	0	0	1	0	0	0	1	1	1	1	1	0	1	0	1	0	1	1	0	0	1	1
chrI	66948	67476	1	0	0	0	1	0	0	0	1	1	1	0	1	0	1	1	0	0	1	0	0	0	0	1	0	0	0	1	0	0	0	1	1	1	1	1	0	1	0	1	0	1	1	0	0	1	1
chrI	68785	68785	1	0	0	0	1	0	0	0	1	1	1	0	1	0	1	1	0	0	1	0	0	0	0	1	0	0	0	1	0	0	0	1	1	1	0	1	0	1	0	1	0	1	1	0	0	1	0
chrI	74327	74572	1	0	0	0	1	0	1	0	1	1	1	0	1	0	1	1	1	0	1	0	0	0	0	1	0	0	0	0	0	0	0	1	1	0	0	1	1	1	0	1	0	1	1	0	0	1	0
chrI	76030	76497	1	0	0	0	1	0	1	0	1	1	1	0	1	0	1	1	1	0	1	0	0	0	0	1	0	0	0	0	0	0	0	1	1	0	0	1	1	1	0	1	0	1	1	0	0	1	0
chrI	77115	77115	1	0	0	0	1	0	1	0	1	1	1	0	1	0	1	0	1	0	1	0	0	0	0	1	0	0	0	0	0	0	0	1	1	0	0	1	1	1	0	1	0	1	1	0	0	1	0
chrI	81262	81442	1	0	0	0	1	0	1	0	1	1	1	0	1	0	1	0	1	0	1	0	0	0	0	1	0	1	0	0	0	0	0	1	1	0	0	1	1	1	0	1	0	1	1	0	0	1	0
chrI	81999	82379	1	0	0	0	1	0	1	0	1	1	1	0	1	0	1	0	1	0	1	0	0	0	0	1	0	1	0	0	0	0	0	1	1	0	0	1	1	1	0	1	0	1	1	0	0	1	0
chrI	82431	82431	1	0	0	0	1	0	1	0	1	1	1	0	1	0	1	0	1	0	1	0	0	0	0	1	0	0	0	0	0	0	0	1	1	0	0	1	1	1	0	1	0	1	1	0	0	1	0
chrI	83284	83613	1	0	0	0	1	0	1	0	1	1	1	0	1	0	1	0	1	0	1	0	0	0	0	1	0	1	0	0	0	0	0	1	1	0	0	1	1	1	0	1	0	1	1	0	0	1	0
chrI	84112	84112	1	0	0	0	1	0	1	0	0	1	1	0	1	0	1	0	1	0	1	0	0	0	0	1	0	1	0	0	0	0	0	1	1	0	0	1	1	1	0	1	0	1	1	0	0	1	0
chrI	84858	84858	1	0	0	0	1	0	1	0	0	1	1	0	1	0	1	0	1	0	1	0	0	0	0	1	0	1	0	0	0	0	0	1	1	0	0	1	1	1	0	1	0	1	1	0	0	1	0
chrI	85480	85480	1	0	0	0	1	0	1	0	0	1	1	0	1	0	1	0	1	0	1	0	0	0	0	1	0	1	0	0	0	0	0	1	1	0	0	1	1	1	0	1	0	0	1	0	0	1	0
chrI	88173	93789	1	0	0	0	1	0	1	0	0	1	1	0	1	0	1	0	1	0	1	0	0	0	0	1	0	1	0	0	0	0	0	1	1	0	0	1	1	1	0	1	0	0	1	0	0	0	0
chrI	94351	112742	1	0	0	0	1	0	1	0	0	1	1	0	1	0	1	0	1	0	1	0	0	0	0	1	0	1	0	0	0	0	0	1	1	0	0	1	1	1	0	1	0	0	1	0	0	0	0
chrI	113132	113326	1	0	0	0	1	0	1	0	0	1	0	0	1	0	1	0	1	0	1	0	0	0	0	1	0	1	0	0	0	0	0	1	1	0	0	1	1	1	0	1	0	0	1	0	0	0	0
chrI	116327	116327	1	0	0	0	0	0	1	0	0	1	0	0	1	0	1	1	1	0	1	0	0	0	0	1	0	1	0	0	0	0	0	1	1	0	0	1	1	1	0	1	0	0	1	0	0	0	0
chrI	119951	120378	1	0	0	0	0	0	1	0	0	1	0	0	1	0	1	1	1	0	1	0	0	0	0	1	0	1	0	0	0	0	0	1	1	0	0	1	NA	1	0	1	0	0	1	0	0	0	0
chrI	127853	127853	1	0	0	0	0	0	1	0	0	1	0	0	1	1	1	1	1	0	1	0	0	0	0	1	0	1	0	0	0	0	1	1	1	0	0	1	0	1	0	1	0	0	1	1	0	0	0
chrI	128302	128302	1	0	0	0	0	0	1	0	0	1	0	0	1	1	1	1	1	0	1	0	0	0	0	1	0	1	0	0	0	0	1	1	1	0	0	1	0	1	0	1	0	0	1	1	0	0	0
chrI	128704	128704	1	0	0	0	0	0	1	0	0	1	0	0	1	1	1	1	1	0	1	0	0	0	0	1	0	1	0	0	0	0	1	1	1	0	0	1	0	1	0	1	0	0	1	1	0	0	0
chrI	129476	129517	1	0	0	0	0	0	1	0	0	1	0	0	1	1	0	1	1	0	1	0	0	0	0	1	0	1	1	0	0	0	0	1	1	0	0	1	0	1	0	1	0	0	1	1	0	0	0
chrI	130254	130975	1	0	0	0	0	0	1	0	0	1	0	0	1	1	1	1	1	0	1	0	0	0	0	1	0	1	1	0	0	0	0	1	1	0	0	1	0	1	0	1	0	0	1	1	0	0	1
chrI	131539	131635	1	0	0	0	0	0	1	0	0	1	0	0	1	1	1	1	1	0	1	0	0	0	0	1	0	1	1	0	0	0	0	1	1	0	0	1	0	1	0	1	0	0	1	1	0	0	1
chrI	131980	131980	1	0	0	0	0	0	1	0	0	1	0	0	1	1	1	1	1	0	1	0	0	0	0	1	0	1	1	0	0	0	0	1	1	0	0	1	0	1	0	1	0	0	1	1	0	0	1
chrI	132423	132618	1	0	0	0	0	0	1	0	0	1	0	0	1	1	1	1	1	1	1	0	0	0	0	1	0	1	1	0	0	0	0	1	1	0	0	1	0	1	0	1	0	0	1	1	0	0	1
chrI	132723	133749	1	0	0	0	0	0	1	0	0	1	0	0	1	1	1	1	1	1	1	0	0	0	0	1	0	1	1	0	1	0	0	1	1	0	0	1	0	1	0	1	0	0	1	1	0	0	1
chrI	133857	133857	1	0	0	0	0	0	1	0	0	1	0	0	1	1	1	1	1	1	1	0	0	0	0	1	0	1	1	0	1	0	1	1	1	0	0	1	0	1	0	1	0	0	1	1	0	0	1
chrI	134219	134219	1	0	0	0	0	0	1	0	0	1	0	0	1	1	1	1	1	1	1	0	0	0	0	1	0	1	1	0	1	0	1	1	1	0	0	1	0	1	0	1	1	0	1	1	0	0	1
chrI	134475	139692	1	0	0	0	0	0	1	0	0	1	0	0	1	1	1	1	1	1	1	0	0	0	0	1	0	1	1	0	1	0	1	1	1	0	0	1	0	1	0	1	1	0	1	1	0	0	1
chrI	135181	137336	1	0	0	0	0	0	1	0	0	1	0	0	1	1	1	1	1	1	1	0	0	0	0	1	0	1	1	0	1	0	1	1	1	0	0	1	0	1	0	1	1	0	1	1	0	0	1
chrI	141180	141342	1	0	0	0	0	0	1	0	1	1	0	0	1	1	1	1	1	1	1	0	0	0	0	1	0	1	1	0	1	0	1	1	1	0	0	1	0	1	0	1	1	0	1	1	0	0	1
chrI	143085	159467	1	0	0	0	0	0	1	0	1	1	0	0	1	1	1	1	1	1	1	1	0	0	0	1	0	1	1	0	1	0	1	1	1	0	0	1	0	1	0	1	1	0	1	1	0	0	1
chrI	153742	154332	1	0	0	0	0	0	1	0	1	1	0	0	1	1	1	1	1	1	1	1	0	0	0	1	0	1	1	0	1	0	1	1	1	0	0	1	0	1	0	1	1	0	1	1	0	0	1
chrI	167326	167326	1	0	0	0	0	0	1	0	1	1	0	0	1	1	1	1	1	1	1	1	0	0	0	1	0	1	1	0	1	0	1	1	1	0	0	1	0	1	0	1	1	0	1	1	0	0	1
chrI	168686	170022	1	0	0	0	0	0	1	1	1	1	0	0	1	1	1	1	1	1	1	1	0	0	0	1	0	1	1	0	1	0	1	1	1	0	0	1	0	1	0	1	1	0	1	1	0	0	1
chrI	170564	173339	1	0	0	0	0	0	1	1	1	1	0	0	1	1	1	1	1	1	1	1	0	0	0	1	0	1	1	0	1	0	1	1	1	0	0	1	0	1	0	1	1	0	1	1	0	0	1
chrI	173845	173845	1	0	0	0	0	0	1	1	1	1	0	0	1	1	1	1	1	1	1	1	0	0	0	1	0	1	1	0	1	0	1	1	1	0	0	1	1	1	0	1	1	0	1	1	0	0	1
chrI	174118	174746	1	0	0	0	0	0	1	1	1	1	0	0	1	1	1	1	1	1	1	1	0	0	0	1	0	1	1	0	1	0	1	1	1	0	0	1	1	1	0	1	1	0	1	1	0	0	1
chrI	174919	176948	1	0	0	0	0	0	1	1	1	1	0	0	1	1	1	1	1	1	1	1	0	0	0	1	1	1	1	0	1	0	1	1	1	0	0	1	1	1	0	1	1	0	1	1	0	0	1
chrI	177285	178191	1	0	0	0	0	0	1	1	1	1	0	0	1	1	1	1	1	1	1	1	0	0	0	1	1	1	1	0	1	0	1	1	1	0	0	1	1	1	0	1	1	0	1	1	0	0	1
chrI	178602	179397	1	0	0	0	0	1	1	1	1	1	0	0	1	1	1	1	1	1	1	1	0	0	0	1	1	1	1	0	1	0	1	1	1	0	0	1	1	1	0	1	1	0	1	1	0	0	1
chrI	179578	179796	1	0	0	0	0	1	1	1	1	1	0	0	1	1	1	1	1	1	1	1	0	0	0	1	1	1	1	0	1	0	1	1	1	0	0	1	1	1	0	1	1	0	1	1	0	0	1
chrI	183802	188823	1	0	0	0	0	1	1	1	1	1	1	0	1	1	1	1	1	1	1	1	0	0	0	1	1	0	1	0	1	0	1	1	1	0	0	1	1	0	0	1	0	0	1	1	0	0	1
chrI	192073	192196	0	0	0	1	0	1	1	1	1	1	1	0	1	1	1	1	1	1	1	1	0	0	0	1	1	0	1	0	1	0	1	1	1	0	0	0	1	0	0	1	0	0	1	1	0	0	1
chrI	192693	192795	0	0	0	1	0	1	1	1	1	1	1	0	1	1	1	1	1	1	1	1	0	0	0	1	1	0	1	0	1	0	1	1	1	0	0	0	1	0	0	1	0	0	1	1	0	0	1
chrI	192954	192954	0	0	0	1	0	1	1	1	1	1	1	0	1	1	1	1	1	1	1	1	0	0	0	1	1	0	1	0	1	0	1	1	1	0	0	0	1	0	0	1	0	0	1	1	1	0	1
chrI	193260	193260	0	0	0	1	0	1	1	1	1	1	1	0	1	1	1	1	1	1	1	1	0	0	0	1	1	0	1	0	1	0	1	1	1	0	0	0	1	0	0	1	0	0	1	1	0	0	1
chrI	193452	193500	0	0	1	1	0	1	1	1	1	1	1	0	1	1	1	1	1	1	1	1	0	0	0	1	1	0	1	0	1	0	1	1	1	0	0	0	1	0	0	1	0	0	1	1	0	0	1
chrI	194101	194499	0	0	1	1	0	1	1	1	1	0	1	0	1	1	1	1	1	1	1	1	0	0	0	1	1	0	1	0	1	0	1	1	1	0	0	0	1	0	0	1	0	0	1	1	1	0	1
chrI	194290	194475	0	0	1	1	0	1	1	1	1	0	1	0	1	1	1	1	1	1	1	1	0	0	0	1	1	0	1	0	1	0	1	1	1	0	0	0	1	0	0	1	0	0	1	1	1	0	1
chrI	194626	196284	0	0	1	1	0	1	1	1	1	0	1	0	1	1	1	1	1	1	1	1	1	0	0	1	1	0	1	0	1	0	1	1	1	0	0	0	1	0	0	1	0	0	1	1	1	0	1
chrII	9932	19967	1	1	1	0	0	0	0	1	0	1	1	0	1	1	1	1	0	1	1	0	1	0	1	0	1	1	1	1	0	0	0	1	0	0	0	0	0	1	0	1	0	0	1	1	1	0	1
chrII	22385	26500	1	1	1	0	0	0	0	1	0	1	1	0	1	1	1	1	0	1	1	0	1	0	1	0	1	1	1	1	0	0	0	1	0	0	0	0	0	1	0	1	0	0	1	1	1	0	1
chrII	36830	38273	1	1	1	0	0	0	0	1	0	1	1	0	1	1	1	1	0	1	1	0	1	0	1	0	1	1	0	1	0	0	0	1	0	0	0	0	0	1	0	1	0	0	1	1	1	0	1
chrII	38757	40260	1	1	1	0	0	0	0	1	0	1	1	1	1	1	1	1	0	1	1	0	1	0	1	0	1	1	0	1	0	0	0	1	0	0	0	0	0	1	0	1	0	0	1	1	1	0	1
chrII	47104	47104	1	1	0	0	0	0	0	1	0	1	1	1	1	0	1	1	0	1	1	0	1	0	1	0	1	1	0	1	0	0	0	1	1	0	0	0	0	1	1	0	0	0	1	1	1	0	1
chrII	49603	51771	1	1	0	0	0	0	0	1	0	1	1	1	1	0	1	1	0	1	1	0	1	0	1	0	1	1	0	1	0	0	0	1	1	0	0	0	0	1	1	0	0	0	1	1	1	0	1
chrII	63857	63857	1	1	0	0	0	0	0	1	0	0	1	1	1	0	1	1	0	1	1	0	1	0	1	0	1	1	0	1	0	0	0	1	0	0	0	0	0	1	1	0	0	0	1	1	1	0	1
chrII	67976	67976	1	1	0	0	0	0	0	1	0	0	1	1	1	0	1	1	0	1	1	0	1	0	1	0	1	1	0	1	0	0	1	1	0	0	0	0	0	1	1	0	0	0	1	1	1	0	1
chrII	68834	68834	1	1	0	0	0	0	0	1	0	0	1	1	1	0	1	1	0	1	1	0	1	0	1	0	1	1	0	1	0	0	1	1	0	0	0	0	0	1	1	0	0	0	1	1	1	0	1
chrII	69772	69772	1	1	0	0	0	0	0	1	0	0	1	1	1	0	1	1	0	1	1	0	1	0	1	0	1	1	0	1	0	0	1	1	0	0	0	0	0	1	1	0	0	0	1	1	1	0	1
chrII	72395	72663	1	1	0	0	0	0	0	1	0	1	1	1	1	0	1	1	0	1	1	0	1	0	1	0	1	1	0	1	0	0	1	1	0	0	0	0	0	1	1	0	0	0	0	0	1	0	1
chrII	73337	73470	1	1	0	0	0	0	0	1	0	1	1	1	1	0	1	1	0	1	1	0	1	0	1	0	1	1	0	1	0	1	1	1	0	0	0	0	0	1	1	0	0	0	0	0	1	0	1
chrII	73646	74189	1	1	0	0	0	0	0	1	0	1	1	1	1	0	1	1	0	1	1	0	1	0	1	0	1	1	0	1	0	1	1	1	0	0	0	0	1	1	1	0	0	0	0	0	1	0	1
chrII	73943	73943	1	1	0	0	0	0	0	1	0	1	1	1	1	0	1	0	0	1	1	0	1	0	1	0	1	1	0	1	0	1	1	1	0	0	0	0	1	1	1	0	0	0	0	0	1	0	1
chrII	75564	75564	1	1	0	0	0	0	0	1	1	1	1	1	1	0	1	0	0	1	1	0	1	0	1	0	1	1	0	1	0	1	1	1	0	0	0	1	0	1	1	0	0	0	0	0	1	0	1
chrII	76212	76947	1	1	0	0	0	0	0	1	1	1	1	1	1	0	1	1	0	1	1	0	1	0	1	0	0	1	0	1	0	1	1	1	0	0	0	1	0	1	1	0	0	0	0	0	1	0	1
chrII	77223	77259	1	1	0	0	0	0	0	1	1	1	1	1	1	0	1	1	0	1	1	0	1	0	1	0	0	1	0	1	0	1	1	1	0	0	0	1	0	1	1	0	0	0	0	0	1	0	1
chrII	81501	81501	1	1	0	0	0	0	0	1	1	1	1	1	1	0	1	1	0	1	1	0	1	0	1	0	0	1	0	1	0	1	1	1	0	0	0	0	0	1	1	0	0	0	0	0	1	0	1
chrII	83698	83698	1	1	0	0	0	0	0	1	1	1	1	1	1	0	1	1	0	1	1	0	1	0	1	0	0	1	0	1	0	1	1	1	0	0	0	0	1	1	1	0	0	0	0	0	1	0	1
chrII	87391	87849	1	1	0	0	0	0	0	1	1	1	1	1	1	0	1	1	0	1	1	0	1	0	1	0	0	1	0	1	0	1	1	1	0	0	0	0	1	1	1	0	0	0	0	0	1	0	1
chrII	93811	93952	1	1	0	0	0	0	0	1	1	1	1	1	1	0	1	1	0	1	1	1	1	0	1	0	0	1	0	1	0	1	1	1	0	0	0	0	1	1	1	0	0	0	0	0	1	0	1
chrII	102053	107123	0	1	0	0	0	0	0	1	1	1	1	1	1	0	1	1	0	1	1	1	1	0	1	0	0	1	0	0	0	1	1	1	0	0	0	0	1	1	1	0	0	0	0	0	1	0	1
chrII	108452	109165	0	1	0	0	0	0	0	1	1	1	1	1	1	0	1	1	0	1	1	1	1	0	1	0	0	1	0	0	0	0	1	1	0	0	0	0	1	1	1	0	0	0	0	0	1	0	1
chrII	112335	118457	0	1	0	0	0	0	0	1	1	1	1	1	1	0	1	1	0	1	1	1	1	0	1	0	0	1	0	0	0	0	1	1	0	0	0	0	1	1	1	0	0	0	0	0	1	0	1
chrII	118818	121908	0	1	0	0	0	0	0	1	1	1	1	1	1	0	1	1	0	1	1	1	1	0	1	0	0	1	0	0	0	0	1	1	0	0	0	0	1	1	1	0	0	0	0	0	1	0	1
chrII	122437	126836	0	1	0	0	0	0	0	1	1	1	1	1	1	0	1	1	0	1	1	1	1	0	1	0	0	1	0	0	0	0	1	1	0	0	1	0	1	1	1	0	0	0	0	0	1	0	1
chrII	125552	126130	0	1	0	0	0	0	0	1	1	1	1	1	1	0	1	1	0	1	1	1	1	0	1	0	0	1	0	0	0	0	1	1	0	0	1	0	1	1	1	0	0	0	0	0	1	0	1
chrII	127964	128257	0	1	0	0	0	0	0	1	1	1	1	1	1	0	1	1	0	1	1	1	0	0	1	0	0	1	0	0	0	0	1	1	0	0	1	0	1	1	1	0	0	0	0	0	1	0	1
chrII	128423	131020	0	1	0	0	0	0	0	1	1	1	1	1	1	0	1	1	0	1	1	1	0	0	1	0	0	1	0	0	0	0	0	1	0	0	1	0	1	1	1	0	0	0	0	0	1	0	1
chrII	131051	131783	0	1	0	0	0	0	0	1	1	1	1	1	1	0	1	1	0	1	1	1	0	0	1	0	0	1	0	0	0	0	0	1	0	0	0	0	1	1	1	0	0	0	0	0	1	0	1
chrII	132482	132654	0	1	0	0	0	0	0	1	1	1	1	1	1	0	1	1	0	1	1	1	0	0	1	0	0	1	0	0	0	0	0	1	0	0	0	0	1	0	1	0	0	0	0	0	1	0	1
chrII	132945	133355	0	1	0	0	0	0	0	1	1	1	1	1	1	0	1	1	0	1	1	1	0	0	1	0	0	1	0	0	0	0	0	1	0	0	1	0	1	0	1	0	0	0	0	0	1	0	1
chrII	133435	133779	0	1	0	0	0	0	0	1	0	1	1	1	1	0	1	1	0	1	1	1	0	0	1	0	0	1	0	0	0	0	0	1	0	0	1	0	1	0	1	0	0	0	0	0	1	0	1
chrII	133938	144991	0	1	0	0	0	0	0	1	0	1	1	1	1	0	1	1	0	1	1	1	0	0	1	0	0	1	0	0	0	0	0	1	0	0	1	0	1	0	1	0	0	0	0	0	1	0	1
chrII	137272	138695	0	1	0	0	0	0	0	1	0	1	1	1	1	0	1	1	0	1	1	1	0	0	1	1	0	1	0	0	0	0	0	1	0	0	1	0	1	0	1	0	0	0	0	0	1	0	1
chrII	141175	141579	0	1	0	0	0	0	0	1	0	1	1	1	1	0	1	1	0	1	1	1	0	0	1	0	0	1	0	0	0	0	0	1	0	0	1	0	1	0	1	0	0	0	0	0	1	0	1
chrII	145108	149872	0	1	0	0	0	0	0	1	0	1	1	1	1	0	1	1	0	1	1	1	0	0	1	0	0	1	0	0	0	0	0	1	0	0	1	0	1	0	1	0	0	0	0	0	1	0	1
chrII	150200	156261	0	1	0	0	0	0	0	1	0	1	1	1	1	0	1	1	0	1	1	1	0	0	1	0	0	1	0	0	0	0	0	1	0	0	1	0	1	0	1	0	0	0	0	0	1	0	0
chrII	158114	158591	0	1	1	0	1	0	0	1	0	1	1	1	1	0	1	1	0	1	1	1	0	0	1	0	0	1	0	0	0	0	0	1	0	0	1	0	1	0	1	0	0	0	0	0	1	0	0
chrII	158800	160143	0	1	1	0	1	0	0	1	0	1	1	1	1	0	1	1	0	1	1	1	0	0	1	0	0	1	0	1	0	0	0	1	0	0	1	0	1	0	1	0	0	0	0	0	1	0	0
chrII	160403	160403	0	1	1	0	1	0	0	1	0	1	1	1	1	0	1	1	0	1	1	1	0	0	1	0	0	1	0	1	0	0	0	1	0	0	1	0	1	0	1	0	0	0	0	0	1	0	0
chrII	160810	160810	0	1	1	0	1	0	0	1	0	1	1	1	1	0	1	1	0	1	1	1	0	0	1	0	0	1	0	0	0	0	0	1	0	0	1	0	1	0	1	0	0	0	0	0	1	0	0
chrII	161065	161757	0	1	1	0	1	0	0	1	0	1	1	1	1	0	1	1	0	1	1	1	0	0	1	0	0	1	0	0	0	0	0	1	0	0	1	0	1	0	1	0	0	0	0	0	1	0	0
chrII	161840	163080	0	0	1	0	1	0	0	1	0	1	1	1	1	0	1	1	0	1	1	1	0	0	1	0	0	1	0	0	0	0	0	1	0	0	1	0	1	0	1	0	0	0	0	0	1	0	0
chrII	163180	166909	0	0	1	0	1	0	0	1	0	1	1	1	1	0	1	1	0	1	1	1	0	0	1	0	0	1	1	0	0	0	0	1	0	0	1	0	1	0	1	0	0	0	0	0	1	0	0
chrII	167174	169820	0	0	1	0	1	0	0	1	0	1	1	1	1	0	1	1	0	1	1	1	0	0	1	0	0	1	1	0	0	0	0	1	0	0	1	0	1	0	1	0	0	0	0	0	1	0	0
chrII	170790	172346	0	0	1	0	1	0	0	1	0	1	0	1	1	0	1	1	0	1	1	1	0	0	1	0	0	1	1	0	0	0	0	1	0	0	1	0	1	0	1	0	0	0	0	0	1	0	0
chrII	173028	176261	0	0	1	0	1	0	0	1	0	1	0	1	1	0	1	1	0	1	1	1	0	0	1	0	0	1	1	0	0	0	0	1	0	0	1	0	1	0	1	0	0	0	0	0	1	0	0
chrII	178351	178351	0	0	1	0	1	0	0	1	0	1	0	1	1	0	1	1	0	1	1	1	0	0	1	0	0	1	1	0	0	0	0	1	0	0	1	0	1	0	1	0	0	0	0	0	1	0	0
chrII	179248	182901	0	0	1	0	1	0	0	1	0	1	0	1	1	0	1	1	0	1	1	1	0	0	1	0	1	1	1	0	0	0	0	1	0	0	1	0	1	0	1	0	0	0	0	0	1	0	0
chrII	183084	191528	0	0	1	0	1	0	0	1	0	1	0	1	1	0	1	1	0	1	1	1	1	0	1	0	1	1	1	0	0	0	0	1	0	0	1	0	1	0	1	0	0	0	0	0	1	0	0
chrII	192591	192591	0	0	1	0	1	0	0	1	0	1	0	1	1	0	1	1	0	1	1	1	1	0	1	0	1	1	1	0	0	0	0	1	0	0	1	0	1	0	1	0	0	0	0	0	1	0	0
chrII	193380	194057	0	0	1	0	1	0	0	1	0	1	0	1	1	0	1	1	0	1	1	1	1	0	1	0	1	1	1	0	0	0	0	1	0	0	1	0	1	0	1	0	0	0	0	1	1	0	0
chrII	194226	194226	0	0	1	0	1	0	0	1	0	1	0	1	1	0	1	1	0	1	0	1	1	0	1	0	1	1	1	0	0	0	0	1	0	0	1	0	1	0	1	0	0	0	0	1	1	0	0
chrII	195009	195719	0	0	1	0	1	0	0	1	0	1	0	1	1	0	1	1	0	1	0	1	1	0	1	0	1	1	1	1	0	0	0	1	0	0	1	0	1	0	1	0	0	0	0	1	1	0	0
chrII	199139	199762	0	0	1	0	1	0	0	1	0	1	0	1	1	0	1	1	0	1	0	1	1	0	1	0	1	0	1	1	0	0	0	1	0	0	1	0	1	0	1	0	0	0	0	1	1	0	0
chrII	199961	200008	0	0	1	0	1	0	0	1	0	1	0	1	1	0	1	1	0	1	0	1	1	0	1	0	1	0	1	1	0	0	0	1	0	0	1	0	1	0	1	0	0	0	0	0	1	0	0
chrII	200483	200530	0	0	1	0	1	0	0	1	1	1	0	1	1	0	1	1	0	1	0	1	1	0	1	0	1	0	1	1	0	0	0	1	0	0	1	0	1	0	1	0	0	0	0	0	1	0	0
chrII	200968	201476	0	0	1	0	1	0	0	1	1	1	0	1	1	0	1	1	0	1	0	1	1	0	1	0	1	0	1	1	0	0	0	1	0	0	1	0	1	0	1	0	0	0	0	0	1	0	0
chrII	201611	201647	0	0	1	0	1	0	0	1	1	1	0	1	1	0	1	1	0	1	0	1	1	0	1	0	1	0	1	1	0	0	0	1	0	0	1	0	1	0	1	0	0	0	0	0	1	0	0
chrII	202108	202108	0	0	1	0	1	0	0	1	1	1	0	1	1	0	1	1	0	1	0	1	1	0	1	0	1	0	1	1	0	0	0	1	0	0	1	0	1	0	1	0	0	0	0	0	1	0	0
chrII	202227	204215	0	0	1	0	1	0	0	1	1	1	0	1	1	0	1	1	0	1	0	1	1	0	1	0	1	0	1	1	0	0	0	1	0	0	1	0	1	0	1	0	0	0	0	1	1	0	0
chrII	204404	204536	0	0	1	0	1	0	0	1	1	1	0	1	1	0	1	1	0	1	0	1	1	0	1	0	1	0	1	1	0	0	0	1	0	0	1	0	1	0	1	0	0	0	0	1	1	0	0
chrII	204923	207923	0	0	1	0	1	0	0	1	1	1	0	1	1	0	1	1	0	1	0	1	1	0	1	0	1	0	1	1	0	0	0	1	0	0	1	0	1	0	1	0	0	0	0	1	1	0	0
chrII	208189	210387	0	0	1	0	1	0	0	1	1	1	0	1	1	0	1	1	0	1	0	1	1	0	1	0	1	0	1	1	0	0	0	1	0	0	1	0	1	0	1	0	0	0	0	1	1	0	0
chrII	209245	214439	0	0	1	0	1	0	0	1	1	1	0	1	1	0	1	1	0	1	0	1	1	0	1	0	1	0	1	1	0	0	0	1	0	0	1	1	1	0	1	0	0	0	0	1	1	0	0
chrII	214711	214891	0	0	1	0	1	0	0	1	1	1	0	1	1	0	0	1	0	1	0	1	1	0	1	0	1	0	1	1	0	0	0	1	0	0	1	1	1	0	1	0	0	0	0	1	1	0	0
chrII	215016	215962	0	0	1	0	1	0	0	1	1	1	0	1	1	0	0	1	0	1	0	1	1	0	1	0	1	0	1	1	0	0	0	1	0	0	1	1	1	0	1	0	0	0	0	1	1	0	0
chrII	216520	217109	0	0	1	0	1	0	0	1	1	1	0	1	1	0	0	0	0	1	0	1	1	0	1	0	1	0	1	1	0	0	0	1	0	0	1	1	1	0	1	0	0	0	0	1	1	0	0
chrII	217636	217676	0	0	1	0	1	0	0	1	1	1	0	1	1	0	0	0	0	1	0	1	1	0	1	0	1	0	1	1	0	0	0	1	0	0	1	1	1	0	1	0	0	0	0	1	1	0	0
chrII	218039	218039	0	0	1	0	1	0	0	1	1	1	0	1	1	0	1	0	0	1	0	1	1	0	1	0	1	0	1	1	0	0	0	1	0	0	1	1	1	0	1	0	0	0	0	1	1	0	0
chrII	218507	218876	0	0	1	0	1	1	0	1	1	1	0	1	1	0	1	0	0	1	0	1	1	0	1	0	1	0	1	1	0	0	0	1	0	0	1	1	1	0	1	0	0	0	0	1	1	0	0
chrII	219410	219506	0	0	1	0	1	0	0	1	1	1	0	1	1	0	1	0	0	1	0	1	1	0	1	0	1	0	1	1	0	0	0	1	0	0	1	1	1	0	1	0	0	0	0	1	1	0	0
chrII	220055	220451	0	0	1	0	0	0	0	1	1	1	0	0	1	0	1	0	0	1	0	1	1	0	1	0	1	0	1	1	0	0	0	1	0	0	1	1	1	0	1	0	0	0	0	1	1	0	0
chrII	227881	243768	0	0	1	0	0	0	0	1	1	1	0	1	1	0	1	0	0	1	0	1	1	0	1	0	1	0	1	1	0	0	0	1	0	0	1	1	1	0	1	0	0	0	0	1	1	0	0
chrII	243846	245073	0	1	1	0	0	0	0	1	1	1	0	1	1	0	1	0	0	1	0	1	1	0	1	0	1	0	1	1	0	0	0	1	0	0	1	1	1	0	1	0	0	0	0	1	1	0	0
chrII	245305	247993	0	1	1	0	0	0	0	1	1	1	0	1	1	0	1	0	0	1	0	1	1	0	1	0	1	0	1	1	0	0	0	1	0	0	1	1	1	0	1	0	0	0	0	1	1	0	0
chrII	248152	248555	0	1	1	0	0	0	0	1	1	1	0	1	1	1	1	0	0	1	0	1	1	0	1	0	1	0	1	1	0	0	0	1	0	0	1	1	1	0	1	0	0	0	0	1	1	0	0
chrII	248659	249073	0	1	1	0	0	0	0	1	1	1	0	1	1	1	1	0	0	1	0	1	1	0	1	0	1	0	1	1	0	0	0	1	0	0	1	1	1	0	1	0	0	0	0	1	1	0	0
chrII	249400	255743	0	1	1	0	0	0	0	1	1	1	0	1	1	1	1	0	0	1	0	1	1	0	1	0	1	0	1	1	0	0	0	1	0	0	1	1	1	0	1	0	0	0	0	1	1	0	0
chrII	252161	255127	0	1	1	0	0	0	0	1	1	1	0	1	1	1	1	0	0	1	0	1	1	0	1	0	1	0	1	1	0	0	0	1	1	0	1	1	1	0	1	0	0	0	0	1	1	0	0
chrII	256925	256941	0	1	1	0	0	0	0	1	1	1	0	1	1	1	1	0	0	1	0	1	1	0	1	0	1	0	1	1	0	0	0	1	0	0	1	1	1	0	1	0	0	0	0	1	1	0	0
chrII	257430	267594	0	1	1	0	0	0	0	1	1	1	0	1	1	1	1	0	0	1	0	1	1	0	1	0	1	0	1	1	0	0	0	1	0	0	1	1	1	0	1	0	0	0	0	1	1	0	0
chrII	278218	286762	0	1	0	1	0	0	0	1	1	1	0	1	1	1	1	0	0	1	0	1	1	0	1	0	1	0	1	1	0	0	0	1	0	0	1	1	1	0	1	0	0	0	0	1	1	0	0
chrII	287483	287483	0	1	0	1	0	0	0	1	1	1	0	1	1	1	1	0	0	1	0	1	1	0	1	0	1	0	1	1	0	0	0	1	0	0	1	1	1	0	1	0	0	0	0	1	1	0	0
chrII	290619	290619	0	1	0	1	0	0	0	1	1	1	0	1	1	1	1	0	0	1	0	1	1	0	1	0	0	0	1	1	0	0	0	1	0	0	1	1	1	0	1	1	0	0	0	1	1	0	0
chrII	291464	292835	0	1	0	1	0	0	0	1	1	1	0	1	1	1	1	0	0	1	0	1	1	0	1	0	0	0	1	1	0	0	0	1	0	0	1	1	1	0	1	1	0	0	0	1	1	0	0
chrII	295710	295912	0	1	0	1	0	0	0	1	1	1	0	1	1	1	1	0	0	1	0	1	1	0	1	0	0	0	1	1	0	0	0	1	0	0	1	1	1	0	1	1	0	0	0	1	1	0	0
chrII	297226	299524	0	1	0	1	0	0	0	1	1	1	0	1	1	1	1	0	0	1	0	1	1	0	1	0	0	0	1	1	0	0	0	1	1	0	1	1	1	0	1	1	0	0	0	1	1	0	0
chrII	299680	299803	0	1	0	1	0	0	0	1	1	1	0	1	1	1	1	0	0	1	0	1	1	0	1	0	0	0	1	1	0	0	0	1	1	0	1	1	1	0	1	1	0	0	0	1	1	0	0
chrII	301455	302839	0	1	0	1	0	0	0	1	1	1	0	1	1	1	1	0	0	1	0	1	1	0	1	0	0	0	1	1	0	0	0	1	0	0	1	1	1	0	1	1	0	0	0	1	1	0	0
chrII	303528	304691	0	1	0	1	0	0	0	1	1	1	0	1	1	1	1	0	0	1	0	1	1	0	1	0	0	0	1	1	0	0	0	1	0	0	1	1	1	0	1	1	0	0	0	1	1	0	1
chrII	308097	312659	0	1	0	1	0	0	0	1	1	1	0	1	0	1	1	0	0	1	0	1	0	0	1	0	0	0	0	1	0	0	0	0	0	0	0	1	1	0	1	1	0	0	0	1	1	0	1
chrII	314198	324525	0	1	0	1	0	0	0	1	1	1	0	1	0	1	1	0	0	1	0	1	0	1	1	0	0	0	0	0	0	0	0	0	0	0	0	1	1	0	1	1	0	0	0	1	1	0	1
chrII	318379	318379	0	1	0	1	0	0	0	1	1	1	0	1	0	1	1	0	0	1	0	1	0	1	1	0	0	0	0	0	0	0	0	0	0	0	0	1	1	0	1	1	0	0	0	1	1	0	1
chrII	319900	321553	0	1	0	1	0	0	0	1	1	1	0	1	0	1	1	0	0	1	0	1	0	1	1	0	0	0	0	0	0	0	0	0	0	0	0	1	1	0	1	1	0	0	0	1	1	0	1
chrII	321857	322182	0	1	0	1	0	0	0	1	1	1	0	1	0	1	1	0	0	1	0	1	0	1	1	0	0	0	0	0	0	0	0	0	0	0	0	1	1	0	1	1	0	0	0	1	1	0	1
chrII	324887	325007	0	1	0	1	0	0	0	1	1	1	0	1	0	1	1	0	0	1	0	1	0	1	1	0	0	0	0	0	0	0	0	0	0	0	0	1	1	0	1	1	0	0	0	1	1	0	1
chrII	325175	325701	0	1	0	1	0	0	0	1	1	0	0	1	0	1	1	0	0	1	0	1	0	1	1	0	0	0	0	0	0	0	0	0	0	0	0	1	1	0	1	1	0	0	0	1	1	0	1
chrII	328179	328908	0	1	0	1	0	0	1	1	1	0	0	1	0	1	1	0	0	1	0	1	0	1	1	0	0	0	0	0	0	0	0	0	0	0	0	1	1	0	1	1	0	0	0	1	1	0	1
chrII	330495	330647	0	1	0	1	0	0	1	1	1	0	0	1	0	1	1	0	0	1	0	1	0	1	1	0	0	0	0	0	0	0	0	0	0	0	0	1	1	0	1	1	0	0	0	1	1	0	1
chrII	331253	331973	0	1	0	1	0	0	1	1	1	0	0	1	0	1	1	0	0	1	0	1	0	1	1	0	0	0	0	0	0	1	0	0	0	0	0	1	1	0	1	1	0	0	0	1	1	0	1
chrII	332940	333382	0	1	0	1	0	0	1	1	1	0	0	1	0	1	1	0	1	1	0	1	0	1	1	0	0	0	0	0	0	1	0	0	0	0	0	1	1	0	1	1	0	0	0	1	1	0	1
chrII	334452	334452	0	1	0	1	0	0	1	1	0	0	0	1	0	1	1	0	1	1	0	1	0	1	1	0	0	0	0	0	0	1	0	0	0	0	0	1	1	0	1	1	1	0	0	1	1	0	1
chrII	335046	336747	0	1	0	1	0	0	1	1	0	0	0	1	0	1	1	0	1	1	0	1	0	1	1	0	0	0	0	0	0	1	0	0	0	0	0	1	1	0	1	1	1	0	0	1	1	0	1
chrII	338656	338664	0	1	0	1	0	0	1	1	0	0	0	1	0	1	1	0	1	1	0	1	0	1	1	0	0	0	0	0	0	1	0	0	0	0	0	1	1	0	1	1	1	0	0	0	1	0	1
chrII	339083	339200	0	1	0	1	0	0	1	1	0	0	0	1	0	1	1	0	1	1	0	1	0	1	1	0	0	0	0	0	0	1	0	0	0	0	0	1	1	0	1	1	1	0	0	0	1	0	1
chrII	339326	340644	0	1	0	1	0	0	1	1	0	0	0	1	0	1	1	0	1	1	0	1	0	1	1	0	0	0	0	0	0	1	0	0	0	0	0	1	1	0	1	1	1	0	0	0	1	0	1
chrII	343086	347935	0	1	0	0	0	0	1	1	0	0	0	1	0	1	1	0	1	1	0	1	0	1	1	0	0	0	0	0	0	1	0	0	0	0	0	1	1	0	1	1	1	0	0	0	1	0	1
chrII	348625	349415	0	1	0	0	0	0	1	1	0	0	0	1	0	1	1	0	1	1	0	1	0	1	1	0	0	0	0	0	0	1	0	0	0	0	0	1	1	0	1	1	1	0	0	0	1	0	1
chrII	351335	351335	0	0	0	0	0	0	1	1	0	0	0	1	0	1	1	0	1	1	1	1	0	1	1	0	1	0	0	0	0	1	0	0	0	0	0	1	1	0	1	1	1	0	0	0	1	0	1
chrII	352302	355349	0	0	0	0	0	0	1	1	0	0	0	1	0	1	1	0	1	1	1	1	0	1	1	0	1	0	0	0	0	1	0	0	0	0	0	1	1	0	1	1	1	0	0	0	1	0	1
chrII	355626	355836	0	0	0	0	0	0	1	1	0	0	0	1	0	1	1	0	1	1	1	1	0	1	1	0	1	0	0	0	0	1	0	0	0	0	0	1	1	0	1	1	1	0	0	0	1	0	0
chrII	357199	361669	0	0	0	0	0	0	1	1	0	0	0	1	0	1	1	0	1	1	1	1	0	1	1	0	1	0	0	0	0	1	0	0	0	0	0	1	1	0	1	1	1	0	0	0	1	0	0
chrII	362082	371146	0	0	0	0	0	0	1	1	0	0	0	1	0	1	1	0	1	1	1	1	0	1	1	0	1	0	0	0	0	1	0	0	0	0	0	1	1	0	1	0	1	0	0	0	1	0	0
chrII	367200	367884	0	0	0	0	0	0	1	1	0	0	0	1	0	1	1	0	1	1	1	1	0	1	1	0	1	0	0	0	0	1	0	0	0	0	0	1	1	0	1	0	1	0	0	0	1	0	0
chrII	368051	370007	0	0	0	0	0	0	1	1	0	0	0	1	0	1	1	1	1	1	1	1	0	1	1	0	1	0	0	0	0	1	0	0	0	0	0	1	1	0	1	0	1	0	0	0	1	0	0
chrII	371555	374149	0	0	0	0	0	0	1	1	0	0	0	1	0	1	0	0	1	1	1	1	0	1	1	0	1	0	0	0	0	1	0	0	0	0	0	1	1	0	1	0	1	0	0	0	1	0	0
chrII	375303	379598	0	0	0	0	0	0	1	1	0	0	0	1	0	1	0	0	1	1	1	1	0	1	1	0	1	0	0	0	0	1	0	0	0	0	0	1	1	0	1	0	1	0	0	0	1	0	0
chrII	377820	377820	0	0	0	0	0	0	1	1	0	0	0	1	0	1	0	0	1	1	1	1	0	1	1	0	1	0	0	0	0	1	0	0	0	0	0	1	1	0	1	0	1	0	0	0	1	0	0
chrII	380932	380971	0	0	0	0	0	0	1	1	0	0	0	1	0	1	0	0	1	1	1	1	0	1	1	0	1	0	1	0	0	1	0	0	0	0	0	1	1	0	1	0	1	0	0	0	1	0	0
chrII	382146	382146	0	0	0	0	0	0	1	1	0	0	0	1	0	1	0	0	1	1	1	1	0	1	1	0	1	0	1	0	0	1	0	0	0	0	0	1	1	0	1	0	1	0	0	0	1	0	0
chrII	382471	383768	0	0	0	0	0	0	1	1	0	0	0	1	0	1	0	0	1	1	1	1	0	1	1	0	1	0	1	0	0	1	0	0	0	0	0	1	1	0	1	0	1	0	0	0	1	0	0
chrII	384458	389243	0	0	0	0	0	0	1	1	0	0	0	1	0	1	0	0	1	1	1	1	0	1	1	0	1	0	1	0	0	1	0	0	0	0	0	1	1	0	1	0	1	0	0	0	1	0	0
chrII	391319	392182	0	0	0	0	0	0	1	1	0	0	0	1	0	1	0	0	1	1	1	1	0	1	1	0	1	0	1	0	0	1	0	0	0	0	0	1	1	0	1	0	1	0	0	0	1	0	0
chrII	393191	393191	0	0	0	0	0	0	1	1	0	0	0	1	0	1	0	0	1	1	1	1	0	1	1	0	1	0	1	0	0	1	0	0	0	0	0	1	1	0	1	0	1	0	0	0	1	0	0
chrII	393269	393708	0	0	0	0	0	0	1	1	0	0	0	1	0	1	0	0	1	1	1	1	0	1	1	0	1	0	1	0	0	1	0	0	0	0	0	1	1	0	1	0	1	0	0	0	1	0	0
chrII	394376	394461	0	0	0	0	0	0	1	1	0	0	0	1	0	1	0	0	1	1	1	1	0	1	1	0	1	0	1	0	0	1	0	0	0	1	0	1	1	0	1	0	1	0	0	0	1	0	0
chrII	394726	402249	0	0	0	0	0	0	1	1	0	0	0	1	0	1	0	0	1	1	1	1	0	1	1	0	1	0	1	0	0	1	0	0	0	1	0	1	1	0	1	0	1	0	0	0	1	0	0
chrII	403146	405275	0	0	0	0	0	0	1	1	0	0	0	1	0	1	0	0	1	1	1	1	0	1	1	0	1	0	1	0	0	1	0	0	0	1	0	1	1	0	1	0	1	0	0	0	1	0	0
chrII	406787	411152	1	0	0	0	0	0	1	1	0	0	0	1	0	1	0	0	1	1	1	1	0	1	1	0	1	0	1	0	0	1	0	0	0	1	0	1	1	0	1	0	1	0	0	0	1	0	0
chrII	406889	406889	1	0	0	0	0	0	1	1	0	0	0	1	0	1	0	0	1	1	1	1	0	1	1	0	1	0	1	0	0	1	0	0	0	1	0	1	1	0	1	0	1	0	0	0	1	0	0
chrII	409149	414987	1	0	0	0	0	0	1	1	0	0	0	1	0	1	0	0	1	1	1	1	0	1	1	0	1	0	1	0	0	1	0	0	0	1	0	1	1	0	1	0	1	0	0	0	1	0	0
chrII	418557	418557	1	0	0	0	0	0	1	1	0	0	0	1	0	1	0	0	1	1	1	1	0	1	1	0	1	0	1	0	0	1	0	0	0	1	0	1	1	0	1	0	1	0	0	0	1	0	0
chrII	418629	418629	1	0	0	0	0	0	1	1	0	0	0	1	0	1	0	0	1	1	1	1	0	1	1	0	1	0	1	0	0	1	0	0	0	1	0	1	1	0	1	0	1	0	0	0	1	0	0
chrII	419086	419197	1	0	0	0	0	0	1	1	0	0	0	1	0	1	0	0	1	1	1	1	0	1	1	0	1	0	1	0	0	1	0	0	0	1	0	1	1	0	1	0	1	0	0	0	1	0	0
chrII	420402	420567	1	0	0	0	0	0	1	1	0	0	0	1	0	1	0	0	1	1	1	1	0	1	1	0	1	0	1	0	0	1	0	0	0	1	0	1	1	0	1	0	1	0	0	0	1	0	0
chrII	420692	424031	1	0	0	0	0	0	1	1	0	0	0	1	0	1	0	0	1	1	1	1	0	1	1	0	1	0	1	0	0	1	0	0	0	1	0	1	0	0	1	0	1	0	0	0	1	0	0
chrII	424199	427812	1	0	0	0	0	0	1	1	0	0	0	1	0	1	0	0	1	1	1	1	0	1	1	1	1	0	1	0	0	1	0	0	0	1	0	1	0	0	1	0	1	0	0	0	1	0	0
chrII	425467	425467	1	0	0	0	0	0	1	1	0	0	0	1	0	1	0	0	1	1	1	1	0	1	1	1	1	0	1	0	0	1	0	0	0	1	0	1	0	0	1	0	1	0	0	0	1	0	0
chrII	427998	429746	1	0	0	0	0	0	1	1	0	0	0	1	0	1	0	0	1	1	1	1	0	1	1	1	1	0	1	0	0	1	0	0	0	1	0	1	0	0	1	0	1	0	0	0	1	0	0
chrII	428064	428064	1	0	0	0	0	0	1	1	0	0	0	1	0	1	0	0	1	1	1	1	0	1	1	1	1	0	1	0	0	1	0	0	0	1	0	1	0	0	1	0	1	0	0	0	1	0	0
chrII	430040	430301	1	0	0	0	0	0	1	1	0	0	0	0	0	1	0	0	1	1	1	1	0	1	1	1	1	0	1	0	0	1	0	0	0	1	0	1	0	0	1	0	1	0	0	0	1	0	0
chrII	430846	433640	1	0	0	0	0	0	1	1	0	0	0	0	0	1	0	0	1	1	1	1	0	1	1	1	1	0	1	0	0	1	0	0	0	1	0	1	0	0	1	0	1	0	1	0	1	0	0
chrII	433187	433232	1	0	0	0	0	0	1	1	0	0	0	0	0	1	0	0	1	1	1	1	1	1	1	1	1	0	1	0	0	1	0	0	0	1	0	1	0	0	1	0	1	0	1	0	1	0	0
chrII	434976	435279	1	0	0	0	0	0	1	1	0	0	0	0	0	0	0	0	1	1	1	1	0	1	1	1	1	0	1	0	0	1	0	0	0	1	0	1	0	0	1	0	1	0	1	0	1	0	0
chrII	435637	437154	1	0	0	0	0	0	1	1	0	0	0	0	0	0	0	0	1	0	1	1	0	1	1	1	1	0	1	0	0	1	0	0	0	1	0	1	0	0	1	0	1	0	1	0	1	0	0
chrII	438126	442819	1	0	0	0	0	0	1	1	0	0	0	0	0	0	0	0	1	0	1	1	0	1	1	1	1	0	1	0	0	1	0	0	0	1	0	1	0	0	1	0	1	0	1	0	1	0	0
chrII	447158	450017	1	0	0	0	0	0	1	1	0	0	0	0	0	0	0	0	1	0	1	1	0	1	1	1	1	0	1	0	0	1	0	0	0	1	0	1	0	0	1	0	1	0	1	0	1	0	0
chrII	450377	451784	1	0	0	0	0	0	1	1	0	0	0	0	0	0	0	0	1	0	1	1	0	1	1	1	1	0	1	0	0	1	0	0	0	1	0	1	0	0	1	0	1	0	1	0	1	0	0
chrII	451373	451373	1	0	0	0	0	0	1	1	0	0	0	0	0	0	0	0	1	0	1	1	0	1	1	1	1	0	1	0	0	1	0	0	0	1	0	1	0	0	1	0	1	0	1	0	1	0	0
chrII	452891	453192	1	0	0	0	0	0	1	1	0	0	0	0	0	0	0	0	1	0	1	1	0	1	1	1	1	0	1	0	0	1	0	0	1	1	0	1	0	0	1	0	1	0	1	0	1	0	0
chrII	453417	462587	1	0	0	0	0	0	1	1	0	0	0	0	0	0	0	0	1	0	1	1	0	1	1	1	1	0	1	0	0	1	0	0	1	1	0	1	0	0	1	0	1	0	1	0	1	0	0
chrII	459628	459672	1	0	0	0	0	0	1	0	0	0	0	0	0	0	0	0	1	0	1	1	0	1	1	1	1	0	1	0	0	1	0	0	1	1	0	1	0	0	1	0	1	0	1	0	1	0	0
chrII	462765	463509	1	0	0	0	0	0	1	1	0	0	0	0	0	0	0	0	1	0	1	1	0	1	1	1	1	0	1	0	0	1	0	0	1	1	0	1	0	0	1	0	1	0	1	0	1	0	0
chrII	463791	465156	1	0	0	0	0	0	1	1	0	0	0	0	0	0	0	0	1	0	1	1	0	1	1	1	1	0	1	0	0	1	0	0	1	1	0	1	0	0	1	0	1	0	1	0	1	0	0
chrII	465493	469648	1	0	0	0	0	0	1	1	0	0	0	0	0	0	0	0	1	0	1	1	0	1	1	1	1	0	1	0	0	1	0	0	1	1	0	1	0	0	1	0	1	0	1	0	1	0	0
chrII	465694	469374	1	0	0	0	0	0	1	1	0	0	0	0	0	0	0	0	1	0	0	1	0	1	1	1	1	0	1	0	0	1	0	0	1	1	0	1	0	0	1	0	1	0	1	0	1	0	0
chrII	469663	476335	1	0	0	0	0	0	1	1	0	0	0	0	0	0	0	0	1	0	1	1	0	1	1	1	1	0	1	0	0	1	0	0	1	1	0	1	0	0	1	0	1	0	1	0	1	0	0
chrII	479201	480674	1	0	0	0	0	0	1	1	0	0	0	0	0	0	0	0	1	0	1	1	0	1	0	1	1	0	1	0	0	1	0	0	1	0	0	1	0	0	1	0	1	0	1	0	1	0	0
chrII	481261	487661	1	0	0	0	0	0	1	1	0	0	0	0	0	0	0	0	1	0	1	1	0	1	0	1	1	0	1	0	0	1	0	0	1	0	0	1	0	0	1	0	1	0	1	0	1	0	0
chrII	482984	485107	1	0	0	0	0	0	1	1	0	0	0	0	0	0	0	0	1	0	1	1	0	1	0	1	1	0	1	0	0	1	0	0	1	0	0	1	0	0	1	0	1	0	1	0	1	0	0
chrII	488875	488899	1	0	0	0	0	0	1	1	0	0	0	0	0	0	0	0	1	1	1	1	0	1	0	1	1	0	1	0	0	1	0	0	1	0	0	1	0	0	1	0	1	0	1	0	1	0	0
chrII	489223	489241	1	1	0	0	0	0	1	1	0	0	0	0	0	0	0	0	1	1	1	1	0	1	0	1	1	0	1	0	0	1	0	0	1	0	0	1	0	0	1	0	1	0	1	0	1	0	0
chrII	489688	489805	1	1	0	0	0	0	1	1	0	0	0	0	0	0	0	0	1	1	1	1	0	1	0	1	1	0	1	0	0	1	0	0	1	0	0	1	0	0	1	0	1	0	1	0	1	0	0
chrII	490264	490264	1	1	0	0	0	1	1	1	0	0	0	0	0	0	0	0	1	1	1	1	0	1	0	1	1	0	0	0	0	1	0	0	1	0	0	1	0	0	1	0	1	0	1	0	1	0	0
chrII	491265	491265	1	1	0	0	0	1	1	1	0	0	0	0	0	0	0	0	1	1	1	1	0	1	0	1	1	0	0	0	0	1	0	0	1	0	0	1	0	0	1	0	1	0	1	0	1	0	0
chrII	492025	492025	1	1	0	0	0	1	1	1	0	0	0	0	0	0	0	0	1	1	1	1	1	1	0	1	1	0	0	0	0	1	0	0	1	0	0	1	0	0	1	0	1	0	1	0	1	0	0
chrII	495558	495627	1	1	0	0	0	1	1	1	0	0	0	0	0	0	0	0	1	1	1	1	1	1	0	1	1	0	0	0	0	1	0	0	1	0	0	1	0	0	1	0	1	0	1	0	1	0	0
chrII	498348	499454	1	1	0	0	0	1	1	1	0	0	0	0	0	0	0	0	1	1	1	1	1	1	0	1	1	0	0	0	0	1	0	0	1	0	0	1	0	0	1	0	1	0	1	0	1	0	0
chrII	499621	502627	1	1	0	0	0	1	1	1	0	0	0	0	0	0	0	0	1	1	1	1	1	1	0	1	1	0	0	0	0	1	0	0	1	0	0	1	0	0	1	0	1	0	1	0	1	0	1
chrII	503196	503196	1	1	0	0	0	1	1	0	0	0	1	0	0	0	0	0	1	1	1	1	1	1	0	1	1	0	0	0	0	1	0	0	1	0	0	1	0	0	1	0	1	0	1	0	1	0	1
chrII	503310	505396	1	1	0	0	0	1	1	0	0	0	1	0	0	0	0	0	1	1	1	1	1	1	0	1	1	0	0	0	0	1	0	0	1	0	0	1	0	0	1	0	1	0	1	0	1	0	1
chrII	511946	512880	1	1	0	0	0	1	1	0	0	0	1	0	0	0	0	0	1	1	1	1	1	1	0	1	1	0	0	0	0	1	0	0	1	0	0	1	0	0	1	0	1	0	1	0	1	0	1
chrII	513202	514468	1	1	0	0	0	1	1	0	0	0	1	0	0	0	0	0	1	1	1	0	1	1	0	1	1	0	0	0	0	1	0	0	1	0	0	1	0	0	1	0	1	0	1	0	1	0	1
chrII	514806	515130	1	1	0	0	0	1	1	0	0	0	1	0	0	0	1	0	1	1	1	0	1	1	0	1	1	0	0	0	0	1	0	0	1	0	0	1	0	0	1	0	1	0	1	0	1	0	1
chrII	515157	517869	1	1	0	0	0	1	1	0	0	0	1	0	0	0	1	0	1	1	1	0	1	1	0	1	1	0	0	0	0	1	0	0	1	0	0	1	0	0	1	1	1	0	1	0	1	0	1
chrII	518106	530153	1	1	0	0	0	1	0	0	0	0	1	0	0	0	1	0	1	1	1	0	1	1	0	1	1	0	0	0	0	1	0	0	1	0	0	1	0	0	1	1	1	0	1	0	1	0	1
chrII	530473	533002	1	1	0	0	0	1	0	0	0	0	1	0	0	0	1	0	1	1	1	0	1	1	0	1	1	0	0	0	0	1	0	0	1	0	0	1	0	0	1	1	1	0	1	0	1	0	1
chrII	533760	533767	1	1	0	0	0	1	0	0	0	0	1	0	0	0	1	0	1	1	1	0	1	1	0	1	1	0	0	0	0	1	0	0	1	0	0	1	0	0	1	1	1	0	1	0	1	0	1
chrII	534460	537535	1	1	0	0	0	1	0	0	0	0	1	0	0	0	1	0	1	1	1	0	1	1	0	1	1	0	0	0	0	1	0	0	1	0	0	1	0	0	1	1	1	0	1	0	1	0	1
chrII	539105	548443	1	1	0	0	0	1	0	0	0	0	1	0	0	0	1	0	1	1	1	0	1	1	0	1	1	0	0	0	0	1	0	0	1	0	0	1	0	0	1	1	1	0	1	0	1	0	1
chrII	539637	542402	1	1	0	0	0	1	0	0	0	0	1	0	0	0	1	0	1	1	1	0	1	1	0	1	1	0	0	0	0	1	0	0	1	0	0	1	0	0	1	1	1	0	1	0	1	0	1
chrII	544962	545201	1	1	0	0	0	1	0	0	0	0	1	0	0	0	1	0	1	1	1	0	1	1	0	1	1	0	0	0	0	1	0	0	1	0	0	1	1	0	1	1	1	0	1	0	1	0	1
chrII	549769	550736	1	1	0	0	0	1	0	0	0	0	1	0	0	0	1	0	1	1	0	0	1	1	0	1	1	0	0	0	0	1	0	0	1	0	0	1	0	0	1	1	1	0	1	0	1	0	1
chrII	550847	551109	1	1	0	0	0	1	0	0	0	0	1	0	0	0	1	0	1	1	0	0	1	1	0	1	1	1	0	0	0	1	0	0	1	0	0	1	0	0	1	1	1	0	1	0	1	0	1
chrII	551302	555964	1	1	0	0	0	1	0	0	0	0	1	0	0	0	1	0	1	1	1	0	1	1	0	1	1	1	0	0	0	1	0	0	1	0	0	1	0	0	1	1	1	0	1	0	1	0	1
chrII	551704	554862	1	1	0	0	0	1	0	0	0	0	1	0	0	0	1	0	1	1	1	0	1	1	1	1	1	1	0	0	0	1	0	0	1	0	0	1	0	0	1	1	1	0	1	0	1	0	1
chrII	556539	557246	1	1	0	0	0	1	0	0	0	0	1	0	0	0	1	0	1	1	1	0	1	1	0	1	1	1	0	0	0	1	0	0	1	0	0	1	0	0	1	1	1	0	1	0	1	0	1
chrII	558866	563644	1	1	0	0	0	1	0	0	0	1	1	0	0	0	1	0	0	1	1	0	1	1	0	1	1	1	0	0	0	1	0	0	1	0	0	1	1	0	1	1	1	0	1	0	0	0	1
chrII	560006	560006	1	1	0	0	0	1	0	0	0	1	1	0	0	0	1	0	0	1	1	0	1	1	0	1	1	1	0	0	0	1	0	0	1	0	0	1	1	0	1	1	1	0	1	0	0	0	1
chrII	560987	560987	1	1	0	0	0	1	0	0	0	1	0	0	0	0	1	0	0	1	1	0	1	1	0	1	1	1	0	0	0	1	0	0	1	0	0	1	1	0	1	1	1	0	1	0	0	0	1
chrII	563695	566670	1	1	0	0	0	1	0	0	0	1	1	1	0	0	1	0	0	1	1	0	1	1	0	1	1	1	0	0	0	1	0	0	1	0	0	1	1	0	1	1	1	0	1	0	0	0	1
chrII	566827	570929	1	1	0	0	0	1	0	0	0	1	1	1	0	0	1	0	0	1	1	0	1	1	0	1	1	1	0	0	0	1	0	0	1	0	0	1	1	0	1	1	1	0	1	0	0	0	1
chrII	571034	571949	1	1	0	0	0	1	0	0	0	1	1	1	0	0	1	0	0	1	1	0	1	1	0	0	1	1	0	0	0	1	0	0	1	0	0	1	1	0	1	1	1	0	1	0	0	0	1
chrII	572114	583984	1	1	0	0	0	1	0	0	0	1	1	1	0	0	1	0	0	1	1	0	1	1	0	0	1	1	0	0	0	1	0	0	1	0	0	1	1	0	1	1	1	0	1	0	0	0	1
chrII	582458	582470	1	1	0	0	0	1	0	0	0	1	1	1	0	0	1	0	0	1	1	0	1	1	0	0	1	1	0	0	0	1	0	0	1	0	0	1	1	0	1	1	1	0	1	0	0	0	1
chrII	584397	594784	1	1	0	0	0	1	0	0	0	1	1	1	0	0	1	0	0	1	1	0	1	1	0	0	1	1	0	0	0	1	0	0	1	0	0	1	1	0	1	1	1	0	1	0	0	0	1
chrII	596219	605067	1	1	0	0	0	1	0	0	0	1	1	1	0	0	1	0	0	1	1	0	1	1	0	0	1	1	0	0	0	1	0	0	1	0	0	1	1	0	1	1	1	0	1	0	0	0	1
chrII	606236	617606	1	1	0	0	0	1	0	0	0	1	1	1	0	0	1	0	0	1	1	0	1	1	0	0	1	1	0	0	0	1	0	0	1	0	0	1	1	0	1	1	1	0	1	0	0	1	1
chrII	617783	621963	1	1	0	0	0	1	0	0	0	1	0	1	0	0	1	0	0	1	1	0	1	1	0	0	1	1	0	0	0	1	0	0	1	0	0	1	1	0	1	1	1	0	1	0	0	1	1
chrII	621057	621057	1	1	0	0	0	1	0	0	0	1	0	1	0	0	1	0	0	1	1	0	1	1	0	0	0	1	0	0	0	1	0	0	1	0	0	1	1	0	1	1	1	0	1	0	0	1	1
chrII	622305	627055	1	1	0	0	0	1	0	0	0	1	0	1	0	0	1	0	0	1	1	0	1	1	0	0	1	1	0	0	0	1	0	0	1	0	0	1	1	0	1	1	1	0	1	0	0	1	1
chrII	628267	629323	1	1	0	0	0	1	0	0	0	1	0	1	0	0	1	1	0	1	1	0	1	1	0	0	1	1	0	0	0	1	0	0	1	0	0	1	1	0	1	1	1	0	1	0	0	1	1
chrII	629636	630671	1	1	0	0	0	1	0	0	0	1	0	1	0	0	1	1	0	1	1	0	1	1	0	0	1	1	0	0	0	1	0	0	1	0	0	1	1	0	1	1	1	0	1	0	0	1	1
chrII	630784	634599	1	1	0	0	0	1	0	0	0	1	0	1	0	0	1	1	0	1	1	0	1	1	0	0	1	1	0	0	0	1	0	0	1	0	0	1	1	0	1	1	1	0	1	0	0	1	1
chrII	635127	635478	1	1	0	0	0	1	0	0	0	1	0	1	0	0	1	1	0	1	1	0	1	1	0	0	1	1	0	0	0	1	0	0	1	0	0	1	1	0	1	1	1	0	1	0	0	1	1
chrII	635928	636709	1	1	0	0	0	1	0	0	0	1	0	1	0	0	1	1	0	1	1	0	1	1	0	0	1	1	0	0	0	1	0	0	1	0	0	1	1	0	1	1	1	0	1	0	0	1	1
chrII	636994	637366	1	1	0	0	0	1	0	0	0	1	0	1	0	0	1	1	0	1	1	0	1	1	0	0	1	1	0	0	0	1	0	0	1	0	0	1	1	0	1	1	1	0	1	0	0	1	1
chrII	637651	640141	1	1	0	0	0	1	0	0	0	1	0	1	0	0	1	1	0	1	1	0	1	1	0	0	1	0	0	0	0	1	0	0	1	0	0	1	1	0	1	1	1	0	1	0	0	1	1
chrII	640834	640834	1	1	0	0	0	1	0	0	0	1	0	1	0	0	1	1	0	1	1	0	1	1	0	0	1	0	0	0	0	1	0	0	1	0	0	1	1	0	1	1	1	0	1	0	0	1	1
chrII	641071	641467	1	1	0	0	0	1	0	0	0	1	0	1	0	0	1	1	0	0	1	0	1	1	0	0	1	0	0	0	0	1	0	0	1	0	0	1	1	0	1	1	1	0	1	0	0	1	1
chrII	641842	642492	1	1	0	0	0	1	0	0	0	1	0	1	0	0	1	1	0	0	1	0	1	1	0	0	1	0	0	0	0	1	0	0	1	0	0	1	1	0	1	1	1	0	1	0	0	1	1
chrII	645476	645807	1	1	0	0	0	1	0	0	0	1	0	1	0	0	1	1	0	0	1	0	1	1	0	1	1	0	0	0	1	1	0	0	1	0	0	1	1	0	1	1	1	0	1	0	0	1	1
chrII	645989	646524	1	1	0	0	0	1	0	0	0	1	0	1	0	0	1	1	0	0	1	0	1	1	0	1	1	0	0	0	1	1	0	0	1	0	0	1	1	0	1	1	1	0	1	0	0	1	1
chrII	646843	647924	1	1	0	0	0	1	0	0	0	1	0	1	0	0	1	1	0	0	1	0	1	1	0	1	1	0	0	0	1	1	0	0	1	0	0	1	1	0	1	1	1	0	1	0	0	1	1
chrII	648275	649931	1	1	0	0	0	1	0	0	0	1	0	1	0	0	1	1	0	0	1	0	1	1	0	1	1	0	0	0	1	1	0	0	1	0	0	1	1	0	1	1	1	0	1	0	0	1	1
chrII	650411	650976	1	1	0	0	0	1	0	0	0	1	0	1	0	0	1	1	0	0	1	0	1	1	0	1	1	0	0	0	1	1	1	0	1	0	0	1	1	0	1	1	1	0	1	0	0	1	1
chrII	651310	651310	1	1	0	0	0	1	0	0	0	1	0	1	0	0	1	1	0	0	1	0	1	1	0	1	1	0	0	0	1	1	1	0	1	0	0	1	1	0	NA	1	1	0	1	0	0	1	1
chrII	651616	651616	1	1	0	0	0	1	0	0	0	1	0	1	0	0	1	1	0	0	1	0	1	1	0	1	1	0	0	0	1	1	1	0	1	0	0	1	1	0	0	1	1	0	1	0	0	1	1
chrII	651951	653007	1	1	0	0	0	1	0	0	0	1	0	1	0	0	1	1	0	0	1	0	1	1	0	1	1	0	0	0	1	1	1	0	1	0	0	1	1	0	0	1	1	0	1	0	0	1	1
chrII	653730	660237	1	1	0	0	0	1	0	0	0	1	0	1	0	0	1	1	0	0	1	0	1	1	0	1	1	0	0	0	1	1	0	0	1	0	0	1	1	0	0	1	1	0	1	0	0	1	1
chrII	660402	660728	1	1	0	0	0	1	0	0	0	1	0	1	0	0	1	1	0	1	1	0	1	1	0	1	1	0	0	0	1	1	0	0	1	0	0	1	1	0	0	1	1	0	1	0	0	1	1
chrII	661314	661878	1	1	0	0	0	1	0	0	0	1	0	1	0	0	1	1	0	1	1	0	1	1	0	1	1	0	0	0	1	1	0	0	1	0	0	1	1	0	0	1	1	0	1	0	0	1	1
chrII	662073	663226	1	1	0	0	0	0	0	0	0	1	0	1	0	0	1	1	0	1	1	0	1	1	0	1	1	0	0	0	1	1	0	0	1	0	0	1	1	0	0	1	1	0	1	0	0	1	1
chrII	663478	664354	1	1	0	0	0	0	0	0	0	1	0	1	0	0	1	1	0	1	1	0	0	1	0	1	1	0	0	0	1	1	0	0	1	0	0	1	1	0	0	1	1	0	1	0	0	1	1
chrII	665139	665795	1	1	0	0	0	1	0	0	0	1	0	1	0	0	1	1	0	1	1	0	1	1	0	1	1	0	0	0	1	1	0	0	1	0	0	1	1	0	0	1	1	0	1	0	0	1	1
chrII	666366	666366	1	1	0	0	0	1	0	0	0	1	1	1	0	0	1	0	0	1	1	0	1	1	0	1	1	0	0	0	1	1	0	0	1	0	0	1	1	0	0	1	1	0	1	0	0	1	1
chrII	666708	671051	1	1	0	0	0	1	0	0	0	1	1	1	0	0	1	0	0	1	1	0	1	1	0	1	1	0	0	0	1	1	0	0	1	0	0	1	1	0	0	1	1	0	1	0	0	1	1
chrII	668585	669262	1	1	0	0	0	1	0	0	0	1	1	1	0	0	1	1	0	1	1	0	1	1	0	1	1	0	0	0	1	1	0	0	1	0	0	1	1	0	0	1	1	0	1	0	0	1	1
chrII	671376	677110	1	1	0	0	0	1	0	0	0	1	1	1	0	0	1	0	0	1	1	0	1	1	0	1	1	0	0	0	1	1	0	0	1	0	0	1	1	0	0	1	1	0	1	0	0	1	1
chrII	677653	677719	1	1	0	0	0	1	0	0	0	1	1	1	0	0	1	0	0	1	1	0	1	1	0	1	1	0	0	0	1	1	0	0	1	0	0	1	1	0	0	1	1	0	1	0	0	1	1
chrII	678375	678648	1	1	0	0	0	1	0	0	0	1	1	1	0	0	1	0	0	1	1	0	1	1	0	1	1	0	0	0	1	1	0	0	1	0	0	1	1	0	0	1	1	0	1	0	0	1	1
chrII	678941	679643	1	1	0	0	0	1	0	0	0	1	1	1	0	0	1	0	0	1	1	0	1	1	0	1	1	0	0	0	1	1	0	0	1	0	0	1	1	0	0	1	1	0	1	0	0	1	1
chrII	680372	680726	1	1	0	0	0	1	0	0	0	1	1	1	0	0	1	0	0	1	1	0	1	1	0	1	1	0	0	0	1	1	0	0	1	0	1	1	1	0	0	1	1	0	1	0	0	1	1
chrII	681025	681492	1	1	0	0	0	1	0	0	0	1	1	1	0	0	1	0	0	1	1	0	1	1	0	1	1	0	0	0	1	1	0	0	1	0	1	1	1	0	0	1	1	0	1	0	0	1	1
chrII	681557	682968	1	1	0	0	0	1	0	0	0	1	1	1	0	0	1	0	0	1	1	0	1	1	0	1	1	0	0	0	1	1	0	0	1	0	1	1	1	0	0	1	1	0	1	0	0	1	1
chrII	683415	684585	1	1	0	0	0	1	0	0	0	1	1	1	0	0	1	0	0	1	1	0	1	1	0	1	1	0	0	0	1	1	0	0	1	0	1	1	1	0	0	1	1	0	1	0	0	1	1
chrII	685165	700736	1	1	0	0	0	1	0	1	0	1	1	1	0	0	1	0	0	1	1	0	1	1	0	1	1	0	0	0	1	1	0	0	1	0	1	1	1	0	0	1	1	0	1	0	0	1	1
chrII	693825	693825	1	1	0	0	0	1	0	1	0	1	1	1	0	0	1	0	0	1	1	0	1	1	0	1	1	0	0	0	1	1	0	0	1	0	1	1	1	0	0	1	1	0	1	0	0	1	1
chrII	698208	698208	1	1	0	0	0	1	0	1	0	1	1	1	0	0	1	0	0	0	1	0	1	1	0	1	1	0	0	0	1	1	0	0	1	0	1	1	1	0	0	1	1	0	1	0	0	1	1
chrII	705106	705106	1	1	0	1	0	1	0	1	1	1	1	1	0	0	1	0	0	1	1	0	1	1	0	1	1	0	0	0	1	1	0	0	0	0	1	0	0	0	0	1	1	0	1	1	0	1	1
chrII	707848	707848	1	1	0	1	0	1	0	1	1	1	1	1	0	0	1	0	0	1	1	0	1	1	0	1	1	0	0	0	1	1	0	0	1	0	1	0	0	0	0	1	1	0	1	1	0	1	1
chrII	708909	708952	1	1	0	1	0	1	0	1	1	1	1	1	0	0	1	0	0	1	1	0	1	1	0	1	1	0	0	0	1	1	0	0	1	0	1	1	0	0	0	1	1	0	1	1	0	1	1
chrII	710109	710109	1	1	0	1	0	1	0	1	1	1	1	1	0	0	1	0	0	1	1	0	1	1	0	1	1	0	0	0	1	1	0	0	1	0	1	0	0	0	0	1	1	0	1	1	0	1	1
chrII	712303	712962	1	1	0	1	0	1	0	1	1	1	1	1	0	0	1	0	0	1	1	0	1	1	0	1	1	0	0	0	1	1	0	0	1	0	1	0	0	0	0	1	1	0	1	1	0	1	1
chrII	716391	717833	1	1	0	1	0	1	0	1	1	1	1	1	0	0	1	0	0	1	1	0	1	1	0	1	1	0	0	0	1	1	0	0	1	0	1	0	0	0	0	1	1	0	1	1	0	1	1
chrII	722169	722169	1	1	0	1	0	1	0	1	1	1	1	1	0	0	1	0	0	1	1	0	1	1	0	1	0	0	0	0	1	1	0	0	1	0	1	0	0	0	0	1	1	0	1	1	0	1	1
chrII	723281	725168	1	1	0	1	0	1	0	1	1	1	1	1	0	0	1	0	0	1	1	0	1	1	0	1	0	0	0	0	1	1	0	0	1	0	1	0	0	0	0	1	1	0	1	1	0	1	1
chrII	732123	732123	1	1	0	1	0	1	0	1	1	1	1	1	0	0	0	0	0	1	1	0	1	1	0	1	0	0	0	0	1	1	0	0	1	0	1	0	0	0	0	1	1	0	1	1	0	1	1
chrII	734445	734775	1	1	0	1	0	1	0	1	1	1	1	1	0	0	0	0	0	1	1	0	1	1	0	1	0	0	0	0	1	1	0	0	1	0	1	0	0	0	0	1	1	0	1	1	0	1	1
chrII	737571	737571	1	1	0	1	0	1	0	1	1	1	1	1	0	0	0	0	0	1	1	1	1	1	0	1	0	0	0	1	1	1	1	0	1	0	1	0	0	0	0	1	0	0	1	1	0	1	0
chrII	739892	739892	1	1	0	1	0	0	0	1	1	1	1	1	0	0	0	0	0	1	0	1	1	1	0	1	0	0	0	1	1	1	1	0	1	0	1	0	0	0	0	1	0	1	1	1	0	1	0
chrII	740827	741554	1	1	0	1	0	0	0	1	1	1	1	1	0	0	0	0	0	1	0	1	1	1	0	1	0	0	0	1	1	1	1	0	1	0	1	0	0	0	0	1	0	1	1	1	0	1	0
chrII	744063	744519	1	1	0	1	0	0	0	1	1	1	1	1	0	0	0	0	0	1	0	1	1	1	1	1	0	0	0	1	1	1	1	0	1	0	1	0	0	0	0	1	0	0	1	0	0	1	0
chrII	745190	749314	1	1	0	1	0	0	0	1	1	1	1	1	0	0	0	0	0	1	0	1	1	1	1	1	0	0	0	1	1	1	1	0	1	0	1	0	0	0	0	1	0	0	1	0	0	1	0
chrII	745793	745793	1	1	0	1	0	0	0	1	1	1	1	1	0	0	0	0	0	1	0	1	1	0	1	1	0	0	0	1	1	1	1	0	1	0	1	0	0	0	0	1	0	0	1	0	0	1	0
chrII	749992	757005	1	1	0	1	0	0	0	1	1	1	1	1	0	0	0	0	0	1	0	1	1	1	1	1	0	0	0	1	1	1	1	0	1	0	1	0	0	0	0	1	0	0	1	0	0	1	0
chrII	757931	757931	1	1	0	1	0	0	0	1	1	1	1	1	0	0	0	0	0	1	0	1	1	1	1	1	0	0	0	1	1	0	1	0	1	0	1	0	0	0	0	1	0	0	1	0	0	1	0
chrII	758975	759424	1	1	0	1	0	0	0	1	1	1	1	1	0	0	0	0	0	1	0	0	1	1	1	1	0	0	0	1	1	0	1	0	1	0	1	0	0	0	0	1	0	0	1	0	0	1	0
chrII	760471	760471	1	1	0	1	0	0	0	1	1	1	1	1	0	0	0	0	0	1	0	0	1	1	1	1	0	0	1	1	1	0	1	0	1	0	1	0	0	0	0	1	0	0	1	0	0	1	0
chrII	762267	769972	1	1	0	1	0	0	0	1	1	1	1	1	0	0	0	0	0	1	0	0	1	1	1	1	0	0	1	1	1	0	1	0	0	0	1	0	0	0	0	1	0	0	1	0	0	1	0
chrII	774954	775070	1	1	0	1	0	0	0	1	1	1	1	0	0	1	0	0	0	1	0	0	1	1	1	1	0	0	1	1	1	0	1	0	0	0	1	0	1	0	0	1	0	0	1	0	0	1	0
chrII	777303	780545	1	1	0	1	0	0	0	1	1	1	1	0	0	1	0	0	1	1	0	0	1	1	1	1	0	0	1	1	1	0	1	0	0	0	1	0	1	0	0	1	0	0	1	0	0	1	0
chrII	782605	782605	1	1	0	1	0	0	0	1	1	1	0	0	0	1	0	0	1	1	0	0	1	1	1	1	0	0	1	1	1	0	1	0	0	0	1	0	1	0	0	1	0	0	1	0	0	1	0
chrII	784284	785333	1	1	0	1	0	0	0	1	1	1	0	0	0	1	0	0	1	1	0	0	1	1	1	1	0	0	1	1	1	0	1	0	0	0	1	0	1	0	0	1	0	0	1	0	0	1	0
chrII	785852	786053	1	1	0	1	0	0	0	1	1	1	0	0	0	1	0	0	1	1	0	0	1	1	1	1	0	0	1	1	1	0	1	0	0	0	1	0	1	0	0	1	0	0	1	0	0	1	0
chrII	787277	788369	1	1	0	1	0	0	0	1	1	1	0	0	0	1	0	0	1	1	0	0	1	1	1	1	0	0	1	1	1	0	1	0	0	0	1	0	1	0	0	1	0	0	1	0	0	1	0
chrII	789465	789530	1	1	0	1	0	0	0	1	1	1	0	0	0	1	0	0	1	1	0	1	1	1	1	1	0	0	1	1	1	0	1	0	0	0	1	0	1	0	0	1	0	0	1	0	0	1	0
chrII	790998	790998	1	1	0	1	0	0	0	1	1	1	0	0	0	1	0	0	1	1	0	1	1	1	1	1	0	0	1	1	1	1	0	0	0	0	1	0	1	0	0	1	0	0	1	0	0	1	0
chrII	791790	795756	1	1	0	1	0	0	0	1	1	1	0	0	0	1	0	0	1	1	0	1	1	1	1	1	0	0	1	1	1	1	0	0	0	0	1	0	1	1	0	1	0	0	1	0	0	1	0
chrII	804707	804707	1	1	0	1	0	0	1	1	1	1	1	0	0	1	0	1	1	1	0	1	1	1	1	1	1	0	1	1	1	1	0	0	0	0	1	0	1	1	0	1	0	1	1	0	0	1	0
chrIII	17635	23149	0	0	1	0	1	0	1	1	1	0	0	1	1	0	0	1	0	1	0	1	0	0	1	1	0	0	1	0	1	0	0	0	0	1	0	0	1	1	1	1	0	0	0	0	1	1	1
chrIII	25689	25808	0	0	1	0	1	0	1	1	1	0	0	1	1	0	0	1	0	1	0	1	0	0	1	1	0	0	1	0	1	0	0	0	0	1	0	0	1	1	1	1	0	0	0	0	1	1	1
chrIII	32816	38664	0	0	1	0	1	0	1	1	1	0	0	1	1	0	0	1	0	1	0	1	0	0	1	1	0	0	1	0	1	0	0	0	0	1	0	0	1	1	1	1	0	0	0	0	1	1	1
chrIII	40089	40089	0	0	1	0	1	0	1	1	1	0	0	1	1	0	0	1	1	1	0	1	0	0	1	1	0	0	1	0	1	0	0	0	0	1	0	0	1	1	1	1	0	0	0	0	1	1	1
chrIII	43835	43877	0	0	1	0	1	0	1	1	0	0	0	1	1	0	0	1	1	1	0	1	0	0	1	1	0	0	1	0	1	0	0	0	0	1	0	0	1	1	1	1	0	0	0	0	1	1	1
chrIII	46486	46562	0	0	1	0	1	0	1	1	0	0	0	1	1	0	0	1	1	1	0	1	0	0	1	1	0	0	1	0	1	0	0	0	0	1	0	0	1	1	1	1	0	0	0	0	1	1	1
chrIII	48656	50099	0	0	1	0	1	0	1	1	0	0	0	1	1	0	0	1	1	1	0	1	0	0	1	1	0	0	1	0	1	0	0	0	0	1	0	0	1	1	1	1	0	0	0	1	1	1	1
chrIII	50897	51119	0	0	1	0	1	0	1	1	0	0	0	1	1	0	1	1	1	1	0	1	0	0	1	1	0	0	1	0	1	0	0	0	0	1	0	0	1	1	1	1	0	0	0	1	1	1	1
chrIII	51419	51650	0	0	1	0	1	0	1	1	0	0	0	1	1	0	1	1	1	1	0	1	0	0	1	1	0	0	1	0	1	0	0	1	0	1	0	1	1	1	1	1	0	0	0	1	1	1	1
chrIII	53891	53891	0	0	1	0	1	0	1	1	0	0	1	1	1	0	1	1	1	1	0	1	0	0	1	1	0	0	1	0	1	0	0	1	0	1	0	1	1	1	1	1	0	0	0	0	1	1	1
chrIII	54110	54721	0	0	0	0	1	0	1	1	0	0	1	1	1	0	1	1	1	1	0	1	0	0	1	1	0	0	1	0	1	0	0	1	0	1	0	1	1	1	1	1	0	0	0	0	1	1	1
chrIII	55716	55716	0	0	0	0	1	0	1	1	0	0	1	1	1	0	1	1	1	1	0	1	0	0	1	1	0	0	1	0	1	0	0	1	0	1	0	1	1	1	1	1	0	0	0	0	1	0	1
chrIII	56210	56210	0	0	0	0	1	0	1	1	0	0	1	1	1	0	1	1	1	1	0	1	0	0	1	1	0	0	1	0	1	0	0	1	0	1	0	1	1	1	1	0	0	0	0	0	1	0	1
chrIII	59775	59775	0	0	0	0	1	0	1	1	0	0	1	1	1	0	1	1	1	1	0	1	0	0	1	1	0	0	1	1	1	0	0	1	0	1	0	1	1	1	0	0	0	0	0	0	1	0	0
chrIII	59925	60463	0	0	0	0	1	0	1	1	0	0	1	1	1	0	1	1	1	1	0	1	0	0	1	1	0	0	1	1	1	0	0	1	0	1	0	1	1	1	0	0	0	0	0	0	1	0	0
chrIII	63611	64304	0	0	0	0	1	0	0	1	0	0	1	1	1	1	1	1	1	1	1	1	0	0	1	1	0	0	1	1	1	0	0	1	0	1	0	1	1	1	0	0	0	0	0	0	1	0	0
chrIII	67820	68070	0	0	0	0	1	0	0	1	0	0	1	1	1	1	1	1	1	1	1	1	0	0	1	1	0	0	1	1	1	0	0	1	1	1	1	1	1	1	0	0	0	0	0	0	1	0	0
chrIII	69265	69265	0	0	0	0	1	0	0	1	0	0	1	1	1	1	1	1	1	1	1	1	0	0	1	1	0	0	1	1	1	0	0	1	1	1	0	1	1	0	0	0	0	0	0	0	1	0	0
chrIII	70158	70158	0	0	0	0	1	0	0	1	0	0	1	1	1	1	1	1	1	1	1	1	0	0	1	1	0	0	1	1	1	0	0	1	1	1	0	1	1	0	0	0	0	0	0	0	1	0	0
chrIII	70425	71079	0	0	0	0	1	0	0	1	0	0	1	1	1	1	1	1	1	1	1	1	0	0	1	1	0	0	1	1	1	0	0	1	1	1	0	1	1	0	0	0	0	0	0	0	1	0	0
chrIII	72786	72786	0	0	0	0	1	0	0	1	0	0	1	1	1	1	1	1	1	1	1	1	0	0	NA	1	0	0	1	1	1	0	0	1	1	1	0	1	1	0	0	0	0	0	0	0	1	0	0
chrIII	73403	73471	0	0	0	0	1	0	0	1	0	0	1	1	1	1	1	1	1	1	1	1	0	0	0	1	0	0	1	1	1	0	0	1	1	1	0	1	1	0	0	0	0	0	0	0	1	0	0
chrIII	76131	76147	1	0	0	0	1	0	0	1	0	1	1	1	1	1	1	1	1	1	1	1	0	1	1	1	0	0	1	1	1	0	0	0	1	1	0	1	1	0	0	0	0	0	0	0	1	0	0
chrIII	76973	77505	1	0	0	0	1	0	0	1	0	1	1	1	1	1	1	1	1	1	1	1	0	1	1	1	0	0	1	1	1	0	0	1	1	1	0	1	1	0	0	0	0	0	0	0	1	0	0
chrIII	79170	79170	1	NA	0	0	1	0	0	1	0	1	1	1	1	1	1	1	1	0	1	1	0	1	1	1	0	0	1	1	1	0	0	0	1	1	0	1	1	0	0	0	1	0	0	0	1	0	0
chrIII	79867	80444	1	NA	0	0	1	0	0	1	0	1	1	1	1	1	1	1	1	0	1	1	0	1	1	1	0	0	1	1	1	0	0	0	1	1	0	1	1	0	0	0	1	0	0	0	1	0	0
chrIII	81391	81444	1	NA	0	0	1	0	0	1	0	1	1	1	1	1	1	1	1	0	1	1	0	1	1	1	0	0	1	1	1	0	0	0	1	1	0	1	1	0	0	0	1	0	0	0	1	0	0
chrIII	81693	95149	1	1	0	0	1	0	0	1	0	1	1	1	1	1	1	1	1	0	1	1	0	1	1	1	0	0	1	1	1	0	0	0	1	1	0	1	1	0	0	0	1	0	0	0	1	0	0
chrIII	95527	98308	1	1	0	0	1	0	0	1	0	1	1	1	1	1	1	1	1	0	1	1	0	1	1	1	0	0	1	1	1	0	0	0	1	1	0	1	1	0	0	0	1	0	0	0	1	0	0
chrIII	98535	103593	1	1	0	0	1	0	0	1	0	1	1	1	1	1	1	1	1	0	1	1	0	1	1	1	0	0	1	1	1	0	0	0	1	1	0	1	1	0	0	0	1	0	1	0	1	0	0
chrIII	105047	105429	1	1	0	0	1	0	0	1	0	1	1	1	1	0	0	1	1	0	1	1	0	1	1	1	0	0	1	1	1	0	0	0	1	1	0	1	1	0	0	0	1	0	1	0	1	0	0
chrIII	110545	110545	1	1	0	0	1	0	0	1	0	1	1	1	1	0	0	1	1	0	1	1	0	1	0	1	0	0	1	1	1	0	0	0	1	1	0	1	1	0	0	0	1	0	1	0	1	0	0
chrIII	111960	111960	1	1	0	0	1	0	0	1	0	1	1	1	1	0	0	1	1	0	1	1	0	1	0	1	0	0	0	1	1	0	0	0	1	1	0	1	1	0	0	0	1	0	1	0	1	0	0
chrIII	119474	130462	1	1	0	0	1	0	0	1	0	1	1	1	1	0	0	1	1	0	1	1	0	1	1	1	0	0	1	1	1	0	0	0	1	1	0	1	1	0	0	0	1	0	1	0	1	0	0
chrIII	126954	126954	1	1	0	0	1	0	0	1	0	1	1	1	1	0	0	1	1	0	1	1	0	1	1	1	0	0	1	1	1	0	0	0	1	1	0	1	1	0	0	0	1	0	1	0	1	0	0
chrIII	130940	130940	1	1	0	0	1	0	0	1	0	1	1	1	1	0	0	1	1	0	1	1	0	1	1	1	0	0	1	1	1	0	0	0	1	1	0	1	1	0	0	0	1	0	1	0	1	0	0
chrIII	131280	135857	1	1	0	0	1	0	0	1	0	1	1	1	1	0	0	1	1	0	1	1	0	1	1	1	0	0	1	1	1	0	0	0	1	1	0	1	1	0	0	0	1	0	1	0	1	0	0
chrIII	136159	136656	1	1	0	0	1	0	0	1	0	1	1	1	1	0	0	1	1	0	1	1	0	1	1	1	0	0	1	1	1	0	0	0	1	1	0	1	1	0	0	0	1	0	1	0	1	0	0
chrIII	139959	145735	1	1	0	0	1	0	0	1	0	1	1	1	1	0	0	1	1	0	1	1	0	1	1	1	0	0	1	1	1	0	0	0	1	1	0	0	1	0	0	0	1	0	1	0	1	0	0
chrIII	156868	156868	1	1	0	0	1	0	0	1	0	1	1	1	1	0	0	1	1	0	1	1	0	1	1	1	0	0	0	1	1	1	0	0	1	1	0	0	1	0	0	0	0	0	1	0	1	0	0
chrIII	157998	158956	1	1	0	0	1	0	0	1	0	1	1	1	1	0	0	1	1	0	1	1	0	1	1	1	0	0	0	1	1	1	0	0	1	1	0	0	1	0	0	0	0	0	1	0	1	0	0
chrIII	159689	159894	1	1	0	0	1	0	0	1	0	1	1	1	1	0	0	1	1	0	1	1	0	1	1	1	0	0	0	1	1	1	0	1	1	1	0	0	1	0	0	0	0	0	1	0	1	0	0
chrIII	161749	161749	1	1	0	0	1	0	0	1	0	1	1	1	1	0	0	1	1	0	1	1	0	1	1	1	0	0	0	1	1	1	0	1	1	1	0	0	1	0	0	0	0	0	1	0	1	0	0
chrIII	162941	162941	1	1	0	0	1	0	0	1	0	1	1	1	1	0	0	1	1	0	1	1	0	1	1	1	0	0	0	1	1	1	0	1	1	1	0	0	1	1	0	0	0	0	1	0	1	0	0
chrIII	164249	165034	1	1	0	0	1	0	0	1	0	1	1	1	1	0	0	1	1	0	1	1	0	1	1	1	0	0	0	1	1	1	0	1	1	1	0	0	1	1	0	0	0	0	1	0	1	0	0
chrIII	167724	167724	1	1	0	0	1	0	0	1	0	1	1	1	1	0	0	1	1	0	1	1	0	1	1	1	0	0	0	1	1	1	0	0	1	1	0	0	1	1	0	0	0	0	1	0	1	0	0
chrIII	175328	189052	1	1	0	0	1	0	0	1	0	1	1	1	1	0	0	1	1	0	1	1	0	1	1	1	0	0	0	1	1	1	0	0	1	1	0	0	1	1	0	0	0	0	1	0	1	0	1
chrIII	190765	190765	1	1	0	0	1	0	0	1	0	1	1	1	1	0	0	1	1	0	1	1	0	1	1	1	0	0	0	1	1	1	0	0	1	1	0	0	1	1	0	0	0	0	1	0	1	0	1
chrIII	191932	195779	1	1	0	0	1	0	0	1	1	0	1	1	1	0	0	1	1	0	1	1	0	1	1	1	0	0	0	1	1	1	0	0	1	1	0	0	1	1	0	0	0	0	1	0	1	0	1
chrIII	196331	198164	1	1	0	0	1	0	0	1	1	0	1	1	1	0	0	1	1	0	1	1	0	1	1	1	0	0	0	1	1	1	0	0	1	1	0	0	1	1	0	0	0	0	1	0	1	0	1
chrIII	201258	207086	1	1	0	0	1	0	0	1	1	0	1	1	1	0	0	1	1	0	1	1	0	1	1	1	0	0	0	1	1	1	0	0	1	1	0	0	1	1	0	0	0	0	1	0	1	0	1
chrIII	204750	204897	1	1	0	0	1	0	0	1	1	0	1	1	1	0	0	1	1	0	1	1	0	1	1	1	0	0	0	1	1	1	0	0	1	1	0	0	1	1	0	0	0	0	1	0	1	0	1
chrIII	209941	209941	1	1	0	0	1	0	0	1	1	0	1	1	1	1	0	1	1	0	1	1	0	1	1	1	0	0	0	1	1	1	1	0	1	1	0	0	1	1	0	0	0	0	1	0	1	0	1
chrIII	213859	215487	1	1	1	0	1	1	1	1	1	0	1	1	1	1	0	1	0	0	1	1	0	1	1	1	0	0	0	1	1	1	1	0	1	1	0	0	1	1	0	0	0	0	0	0	1	0	1
chrIII	214135	214135	1	1	1	0	1	1	1	1	1	0	1	1	1	1	0	1	0	0	1	1	0	1	1	1	1	0	0	1	1	1	1	0	1	1	0	0	1	1	0	0	0	0	0	0	1	0	1
chrIII	215848	216257	1	1	1	0	1	1	1	1	1	0	1	1	1	1	0	1	0	0	1	1	0	1	1	1	0	0	0	0	1	1	1	0	1	1	0	0	1	1	0	0	0	0	0	0	1	0	1
chrIII	218769	219050	1	0	1	0	1	1	1	1	1	0	1	1	1	1	0	1	0	0	1	1	0	1	1	1	0	0	0	0	1	1	1	0	1	1	0	0	1	1	0	0	0	0	0	0	1	0	1
chrIII	222524	222524	1	0	1	0	1	1	1	1	1	0	1	1	1	1	0	1	0	0	1	1	0	1	1	1	0	0	0	0	1	1	1	0	1	1	0	0	1	1	0	0	0	0	0	0	1	0	1
chrIII	222829	222829	1	0	1	0	1	1	1	1	1	0	1	1	1	1	0	1	0	0	1	1	0	1	1	1	0	0	0	0	1	1	1	0	1	1	0	0	1	1	0	0	0	0	0	0	1	0	1
chrIII	225343	225343	1	0	1	0	1	1	1	1	1	0	1	1	0	1	0	0	0	NA	1	1	0	1	1	1	0	0	0	0	1	1	1	0	1	1	0	1	1	1	0	0	0	0	0	0	1	1	1
chrIII	226510	226510	1	0	1	0	1	1	1	1	1	0	1	1	0	1	0	0	NA	NA	1	1	0	1	1	1	0	0	0	0	1	1	1	0	1	1	0	1	1	1	0	0	0	0	0	0	1	0	1
chrIII	227570	227669	1	0	1	0	1	1	1	1	1	0	1	1	0	1	0	0	1	1	1	1	0	1	1	1	0	0	0	0	1	1	1	0	1	1	0	1	1	1	0	0	0	0	0	0	1	0	1
chrIII	230175	230267	1	0	1	0	1	1	1	1	1	0	1	1	0	0	0	0	1	1	1	0	0	1	1	1	0	0	0	0	1	0	1	1	1	1	0	1	1	0	0	0	0	0	0	0	1	0	1
chrIII	231858	235472	1	0	1	0	1	1	1	1	1	0	1	1	0	0	0	0	1	1	1	0	0	1	1	1	0	0	1	0	1	0	1	1	1	1	0	1	1	0	0	0	0	0	0	0	1	0	1
chrIII	235561	235669	1	0	1	0	1	1	1	1	1	0	1	1	0	0	0	0	1	1	1	0	0	1	1	1	0	0	1	0	1	0	1	1	1	1	0	1	1	0	0	0	0	0	0	0	1	0	1
chrIII	237610	238947	1	0	1	0	1	1	1	1	1	0	1	1	0	0	0	0	1	1	1	0	0	1	1	1	0	0	1	0	1	0	1	1	1	1	0	1	1	0	0	0	0	0	0	0	0	0	1
chrIII	239515	241753	1	0	1	0	1	1	1	1	1	0	1	1	0	0	0	0	1	1	1	0	0	1	1	1	0	0	1	0	1	0	1	1	1	1	0	1	1	0	0	0	0	0	0	0	0	0	1
chrIII	240337	240922	1	0	1	0	1	0	1	1	1	0	1	1	0	0	0	0	1	1	1	0	0	1	1	1	0	0	1	0	1	0	1	1	1	1	0	1	1	0	0	0	0	0	0	0	0	0	1
chrIII	241156	247472	1	0	1	0	1	1	1	1	1	0	1	1	0	0	0	0	1	1	1	0	0	1	1	1	0	0	1	1	1	0	1	1	1	1	0	1	1	0	0	0	0	0	0	0	0	0	1
chrIII	248057	249311	1	0	1	0	1	1	1	1	1	0	1	1	0	0	0	0	1	1	1	0	0	1	1	1	0	0	1	1	1	0	1	1	1	1	0	1	1	0	0	0	0	0	0	0	0	0	1
chrIII	249499	249898	1	0	1	0	1	0	1	1	1	0	1	1	0	0	0	0	1	1	1	0	0	1	1	1	0	0	1	1	1	0	1	1	1	1	0	1	1	0	0	0	0	0	0	0	0	0	1
chrIII	249994	250253	1	0	1	0	1	0	1	1	1	0	1	1	0	0	0	0	1	1	1	0	0	1	1	1	0	0	1	1	1	0	1	1	1	1	0	1	1	0	0	0	0	0	0	0	0	0	1
chrIII	250855	250855	1	0	1	0	1	1	1	1	1	0	1	1	0	0	0	0	1	1	1	0	0	1	1	1	0	0	1	1	1	0	1	1	1	1	0	1	1	0	0	0	0	0	0	0	0	0	1
chrIII	251323	259351	1	0	1	0	1	0	1	1	1	0	1	1	0	0	0	0	1	1	1	0	0	1	1	1	0	0	1	1	1	0	1	1	1	1	0	1	1	0	1	0	0	0	0	0	0	0	1
chrIII	259724	260698	1	0	1	0	1	0	1	1	1	0	1	1	0	0	0	0	1	1	1	0	0	1	1	1	0	0	1	1	1	0	1	1	1	1	0	1	1	0	1	0	0	0	0	0	0	0	1
chrIII	261281	262631	1	0	1	0	1	0	1	1	1	0	1	1	0	0	0	0	1	1	1	0	0	1	1	1	0	0	1	1	1	0	1	1	1	1	0	1	1	0	1	0	0	0	0	1	0	1	1
chrIII	263790	265240	1	0	1	0	1	0	1	1	1	0	1	1	0	0	0	0	1	1	1	0	0	1	1	1	0	0	1	1	1	0	1	1	1	1	0	1	1	0	1	0	0	0	0	1	0	1	1
chrIII	266048	266399	1	0	1	0	1	0	1	1	1	0	1	1	0	0	0	0	1	1	1	0	0	1	1	1	0	0	1	1	1	0	1	1	1	1	0	1	1	0	1	0	0	0	0	1	0	1	1
chrIII	271337	271337	1	0	1	0	1	0	1	1	1	0	0	1	0	0	0	0	1	1	1	0	0	1	1	1	0	0	1	1	1	0	1	1	1	1	0	1	1	0	1	0	0	0	0	1	0	1	1
chrIII	278675	280449	1	0	1	0	1	0	1	1	1	0	0	1	0	0	0	0	1	1	1	0	0	1	1	1	0	0	1	1	1	0	1	1	1	1	0	1	1	0	1	0	0	0	0	1	0	1	1
chrIII	282537	286440	1	0	1	0	1	0	1	1	1	0	0	1	0	0	0	0	1	1	1	0	0	1	1	1	0	0	1	1	1	0	1	1	1	1	0	1	1	0	1	0	0	0	0	1	0	1	1
chrIII	291075	300804	1	0	1	0	1	0	1	1	1	0	0	1	0	0	0	0	1	1	1	0	0	1	1	1	0	0	1	1	1	0	1	1	1	1	0	0	1	0	1	0	0	0	0	1	0	1	1
chrIII	300695	300695	1	0	1	NA	1	0	1	1	1	0	0	1	0	0	0	1	1	1	1	0	0	1	1	1	0	0	1	1	1	0	1	1	1	1	0	0	1	0	1	0	0	0	0	1	0	1	1
chrIII	301452	301452	1	NA	1	NA	1	0	1	1	1	0	0	0	0	0	NA	1	1	1	1	0	0	1	1	1	0	0	1	1	1	0	1	1	1	1	0	NA	1	0	1	0	0	0	0	1	NA	1	1
chrIII	311452	311452	1	1	1	0	1	0	0	1	1	1	1	0	1	1	1	1	1	1	1	0	0	1	1	1	1	0	1	1	1	0	1	1	1	0	0	1	1	1	1	1	0	0	1	1	1	0	1
chrIV	17716	17716	1	1	1	0	0	0	1	1	0	0	0	0	1	0	0	0	0	1	0	0	0	1	1	1	0	0	1	1	1	1	1	1	1	0	0	0	1	0	1	1	1	1	0	0	0	1	1
chrIV	23647	27059	1	1	1	0	0	0	1	0	1	0	0	0	1	0	0	0	0	1	1	0	1	1	1	1	0	0	1	1	0	1	1	1	1	0	0	0	1	0	1	1	1	1	0	0	0	1	1
chrIV	27235	27235	1	1	1	0	0	0	1	0	1	0	0	0	1	0	0	0	0	1	1	0	1	1	1	1	0	0	1	1	0	1	1	1	1	0	0	0	1	0	1	1	1	1	0	0	0	1	1
chrIV	30826	30826	1	1	1	0	0	0	1	0	1	0	0	0	1	0	0	0	0	1	1	0	1	1	1	1	0	0	1	1	0	1	1	1	1	0	0	0	1	0	1	1	1	1	0	0	0	1	1
chrIV	31224	31224	1	1	1	0	0	0	1	0	1	0	0	0	1	0	0	0	0	1	1	0	1	1	1	1	0	0	1	1	0	1	1	1	1	0	0	0	1	0	1	1	1	1	0	0	0	1	1
chrIV	33211	33328	1	1	1	0	0	0	1	0	1	0	0	0	1	0	1	0	0	1	1	0	1	1	1	0	0	0	1	1	0	1	1	1	1	0	0	0	1	0	1	1	1	1	0	0	0	1	1
chrIV	33904	34142	1	1	1	0	0	0	1	0	1	0	0	0	1	0	1	0	0	1	1	0	1	1	1	0	0	0	1	1	0	1	1	1	1	0	0	0	1	0	1	1	1	1	0	0	0	1	1
chrIV	37106	37123	1	1	1	0	0	0	1	0	1	0	0	0	1	0	1	0	0	1	1	0	1	1	1	0	0	0	1	1	0	1	1	0	1	0	0	0	1	0	1	1	1	1	0	0	0	1	1
chrIV	40439	52556	1	1	1	0	0	0	0	0	1	0	0	0	1	0	1	0	0	1	1	0	1	1	1	0	0	0	1	1	0	1	1	0	1	0	0	0	1	0	1	1	1	1	0	0	0	1	1
chrIV	41772	41772	1	1	1	0	0	0	0	0	1	0	1	0	1	0	1	0	0	1	1	0	1	1	1	0	0	0	1	1	0	1	1	0	1	0	0	0	1	0	1	1	1	1	0	0	0	1	1
chrIV	42970	43708	1	1	1	0	0	0	0	0	1	0	0	0	1	0	1	0	0	1	1	1	1	1	1	0	0	0	1	1	0	1	1	0	1	0	0	0	1	0	1	1	1	1	0	0	0	1	1
chrIV	54223	54379	1	1	1	0	0	0	0	0	1	0	0	0	1	0	1	0	0	1	1	0	1	1	1	0	0	0	1	1	0	1	1	0	0	0	0	0	1	0	1	1	1	1	0	0	0	1	1
chrIV	56089	57157	1	1	1	0	0	0	0	0	1	0	0	0	1	0	1	0	0	1	1	0	1	1	1	0	1	0	1	1	0	1	1	0	0	0	0	0	1	0	1	1	1	1	0	0	0	1	1
chrIV	60460	60460	1	1	1	0	0	0	0	0	1	0	0	0	1	0	1	0	0	1	1	0	1	1	1	0	1	0	1	1	0	1	1	0	0	0	0	0	1	0	1	1	1	1	0	0	0	1	1
chrIV	62021	62324	1	1	1	0	0	0	0	0	1	0	0	0	1	0	1	0	0	1	1	0	1	1	1	0	1	0	0	1	0	1	1	0	0	0	0	0	1	0	1	1	1	1	0	0	0	1	1
chrIV	62726	63300	1	1	1	0	0	0	0	0	1	0	0	0	1	0	1	0	0	1	1	0	1	1	1	0	1	1	0	1	0	1	1	0	0	0	0	0	1	0	1	1	1	1	0	0	0	1	1
chrIV	63653	64935	1	1	1	0	0	0	0	0	1	0	0	0	1	0	1	0	0	1	1	0	1	1	1	0	1	1	0	1	0	1	1	0	0	0	0	0	1	0	1	1	1	1	0	0	0	1	1
chrIV	65250	65250	1	1	1	0	0	0	0	1	1	0	0	0	1	0	1	0	0	1	1	0	1	1	1	0	1	1	0	1	0	1	1	0	0	0	0	0	1	0	1	1	1	1	0	0	0	1	1
chrIV	65400	67254	1	1	1	0	0	0	0	1	0	0	0	0	1	0	1	0	0	1	1	0	1	1	1	0	1	1	0	1	0	1	1	0	0	0	0	0	1	0	1	1	1	1	0	0	0	1	1
chrIV	67659	80251	1	1	1	0	0	0	0	0	0	0	0	0	1	0	1	0	0	1	1	0	1	1	1	0	1	1	0	1	0	1	1	0	0	0	0	0	1	0	1	1	1	1	0	0	0	1	1
chrIV	79321	80056	1	1	1	0	0	0	0	0	0	0	0	1	1	0	1	0	0	1	1	0	1	1	1	0	1	1	0	1	0	1	1	0	0	0	0	0	1	0	1	1	1	1	0	0	0	1	1
chrIV	86111	89066	1	1	1	0	1	0	0	0	0	0	0	0	0	0	1	0	0	1	1	0	1	1	0	0	1	1	0	1	0	1	1	0	0	0	0	0	1	0	1	1	1	1	0	0	0	1	1
chrIV	89384	90554	1	1	1	0	1	0	0	0	0	0	0	0	0	0	1	0	0	1	1	0	1	1	0	0	1	1	0	1	0	1	1	0	0	0	0	0	1	0	1	1	1	1	0	0	0	1	1
chrIV	90638	92364	1	1	1	0	1	0	0	0	0	0	0	0	0	0	1	0	0	1	1	0	1	1	0	0	1	1	0	1	0	1	1	0	0	0	1	0	1	0	1	1	1	1	0	0	0	1	1
chrIV	94379	94538	1	1	1	0	1	0	0	0	0	0	0	0	0	0	1	0	0	1	1	0	1	1	0	0	1	1	0	1	0	1	1	0	0	0	1	0	1	0	1	1	1	1	0	0	0	1	1
chrIV	95033	97927	1	1	1	0	1	0	0	0	0	0	0	0	0	0	1	0	0	1	1	0	1	1	0	0	1	1	0	1	0	1	1	0	0	0	1	0	1	0	1	1	1	1	0	0	0	1	1
chrIV	98507	99689	1	1	1	0	1	0	0	0	0	0	0	0	0	0	1	0	0	1	1	0	1	1	0	1	1	1	0	1	0	1	1	0	0	0	1	0	1	0	1	1	1	1	0	0	0	1	1
chrIV	99854	99929	1	1	1	1	1	0	0	0	0	0	0	0	0	0	1	0	0	1	1	0	1	1	0	1	1	1	0	1	0	1	1	0	0	0	1	0	1	0	1	1	1	1	0	0	0	1	1
chrIV	100715	102739	1	1	1	1	1	0	0	0	0	0	0	0	0	0	1	0	0	1	1	0	1	1	0	0	1	1	0	1	0	1	1	0	0	0	1	0	1	0	1	1	1	1	0	0	0	1	1
chrIV	102115	106143	1	1	1	1	1	0	0	0	0	0	0	0	0	0	1	0	0	1	1	0	1	1	0	0	1	1	0	1	0	1	1	0	0	0	1	0	1	0	1	1	1	1	0	0	0	1	1
chrIV	106297	106763	1	1	1	1	1	0	1	0	0	0	0	0	0	0	1	0	0	1	1	0	1	1	0	0	1	1	0	1	0	1	1	0	0	0	1	0	1	0	1	1	1	1	0	0	0	1	1
chrIV	107197	107197	1	1	1	1	1	0	1	0	0	1	0	0	0	0	1	0	0	1	1	0	1	1	0	0	1	1	0	1	0	1	1	0	0	0	1	0	1	0	1	1	1	1	0	0	0	1	1
chrIV	107930	113295	1	1	1	1	1	0	0	0	0	1	0	0	0	0	1	0	0	1	1	0	1	1	0	0	1	1	0	1	0	1	1	0	0	0	1	0	1	0	1	1	1	1	0	0	0	1	1
chrIV	114755	116482	1	0	1	1	1	0	0	0	0	1	0	0	0	0	1	0	0	1	1	0	1	1	0	0	1	1	0	1	0	1	1	0	0	0	1	0	1	0	1	1	1	1	0	0	0	1	1
chrIV	116782	121676	1	0	1	1	1	0	0	0	0	1	0	0	0	0	1	0	0	1	1	0	1	1	0	0	1	1	0	1	0	1	1	0	0	0	1	0	1	0	1	1	1	1	0	0	0	1	1
chrIV	122309	123113	1	0	1	1	1	0	0	0	0	1	0	0	0	0	1	0	0	1	1	0	1	1	0	0	1	1	0	1	0	1	1	0	0	0	1	0	1	0	1	1	1	1	0	0	0	1	1
chrIV	124321	124630	1	0	1	1	1	0	0	0	0	1	0	0	0	0	1	0	0	1	1	0	1	1	0	0	1	1	0	1	0	1	1	0	0	0	1	0	1	0	1	1	1	1	0	0	0	1	1
chrIV	127308	127323	1	0	1	0	1	0	0	0	0	0	0	0	0	0	1	0	0	0	0	0	1	0	0	0	0	0	0	0	0	1	1	0	0	0	0	0	1	0	1	0	1	1	0	0	0	0	0
chrIV	130517	130517	1	0	1	0	1	0	0	0	0	1	0	0	1	0	0	0	1	0	0	0	1	0	0	0	0	1	0	0	0	1	1	1	0	1	0	0	1	0	1	1	1	0	0	0	0	0	1
chrIV	130869	131141	1	0	1	0	1	0	0	0	0	1	0	0	1	0	0	0	1	0	0	0	1	0	0	0	0	1	0	0	0	1	1	1	0	1	0	0	1	0	1	1	1	0	0	0	0	0	1
chrIV	131453	131625	1	0	1	0	1	0	0	0	0	1	0	0	1	0	1	0	1	0	0	0	1	0	0	0	1	1	0	0	0	1	1	1	0	1	0	0	1	0	1	1	1	0	0	0	0	0	1
chrIV	134327	134327	1	1	1	0	1	0	0	1	0	1	0	0	1	0	1	0	1	0	0	0	1	0	0	0	1	1	0	0	0	1	1	1	0	1	0	0	1	0	1	1	1	0	0	1	0	1	1
chrIV	135298	135409	1	1	1	0	1	0	0	1	0	1	0	0	1	0	1	0	1	0	0	0	1	0	0	0	1	1	0	0	0	1	1	1	0	1	0	0	1	0	1	1	1	0	0	1	0	1	1
chrIV	135873	136069	1	1	1	0	1	0	0	1	0	1	0	0	1	0	1	0	1	0	0	0	1	0	0	0	1	1	0	0	0	1	1	1	0	1	1	0	1	0	0	1	1	0	0	1	0	1	1
chrIV	136516	137410	1	1	1	0	1	0	0	1	0	1	0	0	1	0	1	0	1	0	0	0	1	0	0	0	1	1	0	0	1	1	1	1	0	1	1	0	1	0	0	1	1	0	0	1	0	1	1
chrIV	138482	139681	1	1	1	0	1	0	0	1	0	1	0	0	1	0	1	0	1	0	0	0	1	0	0	0	1	1	0	1	1	1	1	1	0	1	1	0	1	0	0	1	1	0	0	1	0	1	1
chrIV	140808	141606	1	1	1	0	1	0	0	1	0	1	0	0	1	0	1	0	1	0	0	0	1	0	0	0	1	1	0	0	1	1	1	1	0	1	1	0	1	0	0	1	1	0	0	1	0	1	1
chrIV	142603	142799	1	1	1	0	1	0	0	1	0	1	0	0	1	0	1	0	1	0	0	0	1	0	0	0	1	1	0	0	1	1	1	1	0	1	1	0	1	0	0	0	1	0	0	1	0	1	1
chrIV	143626	148638	1	1	1	0	1	0	0	1	0	1	0	0	1	0	1	0	1	0	0	0	1	0	0	0	1	1	0	0	1	1	1	1	0	1	1	0	1	0	0	1	1	0	0	1	0	1	1
chrIV	148986	155661	1	1	1	0	1	0	1	1	0	1	0	0	1	0	1	0	1	0	0	0	1	0	0	0	1	1	0	0	1	1	1	1	0	1	1	0	1	0	0	1	1	0	0	1	0	1	1
chrIV	156591	157424	1	1	1	0	1	0	1	1	0	1	0	0	1	0	1	0	1	0	0	0	1	0	0	0	1	1	0	0	1	1	1	1	0	1	1	0	1	0	0	1	1	0	0	1	0	1	1
chrIV	157918	161421	1	1	1	0	1	0	1	1	0	1	0	0	1	0	1	0	1	0	0	0	1	0	0	0	1	0	0	0	1	1	1	1	0	1	1	0	1	0	0	1	1	0	0	1	0	1	1
chrIV	162498	162498	1	1	1	0	1	0	1	1	0	1	0	0	1	0	1	0	1	0	0	0	1	0	0	0	1	0	0	0	1	1	1	1	0	1	1	1	1	0	0	1	1	0	0	1	0	1	1
chrIV	163737	164439	1	1	1	0	1	0	1	1	0	1	0	0	1	0	1	0	1	0	0	0	1	0	0	0	1	0	0	0	1	1	1	1	0	1	1	1	1	1	0	1	1	0	0	1	0	1	1
chrIV	164580	165386	1	1	1	0	1	0	1	1	0	1	0	0	1	0	1	0	1	0	0	0	1	0	0	0	1	0	0	0	1	1	1	1	0	1	1	1	1	0	0	1	1	0	0	1	0	1	1
chrIV	165032	165032	1	1	1	0	1	0	1	1	0	1	0	0	1	0	1	0	1	0	0	0	1	0	0	0	1	0	0	0	1	1	1	1	0	1	1	1	1	0	0	1	1	0	0	1	0	1	1
chrIV	166100	166427	1	1	1	0	1	0	1	1	0	1	0	0	1	0	1	0	1	0	0	0	1	0	0	0	1	0	0	0	1	1	1	1	0	1	1	1	1	0	0	1	1	0	0	1	0	1	1
chrIV	166604	166634	1	1	1	0	1	0	1	1	0	1	0	0	1	0	1	0	1	0	0	0	1	0	0	0	1	0	0	0	1	1	1	1	0	1	1	0	1	0	0	1	1	0	0	1	0	1	1
chrIV	168238	168256	1	1	1	0	1	0	1	1	0	1	0	0	1	0	1	0	1	0	0	0	1	0	0	0	1	0	0	0	0	1	1	1	0	1	1	0	1	0	0	1	1	0	0	1	0	1	1
chrIV	170327	170455	1	0	1	0	1	0	1	1	0	1	1	0	1	0	1	0	1	0	0	0	1	0	0	0	1	0	0	0	0	1	1	1	0	1	1	0	1	0	0	1	1	1	0	1	0	1	1
chrIV	170722	170953	1	0	1	0	1	0	1	1	0	1	1	0	1	0	1	0	1	0	0	0	1	0	0	0	1	0	0	0	0	1	1	1	0	1	1	0	1	0	0	1	1	1	0	1	0	1	1
chrIV	171294	172927	1	0	1	0	0	0	1	1	0	1	1	0	1	0	1	0	1	0	0	0	1	0	0	0	1	0	0	0	0	1	1	1	0	1	1	0	1	0	0	1	1	1	0	1	0	1	1
chrIV	173380	173461	1	0	1	0	1	0	1	1	0	1	1	0	1	0	1	0	1	0	0	0	0	0	0	0	1	0	0	0	0	1	1	1	0	1	1	0	1	0	0	1	1	1	0	1	0	1	1
chrIV	174546	180121	1	0	1	0	1	0	1	1	0	1	1	0	1	0	1	0	1	0	0	0	0	0	0	0	1	0	0	0	0	1	1	1	0	1	1	0	1	0	0	1	1	1	0	1	0	1	1
chrIV	175847	178058	1	0	1	0	1	0	1	1	0	1	1	0	1	0	1	0	1	0	0	0	1	0	0	0	1	0	0	0	0	1	1	1	0	1	1	0	1	0	0	1	1	1	0	1	0	1	1
chrIV	180382	180644	1	0	1	0	1	0	1	1	0	1	1	0	1	0	1	0	1	0	0	0	0	0	0	0	1	0	0	0	0	1	1	1	0	1	1	0	1	0	0	1	1	1	0	1	0	1	1
chrIV	181988	187696	1	0	1	0	1	0	1	1	0	1	1	0	1	0	1	0	1	0	0	0	0	0	0	0	1	0	0	0	0	1	1	1	0	1	1	0	1	0	0	1	1	1	0	1	0	1	1
chrIV	187789	191790	1	0	1	0	1	0	1	1	0	1	1	0	1	0	1	0	1	0	0	0	0	0	0	0	1	0	0	0	0	1	1	1	0	1	1	0	1	0	0	1	0	1	0	1	0	1	1
chrIV	189502	191112	1	0	1	0	1	1	1	1	0	1	1	0	1	0	1	0	1	0	0	0	0	0	0	0	1	0	0	0	0	1	1	1	0	1	1	0	1	0	0	1	0	1	0	1	0	1	1
chrIV	192247	196014	1	0	1	0	1	0	1	1	0	1	1	0	1	0	1	0	1	0	0	0	0	0	0	0	1	0	0	0	0	1	1	1	0	1	1	0	1	0	0	1	0	1	0	1	0	1	1
chrIV	196443	196851	1	0	1	0	1	0	1	1	0	1	1	0	1	0	1	0	1	0	0	0	0	0	0	0	1	0	1	0	0	1	1	1	0	1	1	0	1	0	0	1	0	1	0	1	0	1	1
chrIV	197574	197574	1	0	1	0	1	0	1	1	0	1	1	0	1	0	1	0	1	0	0	0	0	0	0	0	1	0	1	0	0	1	1	1	0	1	1	0	1	0	0	1	0	1	0	1	0	1	1
chrIV	197883	197883	1	0	1	0	1	0	1	1	0	1	1	0	1	0	1	0	1	0	0	0	0	0	0	0	1	0	1	0	1	1	1	1	0	1	1	0	1	0	0	1	0	1	0	1	0	1	1
chrIV	198659	198950	1	0	1	0	1	0	1	1	0	1	1	0	1	0	1	1	1	0	0	0	0	0	0	0	1	0	1	0	1	1	1	1	0	1	1	0	1	0	0	1	0	1	0	1	0	1	1
chrIV	199259	199393	1	0	1	0	1	0	1	1	0	1	1	0	1	0	1	1	1	0	0	0	0	0	0	0	1	0	1	0	1	1	1	1	0	1	1	0	1	0	0	1	0	1	0	1	0	1	1
chrIV	199642	200337	1	0	1	0	1	0	1	0	0	1	1	0	1	0	1	1	1	0	0	0	0	0	0	0	1	0	1	0	1	1	1	1	0	1	1	0	1	0	0	1	0	1	0	1	0	1	1
chrIV	200994	201393	1	0	1	0	1	0	1	0	0	0	1	0	1	0	1	1	1	0	0	0	0	0	0	0	1	0	1	0	1	1	1	1	0	1	1	0	1	0	0	1	0	1	0	1	0	1	1
chrIV	202117	205977	1	0	1	0	1	0	1	0	1	0	1	0	1	0	1	1	1	0	0	0	0	0	0	0	1	0	1	0	1	1	1	1	0	1	1	0	1	0	0	1	0	1	0	1	0	1	1
chrIV	209791	211978	0	0	1	0	1	0	1	0	1	0	1	0	1	0	1	1	1	0	0	0	0	0	0	0	1	0	1	0	1	1	1	1	0	1	1	0	1	0	0	1	0	1	0	1	0	1	1
chrIV	213530	214436	0	0	1	0	1	0	1	0	1	0	1	0	1	0	1	1	1	0	0	0	0	0	0	0	1	0	1	0	1	1	1	1	0	1	1	0	1	0	0	1	0	1	0	1	0	1	1
chrIV	214658	220373	1	0	1	0	1	0	1	0	1	0	1	0	1	0	1	1	1	0	0	0	0	0	0	0	1	0	1	0	1	1	1	1	0	1	1	0	1	0	0	1	0	1	0	1	0	1	1
chrIV	221090	226314	1	0	1	0	1	0	1	0	1	0	1	0	1	0	1	1	1	0	0	0	0	0	0	0	1	0	1	0	1	1	1	1	0	1	1	0	1	0	0	1	0	1	0	1	0	1	1
chrIV	227375	227641	1	0	1	0	1	0	1	0	1	0	1	0	1	0	1	1	1	0	0	0	0	0	0	0	1	0	1	0	1	1	1	0	0	1	1	0	1	0	0	1	0	1	0	1	0	1	1
chrIV	228112	228112	1	0	1	0	1	0	1	0	1	0	1	0	0	0	1	1	1	0	0	0	0	0	0	0	1	0	0	0	1	1	1	0	0	1	1	0	1	0	0	1	0	1	0	1	0	1	1
chrIV	228430	230153	1	0	1	0	1	0	1	0	1	0	1	0	0	0	1	1	1	0	0	0	0	0	0	0	1	0	1	0	1	1	1	0	0	1	1	0	1	0	0	1	0	1	0	1	0	1	1
chrIV	230620	230620	1	0	1	0	1	0	1	0	1	0	1	0	0	0	0	1	1	0	0	0	0	0	0	0	1	0	1	0	1	1	1	0	0	1	1	0	1	0	0	1	0	1	0	1	0	1	1
chrIV	231260	232181	1	0	1	0	1	0	1	0	0	0	1	0	0	0	0	1	1	0	0	0	0	0	0	0	1	0	1	0	1	1	1	0	0	1	1	0	1	0	0	1	0	1	0	1	0	1	1
chrIV	232777	237897	1	0	1	0	1	0	1	0	0	0	1	0	0	0	1	1	1	0	0	0	0	0	1	0	1	0	1	0	1	1	1	0	0	1	1	0	1	0	0	1	0	1	0	1	0	1	1
chrIV	239573	242001	1	0	1	0	1	0	1	0	0	0	1	0	0	0	1	1	1	0	0	0	0	0	1	0	1	0	1	0	1	1	1	0	0	1	1	0	1	0	0	1	0	1	0	1	0	1	1
chrIV	240480	241206	1	0	1	0	1	0	1	0	0	0	1	0	0	0	1	1	1	0	0	0	0	0	1	0	1	0	1	0	1	1	1	0	0	1	1	0	1	0	0	1	0	0	0	1	0	1	1
chrIV	242997	246743	1	0	1	0	1	0	1	0	0	0	1	0	0	0	1	1	1	0	0	0	0	0	1	0	1	0	1	0	1	1	1	0	0	1	1	0	1	0	0	1	0	0	0	1	0	1	1
chrIV	248779	252925	1	0	1	0	1	0	1	0	0	0	1	0	0	0	1	1	1	0	0	0	0	0	1	0	1	0	1	0	1	1	1	0	0	1	1	0	1	0	0	1	0	0	0	1	0	1	1
chrIV	253388	253602	1	0	1	0	1	0	1	0	0	0	1	0	0	0	1	1	1	0	0	0	0	0	1	0	1	0	1	0	1	1	1	0	0	1	1	0	1	0	0	1	0	0	0	1	0	1	1
chrIV	254130	258250	1	0	1	0	1	0	1	0	0	0	1	0	0	0	1	1	1	0	0	0	0	0	1	0	1	0	1	0	1	1	1	0	0	1	1	0	1	0	0	1	0	0	0	1	0	1	1
chrIV	254813	256620	1	0	1	0	1	0	1	0	0	0	1	0	0	0	1	1	1	0	0	0	0	0	1	0	1	0	1	0	0	1	1	0	0	1	1	0	1	0	0	1	0	0	0	1	0	1	1
chrIV	259049	259211	1	0	1	0	1	0	1	0	0	0	1	0	0	0	1	1	1	0	0	0	0	0	1	0	1	0	1	0	1	1	1	0	0	1	1	0	1	0	0	1	0	0	0	1	0	1	1
chrIV	259676	263773	1	0	1	0	1	0	1	0	0	0	1	0	0	0	1	1	1	0	0	0	0	0	1	0	1	0	1	0	1	1	1	0	0	1	1	0	1	0	0	1	0	0	0	1	0	1	1
chrIV	264134	264370	1	0	1	0	1	0	1	0	0	0	1	0	0	0	1	1	1	0	0	0	0	0	1	0	1	0	1	0	1	1	1	0	0	1	1	0	1	0	0	1	0	0	0	1	0	1	1
chrIV	265445	270285	1	0	1	0	1	0	1	0	0	0	1	0	0	0	1	1	1	0	0	0	0	0	1	0	1	0	0	0	1	1	1	0	0	1	1	0	1	0	0	1	0	0	0	1	0	1	1
chrIV	270858	274059	1	0	1	0	1	0	1	0	0	0	1	0	0	0	1	1	1	0	0	0	0	0	1	0	1	0	0	0	1	1	1	0	0	1	1	0	1	0	0	1	0	0	0	1	0	1	1
chrIV	274409	274672	1	0	1	0	1	0	1	0	0	0	1	0	0	0	1	1	1	0	0	0	0	0	1	0	1	0	0	0	1	1	0	0	0	1	1	0	1	0	0	1	0	0	0	1	0	1	1
chrIV	274809	274809	1	0	1	0	1	0	1	0	0	0	1	0	0	0	1	1	1	0	0	0	0	0	1	0	1	0	0	0	1	1	0	0	0	1	1	0	1	0	0	1	0	0	0	1	0	1	1
chrIV	275111	284746	1	0	1	0	1	0	1	0	0	0	1	0	0	0	1	1	1	0	0	0	0	0	1	0	1	0	0	0	1	1	0	0	0	1	1	0	1	0	0	1	0	0	0	1	0	1	1
chrIV	280934	282145	1	0	1	0	1	0	1	0	0	0	1	0	0	0	1	1	1	0	0	0	0	0	1	0	1	1	0	0	1	1	0	0	0	1	1	0	1	0	0	1	0	0	0	1	0	1	1
chrIV	285457	287634	1	0	1	0	1	0	1	0	0	0	1	0	0	0	1	1	1	0	0	0	0	0	1	0	1	0	0	0	1	1	0	0	0	1	1	0	1	0	0	1	0	0	0	1	0	1	1
chrIV	288063	296063	1	0	1	0	1	0	1	0	0	0	1	0	0	0	1	1	1	0	0	0	0	0	1	0	1	0	0	0	1	1	0	0	0	1	1	0	1	0	0	1	0	0	0	1	0	1	1
chrIV	289365	289365	1	0	1	0	1	0	1	0	0	0	1	0	0	0	1	1	1	0	0	0	0	0	1	0	1	0	0	0	1	1	0	0	0	1	1	0	1	0	0	1	0	0	0	1	0	1	1
chrIV	293191	295469	1	0	1	0	1	0	1	0	0	0	1	0	0	0	1	1	1	0	0	0	0	0	1	0	1	0	0	0	1	1	0	0	0	1	1	1	1	0	0	1	0	0	0	1	0	1	1
chrIV	296793	299599	1	0	1	0	1	0	1	0	0	0	1	0	0	0	1	1	1	0	0	0	0	0	1	0	1	0	0	0	1	1	0	0	0	1	1	0	1	0	0	1	0	0	0	1	0	1	1
chrIV	299792	299792	1	0	0	0	1	0	1	0	0	0	1	0	0	0	1	1	1	0	0	0	0	0	1	0	1	0	0	0	1	1	0	0	0	1	1	0	1	0	0	1	0	0	0	1	0	1	1
chrIV	300148	304248	1	0	0	0	1	0	1	0	0	0	1	0	0	0	1	1	1	0	0	0	0	0	1	0	1	0	0	0	1	1	0	0	0	1	1	0	1	0	0	1	0	0	0	1	0	1	1
chrIV	304677	305680	1	0	0	0	1	0	1	0	0	0	1	0	0	0	1	1	1	0	0	0	0	0	1	0	0	0	0	0	1	1	0	0	0	1	1	0	1	0	0	1	0	0	0	1	0	1	1
chrIV	307387	309716	1	0	0	0	1	0	1	0	0	0	1	0	0	0	1	1	1	0	0	0	0	0	1	0	0	0	0	0	1	1	0	0	0	1	1	0	1	0	0	1	0	0	0	1	0	1	1
chrIV	310132	313108	1	0	0	0	1	0	1	0	0	0	1	0	0	0	1	1	1	0	0	0	0	0	1	0	0	0	0	0	1	1	0	0	0	1	1	0	1	0	1	1	0	0	0	1	0	1	1
chrIV	314015	314015	1	0	0	0	1	0	1	0	0	0	1	0	0	0	1	1	1	0	0	0	0	0	1	0	0	0	0	0	1	1	0	0	0	1	1	0	1	0	1	1	0	0	0	1	0	1	1
chrIV	318487	320548	1	0	0	0	1	0	1	0	0	0	1	0	0	1	1	1	1	0	0	0	0	0	1	0	0	0	0	0	1	1	0	0	0	0	1	0	0	0	1	1	0	0	0	1	0	1	1
chrIV	321142	328992	1	0	0	0	1	0	1	0	0	0	1	0	0	1	1	1	1	0	0	0	0	0	1	0	0	0	0	0	1	1	0	0	0	0	1	0	0	0	1	1	0	0	0	1	0	1	1
chrIV	330288	330288	1	0	0	0	1	0	1	0	0	0	1	0	0	1	1	1	1	0	0	0	0	0	1	0	0	0	0	0	1	0	0	0	0	0	1	0	0	0	1	1	0	0	0	1	0	1	1
chrIV	334393	334393	1	0	0	0	1	0	1	0	0	0	1	0	0	1	1	1	1	0	0	0	0	0	1	0	0	0	0	0	1	0	0	0	0	0	1	0	0	0	1	1	0	0	0	1	0	1	1
chrIV	336884	336943	1	0	0	0	1	0	1	0	0	0	1	0	0	1	1	1	1	0	0	0	0	0	1	0	0	0	0	0	1	0	0	0	1	0	1	0	0	0	1	1	0	0	0	1	0	1	1
chrIV	339391	339391	1	0	0	0	1	0	1	0	0	0	1	1	0	1	1	1	1	0	0	0	0	0	1	0	0	0	0	0	1	0	0	0	1	0	1	0	0	0	1	1	0	0	0	1	0	1	1
chrIV	341953	341953	1	0	0	0	1	0	1	0	0	0	1	1	0	1	1	1	1	0	0	0	0	0	1	0	0	0	0	0	1	0	0	0	1	0	1	0	0	0	1	1	0	0	0	0	0	1	1
chrIV	346745	353682	1	0	0	0	1	0	1	0	0	0	1	1	0	1	1	1	1	0	0	0	0	0	1	0	0	0	0	0	1	0	0	0	1	0	1	0	0	0	1	1	1	0	0	0	0	1	1
chrIV	357802	364908	1	0	0	0	1	0	1	0	0	0	0	1	1	1	1	1	0	1	0	0	0	0	1	0	0	0	0	0	1	0	0	0	1	0	1	0	0	0	0	1	1	0	0	0	0	1	1
chrIV	366862	366968	1	0	0	0	1	0	1	0	0	0	0	1	1	1	1	1	0	1	0	1	0	0	1	0	0	0	0	0	1	0	0	0	1	0	1	0	0	0	0	1	1	0	0	0	0	1	1
chrIV	367213	367213	1	0	0	0	1	0	1	0	0	0	0	1	1	1	1	1	0	1	0	1	0	0	1	0	0	0	0	0	1	0	0	0	1	0	1	0	0	0	0	1	1	0	0	0	0	1	1
chrIV	367564	371085	1	0	0	0	1	0	1	0	0	0	0	1	1	1	1	1	0	1	0	1	0	0	1	0	0	0	0	0	1	0	0	0	1	0	1	0	0	0	0	1	1	0	0	0	0	1	1
chrIV	371142	372564	1	0	0	0	1	0	1	0	0	0	0	1	1	1	1	1	0	1	0	1	0	0	1	0	0	0	1	0	1	0	0	0	1	0	1	0	0	0	0	1	1	0	0	0	0	1	1
chrIV	373723	373723	1	0	0	0	1	0	1	0	0	0	0	1	1	1	1	1	0	1	0	1	0	0	1	0	0	0	1	0	1	0	0	0	1	1	1	0	0	0	0	1	1	0	0	0	0	1	1
chrIV	375394	375394	1	0	0	0	1	0	1	0	0	0	0	1	1	1	1	1	0	1	0	1	0	0	1	0	0	0	1	0	1	0	0	0	1	1	1	0	0	0	0	1	1	0	0	0	0	1	1
chrIV	380252	380252	1	0	0	0	1	0	1	0	0	0	0	1	1	1	1	1	0	1	0	1	0	0	1	0	0	0	1	0	1	0	0	0	1	1	1	0	0	0	0	1	1	0	0	0	0	1	1
chrIV	383065	391712	1	0	0	0	1	0	1	0	0	0	0	1	1	1	1	1	0	1	0	1	0	0	1	0	0	0	1	0	1	0	0	0	1	1	1	0	0	0	0	0	1	0	0	0	0	1	1
chrIV	395767	395873	1	0	0	0	1	0	1	0	0	0	0	1	1	1	1	1	0	1	0	1	0	0	1	0	0	0	1	0	1	0	0	0	0	1	1	0	0	0	0	0	1	0	0	0	0	1	1
chrIV	396610	396610	1	0	0	0	1	0	1	0	0	0	0	1	1	1	1	1	0	1	0	1	1	0	1	0	0	0	1	0	1	0	0	0	0	1	1	0	0	0	0	0	1	0	0	0	0	1	1
chrIV	397927	398523	1	0	0	0	1	1	1	0	0	0	0	1	1	1	1	1	0	1	0	1	1	0	1	0	0	0	1	0	1	0	0	0	0	1	1	0	0	0	0	0	1	0	0	0	0	1	1
chrIV	400709	400864	1	0	0	0	1	1	1	0	0	0	0	1	1	1	1	1	0	1	1	1	1	0	1	0	0	0	1	0	1	0	0	0	0	1	1	0	0	0	0	0	1	0	0	0	0	1	1
chrIV	402371	402371	1	0	0	0	1	1	1	0	0	0	0	1	1	1	1	1	0	1	1	1	1	0	1	0	0	0	1	0	1	0	0	0	0	1	1	0	0	0	0	0	1	0	0	0	0	1	1
chrIV	404459	407064	1	0	0	0	1	1	1	0	0	0	0	1	1	1	1	1	0	1	1	1	1	0	1	0	0	0	1	0	1	0	0	0	0	1	1	0	0	0	0	0	1	0	0	0	0	1	1
chrIV	413029	413029	1	0	0	0	1	1	1	0	0	0	0	1	1	1	1	1	0	1	1	1	1	1	1	0	0	0	1	0	1	0	0	0	0	1	0	0	0	0	0	0	1	0	0	0	0	1	1
chrIV	414243	418963	1	0	0	0	1	1	1	0	0	0	0	1	1	1	1	1	0	1	1	1	1	0	1	0	0	0	1	0	0	0	0	0	0	1	0	0	0	0	0	0	1	0	0	0	0	1	1
chrIV	420255	421542	1	0	0	0	1	1	1	0	0	0	0	1	1	1	1	1	1	1	1	1	1	0	1	0	0	0	1	0	0	0	0	0	0	1	0	0	0	0	0	0	1	0	0	0	0	1	1
chrIV	424905	424905	1	0	0	0	1	1	1	0	0	1	0	1	1	1	1	1	1	1	1	1	1	0	1	0	0	1	1	0	0	0	0	0	0	1	0	0	0	0	0	0	0	0	0	0	0	1	1
chrIV	425689	427330	1	0	0	0	1	1	1	0	0	1	0	1	1	1	1	1	1	1	1	1	1	0	1	0	0	1	1	0	0	0	0	0	0	1	0	0	0	0	0	0	0	0	0	0	0	1	1
chrIV	431267	438868	1	1	0	0	1	1	1	0	0	1	0	1	1	1	1	1	1	1	1	1	1	0	1	0	0	1	1	0	0	0	0	0	0	1	0	0	0	0	0	0	0	0	0	0	0	1	1
chrIV	439746	464571	1	1	0	0	1	1	1	0	0	1	0	1	1	0	1	1	1	1	1	1	1	0	1	0	0	1	1	0	0	0	0	0	0	1	0	0	0	0	0	0	0	0	0	0	0	1	1
chrIV	443547	443547	1	1	0	0	1	1	1	0	0	1	0	1	1	0	1	1	1	1	1	1	1	0	1	0	0	1	1	0	0	0	0	0	0	1	0	0	0	0	0	0	0	0	0	0	0	1	1
chrIV	445249	445817	1	1	0	0	1	1	1	0	0	1	0	1	1	0	1	1	1	1	1	1	1	0	1	0	0	1	1	0	0	0	0	0	0	1	0	0	0	0	0	0	0	0	0	1	0	1	1
chrIV	465882	471061	1	1	0	0	1	1	1	0	0	1	0	1	1	0	1	1	1	1	1	1	1	0	1	0	0	1	1	1	0	0	0	0	0	1	0	0	0	0	0	0	0	0	0	0	0	1	1
chrIV	474265	476181	1	1	0	0	1	1	1	0	0	1	0	1	1	0	1	1	1	1	1	1	1	0	1	0	0	0	1	1	0	0	0	0	0	1	0	0	0	0	0	0	0	0	0	0	0	1	1
chrIV	480076	481074	1	1	0	0	1	1	1	0	0	1	0	1	1	0	1	1	1	1	1	1	1	0	1	0	0	0	1	1	0	0	0	0	0	1	0	0	1	0	0	0	0	0	0	0	0	1	1
chrIV	482955	482955	1	1	0	0	1	1	1	0	0	1	0	1	1	0	1	1	1	1	1	1	1	0	1	1	0	0	1	1	0	0	0	0	0	1	0	0	1	0	0	0	0	0	0	0	0	1	1
chrIV	484028	484028	1	1	0	0	1	1	1	0	0	1	0	1	1	0	1	1	1	1	1	1	1	0	0	1	0	0	1	1	0	0	0	0	0	1	0	0	1	0	0	0	0	0	0	0	0	1	1
chrIV	485454	487957	1	1	0	0	1	1	1	0	0	1	0	1	1	0	1	1	1	1	1	1	1	0	0	0	0	0	1	1	0	0	0	0	0	1	0	0	1	0	0	0	0	0	0	0	0	1	1
chrIV	491804	498305	1	1	0	0	1	1	1	0	0	1	0	1	1	1	1	1	1	1	1	1	1	0	0	0	0	0	1	1	0	0	0	0	0	1	0	0	0	0	0	0	0	0	0	0	0	1	1
chrIV	499794	504047	1	1	0	0	1	1	1	0	0	1	0	1	1	1	1	1	1	1	1	1	1	0	0	0	0	0	1	1	0	0	0	0	0	1	0	0	0	0	0	0	0	0	0	0	0	1	1
chrIV	506998	509831	1	1	0	0	1	1	1	0	0	1	0	1	1	1	1	1	1	1	1	1	1	0	0	0	0	0	1	1	0	0	0	0	0	1	0	1	0	0	0	0	0	0	0	0	0	1	1
chrIV	511129	511129	1	1	0	0	1	1	1	0	0	1	0	1	1	1	1	1	1	1	1	1	1	0	0	0	0	0	1	1	0	0	0	0	0	1	0	1	0	0	0	0	0	0	0	0	1	1	1
chrIV	521406	521776	1	1	1	0	1	1	1	0	0	1	0	1	1	1	1	1	1	1	1	1	1	0	0	0	0	0	1	1	0	0	0	0	0	1	0	1	0	0	0	0	0	0	0	0	1	1	1
chrIV	523964	523964	1	1	1	0	1	1	1	0	0	1	0	1	1	1	1	1	1	1	1	1	1	0	0	0	0	0	1	1	0	0	0	0	0	1	0	1	0	0	0	0	0	0	0	0	1	1	1
chrIV	525412	525412	1	1	1	0	1	1	1	0	1	1	0	0	1	1	1	1	1	1	1	1	1	0	0	0	0	0	1	1	0	0	0	0	0	1	0	1	0	0	0	1	0	0	0	0	1	1	1
chrIV	525682	525682	1	1	1	0	1	1	1	0	1	1	0	0	1	1	1	1	1	1	1	1	1	0	0	0	0	0	1	1	0	0	0	0	0	1	0	1	0	0	0	1	0	0	0	0	1	1	1
chrIV	527319	527319	1	1	1	0	1	1	1	0	1	1	0	0	1	1	1	1	1	1	1	1	1	0	0	0	0	0	1	1	0	0	0	0	0	0	0	1	0	0	0	0	0	0	0	0	1	1	1
chrIV	540228	545374	1	1	1	0	1	1	1	0	1	1	0	0	1	1	1	1	1	1	1	1	1	0	0	0	0	0	1	1	0	0	0	0	0	1	0	1	0	0	0	0	0	0	0	0	1	1	1
chrIV	547460	547792	1	1	1	0	1	1	1	0	1	1	0	0	1	1	1	1	1	1	1	1	1	0	0	0	0	0	0	1	1	0	0	0	0	1	0	1	0	0	0	0	0	0	0	0	1	1	1
chrIV	548896	549071	1	1	1	1	1	1	1	0	1	1	0	0	1	1	1	1	1	1	1	1	1	0	0	0	0	0	0	1	1	0	0	0	0	1	0	1	0	0	0	0	0	0	0	0	1	1	1
chrIV	551764	551843	1	1	1	1	1	0	1	0	1	1	0	0	1	1	1	1	1	1	1	1	1	0	0	0	0	0	0	1	1	0	0	0	0	1	0	1	1	0	0	0	0	0	0	0	1	1	1
chrIV	553651	553651	1	1	1	1	1	0	1	0	1	1	0	0	1	1	1	1	1	1	1	1	1	0	0	0	0	0	0	1	1	0	0	0	0	1	0	1	0	0	0	0	0	0	0	0	1	1	1
chrIV	554971	555588	1	1	1	1	1	0	1	0	1	1	0	0	1	1	0	1	1	1	1	1	1	0	0	0	0	0	0	1	1	0	0	0	0	1	0	1	0	0	0	0	0	0	0	0	1	1	1
chrIV	555957	555957	1	1	1	1	1	0	1	0	1	1	0	0	1	1	0	1	1	1	1	1	1	0	0	0	0	0	0	1	1	0	0	0	0	1	0	1	0	0	0	0	0	0	0	0	1	1	1
chrIV	557242	557242	1	1	1	1	1	0	1	0	1	1	0	0	1	1	0	1	1	1	1	1	1	0	0	0	0	0	0	1	1	0	0	1	0	1	0	1	0	0	0	0	0	0	0	0	1	1	1
chrIV	559258	559258	1	1	1	1	1	0	0	0	1	1	1	0	1	1	0	1	1	1	1	1	1	0	0	0	0	0	0	1	1	0	0	1	0	1	0	1	0	0	0	0	0	0	0	0	1	1	1
chrIV	559461	560449	1	1	1	1	1	0	0	0	1	1	1	0	1	1	0	1	1	1	1	1	1	0	0	0	0	0	0	1	1	0	0	1	0	1	0	1	0	0	1	0	0	0	0	0	1	1	1
chrIV	562103	562103	1	1	1	1	1	0	0	0	1	1	1	0	1	1	0	1	1	1	1	1	1	0	0	0	0	0	0	1	1	0	0	1	0	1	0	1	0	0	0	0	0	0	0	0	1	1	1
chrIV	564066	564745	1	1	1	1	1	0	0	0	1	1	1	0	0	1	0	1	1	1	1	1	1	0	0	0	0	0	0	1	1	0	0	1	0	1	0	1	0	0	0	0	0	0	0	0	1	1	1
chrIV	565313	569606	1	1	1	1	1	0	0	0	1	1	1	0	1	1	0	1	1	1	1	1	1	0	0	0	0	0	0	1	1	0	0	1	0	1	0	1	0	0	0	0	0	0	0	0	1	1	1
chrIV	572100	586457	1	1	1	1	1	0	0	0	1	1	1	0	1	1	0	1	1	1	1	1	1	0	0	0	0	0	0	1	1	0	0	1	0	1	0	1	0	0	0	0	0	0	0	0	1	1	1
chrIV	574753	576758	1	1	1	1	1	0	0	0	1	1	1	0	1	1	0	1	1	1	1	1	1	0	0	0	0	0	1	1	1	0	0	1	0	1	0	1	0	0	0	0	0	0	0	0	1	1	1
chrIV	579755	579755	1	1	1	1	1	0	0	0	1	1	1	0	1	1	0	1	1	1	0	1	1	0	0	0	0	0	0	1	1	0	0	1	0	1	0	1	0	0	0	0	0	0	0	0	1	1	1
chrIV	588381	599737	1	1	1	1	1	0	0	0	1	1	1	0	1	1	0	1	1	1	1	1	1	0	0	0	1	0	0	1	1	0	0	1	0	1	0	1	0	0	0	0	0	0	0	0	1	1	1
chrIV	592527	592527	1	1	1	1	1	0	0	0	1	1	1	0	1	1	0	1	1	1	0	1	1	0	0	0	1	0	0	1	1	0	0	1	0	1	0	1	0	0	0	0	0	0	0	0	1	1	1
chrIV	592559	592559	1	1	1	1	1	0	0	0	1	1	1	0	1	1	0	1	1	1	0	1	1	0	0	0	1	0	0	1	1	0	0	1	0	1	0	1	0	0	0	0	0	0	0	0	1	1	1
chrIV	600764	600764	1	1	1	1	1	0	0	1	1	1	1	0	1	1	0	1	1	1	1	1	1	0	0	0	1	0	0	1	1	0	0	1	0	1	0	1	0	0	0	0	0	0	0	0	1	1	1
chrIV	601251	611625	1	1	1	1	1	0	0	1	1	1	1	0	1	1	0	1	1	1	1	1	1	0	0	0	1	0	0	1	1	0	0	1	0	1	0	1	0	0	0	0	1	0	0	0	1	1	1
chrIV	612573	613791	1	1	1	1	1	0	0	1	1	1	1	0	1	1	0	1	1	1	1	1	1	0	0	0	1	0	0	1	1	0	0	1	0	1	0	1	0	0	0	0	1	0	0	0	1	1	1
chrIV	614738	615114	1	1	1	1	1	0	0	1	1	1	1	0	1	1	0	1	1	1	1	1	1	0	0	0	1	0	0	1	1	0	0	1	0	1	0	1	0	0	0	0	1	0	0	0	1	1	1
chrIV	615816	616624	1	0	1	1	1	0	0	1	1	1	1	0	1	1	0	1	1	1	1	1	1	0	0	0	1	0	0	1	1	0	0	1	0	1	0	1	0	0	0	0	1	0	0	0	1	1	1
chrIV	617842	617842	1	0	1	1	1	0	0	1	1	1	1	0	1	1	0	1	1	1	1	1	1	0	0	0	1	0	0	1	1	0	0	1	0	1	0	1	0	0	0	0	1	0	0	0	1	1	1
chrIV	618461	619621	1	0	1	1	1	0	0	1	1	1	1	0	1	1	0	1	1	1	1	1	1	0	0	0	1	0	0	1	1	0	0	1	0	1	0	1	0	0	0	0	1	0	0	0	1	1	1
chrIV	622259	624733	1	0	0	1	1	0	0	1	1	1	1	0	1	1	0	1	1	1	1	1	1	0	0	0	1	0	0	1	1	0	0	1	0	1	0	1	0	0	0	0	1	0	0	0	1	1	1
chrIV	623642	624969	1	0	0	1	1	0	0	1	1	1	1	0	1	1	0	1	1	1	1	1	1	0	0	0	1	0	0	1	1	0	0	1	0	1	0	1	0	0	0	0	1	0	0	0	1	1	1
chrIV	625173	625250	1	0	1	1	1	0	0	1	1	1	1	0	1	1	0	1	1	1	1	1	1	0	1	0	1	0	0	1	1	0	0	1	0	1	0	1	0	0	0	0	1	0	0	0	1	1	1
chrIV	637663	639037	1	0	0	1	0	0	0	1	1	1	1	0	0	1	0	1	1	1	1	1	1	0	1	0	1	0	0	1	1	0	0	1	0	1	0	1	0	0	0	0	1	0	0	0	1	1	0
chrIV	641150	644629	1	0	0	1	0	0	0	1	1	1	1	0	0	1	0	1	1	1	1	1	1	0	1	0	1	0	0	1	1	0	0	1	0	1	0	1	0	0	0	0	1	0	0	0	1	1	0
chrIV	653246	653336	1	0	0	1	0	0	0	1	1	1	1	0	0	1	0	1	1	1	1	1	1	0	1	0	1	0	0	1	1	0	0	0	0	1	0	1	0	0	0	0	1	0	0	0	1	1	0
chrIV	654608	654608	1	0	0	1	0	0	0	1	1	1	1	0	0	1	0	1	1	1	1	1	1	0	1	0	1	0	0	1	1	0	0	0	0	1	0	1	0	0	0	0	1	0	0	0	1	1	0
chrIV	657366	664414	1	0	0	1	0	0	0	1	1	1	1	0	0	1	0	1	1	1	1	1	1	0	1	0	1	0	0	1	1	0	0	0	0	1	0	1	0	0	0	0	1	0	0	0	1	1	0
chrIV	671424	674519	1	0	0	1	0	0	0	1	1	1	1	0	0	1	0	1	1	1	1	1	1	0	1	0	1	0	0	1	1	0	0	0	0	1	0	0	0	0	0	0	0	0	0	0	1	1	0
chrIV	678135	678135	1	0	0	1	0	0	0	1	1	1	1	0	0	1	0	1	1	1	1	1	1	0	1	0	1	0	0	1	1	0	0	0	0	1	0	0	0	0	0	1	0	0	0	0	1	1	0
chrIV	678773	678773	1	0	0	1	0	0	0	0	1	1	1	0	0	1	0	1	1	1	1	1	1	0	1	0	1	0	0	1	1	0	0	0	0	1	0	0	0	0	0	1	0	0	0	0	1	1	0
chrIV	680477	689618	1	0	0	1	0	0	0	0	1	1	1	0	0	1	0	1	1	1	1	1	1	0	1	0	1	0	0	1	1	0	0	0	0	1	0	0	0	0	0	1	0	0	0	0	1	1	0
chrIV	691713	692033	1	0	0	1	0	0	0	0	1	1	1	0	0	1	0	1	1	1	1	1	1	0	1	0	1	0	0	1	1	0	0	0	0	1	0	0	0	0	0	1	0	0	0	0	1	1	0
chrIV	692323	697118	1	0	0	1	0	0	0	0	1	1	1	0	0	1	0	1	1	1	1	1	1	0	1	0	1	0	0	1	1	0	0	0	0	1	0	0	0	0	0	1	0	0	0	0	1	1	0
chrIV	700621	700621	1	0	0	1	0	0	1	0	1	1	1	0	0	0	0	1	1	0	1	1	1	0	1	0	1	0	0	1	1	0	0	0	0	1	0	0	0	0	0	1	0	0	0	0	1	1	0
chrIV	703386	703521	1	0	0	1	0	0	1	0	1	1	1	0	0	0	0	1	1	0	0	1	1	0	1	0	1	0	0	1	1	0	0	0	0	1	0	0	0	0	0	1	0	0	0	0	1	1	0
chrIV	705139	707926	1	0	0	0	0	0	1	0	1	1	1	0	0	0	0	1	1	0	1	1	1	0	1	0	1	0	0	1	1	0	0	0	0	1	0	0	0	0	0	1	0	0	0	0	1	1	0
chrIV	708514	713336	1	0	0	0	0	0	1	0	1	1	1	0	0	0	0	1	1	0	1	1	1	0	1	0	1	0	0	1	1	0	0	0	0	1	0	1	0	0	0	1	0	0	0	0	1	1	0
chrIV	714933	714933	1	0	0	0	0	0	1	0	1	1	1	0	0	0	0	1	1	0	1	1	1	0	1	0	1	0	0	1	0	0	0	0	0	1	0	1	0	0	0	1	0	0	0	0	1	1	0
chrIV	717377	717840	1	1	0	0	0	0	1	0	0	1	1	0	0	0	1	1	1	0	1	1	1	0	1	0	1	0	0	1	0	0	0	0	0	1	0	1	0	0	0	1	0	0	0	0	1	1	0
chrIV	719380	720061	1	1	0	0	0	0	1	0	0	1	1	0	0	0	1	1	1	0	1	1	1	0	1	0	1	0	0	1	0	0	0	0	0	1	0	1	1	0	0	1	0	0	0	0	1	1	0
chrIV	720763	724081	1	1	0	0	0	0	1	0	0	1	1	0	0	0	1	1	1	0	1	1	1	0	1	0	1	0	0	1	0	0	0	0	0	1	0	1	1	0	0	1	0	0	0	0	1	1	0
chrIV	724549	744534	1	1	1	0	0	0	1	0	0	1	1	0	0	0	1	1	1	0	1	1	1	0	1	0	1	0	0	1	0	0	0	0	0	1	0	1	1	0	0	1	0	0	0	0	1	1	0
chrIV	728391	728470	1	1	1	0	0	0	1	0	0	1	1	0	0	0	1	1	1	0	1	1	1	0	1	0	1	0	0	1	0	0	0	0	0	1	0	1	1	0	0	1	0	0	0	0	1	1	0
chrIV	745766	748297	1	1	1	0	0	0	1	0	0	1	1	0	0	0	1	1	1	0	1	1	1	0	1	0	1	0	0	1	0	0	0	0	0	1	0	1	1	0	0	1	0	0	0	0	1	1	0
chrIV	749263	753137	1	1	1	0	0	0	1	0	0	1	1	0	0	0	1	1	1	0	1	1	1	0	1	1	1	0	0	1	0	0	0	0	0	1	0	1	1	0	0	1	0	0	0	0	1	1	0
chrIV	753496	763207	1	1	1	0	0	0	1	0	0	1	1	0	0	1	1	1	1	0	1	1	1	0	1	1	1	0	0	1	0	0	0	0	0	1	0	1	1	0	0	1	0	0	0	0	1	1	0
chrIV	755101	755257	1	1	1	0	0	0	1	0	0	1	1	0	0	1	1	1	1	0	1	1	1	0	1	1	1	0	0	1	0	0	0	0	0	1	0	1	1	0	0	1	0	0	0	0	1	1	0
chrIV	765852	765852	1	1	1	0	0	0	1	0	0	1	1	0	0	1	1	1	1	0	1	1	1	0	1	1	1	0	0	1	0	0	0	0	0	1	0	1	1	0	0	1	0	0	0	0	1	1	0
chrIV	766886	769943	1	1	1	0	0	0	1	0	0	1	1	0	0	1	1	1	1	0	1	1	1	0	1	1	1	0	0	1	0	0	0	0	0	1	1	1	1	0	0	1	0	0	0	0	1	1	0
chrIV	770352	770352	1	1	1	0	0	0	1	0	0	1	1	0	0	1	1	1	1	0	1	1	1	0	1	1	1	0	0	1	0	0	0	0	0	1	1	1	1	0	0	1	0	0	0	0	1	1	0
chrIV	774849	782125	1	1	1	0	0	0	1	0	0	1	1	0	0	1	1	1	1	0	1	1	1	0	1	1	1	0	0	1	0	0	0	0	0	1	1	1	1	0	0	1	0	0	0	0	1	1	0
chrIV	785712	785712	1	1	1	0	0	0	1	0	0	1	1	0	0	1	1	1	1	0	1	1	1	0	1	1	1	0	0	1	0	0	0	0	0	1	1	1	1	0	0	1	0	0	0	0	1	1	0
chrIV	796092	804961	1	1	1	0	0	0	1	0	0	1	1	0	0	1	1	0	1	0	1	1	1	0	1	1	1	0	0	1	0	0	0	0	0	1	1	1	1	0	0	1	0	0	1	1	1	1	0
chrIV	806584	810443	1	1	1	0	0	0	1	0	0	1	1	0	0	1	1	0	1	0	1	1	1	0	1	1	1	0	0	1	0	0	0	0	0	1	1	1	1	0	0	1	0	0	1	1	1	1	0
chrIV	812947	812947	1	1	1	0	0	0	1	0	0	1	1	0	0	1	1	0	1	0	1	1	1	0	1	1	1	0	0	1	0	0	0	0	0	1	1	1	1	0	0	1	0	0	1	1	1	1	0
chrIV	813568	815495	1	1	1	0	0	0	1	0	0	1	1	0	0	1	0	0	1	0	1	1	1	0	1	1	1	0	0	1	0	0	0	0	0	1	1	1	1	0	0	1	0	0	1	1	1	1	0
chrIV	816707	820028	1	1	1	0	0	0	1	0	0	1	1	0	0	1	0	0	1	1	1	1	1	0	1	1	1	0	0	1	0	0	0	0	0	1	1	1	1	0	0	1	0	0	1	1	1	1	0
chrIV	820419	831973	1	1	1	0	0	0	1	0	0	1	1	0	0	1	0	0	1	0	1	1	1	0	1	1	1	0	0	1	0	0	0	0	0	1	1	1	1	0	0	1	0	0	1	1	1	1	0
chrIV	832289	832289	1	1	1	0	0	0	1	0	0	1	1	0	0	1	0	0	1	0	0	1	1	0	1	1	1	0	0	1	0	0	0	0	0	1	1	1	1	0	0	1	0	0	1	1	1	1	0
chrIV	833173	833173	1	1	1	0	0	0	1	0	0	1	1	0	0	1	0	0	1	0	0	1	1	0	1	1	1	0	0	1	0	0	0	0	0	0	1	1	1	0	0	1	0	0	1	1	1	1	0
chrIV	838720	838720	1	1	1	0	0	0	1	0	0	1	1	0	0	1	0	1	1	0	0	0	1	0	0	1	1	0	0	1	0	0	1	0	1	0	0	1	1	0	0	1	1	0	1	1	1	0	0
chrIV	843125	843707	1	1	0	0	0	0	1	0	0	1	1	0	0	1	0	1	1	0	0	0	1	0	0	1	1	1	0	1	0	0	1	0	1	0	0	1	1	0	0	1	1	0	1	1	1	0	0
chrIV	843818	844392	1	1	0	0	0	0	1	0	0	1	1	0	0	1	0	1	1	0	0	0	1	0	0	1	1	1	0	1	0	0	1	0	1	0	0	1	1	0	0	1	1	0	1	1	1	0	0
chrIV	847796	851282	1	1	0	0	0	0	1	0	0	1	1	0	0	1	0	1	1	0	0	0	1	0	0	1	1	1	0	1	0	0	1	0	1	0	0	1	1	0	1	1	1	0	1	1	1	0	0
chrIV	855191	855191	1	1	0	0	0	0	1	0	0	1	1	0	0	1	0	1	1	0	0	0	1	0	0	1	1	1	0	1	0	0	1	0	1	0	0	1	1	0	1	1	1	0	1	1	1	0	0
chrIV	856366	856366	1	NA	0	0	0	0	1	0	0	1	1	0	0	1	0	1	1	0	0	0	1	0	0	1	1	1	0	1	0	0	1	0	1	0	0	1	0	0	1	1	1	0	1	1	1	0	0
chrIV	857627	857627	1	0	0	0	0	0	1	0	0	1	1	0	0	1	0	1	1	0	0	0	1	0	0	1	1	1	0	1	0	0	1	0	1	0	0	1	0	0	1	1	1	0	1	1	1	0	0
chrIV	859170	859173	1	0	0	0	0	0	1	0	0	1	1	0	0	1	0	1	1	0	0	0	1	0	0	1	1	1	0	1	0	0	1	0	1	0	0	1	1	1	1	1	1	0	1	1	1	0	0
chrIV	860711	860764	1	0	0	0	0	0	1	0	0	1	1	0	0	1	0	1	1	0	0	0	1	0	0	1	1	1	0	1	0	0	1	0	1	0	0	1	1	1	1	1	1	0	1	1	1	0	0
chrIV	861257	871622	1	0	0	0	0	0	1	0	0	1	1	0	0	1	0	1	1	0	0	0	1	0	0	1	1	1	0	1	0	0	1	0	1	0	0	1	1	1	1	1	1	0	1	1	1	0	1
chrIV	861441	861441	1	0	0	0	0	0	1	0	0	1	1	0	0	1	0	1	1	0	0	0	1	0	0	1	1	1	0	1	0	0	1	0	1	0	0	1	1	1	1	1	1	0	1	1	1	0	1
chrIV	884761	884761	1	0	0	0	0	0	1	0	0	1	1	0	0	1	0	1	1	0	0	0	1	0	0	1	1	1	0	1	0	0	1	0	1	0	0	1	1	1	1	1	1	0	1	1	1	0	1
chrIV	886952	890069	1	0	0	0	0	0	1	0	0	1	1	0	0	1	0	1	1	0	0	0	1	0	0	1	1	1	0	1	0	0	1	0	1	0	0	1	1	1	1	1	1	0	1	1	1	0	1
chrIV	893485	896181	1	0	0	0	0	0	1	0	0	1	1	0	0	1	0	1	1	0	0	0	1	0	0	1	1	1	0	0	0	0	1	0	1	0	0	1	1	1	1	1	1	0	1	1	1	0	1
chrIV	898087	898970	1	0	0	0	0	0	1	0	0	1	1	0	0	1	0	1	1	0	0	0	1	0	0	1	1	1	0	0	0	0	1	0	1	0	0	1	1	1	1	1	1	0	1	1	1	0	1
chrIV	900294	906490	1	0	0	0	0	0	1	0	0	1	1	0	0	1	0	1	1	0	0	0	1	0	0	1	1	1	0	0	0	0	1	0	1	0	0	1	1	1	1	1	1	0	1	1	1	0	1
chrIV	909447	909447	1	0	0	0	0	0	1	0	0	1	1	1	0	1	0	1	1	0	0	0	1	0	0	1	1	1	0	0	0	0	1	0	1	0	0	1	1	1	1	1	1	0	1	1	1	0	1
chrIV	910688	911925	1	1	0	0	0	0	1	0	0	1	1	1	0	1	0	1	1	0	0	0	1	0	0	1	1	1	0	0	0	0	1	0	1	0	0	1	1	1	1	1	1	1	1	1	1	0	1
chrIV	922174	923675	1	1	0	0	0	0	1	0	0	1	1	1	0	0	0	1	1	0	0	0	1	0	0	1	1	1	0	0	0	0	1	0	1	0	0	1	1	1	1	1	1	1	1	1	1	0	1
chrIV	926405	927628	1	1	0	0	0	0	1	0	0	1	1	1	0	0	0	1	1	0	0	0	1	0	0	1	1	1	0	0	0	0	1	0	1	0	0	1	0	1	1	1	1	1	1	1	1	0	1
chrIV	928114	928756	1	1	0	0	0	0	1	0	0	1	1	1	0	0	0	1	1	0	0	0	1	0	0	1	1	1	0	0	0	0	1	0	1	0	0	1	0	1	1	1	1	1	1	1	1	0	1
chrIV	928988	929196	1	1	0	0	0	0	1	0	0	1	1	1	0	0	0	1	1	0	0	0	1	0	0	1	1	1	0	0	0	0	1	0	1	0	0	1	0	1	1	1	1	1	1	1	1	0	1
chrIV	929658	930059	1	1	0	0	0	0	1	0	0	1	1	1	0	0	0	1	1	0	0	1	1	0	0	1	1	1	0	0	0	0	1	0	1	0	0	1	0	1	1	1	1	1	1	1	1	0	1
chrIV	934187	941151	1	1	0	0	0	0	1	0	0	1	1	1	0	0	1	1	1	0	0	0	1	0	1	1	1	1	0	0	0	0	1	0	1	0	0	1	0	1	1	1	1	1	1	1	1	0	1
chrIV	942067	942069	1	1	0	0	0	0	1	0	0	1	1	1	0	0	1	1	1	0	0	0	1	0	1	1	1	1	0	0	0	0	0	0	1	0	0	1	0	1	1	1	1	1	1	1	1	0	1
chrIV	944445	952329	1	1	0	0	0	0	1	0	0	1	1	1	0	0	1	1	1	0	0	0	1	0	1	1	1	1	0	0	0	0	0	0	1	0	0	1	0	1	1	1	1	1	1	1	1	0	0
chrIV	955222	955222	1	1	0	0	0	0	1	0	0	1	1	1	0	0	1	1	1	0	0	0	1	0	1	1	1	NA	0	0	0	0	0	0	1	0	0	1	0	1	1	1	1	1	1	1	1	0	0
chrIV	955831	955831	1	1	0	0	0	0	1	0	0	1	1	1	0	0	1	1	1	0	0	0	1	0	1	1	1	0	0	0	0	0	0	0	1	0	0	1	0	1	1	1	1	1	1	1	1	0	0
chrIV	956734	956734	1	1	0	0	0	0	1	0	0	1	1	1	0	0	1	1	1	0	0	0	1	0	1	1	1	0	0	0	0	0	0	0	1	0	0	1	0	1	1	1	1	1	1	1	1	0	0
chrIV	959283	959283	1	1	0	0	0	0	1	0	0	1	1	1	0	0	1	1	1	0	0	0	1	0	0	1	1	0	0	0	0	0	0	0	1	0	0	1	0	1	1	1	1	1	1	1	1	0	0
chrIV	960835	962572	1	1	0	0	0	0	1	0	0	1	1	1	0	1	1	1	1	0	0	0	1	0	0	1	1	0	0	0	0	0	0	0	1	0	0	1	0	1	1	1	1	1	1	1	1	0	0
chrIV	961744	969630	1	1	0	0	0	0	1	0	0	1	1	1	0	1	1	1	1	0	0	1	1	0	0	1	1	0	0	0	0	0	0	0	1	0	0	1	0	1	1	1	1	1	1	1	1	0	0
chrIV	974042	980596	1	1	0	0	0	0	1	0	0	1	1	1	0	1	1	1	1	0	0	1	1	0	0	1	1	0	0	0	0	0	0	0	1	0	0	1	0	1	1	1	1	1	0	1	1	0	0
chrIV	996583	996583	1	1	0	0	0	0	1	0	0	1	1	1	0	1	1	1	1	0	0	1	1	0	0	1	1	0	0	0	0	0	0	0	1	0	0	1	0	1	1	1	1	1	0	1	1	0	0
chrIV	997624	997624	1	1	0	0	0	0	1	0	0	1	1	1	0	1	1	1	1	0	0	1	1	0	0	1	1	0	0	0	0	0	0	0	1	0	0	1	0	1	1	1	1	1	0	1	1	0	0
chrIV	1004080	1004080	1	1	0	0	0	0	1	0	0	1	1	1	0	1	1	1	1	0	0	1	1	0	0	1	1	0	0	0	0	0	0	0	1	0	0	1	0	0	1	1	1	1	0	1	1	0	0
chrIV	1006085	1008697	1	1	0	0	0	0	1	0	0	1	1	1	0	1	1	1	1	0	0	1	1	0	0	1	1	0	0	0	0	0	0	0	1	0	0	1	0	0	1	1	1	1	0	1	1	0	0
chrIV	1011936	1012657	1	1	0	0	0	0	1	0	0	1	1	1	0	1	1	1	1	0	0	1	0	0	0	1	1	0	0	0	0	0	0	0	1	0	0	1	0	0	1	1	1	1	0	1	1	0	0
chrIV	1013236	1013385	1	1	0	0	0	0	1	0	0	1	1	1	0	1	1	1	1	0	0	1	0	0	0	1	1	0	0	0	0	0	0	0	1	0	0	1	0	0	1	1	1	1	0	1	1	0	0
chrIV	1015754	1029308	1	1	0	0	0	0	1	0	0	1	1	1	0	1	1	1	1	0	0	1	0	0	0	1	1	0	0	0	0	0	0	0	1	0	0	1	0	0	1	1	1	1	0	1	1	0	0
chrIV	1036179	1036179	1	1	0	0	1	0	1	0	0	1	1	1	0	1	1	1	1	0	0	1	0	0	0	1	1	0	0	0	0	0	0	0	1	0	0	1	0	0	1	1	1	1	0	1	1	0	0
chrIV	1036857	1037347	1	1	0	0	1	0	1	0	0	1	1	1	0	1	1	1	1	0	0	1	0	0	0	1	1	1	0	0	0	0	0	0	1	0	0	1	0	0	1	1	1	1	0	1	1	0	0
chrIV	1039385	1047131	1	1	0	0	1	0	1	0	0	1	1	1	0	1	1	1	1	0	0	1	0	0	0	1	1	1	0	0	0	0	0	0	1	0	0	1	0	0	1	1	1	1	0	1	1	0	0
chrIV	1040300	1040300	1	1	0	0	1	0	1	0	0	1	1	1	0	1	1	1	1	0	0	1	0	0	0	1	1	1	0	0	0	0	0	0	1	0	0	1	0	0	1	1	1	1	0	1	1	0	0
chrIV	1051307	1054018	1	1	0	0	1	0	1	0	0	1	1	1	0	1	1	1	1	0	0	1	0	0	0	1	1	1	0	0	0	0	0	0	1	1	0	1	0	0	1	1	1	1	0	1	1	0	0
chrIV	1054225	1054225	1	1	0	0	1	0	1	0	0	1	1	1	0	1	1	1	1	0	0	1	0	0	0	1	1	1	0	0	0	0	0	0	1	1	0	1	0	0	1	1	0	1	0	1	1	0	0
chrIV	1054527	1058083	1	1	0	0	1	0	1	0	0	1	1	1	0	1	1	1	1	0	0	1	0	0	0	1	1	1	0	0	0	0	0	0	1	1	0	1	0	0	1	1	0	1	0	1	1	0	0
chrIV	1058179	1058179	1	1	0	0	1	0	1	0	0	1	1	1	0	1	1	1	1	0	0	1	0	0	0	1	1	1	0	0	0	0	0	0	1	1	0	1	0	0	1	1	0	1	0	1	1	0	0
chrIV	1058335	1060010	1	1	0	0	1	0	1	0	0	1	1	1	0	1	1	1	1	0	0	1	0	0	0	1	1	1	0	0	0	0	0	0	1	1	0	1	0	0	1	1	0	1	0	1	1	0	0
chrIV	1062037	1062037	1	1	0	0	1	0	1	0	0	1	1	1	0	1	1	1	1	0	0	1	0	1	0	1	1	1	0	0	0	0	0	0	1	1	0	1	0	0	1	1	0	1	0	1	1	0	0
chrIV	1062762	1062762	1	1	0	0	1	0	1	0	0	1	1	1	0	1	1	1	1	0	0	1	0	1	0	0	1	1	0	0	0	0	0	0	1	1	0	1	0	0	1	1	0	1	0	1	1	0	0
chrIV	1064285	1067784	1	1	0	0	1	0	1	0	0	1	1	1	0	1	1	1	1	0	0	1	0	0	0	0	1	1	0	0	0	0	0	0	1	1	0	1	0	0	1	1	0	1	0	1	1	0	0
chrIV	1072384	1072962	1	1	0	0	1	0	1	0	1	1	1	1	0	1	1	1	1	0	0	1	0	0	0	0	1	1	0	0	0	0	0	0	1	1	0	1	0	0	1	1	0	1	0	1	1	0	0
chrIV	1077718	1077851	1	1	0	0	1	0	1	0	1	1	1	1	0	1	1	1	1	0	0	1	0	0	0	0	1	1	0	0	0	0	0	0	1	1	0	1	0	0	1	1	0	1	0	1	1	0	0
chrIV	1095148	1095215	1	1	1	1	1	0	1	0	1	1	0	0	1	1	0	0	1	0	0	1	1	0	0	0	0	1	0	0	0	1	0	0	1	1	0	0	0	0	1	1	0	0	0	1	1	0	1
chrIV	1102674	1106241	1	1	1	1	1	0	1	0	1	1	0	0	1	0	0	0	1	0	0	1	1	0	0	0	0	1	0	0	0	1	0	0	1	1	0	0	0	0	1	1	0	0	0	1	1	0	0
chrIV	1106617	1114303	1	1	1	1	1	0	1	0	1	1	0	0	1	0	0	0	1	0	0	1	1	0	0	0	0	1	0	0	0	1	0	0	1	1	0	0	0	0	1	1	0	0	0	1	1	0	0
chrIV	1107083	1109890	1	1	1	1	1	0	1	0	1	1	0	0	1	0	0	0	1	0	0	1	1	0	0	0	0	1	0	0	0	1	0	0	1	1	0	0	0	0	1	1	0	0	0	1	1	0	0
chrIV	1107805	1108696	1	1	1	1	1	0	1	0	1	1	0	0	1	0	0	0	1	0	0	1	1	0	0	0	0	1	1	0	0	1	0	0	1	1	0	0	0	0	1	1	0	0	0	1	1	0	0
chrIV	1116044	1124465	1	1	1	1	1	0	1	0	1	1	0	0	1	0	0	0	1	0	0	1	1	0	0	0	0	1	0	0	0	1	0	0	1	1	0	0	0	0	1	1	0	0	0	1	1	0	0
chrIV	1127544	1130680	1	1	1	1	1	0	1	0	1	1	0	0	1	0	0	0	1	0	0	1	1	0	0	0	0	1	0	0	0	1	0	0	1	1	0	0	0	0	1	1	0	0	0	1	1	0	0
chrIV	1135023	1135023	1	1	1	1	1	0	1	0	1	1	0	0	1	0	0	0	1	0	0	1	1	0	0	0	0	1	0	0	0	1	0	0	1	1	0	0	0	0	1	1	0	0	0	1	1	0	0
chrIV	1137761	1144484	1	1	1	1	1	0	1	0	1	1	0	0	1	0	0	0	1	0	0	1	1	0	0	0	0	1	0	0	0	1	0	0	1	1	1	0	0	0	1	1	0	0	0	1	1	0	0
chrIV	1149030	1152671	1	1	1	1	1	0	1	0	1	1	0	1	1	0	0	0	1	0	0	1	1	0	0	0	0	1	0	0	0	1	0	0	1	1	1	0	0	0	1	1	0	0	0	1	1	0	0
chrIV	1171430	1175302	1	1	1	1	1	0	1	0	1	1	0	1	0	0	0	0	1	0	0	1	1	0	0	0	0	1	0	0	0	1	0	0	1	1	0	1	0	1	1	1	0	0	0	1	1	0	0
chrIV	1181165	1182098	1	1	1	1	1	0	1	0	1	1	1	1	0	0	0	0	1	0	0	1	1	0	0	0	0	1	0	0	0	1	0	0	1	1	0	1	0	1	1	1	0	0	0	1	1	0	0
chrIV	1183454	1183454	1	1	1	1	1	0	1	0	1	1	1	1	0	0	0	0	1	0	0	1	0	0	0	0	0	1	0	0	0	1	0	0	1	1	0	1	0	1	1	1	0	0	0	1	1	0	0
chrIV	1184776	1190854	1	1	1	1	1	0	1	0	1	1	1	1	0	0	0	0	1	0	0	1	0	0	0	0	0	1	0	0	0	1	0	0	1	1	0	1	0	1	1	1	0	0	0	1	1	0	0
chrIV	1185640	1185640	1	1	1	1	1	0	1	0	1	1	1	1	0	0	0	0	1	0	0	1	0	0	0	0	0	1	0	0	0	1	0	0	1	1	0	1	0	1	1	1	0	0	0	1	1	0	0
chrIV	1197837	1197837	1	0	1	1	1	0	1	0	1	1	1	1	0	0	0	0	1	0	0	1	0	0	0	0	0	1	0	0	0	1	0	0	1	1	0	1	0	1	1	1	0	0	0	1	1	0	0
chrIV	1213560	1213560	1	0	1	1	1	0	1	0	1	1	1	1	0	0	0	0	1	0	0	1	0	0	0	0	0	1	0	0	0	1	0	0	1	1	0	1	0	1	1	1	0	0	0	1	1	0	0
chrIV	1215342	1226443	1	0	1	1	1	0	1	0	1	1	1	1	0	0	0	0	1	0	0	1	0	0	0	0	0	1	0	0	0	1	0	0	1	1	0	1	0	1	1	1	0	0	0	1	1	0	0
chrIV	1219509	1219676	1	0	1	1	1	0	1	0	1	1	1	1	0	0	0	0	1	0	0	1	0	0	0	0	0	1	0	0	0	1	0	0	1	1	0	1	0	1	1	1	0	0	0	1	1	0	0
chrIV	1227990	1229224	1	0	1	1	1	0	1	0	1	1	1	1	0	0	0	0	1	0	0	1	0	0	0	0	0	1	0	0	0	1	0	0	1	1	0	1	0	1	1	1	0	0	0	1	1	0	0
chrIV	1235338	1241303	1	0	1	1	1	0	1	0	1	1	1	1	0	0	0	0	1	0	0	1	0	0	0	0	0	1	0	0	0	1	0	0	1	1	0	1	0	1	1	1	0	0	0	1	1	0	0
chrIV	1248530	1250650	1	0	1	1	1	0	1	0	1	1	1	1	0	0	0	0	1	0	0	1	0	0	0	0	0	1	0	0	0	1	0	0	1	1	0	1	0	1	1	1	0	0	0	1	1	0	1
chrIV	1252116	1252379	1	0	1	1	1	0	1	0	1	1	1	1	0	0	0	0	1	0	0	1	0	0	0	0	0	1	0	0	0	1	0	0	1	1	0	1	0	1	1	1	0	0	0	1	1	0	1
chrIV	1256208	1263265	1	0	1	1	1	0	1	0	1	1	1	1	0	0	0	0	1	0	0	1	0	0	0	0	0	1	0	0	0	1	0	0	1	1	0	1	0	1	1	1	0	0	0	1	1	0	1
chrIV	1257382	1257441	1	0	1	1	1	1	1	0	1	1	1	1	0	0	0	0	1	0	0	1	0	0	0	0	0	1	0	0	0	1	0	0	1	1	0	1	0	1	1	1	0	0	0	1	1	0	1
chrIV	1261102	1261236	1	0	1	1	1	0	1	0	1	0	1	1	0	0	0	0	1	0	0	1	0	0	0	0	0	1	0	0	0	1	0	0	1	1	0	1	0	1	1	1	0	0	0	1	1	0	1
chrIV	1264269	1264269	1	0	1	1	1	0	1	0	1	0	1	1	0	0	0	0	1	0	0	1	0	0	0	0	0	1	0	0	0	1	0	0	1	1	0	1	0	1	1	1	0	0	0	1	1	0	1
chrIV	1266919	1266919	1	0	1	1	1	0	1	0	1	0	1	1	0	0	0	0	1	0	0	1	0	0	0	0	0	1	0	0	0	1	0	0	1	1	0	1	0	1	1	1	0	0	0	1	1	0	1
chrIV	1267740	1267950	1	0	1	1	1	0	1	0	1	0	1	1	0	0	0	0	1	0	0	1	0	0	0	0	0	1	0	0	0	1	0	0	1	1	0	1	0	1	1	1	0	0	0	1	1	0	1
chrIV	1267989	1268647	1	0	1	1	1	0	1	0	1	0	1	1	0	0	0	0	1	0	0	1	0	0	0	0	0	1	0	0	0	1	0	0	1	1	0	1	0	1	1	1	0	0	0	1	1	0	1
chrIV	1271701	1277282	1	0	1	1	1	0	1	0	1	0	1	1	0	0	0	0	1	0	0	1	0	0	0	0	0	1	0	0	0	1	0	0	1	1	0	1	0	1	1	1	0	0	0	1	1	0	1
chrIV	1278407	1278481	1	0	1	1	1	0	1	0	1	0	1	1	0	0	0	0	1	0	0	1	0	0	0	0	0	1	0	0	0	1	0	0	1	1	0	1	0	1	1	1	0	0	0	1	1	0	1
chrIV	1279912	1286166	1	0	1	0	1	0	1	0	1	0	1	1	0	0	0	0	1	0	0	1	0	0	0	0	0	1	0	0	0	1	0	0	1	1	0	1	0	1	1	1	0	0	0	1	1	0	1
chrIV	1290073	1290073	1	0	1	0	1	0	1	0	1	0	1	1	0	0	0	0	1	0	0	1	0	0	0	0	0	1	0	0	0	1	0	0	1	1	0	1	1	1	1	1	0	0	1	1	1	0	1
chrIV	1291435	1292515	1	0	1	0	1	0	1	0	1	0	1	1	0	0	0	0	1	0	0	1	0	0	0	0	0	1	0	0	0	1	0	0	1	1	0	1	1	1	1	1	0	0	1	1	1	0	1
chrIV	1296240	1296240	1	1	1	0	1	0	1	0	1	0	1	0	0	0	0	1	1	0	0	1	0	0	0	0	0	1	0	0	0	1	0	0	1	1	0	1	1	1	1	1	0	1	1	1	1	0	0
chrIV	1298073	1298073	1	1	1	0	1	0	1	0	1	0	1	0	0	0	0	1	1	0	0	1	0	0	1	0	0	1	0	0	0	1	0	0	1	1	0	1	1	1	1	1	0	1	1	1	1	0	0
chrIV	1302530	1302530	1	1	1	0	1	0	1	0	1	0	1	0	0	0	0	1	1	1	0	1	0	0	1	0	0	1	0	0	0	1	0	0	1	1	0	1	1	1	1	1	0	1	1	1	1	0	0
chrIV	1309620	1312702	1	1	1	0	1	0	1	0	0	0	1	0	0	0	0	1	1	1	0	1	0	1	1	0	0	1	0	0	0	1	0	0	1	1	0	1	1	1	1	1	0	1	1	1	1	0	0
chrIV	1316641	1317259	1	1	1	0	1	0	1	0	0	0	1	0	0	0	0	1	1	1	0	1	0	1	1	0	0	1	0	0	0	1	0	0	1	1	0	1	1	1	1	1	0	1	1	1	1	0	0
chrIV	1317903	1318378	1	1	1	0	1	0	1	0	0	0	1	0	0	0	0	1	1	1	0	1	0	1	1	0	0	1	0	0	0	1	0	0	1	1	0	1	1	1	1	1	0	1	1	1	1	0	0
chrIV	1318845	1318845	1	1	1	0	1	0	1	0	0	0	1	0	0	0	0	1	1	1	0	1	0	1	1	0	0	1	0	0	1	1	0	0	1	1	0	1	1	1	1	1	0	1	1	1	1	0	0
chrIV	1320900	1320900	1	1	1	1	1	0	1	0	0	0	1	0	1	0	0	1	1	1	0	1	0	1	1	0	0	1	0	0	1	1	0	0	1	1	0	1	1	1	1	1	0	1	1	1	1	0	0
chrIV	1321563	1323775	1	1	1	1	1	0	1	0	0	0	1	0	1	0	0	1	1	1	0	1	0	1	1	0	0	1	0	0	1	1	0	0	1	1	0	1	1	1	1	1	0	1	1	1	1	0	0
chrIV	1331502	1333527	1	1	1	1	0	0	1	0	0	0	1	0	1	0	0	1	1	1	0	1	0	1	1	0	0	1	0	0	1	1	0	0	1	1	0	1	1	1	1	1	0	1	1	1	1	0	0
chrIV	1335398	1335398	1	1	1	1	1	0	1	0	0	0	1	0	1	0	0	1	1	1	0	1	0	1	1	0	0	1	0	0	1	1	0	0	1	1	0	1	1	0	1	1	0	1	1	1	1	0	0
chrIV	1337043	1337715	1	0	1	1	1	0	1	0	0	0	1	0	1	0	0	1	1	1	0	1	0	1	1	0	0	1	0	0	1	1	0	0	1	1	0	1	1	0	1	1	0	1	1	1	0	0	0
chrIV	1338262	1338321	1	0	1	1	1	0	1	0	0	0	1	0	1	0	0	1	1	1	0	1	0	1	1	0	0	1	0	0	1	1	0	0	1	1	0	1	1	0	1	1	0	1	1	1	1	0	0
chrIV	1338585	1338585	1	0	1	1	1	0	1	0	0	0	1	0	1	0	0	1	1	1	0	1	0	1	1	1	0	1	0	0	1	1	0	0	1	1	0	1	1	0	1	1	0	1	1	1	1	0	0
chrIV	1341095	1345664	1	0	1	1	1	0	1	0	0	0	1	0	1	0	0	1	1	1	0	1	0	1	1	1	0	1	0	0	1	1	0	0	1	1	0	1	1	0	1	1	0	1	1	1	1	0	0
chrIV	1346089	1346336	1	0	1	1	1	0	1	0	0	0	1	0	1	0	0	1	1	1	0	1	0	1	1	1	0	1	0	0	1	1	0	0	1	1	0	1	1	0	1	1	0	1	1	1	1	0	0
chrIV	1347437	1347437	1	0	1	1	1	0	1	0	0	0	1	0	1	0	0	1	1	1	0	1	0	1	1	1	0	1	0	0	1	1	0	0	1	1	0	1	1	0	1	1	0	1	1	1	1	0	0
chrIV	1349687	1354715	1	0	1	1	1	0	1	0	0	0	1	0	1	0	0	1	1	1	0	1	0	1	1	1	0	1	0	0	1	1	0	0	1	1	0	1	1	0	1	1	0	1	1	1	1	0	0
chrIV	1357207	1357207	1	0	1	1	1	0	1	0	0	0	1	0	1	0	0	1	1	1	0	1	0	1	1	1	0	1	1	0	1	1	0	0	1	1	0	1	1	0	1	1	0	1	1	1	1	0	0
chrIV	1357789	1368022	1	0	1	1	1	0	1	0	0	0	1	0	1	0	0	1	1	1	0	1	0	1	1	1	0	1	1	0	1	1	0	0	1	1	0	1	1	0	1	1	0	1	1	1	1	0	0
chrIV	1366750	1368624	1	0	1	1	1	0	1	0	0	0	1	0	1	0	0	1	1	1	0	1	0	0	1	1	0	1	1	0	1	1	0	0	1	1	0	1	1	0	1	1	0	1	1	1	1	0	0
chrIV	1372422	1381394	1	0	1	1	1	0	1	0	0	0	1	0	1	0	0	1	1	1	0	1	0	1	1	1	0	1	1	0	1	1	0	0	1	1	0	1	1	0	1	1	0	1	1	1	1	0	0
chrIV	1385256	1394087	1	0	0	1	1	0	1	0	0	0	1	0	1	0	0	1	1	0	0	1	0	1	1	1	0	1	1	0	1	1	1	0	1	1	0	1	1	0	1	1	0	1	1	0	1	0	0
chrIV	1398006	1400971	1	0	0	1	1	0	1	0	0	0	1	0	1	0	0	1	1	0	0	1	0	1	1	1	0	1	1	0	1	1	1	0	1	1	0	1	1	0	1	1	0	1	1	0	0	0	0
chrIV	1401828	1401828	1	0	0	1	1	0	1	0	0	0	1	0	1	0	0	1	1	0	0	1	0	1	1	1	0	1	1	0	1	1	1	0	1	1	0	1	1	0	1	1	0	1	1	0	0	0	0
chrIV	1402695	1403147	1	0	0	1	0	0	1	0	0	0	1	0	1	0	0	1	1	0	0	1	0	1	1	1	0	1	1	0	1	1	1	0	1	1	0	1	1	0	1	1	0	1	1	0	0	0	0
chrIV	1403491	1403792	1	0	0	1	1	0	1	0	0	0	1	0	1	0	0	1	1	0	0	1	0	1	1	1	0	1	1	0	1	1	1	0	1	1	0	1	1	0	1	1	0	1	1	0	0	0	0
chrIV	1404745	1411737	1	0	0	1	1	0	1	0	0	0	1	0	1	0	0	1	1	0	0	1	0	1	1	1	0	1	1	0	1	1	1	0	1	1	0	1	1	0	1	1	0	1	1	0	0	0	0
chrIV	1408589	1409847	1	0	0	1	1	0	1	0	0	0	1	0	1	0	0	1	1	0	0	1	0	1	1	1	0	1	1	0	1	1	1	0	1	1	0	1	1	0	1	1	0	1	1	0	0	0	0
chrIV	1411853	1411853	1	0	0	0	1	0	1	0	0	0	1	0	1	0	0	1	1	0	0	1	0	1	1	1	0	1	1	0	1	1	1	0	1	1	0	1	1	0	1	1	0	1	1	0	0	0	0
chrIV	1412444	1416431	1	0	0	0	1	0	1	0	0	0	1	0	1	0	0	1	1	0	0	1	0	1	1	1	0	1	1	0	1	1	1	0	1	1	0	1	1	0	1	1	0	1	1	0	0	0	0
chrIV	1416716	1416716	1	0	0	0	1	0	1	0	0	0	0	0	1	0	0	1	1	0	0	1	0	1	1	1	0	1	1	0	1	1	1	0	1	1	0	1	1	0	1	1	0	1	1	0	0	0	0
chrIV	1417489	1417509	1	0	0	0	1	0	1	0	0	0	0	0	1	0	0	1	1	0	0	1	0	1	1	1	0	1	1	0	1	1	1	0	1	1	0	1	1	0	1	1	0	1	1	0	0	0	0
chrIV	1417646	1417646	1	0	0	0	1	0	1	0	0	0	0	0	1	0	0	1	1	0	0	1	0	1	1	1	0	1	1	0	1	1	1	0	1	1	0	1	1	0	1	1	0	1	1	0	0	0	0
chrIV	1417872	1418662	1	0	0	0	1	0	1	0	0	0	1	0	1	0	0	1	1	0	0	1	0	1	1	1	0	1	1	0	1	1	1	0	1	1	0	1	1	0	1	1	0	1	1	0	0	0	0
chrIV	1420155	1420155	1	0	0	0	1	0	1	0	0	0	1	0	1	0	0	1	1	0	0	1	0	1	1	1	0	1	1	0	1	1	1	0	1	1	0	1	1	0	1	1	0	1	1	0	0	0	0
chrIV	1425361	1432812	0	0	0	0	1	1	1	0	0	0	1	0	1	0	1	1	1	0	0	1	0	1	1	0	0	0	1	1	1	1	1	0	1	1	0	1	1	0	1	1	0	0	1	0	0	0	0
chrIV	1435743	1435743	0	0	0	0	1	1	1	0	0	0	1	0	1	0	1	1	1	0	0	1	0	1	1	0	0	0	1	1	1	1	1	0	1	1	0	1	1	0	1	0	0	0	0	0	0	0	0
chrIV	1440118	1446136	0	0	0	0	1	1	1	0	0	0	1	0	0	0	1	1	1	0	0	1	0	1	1	0	0	0	1	1	1	1	1	0	1	1	0	1	1	0	1	0	0	0	0	0	0	0	0
chrIV	1446425	1448600	0	0	0	0	1	1	1	0	0	0	1	0	0	0	1	1	1	0	0	1	0	1	1	0	0	0	1	1	1	1	1	0	1	1	0	1	1	0	1	0	0	0	0	0	0	0	0
chrIV	1448987	1452434	0	0	0	0	1	1	1	0	0	0	1	1	0	0	1	1	1	0	0	1	0	1	1	0	0	0	1	1	1	1	1	0	1	1	0	1	1	0	1	0	0	0	0	0	0	0	0
chrIV	1452539	1459840	0	0	0	1	1	1	1	0	0	0	1	1	0	0	1	1	1	0	0	1	0	1	1	0	0	0	1	1	1	1	1	0	1	1	0	1	1	0	1	0	0	0	0	0	0	0	0
chrIV	1456713	1459382	0	0	0	1	1	1	1	0	0	0	1	1	0	0	1	1	1	0	0	1	0	1	1	0	0	0	1	1	1	1	1	0	1	1	0	1	1	0	1	0	0	0	0	0	0	0	0
chrIV	1460367	1460585	0	0	0	1	1	1	1	0	0	0	1	1	0	0	1	1	1	0	0	1	0	1	1	0	0	0	1	1	1	1	1	0	1	1	0	1	1	0	1	0	0	0	0	0	0	0	0
chrIV	1460694	1462865	0	0	0	1	1	1	1	0	0	0	1	1	0	0	1	1	1	0	0	1	0	1	1	0	0	0	1	1	1	1	1	0	1	1	0	1	1	0	1	0	0	0	0	0	0	0	0
chrIV	1463461	1465643	0	0	0	1	1	1	1	0	0	0	1	1	0	0	1	1	1	0	0	1	0	1	1	0	0	0	1	1	1	1	1	0	1	1	0	1	1	0	1	0	0	0	0	0	0	0	0
chrIV	1466338	1469510	0	0	0	1	1	1	1	0	0	0	1	1	0	0	1	1	1	0	0	1	0	1	1	0	0	0	1	1	1	1	1	0	1	1	0	1	1	0	1	0	0	0	0	0	0	0	0
chrIV	1469751	1472336	0	0	0	1	1	1	1	0	0	0	1	1	0	0	1	1	1	0	0	1	0	1	1	0	0	0	1	1	1	1	1	0	1	1	0	1	1	0	1	0	0	0	0	0	0	0	0
chrIV	1472661	1474141	0	0	0	1	1	1	1	0	0	0	1	1	0	0	1	1	1	0	0	1	0	1	1	0	0	0	1	1	1	1	1	0	1	1	0	1	1	0	1	0	0	0	0	0	0	0	0
chrIV	1474394	1475397	0	0	0	1	1	1	1	0	0	0	1	1	0	0	1	1	1	0	0	1	0	1	1	0	0	0	1	1	1	1	1	0	1	1	0	1	1	0	1	0	0	0	0	0	0	0	0
chrIV	1475645	1475652	0	0	0	1	1	0	1	0	0	0	1	1	0	0	1	1	1	0	0	1	0	1	1	0	0	0	1	1	1	1	1	0	1	1	0	1	1	0	1	0	0	0	0	0	0	0	0
chrIV	1476051	1476051	0	0	1	1	1	0	1	0	0	0	1	1	0	0	1	1	1	0	0	1	1	1	1	0	0	0	1	1	1	1	1	0	1	1	0	1	1	0	1	0	0	0	0	0	0	0	0
chrIV	1477505	1477505	0	0	1	1	1	0	1	0	0	0	1	1	0	0	1	1	1	0	0	1	1	1	1	0	1	0	1	0	0	1	1	0	1	1	0	1	1	0	1	0	0	0	0	0	0	0	0
chrIV	1479403	1479537	0	0	0	1	1	0	1	0	0	0	1	1	0	0	1	1	1	0	0	1	1	1	1	0	1	0	1	1	0	1	1	0	1	1	0	1	1	0	1	0	0	0	0	0	0	0	0
chrIV	1485724	1489717	0	0	0	1	1	0	1	0	0	0	1	1	0	0	1	1	1	0	0	1	1	1	1	0	1	0	1	0	0	1	1	0	1	1	0	1	1	0	1	0	0	0	0	0	0	0	0
chrIV	1490594	1490862	0	0	0	1	1	0	1	0	0	0	1	1	0	0	1	1	1	0	0	1	1	0	1	0	1	0	1	0	0	1	1	0	1	1	0	1	1	0	1	0	0	0	0	0	1	0	0
chrIV	1491114	1492309	0	0	0	1	1	0	1	0	0	0	1	1	0	0	1	1	1	0	0	1	1	0	1	0	1	0	1	0	0	1	1	0	1	1	0	1	1	0	1	0	0	0	0	0	1	0	0
chrIV	1492576	1494869	0	0	0	1	1	0	1	0	0	0	1	1	0	0	1	1	1	0	0	1	1	0	1	0	1	0	1	0	0	1	1	0	1	1	0	1	1	0	1	0	0	0	0	0	1	0	0
chrIV	1495218	1495512	0	0	0	1	0	0	1	0	0	0	1	1	0	0	1	1	1	0	0	1	1	0	1	0	1	0	1	0	0	1	1	0	1	1	0	1	1	0	1	0	0	0	0	0	1	0	0
chrIV	1495550	1495814	0	0	0	1	0	0	1	0	0	0	1	1	0	0	1	1	1	0	0	1	1	0	1	0	1	0	1	0	0	1	1	0	1	1	0	1	1	0	1	0	0	0	0	0	1	0	0
chrIV	1496034	1498969	0	0	0	1	0	0	1	0	0	0	1	1	0	0	1	1	1	0	0	1	1	0	1	0	1	0	1	0	0	0	1	0	1	1	0	1	1	0	1	0	0	0	0	0	1	0	0
chrIV	1496691	1497214	0	0	0	1	0	0	1	0	0	0	1	1	0	0	1	1	1	0	0	1	1	0	1	0	1	0	1	0	0	0	1	1	1	1	0	1	1	0	1	0	0	0	0	0	1	0	0
chrIV	1499290	1500134	0	0	0	1	1	0	1	0	0	0	1	1	0	0	1	1	1	0	0	1	1	0	1	0	1	0	1	0	0	0	1	1	1	1	1	1	1	0	1	0	0	0	0	0	1	0	0
chrIV	1500945	1505138	0	0	0	1	1	0	1	0	0	0	0	1	0	0	1	1	1	0	0	1	1	0	1	0	1	0	1	0	0	0	1	1	1	1	1	1	1	0	1	0	0	0	0	0	1	0	0
chrIV	1501879	1501879	0	0	0	1	1	0	1	0	0	0	0	1	0	0	1	1	1	0	0	1	1	0	1	0	1	0	1	0	0	0	1	1	1	1	1	1	1	0	1	0	0	0	0	0	1	0	0
chrIV	1505243	1510214	0	0	0	1	1	0	1	0	0	0	0	1	0	0	1	0	1	0	0	1	1	0	1	0	1	0	1	0	0	0	1	1	1	1	1	1	1	0	1	0	0	0	0	0	1	0	0
chrIV	1510882	1521711	0	0	0	1	1	0	1	0	0	0	0	1	0	0	1	0	1	0	0	1	1	0	1	0	1	0	1	0	0	0	1	1	1	1	1	1	1	0	1	0	0	0	0	0	1	0	0
chrIV	1518334	1518694	0	0	0	1	1	1	1	0	0	0	0	1	0	0	1	0	1	0	0	1	1	0	1	0	1	0	1	0	0	0	1	1	1	1	1	1	1	0	1	0	0	0	0	0	1	0	0
chrIX	20548	20548	0	1	0	1	0	1	1	1	1	0	0	1	1	1	1	1	1	0	1	1	0	1	1	1	1	1	1	1	1	1	1	0	0	1	1	0	1	0	1	1	1	1	1	0	0	1	1
chrIX	25066	25376	0	1	0	1	0	1	1	1	0	0	0	1	1	1	1	1	1	0	1	1	0	1	1	1	1	1	1	1	1	1	1	0	0	1	1	0	1	0	1	1	1	1	1	0	0	0	1
chrIX	25765	31312	0	1	0	1	0	1	1	1	0	0	0	1	1	1	1	1	1	0	1	1	0	1	1	1	1	1	1	1	1	1	1	0	0	1	1	0	1	0	1	1	1	1	1	0	0	0	1
chrIX	32147	32483	0	1	0	1	0	1	1	1	0	0	1	1	1	1	1	1	1	0	1	1	0	1	1	1	1	1	1	1	1	1	1	0	0	1	1	0	1	0	1	1	1	1	1	0	0	0	1
chrIX	33702	34088	0	1	0	1	0	1	1	1	0	0	1	1	1	1	1	1	1	0	1	1	0	1	1	1	1	1	1	1	1	1	1	0	0	1	1	0	1	0	1	1	1	1	1	0	0	0	1
chrIX	34809	36609	0	1	0	1	0	1	1	1	0	0	1	1	1	1	1	1	1	0	1	1	0	1	1	1	1	1	1	1	1	1	1	0	0	1	1	0	1	0	1	1	1	1	1	0	0	0	1
chrIX	37634	38929	0	1	0	1	0	1	1	1	0	0	1	1	1	1	1	1	1	0	1	1	0	1	1	1	1	1	1	1	1	1	0	0	0	1	1	0	1	0	1	1	1	1	1	0	0	0	1
chrIX	39470	40190	0	1	0	1	0	1	1	1	0	0	1	1	1	1	1	1	1	0	1	1	0	1	1	1	1	1	1	1	1	1	0	0	0	1	1	0	1	0	1	1	1	1	1	0	0	0	1
chrIX	40512	40512	0	1	0	1	0	1	1	1	0	0	1	1	1	1	1	1	1	0	1	1	0	1	1	1	1	1	1	1	1	1	0	0	0	1	1	0	1	0	1	1	1	1	1	0	0	0	1
chrIX	40928	42365	0	1	0	1	0	1	1	1	0	0	1	1	1	1	1	1	1	0	1	1	0	1	1	1	1	1	1	1	1	1	0	0	0	1	1	0	1	0	1	0	1	1	1	0	0	0	1
chrIX	42679	43753	0	1	0	1	0	1	1	1	0	0	1	1	1	1	1	1	1	0	1	1	0	1	1	1	1	1	1	1	1	1	0	0	0	1	1	0	1	0	1	0	1	1	0	0	0	0	1
chrIX	44632	45859	0	1	0	1	0	1	1	1	0	0	1	1	1	1	1	1	1	0	1	1	0	1	1	1	1	1	1	1	1	1	0	0	0	1	1	0	1	0	1	0	1	1	0	0	0	0	1
chrIX	45705	45705	0	1	0	1	0	1	1	1	0	0	1	1	1	1	1	1	1	0	1	1	0	1	1	1	1	1	1	1	1	1	0	0	0	1	1	0	1	0	1	0	1	1	0	0	0	0	1
chrIX	46556	46556	0	1	0	1	0	1	1	1	0	0	1	1	1	1	1	1	1	0	1	1	0	1	1	1	1	1	1	1	1	1	0	0	0	1	1	0	1	0	1	0	1	1	0	0	0	0	1
chrIX	46692	47766	0	1	0	1	0	1	1	1	0	0	1	1	1	1	1	1	1	0	1	1	0	1	1	1	1	1	1	1	1	1	0	0	0	1	1	0	1	0	1	0	1	1	0	0	0	0	1
chrIX	47916	47931	0	1	0	1	0	1	1	1	0	0	1	1	1	1	1	1	1	0	1	1	0	1	1	1	1	1	1	1	1	1	0	0	0	1	1	0	1	0	1	0	1	1	0	0	0	0	1
chrIX	48626	49801	0	1	0	1	0	1	1	1	0	0	1	1	1	1	1	1	1	0	1	1	0	1	1	1	1	1	1	1	1	1	0	0	0	1	1	0	1	0	1	0	1	1	0	0	0	0	1
chrIX	50388	50388	0	1	1	1	0	1	1	0	0	0	1	1	1	1	1	1	1	0	1	1	0	1	1	1	1	1	1	1	1	1	0	0	0	1	1	0	1	0	1	0	1	1	0	0	0	0	1
chrIX	51147	51375	0	1	1	1	0	1	1	1	0	0	1	1	1	1	1	1	1	0	1	1	0	1	1	1	1	1	1	1	1	1	0	0	0	1	1	0	1	0	1	0	1	1	0	0	0	0	1
chrIX	51500	51897	0	1	1	1	0	1	1	1	0	0	1	1	1	1	1	1	1	0	1	1	0	1	1	1	1	1	1	1	1	1	0	0	0	1	1	0	1	0	1	0	1	1	0	0	0	0	1
chrIX	52260	52260	0	1	1	1	0	1	1	1	0	0	1	1	1	1	1	1	1	0	1	1	0	1	1	1	1	1	1	1	1	1	0	0	0	1	1	0	1	0	1	0	1	1	0	0	0	0	1
chrIX	52905	53010	0	1	1	1	1	1	1	1	0	0	1	1	1	1	1	1	1	0	1	1	0	1	1	1	1	1	1	1	1	1	0	0	0	1	1	0	1	0	1	0	1	1	0	0	0	0	1
chrIX	53091	53103	0	1	1	1	1	1	1	1	0	0	1	1	1	1	1	1	1	0	1	1	0	1	1	1	1	1	1	1	1	1	0	0	0	1	1	0	1	0	1	0	1	1	0	0	0	0	1
chrIX	53238	53238	0	1	1	1	0	1	1	1	0	0	1	1	1	0	1	1	1	0	1	1	0	1	1	1	1	1	1	1	1	1	0	0	0	1	1	0	1	0	1	0	1	1	0	0	0	0	1
chrIX	53484	53484	0	1	1	1	0	1	1	1	0	1	1	1	1	0	1	1	1	0	1	1	0	1	1	1	1	1	1	1	1	1	0	0	1	1	1	0	1	0	0	0	1	1	0	0	0	0	1
chrIX	53965	53965	1	0	1	1	0	1	1	1	0	1	1	1	1	0	1	1	1	0	1	1	0	1	1	1	1	1	1	1	1	1	0	0	0	1	1	0	1	0	0	0	1	1	0	0	0	0	1
chrIX	54404	54404	1	0	1	1	0	1	1	1	0	1	1	1	1	0	0	1	1	0	1	1	0	1	0	1	1	1	1	1	1	1	0	0	0	1	1	0	1	0	0	0	1	1	0	0	0	0	1
chrIX	54480	54551	1	0	1	1	0	1	1	1	0	1	1	1	1	0	0	1	1	0	1	1	1	1	0	1	1	1	1	1	1	1	0	0	0	1	1	0	1	0	0	0	1	1	0	0	0	0	1
chrIX	55251	55461	0	1	1	1	0	1	1	1	1	0	0	1	1	0	0	1	1	0	1	1	1	1	0	1	1	1	1	1	0	1	0	0	0	1	1	0	1	0	0	0	1	1	0	0	0	0	1
chrIX	55428	55428	0	1	1	1	0	1	1	1	1	0	0	1	1	0	0	1	1	0	1	1	1	1	0	1	1	1	1	1	0	1	0	0	0	0	1	0	1	0	0	0	1	1	0	0	0	0	1
chrIX	55663	56028	0	1	1	1	0	1	1	1	1	0	0	1	1	0	0	1	1	0	1	1	1	1	1	1	1	1	1	1	0	1	0	0	0	0	1	0	1	0	0	0	1	1	0	0	0	0	1
chrIX	57063	57153	0	1	1	1	0	1	1	1	1	0	0	1	1	1	0	1	1	0	1	1	1	1	1	1	1	1	1	1	0	1	1	0	0	0	1	0	1	0	0	0	1	1	0	0	0	0	1
chrIX	57578	59639	0	1	1	1	0	1	1	1	1	0	0	1	1	1	0	1	1	0	1	1	1	1	1	1	1	1	1	1	0	1	1	0	0	0	1	0	1	0	0	0	1	1	0	0	0	0	1
chrIX	59981	79996	0	1	1	1	0	1	1	1	1	0	0	1	1	1	0	0	1	0	1	1	1	1	1	1	1	1	1	1	0	1	1	0	0	0	1	0	1	0	0	0	1	1	0	0	0	0	1
chrIX	80696	84138	0	1	1	1	0	1	1	1	1	0	0	1	1	1	0	0	1	0	1	1	1	1	1	1	1	1	1	1	0	1	1	0	0	0	1	0	1	0	0	0	1	1	0	0	0	0	1
chrIX	84696	88448	0	1	1	1	0	1	1	1	1	0	0	1	1	1	0	0	1	0	1	1	1	1	1	1	1	1	1	1	0	1	1	0	0	0	1	0	1	0	0	0	1	1	0	0	0	0	1
chrIX	90515	92420	0	1	1	1	0	1	1	1	1	0	0	1	1	1	0	0	1	0	1	0	1	1	1	1	1	1	1	1	0	1	1	0	0	0	1	0	1	0	0	0	1	1	0	0	0	0	1
chrIX	94563	95590	0	1	1	1	0	1	1	1	1	0	0	1	1	1	0	0	1	0	1	0	1	1	1	1	1	1	0	1	0	1	1	0	0	0	1	0	1	0	0	0	1	1	0	0	0	0	1
chrIX	97661	97730	0	1	1	1	0	1	1	1	1	0	0	1	1	1	0	0	1	0	1	0	1	1	1	1	1	1	0	1	1	1	1	0	0	0	1	0	1	0	0	0	1	1	0	0	0	0	1
chrIX	98050	100355	0	1	1	1	0	1	1	1	1	0	0	1	1	1	0	0	1	0	1	0	1	1	1	1	1	1	0	1	1	1	1	0	0	0	1	0	1	0	0	0	1	1	0	0	0	0	1
chrIX	101006	101030	0	1	1	1	0	1	1	1	1	0	0	1	1	1	0	0	1	0	1	0	1	1	1	1	1	1	0	1	1	1	1	0	0	0	1	0	1	0	0	0	1	1	0	0	0	0	1
chrIX	101270	102011	0	1	1	1	0	1	1	1	1	0	0	1	1	1	0	0	1	0	1	0	1	1	1	1	1	1	0	1	1	1	1	0	0	0	1	0	1	0	0	0	1	1	0	0	0	0	1
chrIX	102974	112032	0	1	1	1	0	1	1	1	1	0	0	1	1	1	0	0	1	0	1	0	1	1	1	1	1	1	0	1	1	1	1	0	0	0	1	0	1	0	0	0	1	1	0	0	0	0	1
chrIX	112854	127749	0	1	1	1	0	1	1	1	1	0	0	1	1	1	0	0	1	0	1	0	1	1	1	0	1	1	0	1	1	1	1	0	0	0	1	0	1	0	0	0	1	1	0	0	0	0	1
chrIX	127774	137742	0	1	1	1	0	1	1	1	1	0	0	1	1	1	0	0	1	0	1	0	1	1	1	0	1	1	0	1	1	1	1	0	0	0	1	0	1	0	0	0	1	1	0	0	0	0	1
chrIX	129784	130876	0	1	1	1	0	1	1	1	1	0	0	1	1	1	0	0	1	0	1	0	1	1	1	0	1	1	0	1	1	1	1	0	0	0	1	0	1	0	0	0	1	1	0	0	0	0	1
chrIX	141013	141321	0	1	1	1	0	1	1	1	1	0	0	1	1	1	0	0	1	0	1	0	1	1	1	0	1	1	0	1	1	1	1	1	0	0	1	0	1	0	0	0	0	1	0	0	0	0	1
chrIX	142906	143302	0	1	1	1	0	1	1	1	1	0	0	1	1	1	0	0	1	0	1	0	1	1	1	0	1	1	0	1	1	1	1	1	0	1	1	0	1	0	0	0	0	0	0	0	0	0	1
chrIX	144699	147523	0	1	1	1	0	1	1	1	1	0	0	1	1	1	0	0	1	0	1	0	1	1	1	0	1	1	0	1	1	1	1	1	0	1	1	0	1	0	0	0	0	0	0	0	0	0	1
chrIX	148596	148596	0	1	1	1	0	1	1	1	1	0	0	1	1	1	0	0	1	0	1	0	1	1	1	0	1	1	0	1	1	1	0	1	0	1	1	0	1	0	0	0	0	0	0	0	0	0	1
chrIX	149536	149978	0	1	1	1	0	1	1	1	1	1	0	1	1	1	0	0	1	0	1	0	1	1	1	0	1	1	0	1	1	1	1	1	0	1	1	0	1	0	0	0	0	0	0	0	0	0	1
chrIX	151731	151788	0	1	1	1	0	1	1	1	1	1	0	1	1	1	0	0	1	0	1	0	1	1	1	0	1	1	0	1	1	1	1	1	0	1	1	0	1	0	0	0	0	0	0	0	0	0	1
chrIX	153463	153463	0	1	1	1	0	1	1	1	1	1	0	1	1	1	0	0	1	0	1	0	1	1	1	0	1	1	0	1	1	1	1	1	0	1	1	0	1	0	0	0	0	0	0	0	0	0	1
chrIX	153725	155792	0	1	1	1	0	1	1	1	1	1	0	1	1	1	0	0	1	0	1	0	1	1	1	0	1	1	0	1	1	1	1	1	0	1	1	0	1	0	0	0	0	0	0	0	0	0	1
chrIX	157808	157808	0	1	1	1	0	1	1	1	1	1	0	1	1	1	0	0	1	0	1	0	1	1	1	0	1	1	0	1	1	1	1	1	0	1	1	0	1	0	0	0	0	0	0	0	0	0	1
chrIX	158904	158904	0	1	1	1	0	1	1	1	1	1	0	1	1	1	0	0	1	0	1	0	1	1	1	0	1	1	1	1	1	1	1	1	0	1	1	0	1	0	0	0	0	0	0	0	0	0	0
chrIX	160170	160170	0	1	1	1	0	1	1	1	1	1	0	1	1	1	0	0	1	0	1	0	1	1	1	0	1	1	1	1	1	1	1	1	1	1	1	0	1	0	0	0	0	0	0	0	0	0	0
chrIX	161738	161738	0	1	1	1	0	1	1	1	1	1	0	1	1	1	0	0	1	0	1	0	1	1	1	0	1	1	1	1	1	1	1	1	1	1	1	0	1	0	0	0	0	0	0	0	0	0	0
chrIX	163793	165039	0	1	1	1	0	1	1	1	1	1	0	1	1	1	0	0	1	0	1	0	1	1	1	0	1	1	1	1	1	1	1	1	1	1	1	0	1	0	0	0	0	0	0	0	0	0	0
chrIX	166532	166532	0	1	1	1	0	1	1	1	1	1	0	1	1	1	0	0	1	0	1	0	1	1	1	0	1	1	1	1	1	1	1	1	1	1	1	0	1	0	0	0	0	0	0	0	0	0	0
chrIX	172231	172231	0	0	1	1	0	1	1	1	1	1	0	1	1	1	0	0	1	1	1	1	1	1	0	0	1	1	1	1	1	1	1	1	1	1	1	0	1	0	1	0	0	0	1	0	0	0	0
chrIX	173151	173286	0	0	1	1	0	1	1	1	1	1	0	1	1	1	0	0	1	1	1	1	1	1	0	0	1	1	1	1	1	1	1	1	1	1	1	0	1	0	1	0	0	0	1	0	0	0	0
chrIX	175751	175960	0	0	1	1	0	1	1	1	1	1	1	1	1	1	0	0	1	1	1	1	1	1	0	0	1	1	1	1	1	1	1	1	1	1	1	0	1	0	1	0	0	0	1	0	0	0	0
chrIX	176421	176841	0	0	1	1	0	1	1	1	1	1	1	1	1	1	0	0	0	1	1	1	1	1	0	0	1	1	1	1	1	1	1	1	1	1	1	0	1	0	1	0	0	0	1	0	0	0	0
chrIX	179763	180009	0	0	1	1	0	0	1	1	1	1	1	1	1	1	0	0	1	1	1	1	1	1	1	0	1	1	1	1	1	1	1	1	1	1	1	0	1	0	1	0	0	0	1	0	0	0	0
chrIX	180792	181677	0	0	1	1	0	0	1	1	1	1	1	1	1	1	0	0	1	1	1	1	1	1	1	0	1	1	1	1	1	1	1	1	1	1	1	0	1	0	1	0	0	0	1	0	0	0	0
chrIX	182483	184053	0	0	1	1	0	0	1	1	1	1	1	1	1	1	0	0	1	1	1	1	1	1	1	0	1	1	1	1	1	1	0	1	1	1	1	0	1	0	1	0	0	0	1	0	0	0	0
chrIX	188608	192137	0	0	1	1	0	0	1	1	1	1	1	1	1	1	0	0	1	1	1	1	1	1	1	0	1	1	1	1	1	1	0	1	1	1	1	0	1	0	1	0	0	0	1	0	0	0	0
chrIX	192374	192753	0	0	1	1	0	0	1	1	1	1	1	1	1	1	0	0	1	1	1	1	1	1	1	0	1	1	1	1	1	1	0	1	1	1	1	0	1	0	1	0	0	0	1	0	0	0	0
chrIX	193744	193815	0	0	1	1	0	0	1	1	1	1	0	1	1	1	0	0	1	1	1	1	1	1	1	0	1	1	1	1	1	1	0	1	1	1	1	0	1	0	1	0	0	0	1	0	0	0	0
chrIX	194026	194587	0	0	1	1	0	0	1	1	1	1	0	1	1	1	0	0	1	1	1	1	1	1	1	0	1	1	1	1	1	1	0	1	1	1	1	0	1	0	1	0	0	0	1	0	0	0	0
chrIX	194686	204609	0	0	1	1	0	0	1	1	1	1	0	1	1	1	0	0	1	1	1	1	1	1	1	0	1	1	1	1	1	1	0	1	1	1	1	0	1	0	1	0	0	0	1	0	0	0	0
chrIX	211064	212552	0	0	1	1	0	0	1	1	1	1	0	1	1	1	0	0	1	1	1	1	1	1	1	0	1	1	1	1	1	1	0	1	1	1	1	0	1	0	1	0	0	0	1	0	1	0	0
chrIX	213122	213299	0	0	1	1	0	0	1	1	1	1	0	1	1	1	0	0	1	1	1	1	1	1	1	0	1	1	1	1	1	1	0	1	1	1	1	0	1	0	1	0	0	0	1	1	1	0	0
chrIX	213605	219192	0	0	1	1	0	0	1	1	1	1	0	1	1	1	0	0	1	1	1	0	1	1	1	0	1	1	1	1	1	1	0	1	1	1	1	0	1	0	1	0	0	0	1	1	1	0	0
chrIX	222311	233049	0	0	1	1	0	0	1	1	1	1	0	1	1	1	0	0	1	1	1	0	1	1	1	0	1	1	1	1	1	1	0	1	1	1	1	0	1	0	1	0	0	0	1	1	1	0	0
chrIX	238349	239129	0	0	1	1	0	0	1	1	1	1	0	1	1	1	0	0	1	1	1	0	1	1	1	0	1	1	NA	1	1	1	0	1	1	1	1	0	1	0	1	0	0	0	1	1	1	0	0
chrIX	242419	242543	0	0	1	1	0	0	1	1	1	1	0	1	1	1	0	0	1	1	1	0	1	1	1	0	1	1	1	1	1	1	0	1	1	1	1	0	1	0	1	0	0	0	1	1	1	0	0
chrIX	242713	246592	0	0	1	1	0	0	1	1	1	1	0	1	1	1	0	0	1	1	1	0	1	1	1	0	1	1	1	1	1	1	0	1	1	1	1	0	1	0	1	0	0	0	1	1	1	0	0
chrIX	246643	246729	0	0	1	1	0	0	1	1	1	1	0	1	1	1	0	0	1	1	1	0	1	1	1	0	1	1	1	1	1	1	0	1	1	1	1	0	1	0	1	0	0	0	1	1	1	0	0
chrIX	246817	246958	0	0	1	1	0	0	1	1	1	1	0	1	1	1	0	0	1	1	1	0	1	1	1	0	1	1	1	0	1	1	0	1	1	1	1	0	1	0	1	0	0	0	1	1	1	0	0
chrIX	249795	249795	0	0	1	1	0	0	1	1	1	1	0	1	1	1	0	0	1	1	1	0	1	1	1	0	1	1	1	0	1	1	0	1	1	1	1	0	1	0	1	0	0	0	0	1	1	0	0
chrIX	250317	253488	0	0	1	1	0	0	1	1	1	1	0	1	1	1	0	0	1	1	1	0	1	1	1	0	1	1	1	1	1	1	0	1	1	1	1	0	1	0	1	0	0	0	0	1	1	0	0
chrIX	250668	251208	0	0	1	1	0	0	1	1	1	1	0	1	1	1	0	0	1	1	1	0	1	1	1	0	1	1	1	1	1	1	0	1	1	1	1	0	1	0	1	0	0	0	0	1	1	0	0
chrIX	255654	256094	0	0	1	1	0	0	1	1	1	1	0	1	1	1	0	0	1	1	1	0	1	1	1	0	1	1	1	1	1	1	0	1	1	1	1	0	0	0	1	0	0	0	0	1	1	0	0
chrIX	256304	258345	0	0	1	1	0	0	1	1	1	1	0	1	1	1	0	0	1	1	1	0	1	1	1	0	1	1	1	1	1	1	0	1	1	1	1	0	0	0	1	0	0	0	0	1	1	0	0
chrIX	258854	265793	0	0	1	1	0	0	1	1	1	1	0	1	1	1	0	0	1	1	1	0	1	1	1	0	1	1	1	1	1	1	0	1	1	1	1	0	1	0	1	0	0	0	0	1	1	0	0
chrIX	266567	266567	0	0	1	1	0	0	1	1	1	1	0	1	1	1	0	0	1	1	1	0	1	1	1	0	1	1	1	1	1	1	0	1	1	1	1	0	1	0	1	0	0	0	0	1	1	0	0
chrIX	266696	266720	0	0	1	1	0	0	1	1	1	1	0	1	1	0	0	0	1	1	1	0	1	1	1	0	1	1	1	1	1	1	0	1	1	1	1	0	1	0	1	0	0	0	0	1	1	0	0
chrIX	266933	266933	0	0	1	1	0	0	1	1	1	1	0	0	1	0	0	0	1	1	1	0	1	1	1	0	1	1	1	1	1	1	0	1	1	1	1	0	1	0	1	0	0	0	0	1	1	0	0
chrIX	267287	267785	0	0	1	1	0	0	1	1	1	1	0	0	1	0	0	0	1	1	1	0	1	1	1	0	1	1	1	1	1	1	0	1	1	1	1	0	1	0	1	0	0	0	0	1	1	0	0
chrIX	268690	268690	0	0	1	1	0	0	1	1	1	1	0	0	1	0	1	0	1	1	1	0	1	1	1	0	1	1	1	1	1	1	0	1	1	1	1	0	1	0	1	0	0	0	0	1	1	0	0
chrIX	269349	269349	0	0	1	1	0	0	1	1	1	1	0	0	1	0	1	0	1	1	1	0	1	1	1	0	1	1	1	1	1	1	0	1	1	1	1	0	1	0	1	0	0	0	0	1	1	0	0
chrIX	269523	269580	0	0	1	1	0	0	1	1	1	1	0	0	1	0	1	0	1	1	1	0	1	1	1	0	1	1	1	1	1	1	0	1	1	1	1	0	1	1	1	0	0	0	0	1	1	0	0
chrIX	269763	270588	0	0	1	0	0	0	1	1	1	1	0	0	1	0	1	0	1	1	1	1	1	1	1	0	1	1	1	1	1	0	0	1	1	1	1	0	1	1	1	0	0	0	0	1	1	0	0
chrIX	269793	269793	0	0	1	0	0	0	1	1	1	1	0	0	1	0	1	0	1	1	1	1	1	1	1	0	1	1	1	1	1	1	0	1	1	1	1	0	1	1	1	0	0	0	0	1	1	0	0
chrIX	271273	272006	0	0	1	0	0	0	1	1	1	1	0	0	1	0	1	0	1	1	1	1	1	1	1	0	1	1	1	1	1	0	0	1	1	1	1	0	1	1	1	0	0	0	0	1	1	0	0
chrIX	272078	273224	0	0	1	0	0	0	1	1	1	1	0	0	1	0	1	0	1	1	1	1	1	1	1	0	1	1	1	1	1	0	0	1	1	1	1	0	1	1	1	0	0	0	0	1	1	0	0
chrIX	273421	274516	0	0	1	0	0	0	1	1	1	1	0	0	1	0	1	0	1	1	1	1	1	1	1	0	1	1	1	1	1	0	0	1	1	1	1	0	1	1	1	0	0	0	0	1	1	0	0
chrIX	275112	276080	0	0	1	0	0	0	1	1	1	1	0	0	1	0	1	0	1	1	1	1	1	1	1	0	1	1	1	1	1	0	0	1	0	1	1	0	1	1	1	0	0	0	0	1	1	0	0
chrIX	276744	276744	0	0	1	0	0	0	1	1	1	1	0	0	1	0	1	0	1	1	1	1	1	1	1	0	1	1	1	1	1	0	0	1	0	1	1	0	1	1	1	0	0	0	0	1	1	0	0
chrIX	276932	276932	0	0	1	0	0	0	1	1	1	1	0	0	1	0	1	0	1	1	1	1	1	1	1	0	1	1	1	1	1	0	0	1	0	1	1	0	1	1	1	0	0	0	0	0	1	0	0
chrIX	277232	277347	0	0	1	0	0	0	1	1	1	1	0	0	1	0	1	0	1	1	1	1	1	1	1	0	1	1	1	1	1	0	0	1	1	1	1	0	1	1	1	0	0	0	0	0	1	0	0
chrIX	277526	280080	0	0	1	0	0	0	1	1	1	1	0	0	1	0	1	0	1	1	1	1	0	1	1	0	1	1	1	1	1	0	0	1	1	1	1	0	1	1	1	0	0	0	0	0	1	0	0
chrIX	280264	281969	0	0	1	0	0	0	0	1	1	1	0	0	1	0	1	0	1	1	1	1	0	1	1	0	1	1	1	1	1	0	0	1	1	1	1	0	1	1	1	0	0	0	0	0	1	0	0
chrIX	285554	286346	0	0	1	0	0	0	0	1	1	1	0	0	1	0	1	0	1	1	1	1	0	1	1	0	1	1	1	1	1	0	0	1	1	1	1	0	1	1	1	0	0	0	0	0	1	0	0
chrIX	288825	288825	0	0	1	0	0	0	0	1	1	1	0	0	1	0	1	0	1	1	1	1	0	1	1	0	1	1	1	1	1	0	0	1	1	1	1	0	1	1	1	0	0	0	0	0	1	0	0
chrIX	289513	289513	0	0	1	0	0	0	0	1	1	1	0	0	1	0	1	0	1	1	1	1	0	1	1	0	1	1	1	1	1	0	0	1	1	1	1	0	1	1	1	0	0	0	0	0	1	0	0
chrIX	294986	294986	0	0	1	0	0	0	0	1	1	0	0	0	1	0	1	0	1	1	1	1	0	1	1	0	1	1	1	1	1	0	0	1	1	1	1	0	1	1	1	0	0	0	0	0	1	0	0
chrIX	296453	296974	0	0	1	0	0	0	0	1	1	0	0	0	1	0	1	0	1	1	0	1	0	1	1	0	1	1	1	1	1	0	0	1	1	1	1	0	1	1	1	0	0	0	0	0	1	0	0
chrIX	298782	298782	0	0	1	0	0	0	0	1	1	0	0	0	1	0	1	0	1	1	0	1	0	1	1	0	1	1	1	1	1	0	0	1	1	1	1	0	0	1	1	0	0	0	0	0	1	0	0
chrIX	299767	299767	0	0	1	0	0	0	0	1	1	0	0	0	1	0	1	0	1	1	1	1	0	1	1	0	1	1	1	1	1	0	0	1	1	1	1	0	0	1	1	0	0	0	0	0	1	0	0
chrIX	300655	300655	0	0	1	0	0	0	0	1	1	0	0	0	1	0	1	0	1	1	0	1	0	1	1	0	1	1	1	1	1	0	0	1	1	1	1	0	0	1	1	0	0	0	0	0	1	0	0
chrIX	303589	306523	0	0	1	0	0	0	0	1	1	0	0	0	1	0	1	0	1	1	0	1	0	1	1	0	1	1	1	1	1	0	0	1	1	1	1	0	0	1	1	0	0	0	0	0	1	0	0
chrIX	308815	308908	0	0	1	0	0	0	0	1	1	0	1	0	1	0	1	0	1	1	0	1	0	1	1	1	1	1	1	1	1	0	0	1	1	1	1	0	0	1	1	0	0	0	0	0	1	0	0
chrIX	310160	311143	0	0	1	0	0	0	0	1	1	0	1	0	1	0	1	0	1	1	0	1	0	1	1	1	1	1	1	1	1	0	0	1	1	1	1	0	0	1	1	0	0	0	0	0	1	0	0
chrIX	311461	323432	0	0	1	0	0	0	0	1	1	0	1	0	1	0	1	0	1	1	0	1	0	1	1	1	1	1	1	1	1	0	0	1	1	1	1	0	0	1	1	0	0	0	0	0	1	0	0
chrIX	323727	328585	0	0	1	0	0	0	0	1	1	0	1	0	1	0	1	0	1	1	0	1	0	1	1	1	1	1	1	1	1	0	0	1	1	1	1	0	0	1	1	0	0	0	0	0	1	0	0
chrIX	326195	326875	0	0	1	0	0	0	0	1	1	0	1	0	1	0	1	0	1	1	0	1	0	1	1	1	1	1	1	1	1	0	0	1	1	1	1	0	0	1	1	0	0	0	0	1	1	0	0
chrIX	331384	331384	0	0	1	0	0	0	0	1	1	0	1	0	1	0	1	0	1	1	0	1	0	1	1	1	1	0	1	1	1	0	0	1	1	1	1	0	0	1	1	0	0	0	0	1	1	0	0
chrIX	333801	334061	0	0	1	0	0	0	0	1	1	0	1	0	1	0	1	0	1	1	0	1	0	1	1	1	1	0	1	1	1	0	0	1	1	1	1	0	0	1	1	0	0	0	0	1	1	0	0
chrIX	334096	336197	0	0	1	0	0	0	0	1	1	0	1	0	1	0	1	0	1	1	0	0	0	1	1	1	1	0	1	1	1	0	0	1	1	1	1	0	0	1	1	0	0	0	0	1	1	0	0
chrIX	337002	339383	0	0	1	0	0	0	0	1	1	0	1	0	1	1	1	0	1	1	0	0	0	1	1	1	1	0	1	1	1	0	0	1	1	1	1	0	0	1	1	0	0	0	0	1	1	0	0
chrIX	339502	341299	0	0	1	0	0	0	0	1	1	0	1	0	1	1	1	0	1	1	0	0	0	1	1	1	1	0	1	1	1	0	0	1	1	1	1	0	0	1	1	0	0	1	0	1	1	0	0
chrIX	354047	354047	0	0	1	0	0	0	0	1	1	0	1	1	1	1	1	1	1	1	0	0	0	1	1	1	1	0	1	1	1	0	0	1	1	1	1	0	1	1	1	0	0	1	0	1	1	0	0
chrIX	360067	360067	0	0	1	0	0	0	0	1	1	0	1	1	1	1	1	1	1	1	0	0	0	1	1	1	1	0	1	1	1	0	0	1	1	1	1	0	1	1	1	0	0	1	0	1	1	0	0
chrIX	362714	363854	0	0	1	0	0	0	0	1	1	0	1	1	1	1	1	1	1	1	0	0	0	1	1	1	1	0	1	1	1	1	0	1	1	1	1	0	1	1	1	0	0	1	0	1	1	0	0
chrIX	365942	367860	0	0	1	0	0	0	0	1	1	0	1	1	1	1	1	1	1	1	0	0	0	1	1	1	1	0	1	1	1	1	0	1	1	1	1	0	1	1	1	0	0	1	0	1	1	0	0
chrIX	369589	369589	0	0	1	0	0	0	0	1	1	0	1	1	1	1	1	1	1	1	0	0	0	1	1	1	1	0	1	1	1	1	0	1	1	1	1	0	1	1	1	0	0	1	0	1	1	0	0
chrIX	371957	373876	0	0	1	0	0	0	0	1	1	0	1	1	1	1	0	1	1	1	0	0	0	1	1	1	1	0	1	1	1	1	0	1	1	1	1	0	1	1	1	0	0	1	0	1	1	1	0
chrIX	376391	376391	0	0	1	0	0	0	0	1	1	0	1	1	1	1	0	1	1	1	0	0	0	1	1	1	0	0	1	1	1	1	0	1	1	1	1	0	1	0	1	0	0	1	0	1	1	1	0
chrIX	378552	379276	0	0	1	0	0	0	0	1	1	0	1	1	1	1	0	1	1	1	0	0	0	1	1	1	0	0	1	1	1	1	0	1	1	1	1	1	1	0	1	0	0	1	0	1	1	1	0
chrIX	383251	383846	0	0	1	0	0	0	0	1	1	0	1	1	1	1	0	1	1	1	0	0	0	1	1	1	0	0	1	1	1	1	0	1	1	1	1	0	1	0	1	0	0	1	0	1	1	1	0
chrIX	385423	386511	0	0	1	0	0	0	0	1	1	0	1	1	1	1	0	1	1	1	0	0	0	1	1	1	0	1	1	1	1	1	0	1	1	1	1	0	1	0	1	0	0	1	0	1	1	1	0
chrIX	389512	395574	0	0	1	0	0	0	0	1	1	0	1	1	1	1	0	1	1	1	0	0	0	1	1	1	0	1	1	1	1	1	0	1	1	1	1	0	1	0	1	0	0	1	0	1	1	1	0
chrIX	395873	395873	0	0	1	0	0	0	0	1	1	0	1	1	1	1	0	1	1	1	0	0	1	1	1	1	0	1	1	1	1	1	0	1	1	1	1	0	1	0	1	0	0	1	0	1	1	1	0
chrIX	397305	398092	0	0	1	1	0	0	0	1	1	0	1	1	1	1	0	1	1	1	0	0	1	1	1	1	0	1	1	1	1	1	0	1	1	1	1	0	1	0	1	0	0	1	0	0	1	1	0
chrIX	398957	400141	0	0	1	1	0	0	0	1	1	0	1	1	1	1	0	1	1	1	0	0	1	1	1	1	0	1	1	1	1	1	0	1	1	1	1	0	1	0	1	0	0	1	0	0	1	1	0
chrIX	400481	400841	0	0	1	1	0	0	0	1	1	0	1	1	1	1	0	1	1	1	0	0	1	1	1	1	0	1	1	1	1	1	0	1	1	1	1	0	1	0	1	0	0	1	0	0	1	1	0
chrIX	401177	401177	0	0	1	1	0	0	0	1	1	0	1	1	1	1	0	1	1	1	0	0	1	1	1	1	0	1	1	1	1	1	0	1	1	1	1	0	1	0	1	0	0	1	0	0	1	1	0
chrIX	401259	401375	0	0	1	1	0	0	0	1	1	0	1	1	1	1	0	1	1	1	0	0	1	1	1	1	0	1	1	0	1	1	0	1	1	1	1	0	1	0	1	0	0	1	0	0	1	1	0
chrIX	402014	403997	0	0	1	1	0	0	0	1	1	0	1	1	1	1	0	1	1	1	0	0	1	0	1	1	0	1	1	0	1	1	0	1	1	1	1	0	1	0	1	0	0	1	0	0	1	1	0
chrIX	404489	405973	0	0	1	1	0	0	0	1	1	0	1	1	1	1	0	1	1	1	0	1	1	0	1	1	0	1	1	0	1	1	0	1	1	1	1	0	1	0	1	0	0	1	0	0	1	1	0
chrIX	411193	413129	0	0	1	1	0	0	0	1	1	0	1	1	1	1	0	1	1	1	0	1	1	0	1	1	0	1	1	0	1	1	0	1	1	1	1	0	1	0	1	0	0	1	0	0	1	1	0
chrIX	414362	416694	0	0	1	1	0	0	1	1	1	0	1	1	1	1	0	1	1	1	0	1	1	0	1	1	0	1	1	0	1	1	0	1	1	1	1	0	1	0	1	0	0	1	0	0	1	1	0
chrIX	417992	420215	0	0	1	1	0	0	1	1	1	0	1	1	1	1	0	1	1	1	0	1	1	0	1	1	0	1	1	0	1	0	0	1	1	1	1	0	1	0	1	0	0	1	0	0	1	1	0
chrIX	420376	420530	0	0	1	1	0	0	1	1	1	0	1	1	1	1	0	1	1	1	0	1	1	0	1	1	0	1	1	0	1	0	0	1	1	1	1	0	1	0	1	0	0	1	0	0	1	1	0
chrIX	421122	421278	0	0	1	1	0	0	1	1	1	0	1	1	1	1	0	1	1	1	0	1	1	0	1	1	0	1	1	0	1	0	0	1	1	1	1	0	1	0	1	0	0	1	0	0	1	1	0
chrIX	421475	421490	0	0	1	0	0	0	1	1	1	0	1	1	1	1	0	1	1	1	0	1	1	0	1	1	0	1	1	0	1	0	0	1	1	1	1	0	1	0	1	0	0	1	0	0	1	1	0
chrIX	422134	422341	0	0	1	0	0	0	1	1	1	0	1	1	1	1	0	1	1	1	0	1	1	0	1	1	0	1	1	0	1	0	0	1	1	1	1	0	1	0	1	0	0	1	0	0	1	1	0
chrIX	422694	422857	0	0	1	0	0	0	1	1	1	0	1	1	1	1	0	1	1	1	0	1	1	0	1	1	0	1	1	0	1	0	0	1	1	1	1	0	1	0	1	0	0	1	0	0	1	1	1
chrIX	423451	423451	0	0	1	0	0	0	1	1	1	0	1	1	1	1	0	1	1	1	0	1	1	0	1	1	0	1	1	0	1	0	0	1	1	1	1	0	1	0	1	0	0	1	0	0	1	1	1
chrIX	423556	423556	0	0	1	0	0	0	1	1	1	0	1	1	1	1	0	1	1	1	0	1	1	0	1	1	0	1	1	0	1	0	0	1	1	1	1	0	1	0	1	0	0	1	0	0	1	1	1
chrIX	424069	424438	0	0	1	0	0	0	1	1	1	0	1	1	1	1	0	1	1	1	0	1	1	0	1	1	0	1	1	0	0	0	0	1	1	1	1	0	1	0	1	0	0	1	0	0	1	1	1
chrV	7063	7069	0	0	1	1	0	0	1	1	0	0	1	1	0	1	1	1	0	0	1	0	1	0	0	0	1	1	1	0	0	0	0	1	1	1	0	0	1	1	0	1	0	1	0	1	0	1	1
chrV	7235	9542	0	0	1	1	0	0	1	1	0	0	1	1	0	1	1	1	0	0	1	0	1	0	0	0	1	1	1	0	0	0	0	1	1	1	0	0	1	1	0	1	0	1	0	1	0	1	1
chrV	13690	15826	0	0	1	1	0	0	1	1	0	0	1	1	0	1	1	1	0	0	1	0	1	0	0	0	1	1	1	0	0	0	0	1	1	1	0	0	1	1	0	1	0	1	0	1	0	1	1
chrV	17311	17918	0	0	1	1	0	0	1	1	0	0	1	1	0	1	1	1	0	0	1	0	1	0	0	0	1	1	1	0	0	0	0	1	1	1	0	0	1	1	0	1	0	1	0	1	0	1	1
chrV	25571	25874	0	0	1	1	0	0	1	1	0	0	0	1	0	1	1	1	0	0	1	0	1	0	0	0	1	1	1	0	0	0	0	1	1	1	0	0	1	1	0	1	1	1	0	1	0	1	1
chrV	25914	25914	0	0	1	1	0	0	1	1	0	0	0	1	0	1	1	1	0	0	1	0	1	0	0	0	1	1	1	0	0	0	0	1	1	1	1	0	1	1	0	1	1	1	0	1	0	1	1
chrV	26197	26413	0	0	1	1	0	0	1	1	0	0	0	1	0	1	0	1	0	0	1	0	1	0	0	0	1	1	1	0	0	0	0	1	1	1	1	0	1	1	0	1	1	1	0	1	0	1	1
chrV	26594	26685	0	0	1	1	0	0	1	1	0	0	0	1	0	1	0	1	0	0	1	0	1	0	0	0	1	1	1	0	0	0	0	1	1	1	1	0	1	1	0	1	1	1	0	1	0	1	1
chrV	27044	27119	0	0	1	1	0	0	1	1	0	0	0	1	0	1	0	1	0	0	1	0	1	0	0	1	1	1	1	0	0	0	0	1	1	1	1	0	1	1	0	1	1	1	0	1	0	1	1
chrV	27260	27272	0	0	1	1	0	0	1	1	0	0	1	1	0	1	0	1	0	0	1	0	1	0	0	1	1	1	1	0	0	0	0	1	1	1	1	0	1	1	0	1	1	1	0	1	0	1	1
chrV	27636	27636	0	0	1	1	0	0	1	1	0	0	1	1	0	1	0	0	0	0	1	0	1	0	0	1	1	1	1	0	0	0	0	1	1	1	1	0	1	1	NA	1	1	1	0	1	0	1	1
chrV	27912	27912	0	0	1	1	0	0	1	1	0	0	1	1	0	1	0	0	0	0	1	0	1	0	0	1	1	1	1	0	0	0	0	1	1	1	1	0	1	1	1	1	1	1	0	1	0	1	1
chrV	27980	27980	0	0	1	1	0	0	1	1	0	0	1	1	0	1	0	0	0	0	1	0	1	0	0	1	1	1	1	0	0	0	0	1	1	1	1	0	1	1	1	1	1	1	0	1	0	1	0
chrV	28167	28427	0	0	1	1	0	0	1	1	0	0	1	1	0	1	0	1	0	0	1	0	1	0	0	1	1	1	1	0	0	0	0	1	1	1	1	0	1	1	1	1	1	1	0	1	0	1	0
chrV	28622	29294	0	0	1	1	0	0	1	1	0	0	1	1	0	1	0	1	0	0	1	0	1	0	0	1	1	1	1	0	0	0	0	1	1	1	1	0	1	1	1	1	0	1	0	1	0	1	0
chrV	29909	30054	0	0	1	1	0	0	1	1	0	0	0	1	0	1	0	1	0	0	1	0	1	0	0	1	1	1	1	0	0	0	0	1	1	1	1	0	1	1	1	1	0	0	0	1	0	0	0
chrV	30505	35579	1	0	1	1	0	0	1	1	0	0	0	1	0	1	0	1	0	0	1	0	1	0	0	1	1	1	1	0	0	0	0	1	1	1	1	0	1	1	1	1	0	0	0	1	0	0	0
chrV	35699	37036	1	0	1	1	0	0	1	1	0	0	0	1	0	1	0	1	0	0	1	0	1	0	0	1	1	1	1	0	0	0	0	1	1	1	1	0	1	1	1	1	0	0	0	1	0	0	0
chrV	37407	38427	1	0	1	1	0	0	1	1	0	0	0	1	0	1	0	1	0	0	1	0	1	0	0	1	1	1	1	0	0	0	0	1	1	1	1	0	1	1	1	0	0	0	0	1	0	0	0
chrV	38676	39304	1	0	1	1	0	0	1	1	0	0	0	1	0	1	0	1	0	1	1	0	1	0	0	1	1	1	1	0	0	0	0	1	1	1	1	0	1	1	1	0	0	0	0	1	0	0	0
chrV	39493	40835	1	0	1	1	0	0	1	1	0	0	0	1	0	1	0	1	0	1	1	0	1	0	0	1	1	1	1	0	0	0	0	1	1	1	1	0	1	1	1	0	0	0	0	1	0	0	0
chrV	40988	41711	1	0	1	1	0	0	1	1	0	0	0	1	0	1	0	1	0	1	1	0	1	0	0	1	1	1	1	0	0	0	0	1	1	1	1	0	1	1	1	0	0	0	0	1	0	0	0
chrV	42418	42418	1	0	1	1	0	0	1	1	0	0	0	1	0	1	0	1	0	1	1	0	1	0	0	1	1	1	1	0	0	0	0	1	1	1	1	0	1	1	1	0	0	0	0	1	0	0	0
chrV	42780	43074	1	0	1	1	0	0	1	1	0	0	0	1	0	1	0	1	0	1	1	0	1	0	0	1	1	1	1	0	0	0	0	1	1	1	1	0	1	1	1	0	0	0	0	1	0	0	0
chrV	43494	43578	1	0	1	1	0	0	1	1	0	0	0	1	0	1	0	1	0	1	1	0	1	0	0	1	1	1	1	0	0	0	0	1	1	1	1	0	1	1	1	0	0	0	0	1	0	0	0
chrV	43817	48081	1	0	1	1	0	0	1	1	0	0	0	1	0	1	0	1	0	1	1	0	1	0	0	1	1	1	1	0	0	0	0	1	1	1	1	0	1	1	1	0	0	0	0	1	0	0	0
chrV	48124	57276	1	0	1	1	0	0	1	1	0	0	0	1	0	1	0	1	0	1	1	0	1	0	0	1	1	1	1	0	0	0	0	1	1	1	1	0	1	1	1	0	0	0	0	1	0	0	0
chrV	57448	58114	1	0	1	1	0	0	1	1	0	0	0	1	0	1	0	1	0	1	1	0	1	0	0	1	1	1	1	0	0	0	0	1	1	1	1	0	1	1	1	0	0	0	0	1	0	0	0
chrV	59261	60162	1	0	1	1	0	0	1	1	0	0	0	1	0	1	0	1	1	1	1	0	1	0	0	1	1	1	1	0	0	0	0	1	1	1	1	0	1	1	1	0	0	0	0	1	0	0	0
chrV	63695	64504	1	0	1	1	0	0	1	1	0	0	0	1	0	1	0	1	1	1	1	0	1	0	0	1	1	1	1	0	0	0	0	1	1	1	1	0	1	1	1	0	0	0	0	1	0	0	0
chrV	69813	69813	1	0	1	1	0	1	1	1	0	0	0	1	0	1	0	1	1	1	1	0	1	1	0	1	1	1	1	1	0	0	0	1	1	1	1	1	0	1	1	0	0	0	0	0	1	0	0
chrV	72069	73686	1	0	1	1	0	1	1	1	0	0	0	1	0	1	0	1	1	1	1	0	1	1	0	1	1	1	1	1	0	0	0	1	1	1	1	1	0	1	1	0	0	0	1	0	1	0	0
chrV	74271	74271	1	0	1	1	0	1	1	1	0	0	0	1	0	1	0	1	1	1	1	0	1	1	0	1	1	1	1	1	0	0	0	1	1	1	1	1	0	1	1	0	0	0	1	0	1	0	0
chrV	75225	81356	1	0	1	1	0	1	1	1	0	0	0	1	0	1	0	1	1	1	1	0	1	1	0	1	1	1	1	1	0	0	0	1	1	1	1	1	0	1	1	0	0	0	1	0	1	0	0
chrV	81401	83692	1	0	1	1	0	1	1	1	0	0	0	1	0	1	0	1	1	1	1	0	1	1	0	1	1	1	1	1	0	0	0	1	1	1	1	1	0	1	1	0	0	0	1	0	1	0	0
chrV	85693	85693	1	0	1	1	0	1	1	1	0	0	0	1	0	1	0	1	1	1	1	0	1	1	0	1	1	1	1	1	0	0	0	1	0	1	1	1	0	1	1	0	0	0	1	0	1	0	0
chrV	90719	91322	1	0	1	1	0	1	1	1	0	0	0	1	0	1	0	1	1	0	1	0	1	1	0	1	1	1	1	1	0	0	0	1	0	1	1	1	0	1	1	0	0	0	1	0	1	0	0
chrV	91637	96439	1	0	1	1	0	1	1	1	0	0	0	1	0	1	0	1	1	0	1	0	1	1	0	1	1	1	1	1	0	0	0	1	0	1	1	1	0	1	1	0	0	0	1	0	1	0	0
chrV	97416	99314	1	0	1	1	0	1	1	1	0	0	0	1	0	1	0	1	1	0	1	0	1	1	0	1	1	1	1	1	0	0	0	1	0	1	1	1	0	1	1	0	0	0	1	0	1	0	0
chrV	101381	101381	0	0	1	1	1	1	1	1	0	0	0	1	0	1	0	1	1	0	1	1	1	1	0	1	1	1	1	1	0	0	0	1	0	1	1	1	0	1	1	0	1	0	1	0	1	0	0
chrV	103136	104442	0	0	1	1	0	1	1	1	0	0	0	1	0	1	0	1	1	0	1	1	1	1	0	1	1	1	1	1	0	0	0	1	0	1	1	1	0	1	1	0	1	0	1	0	1	0	0
chrV	105743	105743	0	0	1	1	0	1	1	1	0	0	0	1	0	1	0	1	1	0	1	1	1	1	0	1	1	1	1	1	0	0	0	0	0	1	1	1	0	1	1	0	1	0	1	0	1	0	0
chrV	107341	107580	0	0	1	1	0	1	1	1	0	0	0	1	0	1	0	1	1	0	1	1	1	1	0	1	1	1	1	1	0	0	0	0	0	1	1	1	0	1	1	0	1	0	1	0	1	0	0
chrV	109308	117889	0	0	1	1	1	1	1	1	0	0	0	1	0	1	0	1	1	0	1	1	1	1	0	1	1	1	1	1	0	0	0	0	0	1	1	1	0	1	1	0	1	0	1	0	1	0	0
chrV	118304	120796	0	0	1	1	1	1	1	1	0	0	0	1	0	1	0	1	1	0	1	1	1	1	0	1	1	1	1	1	0	0	0	0	0	1	1	1	0	1	0	0	1	0	1	0	1	0	0
chrV	124644	125211	0	0	1	1	1	1	1	1	0	0	0	1	0	1	0	1	1	0	1	1	1	1	0	1	1	1	1	1	0	0	0	0	0	1	1	1	1	1	0	0	1	0	1	0	1	0	0
chrV	127339	127339	0	0	1	1	1	1	1	1	0	0	0	1	0	1	0	1	1	0	1	1	1	1	0	1	1	1	1	1	0	0	0	0	0	1	1	1	1	1	0	0	1	0	1	0	1	0	0
chrV	130174	130174	0	0	1	1	1	0	1	1	0	0	0	1	0	1	0	1	1	0	1	1	1	1	0	1	1	1	1	1	0	0	0	0	0	1	1	1	1	1	0	0	1	0	1	0	1	0	0
chrV	132558	132558	0	0	1	0	1	0	1	1	0	0	0	1	0	1	0	1	1	0	1	1	1	1	0	1	1	1	1	1	0	0	0	0	0	1	1	1	1	0	0	0	1	0	1	0	1	1	0
chrV	134626	134626	0	0	1	0	1	0	1	1	0	0	0	1	0	1	0	1	1	0	1	1	1	1	0	1	1	1	1	1	0	0	0	0	0	1	1	1	1	0	0	0	1	0	1	0	1	1	0
chrV	139492	145503	0	0	1	0	1	0	1	1	0	0	0	1	0	1	0	1	1	0	1	1	1	1	0	1	1	1	1	1	0	0	0	0	0	1	1	1	1	0	0	0	1	0	1	0	1	1	0
chrV	154915	157149	0	0	1	0	1	0	1	1	0	0	0	1	0	1	0	1	1	0	1	1	1	1	0	1	1	1	1	1	0	0	0	0	0	1	1	1	1	0	0	0	1	0	1	0	1	1	0
chrV	159624	159624	0	0	1	0	1	0	1	1	0	0	0	1	0	1	0	0	1	0	1	1	1	1	0	1	1	1	1	1	0	0	0	0	0	1	1	1	1	0	0	0	1	0	1	0	1	1	0
chrV	160010	160010	0	0	1	0	1	0	1	1	0	0	0	1	0	1	0	0	1	0	1	1	1	1	0	1	1	1	1	1	0	0	0	0	0	1	1	1	1	0	0	0	1	0	1	0	1	1	0
chrV	162464	164225	0	0	1	0	1	0	1	1	0	0	0	1	0	0	0	0	1	0	1	1	1	1	0	1	1	1	1	1	0	0	0	0	1	1	1	1	1	0	0	0	1	0	1	0	1	1	0
chrV	165294	166670	0	0	1	0	1	0	1	1	0	0	0	1	0	0	0	0	1	0	0	1	1	1	0	1	1	1	1	1	0	0	0	0	1	1	1	1	1	0	0	0	1	0	1	0	1	1	0
chrV	168930	170706	0	0	1	0	1	0	1	1	0	0	0	1	0	0	0	0	1	0	0	1	1	1	0	1	1	1	1	1	0	1	0	0	1	1	1	1	1	0	0	0	1	0	1	0	1	1	0
chrV	173645	173645	0	NA	1	0	1	0	1	1	0	0	0	0	NA	0	0	0	1	0	0	1	1	1	0	1	1	1	1	1	0	1	0	0	1	1	1	1	1	0	0	0	1	0	1	0	1	1	0
chrV	177250	179325	0	1	1	0	1	0	1	1	0	0	0	0	1	0	0	0	1	0	0	1	1	1	0	1	1	1	1	1	1	1	0	0	1	1	1	1	1	0	0	0	1	0	1	0	1	1	0
chrV	181135	183957	0	1	1	0	1	0	1	1	0	0	0	0	1	0	0	0	1	0	0	1	1	1	0	1	1	1	1	1	1	1	0	0	1	1	1	1	1	0	0	0	1	0	1	0	1	1	0
chrV	186149	186149	0	1	1	0	1	0	1	1	0	0	0	0	1	0	0	0	1	0	0	1	1	1	0	1	1	1	1	1	1	1	0	0	1	1	0	1	1	0	0	0	1	0	1	0	1	1	0
chrV	187087	187087	0	1	1	0	1	0	1	1	0	0	0	0	1	0	0	0	1	0	0	1	1	1	0	1	1	1	1	1	1	1	0	0	1	0	1	1	1	0	0	0	1	0	1	0	1	1	0
chrV	187466	187838	0	1	1	0	1	0	1	1	0	0	0	0	1	1	0	0	1	0	0	1	1	1	0	1	1	1	1	1	1	1	0	0	1	0	1	1	1	0	0	0	1	0	1	0	1	1	0
chrV	189599	193912	0	1	1	0	1	0	1	1	1	0	0	0	1	0	0	0	1	0	0	1	1	1	0	1	1	1	1	1	1	1	0	0	1	0	1	1	1	0	0	0	1	0	1	0	1	1	0
chrV	192377	193011	0	1	1	0	1	0	1	1	1	0	0	0	1	0	0	0	1	0	0	1	1	1	0	1	1	1	1	1	1	1	0	0	1	0	1	1	1	0	0	0	1	0	1	0	1	1	0
chrV	194101	195975	0	1	1	0	1	0	1	1	1	0	0	0	1	0	0	0	1	0	0	1	1	1	0	1	1	1	1	1	1	1	0	0	1	0	1	1	1	0	0	0	1	1	1	0	1	1	0
chrV	196190	197322	0	1	1	0	1	0	1	1	1	0	0	0	1	0	0	0	1	0	0	1	1	1	0	1	1	1	1	1	1	1	0	0	1	0	1	1	1	0	0	0	1	1	1	0	1	1	0
chrV	197352	197916	0	1	1	0	1	0	1	1	1	0	0	0	1	0	0	0	1	0	0	1	1	1	0	1	1	1	1	1	1	1	0	0	1	0	1	1	1	0	0	0	1	1	1	0	1	1	0
chrV	198077	198538	0	1	1	0	1	0	0	1	1	0	0	0	1	0	0	0	1	0	0	1	1	1	0	1	1	1	1	1	1	1	0	0	1	0	1	1	1	0	0	0	1	1	1	0	1	1	0
chrV	198865	199140	0	1	1	0	1	0	0	1	1	0	0	0	1	0	0	0	1	0	0	1	1	1	0	1	1	0	1	1	1	1	0	0	1	0	1	1	1	0	0	0	1	1	1	0	1	1	0
chrV	200053	201228	0	1	1	0	1	0	1	1	1	0	0	0	1	0	0	0	1	0	0	1	1	1	0	1	1	0	1	1	1	1	0	0	1	0	1	1	1	0	0	0	1	1	1	0	1	1	0
chrV	201468	209424	0	1	1	0	1	0	1	1	1	0	0	0	1	0	0	0	1	0	0	1	1	1	0	1	1	0	1	1	1	1	0	0	1	0	1	1	1	0	0	0	1	1	1	0	1	1	0
chrV	209836	211419	0	1	1	0	1	0	1	1	1	0	0	0	1	0	0	0	1	0	0	1	1	1	0	1	1	0	1	1	1	1	0	0	1	0	1	1	1	0	1	0	1	1	1	0	1	1	0
chrV	211559	211770	0	1	1	0	1	0	1	1	1	0	0	0	1	0	0	0	1	0	0	1	1	1	0	1	1	0	1	1	1	1	0	0	1	0	1	1	1	0	1	0	1	1	1	0	1	1	0
chrV	212585	213896	0	1	1	0	1	0	1	1	1	0	0	0	1	0	0	0	1	0	0	1	1	1	0	1	1	0	1	1	1	1	0	0	1	0	1	1	1	0	1	0	1	1	1	0	1	1	0
chrV	214406	214752	0	1	1	0	1	0	1	1	1	0	0	0	1	0	0	0	1	0	0	1	1	1	0	1	1	0	1	1	1	1	0	0	1	0	1	1	1	0	1	0	1	1	1	0	1	1	0
chrV	215862	218253	0	1	1	0	1	0	1	1	1	0	0	0	1	0	0	0	1	0	0	1	1	1	0	1	1	0	1	1	1	1	0	0	1	0	1	1	1	0	1	0	1	1	1	0	1	1	0
chrV	220108	223004	0	1	1	0	1	0	1	1	1	0	0	0	1	0	0	0	1	0	0	1	1	1	0	1	1	0	1	1	1	1	0	0	1	0	1	1	1	0	1	0	1	1	1	0	1	1	0
chrV	223618	223768	0	1	1	0	1	0	1	1	1	0	0	0	1	0	0	0	1	0	0	1	1	1	0	1	1	0	1	1	1	1	0	0	1	0	1	1	1	0	1	0	1	1	1	0	1	1	0
chrV	224276	227640	0	1	1	0	1	0	1	1	1	0	0	0	1	0	0	0	1	0	0	1	1	0	0	1	1	0	1	1	1	1	0	0	1	0	1	1	1	0	1	0	1	1	1	0	1	1	0
chrV	226491	226500	0	1	1	0	1	0	1	1	1	0	0	0	1	0	0	0	1	0	0	1	1	0	0	1	1	0	1	1	1	1	0	0	1	0	1	1	1	0	1	0	1	1	1	0	1	1	0
chrV	228104	229119	0	1	1	0	1	0	1	1	1	0	0	0	1	0	0	0	1	0	0	1	1	0	0	1	1	0	1	1	1	1	1	0	1	0	1	1	1	0	1	0	1	1	1	0	1	1	0
chrV	229833	229900	0	1	1	0	1	0	1	1	1	0	0	0	1	0	0	0	1	0	0	1	1	0	0	1	1	0	1	1	1	1	1	0	1	0	1	1	1	0	1	0	1	1	1	1	1	1	0
chrV	230375	235773	0	1	1	0	1	0	1	1	1	0	0	0	1	0	0	0	1	0	0	1	1	0	0	1	1	0	1	1	1	1	1	0	1	0	1	1	1	0	1	0	1	1	1	0	1	1	0
chrV	237047	237047	0	0	1	0	1	0	1	1	1	1	0	0	1	0	0	0	1	0	0	1	1	0	0	1	1	0	1	1	1	1	1	0	1	0	1	1	0	0	1	0	1	1	1	0	1	1	0
chrV	237481	237481	0	0	1	0	1	0	1	1	1	1	0	0	1	0	0	0	1	0	1	1	1	0	0	1	1	0	1	1	1	1	1	0	1	0	1	1	0	0	1	0	1	1	1	0	1	1	0
chrV	240029	242244	0	0	1	0	1	0	1	1	1	0	0	0	1	0	0	0	1	0	1	1	1	0	0	1	1	0	1	1	1	1	1	0	1	0	1	1	0	0	1	0	1	1	1	0	1	1	0
chrV	242752	246542	0	0	1	0	1	0	1	1	1	0	0	0	1	0	0	0	1	0	1	1	1	0	0	1	1	0	1	1	1	1	1	0	1	0	1	1	0	0	1	0	1	1	1	0	1	1	0
chrV	247147	247354	0	0	1	0	1	0	1	0	1	0	0	0	1	0	0	0	1	0	1	1	1	0	0	1	1	0	1	1	1	1	1	0	1	0	1	1	0	0	1	0	1	1	1	0	1	1	0
chrV	248691	249522	0	0	1	0	1	0	1	0	0	0	0	0	1	0	0	0	1	0	1	1	1	0	0	1	1	0	1	1	1	1	1	0	1	0	1	1	0	0	1	0	1	1	1	0	1	1	0
chrV	250852	250852	0	0	1	0	1	0	1	0	0	0	0	0	1	0	0	0	1	0	1	1	1	0	0	1	1	0	1	1	1	1	1	0	1	0	1	1	0	0	1	0	1	1	1	0	1	1	0
chrV	251006	252647	0	0	1	0	1	0	1	0	0	0	0	0	1	0	0	0	1	0	1	1	1	0	0	1	1	0	1	1	1	1	1	0	1	0	1	1	0	0	1	0	1	1	1	0	1	1	0
chrV	253670	253670	0	0	1	0	1	0	1	0	0	0	0	0	1	0	1	0	1	0	1	1	1	0	0	1	1	0	1	1	1	1	1	0	1	0	1	1	0	0	1	0	1	1	1	0	1	1	0
chrV	254274	256999	0	0	1	0	1	0	1	0	0	0	0	0	1	0	1	0	1	0	1	1	1	0	0	1	1	0	1	1	1	1	1	0	1	0	1	1	0	0	1	0	1	1	1	0	1	1	0
chrV	257927	258666	0	0	1	0	1	0	1	0	0	0	0	0	1	0	1	0	1	0	1	1	1	0	0	1	1	0	1	1	1	1	1	0	1	0	1	1	0	0	1	0	1	1	1	0	0	1	0
chrV	262042	262797	0	0	1	0	1	0	1	0	0	0	0	0	1	0	1	0	1	0	1	1	1	0	0	1	1	0	1	1	1	1	1	0	1	0	1	1	0	0	1	0	1	1	1	0	1	1	0
chrV	263549	266246	0	0	1	0	1	0	1	0	0	0	0	0	1	0	1	0	1	0	1	1	1	0	0	1	1	0	1	1	1	1	1	0	1	0	1	1	0	0	1	0	1	1	1	0	1	1	0
chrV	266991	266991	0	0	1	0	1	0	1	0	0	0	0	0	1	0	1	0	1	0	1	1	1	0	0	1	1	0	1	1	1	1	1	0	1	0	1	1	0	0	1	0	1	1	0	0	1	1	0
chrV	267318	270049	0	0	1	0	1	0	1	0	0	0	0	0	1	0	1	0	1	0	1	1	1	0	0	1	1	0	0	1	1	1	1	0	1	0	1	1	0	0	1	0	1	1	0	0	1	1	0
chrV	267673	269239	0	0	1	0	1	0	1	0	0	0	0	0	1	0	1	0	1	0	1	1	1	0	0	1	1	0	0	1	1	1	1	0	1	0	1	1	0	0	1	0	1	1	0	0	1	1	0
chrV	268713	268771	0	0	1	0	1	0	1	0	0	0	0	0	1	0	0	0	1	0	1	1	1	0	0	1	1	0	0	1	1	1	1	0	1	0	1	1	0	0	1	0	1	1	0	0	1	1	0
chrV	271135	280130	0	0	1	0	1	0	1	0	0	0	0	0	1	0	1	0	1	0	1	1	1	0	0	1	1	0	0	1	1	1	1	0	1	0	1	1	0	0	1	0	1	1	0	0	1	1	0
chrV	283424	290603	0	0	1	0	1	0	1	0	0	0	1	0	1	0	1	0	1	0	1	1	1	0	0	1	1	0	0	1	1	1	1	0	1	0	1	1	0	0	1	0	1	1	0	1	1	1	0
chrV	294112	294112	0	0	1	0	1	0	1	0	0	0	1	0	1	0	1	0	1	0	1	1	1	0	0	1	1	0	0	1	1	1	1	0	1	0	1	1	0	1	1	0	1	1	0	1	1	1	0
chrV	300738	301990	0	0	1	0	1	0	1	0	0	0	1	0	1	0	1	0	1	0	1	1	1	0	0	1	1	0	0	1	1	1	1	0	1	0	1	1	0	1	1	0	0	1	0	1	1	1	0
chrV	308135	308135	0	0	1	0	1	0	1	0	0	0	1	0	1	0	1	0	1	0	1	1	1	0	0	1	1	0	0	1	1	0	1	0	1	0	1	1	0	1	1	0	0	1	0	1	1	1	0
chrV	312465	312677	0	0	1	0	1	0	1	0	0	0	1	0	1	0	1	0	0	0	1	1	1	0	0	1	0	0	0	1	1	0	1	0	0	0	1	1	0	0	1	0	0	1	0	1	1	1	0
chrV	320971	322554	0	0	1	0	0	0	1	0	0	0	1	0	1	0	1	0	0	0	1	1	1	0	0	1	0	0	0	1	1	0	1	0	0	0	0	1	0	0	1	0	0	1	0	1	1	1	0
chrV	327363	328525	0	0	1	0	0	0	1	0	0	0	1	0	1	0	1	0	0	0	1	1	1	0	0	1	0	0	0	1	1	0	1	0	0	0	0	1	0	0	1	0	0	1	0	1	1	0	0
chrV	331977	332539	0	0	1	0	0	0	1	0	0	0	1	0	1	0	1	0	0	0	1	1	1	0	0	1	0	0	0	1	1	0	1	0	0	0	0	1	0	0	1	0	0	1	0	1	1	0	0
chrV	333114	334787	0	0	1	0	0	0	1	0	0	0	1	0	1	0	1	0	0	0	1	1	1	0	0	1	0	0	0	1	1	0	1	0	0	0	0	1	0	0	1	0	0	1	0	1	1	0	0
chrV	335604	335632	0	0	1	0	0	0	1	0	0	0	1	0	1	0	1	0	0	0	1	1	0	0	0	1	0	0	0	1	1	0	1	0	1	0	0	1	0	0	1	0	0	1	0	1	1	0	0
chrV	335812	335812	0	0	1	0	0	0	1	0	0	0	1	0	1	0	1	0	0	0	1	1	0	0	0	1	0	0	0	1	1	0	1	0	1	0	0	1	1	0	1	0	0	1	0	1	1	0	0
chrV	341045	341045	0	0	1	0	0	0	1	0	0	0	1	0	1	0	1	0	0	0	1	0	0	0	0	1	0	0	0	1	0	0	1	0	0	0	0	1	0	0	0	0	0	1	0	1	1	0	0
chrV	343502	343588	0	0	1	0	0	0	1	0	0	0	1	0	1	1	1	0	0	0	1	0	0	0	0	1	0	0	0	1	0	0	1	0	0	0	0	1	0	0	0	0	0	1	0	1	1	0	0
chrV	346707	346707	0	0	1	0	0	0	1	0	0	0	1	0	1	1	1	0	0	0	1	0	0	0	0	1	0	0	0	1	0	0	1	0	0	0	0	1	0	0	0	0	0	1	0	1	1	0	0
chrV	349236	350741	0	1	1	0	0	0	1	0	0	0	1	0	1	1	1	0	0	0	1	0	0	0	0	1	0	0	0	1	0	0	1	0	0	0	0	1	0	0	0	0	0	1	0	1	1	0	0
chrV	356079	356837	0	1	1	0	0	0	1	0	0	0	1	0	1	1	1	0	0	0	1	0	0	0	0	1	0	0	0	1	0	0	1	0	0	0	0	1	0	0	0	0	0	1	0	1	1	0	0
chrV	360247	371457	0	1	1	0	0	0	1	0	0	0	1	0	1	1	1	0	0	0	1	0	0	0	0	1	0	0	0	1	0	0	1	0	0	0	0	1	0	0	0	0	0	1	0	1	1	0	0
chrV	362832	363002	0	1	1	0	0	0	1	0	0	0	1	0	1	1	1	0	0	0	1	0	0	0	0	1	0	0	0	1	0	0	1	0	0	0	0	1	0	0	0	0	0	1	0	1	1	0	0
chrV	371849	375017	0	1	1	0	0	0	1	0	0	0	1	0	1	1	1	0	0	0	1	0	0	0	0	1	0	0	0	1	0	0	1	0	0	0	0	1	0	0	0	0	0	1	0	1	1	0	0
chrV	378586	378586	0	NA	1	0	0	0	1	0	0	0	1	0	NA	1	1	0	0	1	1	0	0	0	0	1	0	0	0	1	0	0	1	0	0	0	0	1	1	0	0	0	0	1	0	1	1	0	0
chrV	379332	379332	0	0	1	0	0	0	1	0	0	0	1	0	0	1	1	0	0	1	1	0	0	0	0	1	0	0	0	1	0	0	1	0	0	0	0	1	1	0	0	0	0	1	0	1	1	0	0
chrV	380460	394911	0	0	1	0	0	0	1	0	0	0	1	0	0	1	1	0	0	1	1	0	0	0	0	1	0	0	0	1	0	0	1	0	0	0	0	1	1	0	0	0	0	1	0	1	1	0	0
chrV	393496	393496	0	0	1	0	0	0	1	0	0	0	1	0	0	1	1	0	0	1	1	0	0	0	0	1	0	0	0	1	0	0	1	0	0	0	0	1	1	0	0	0	0	1	0	1	1	0	0
chrV	395447	397753	0	0	1	0	0	0	1	0	0	0	1	0	0	1	1	0	0	1	1	0	0	0	0	1	0	0	0	1	0	0	1	0	0	0	0	1	1	0	0	0	0	1	0	1	1	0	0
chrV	398644	399487	1	0	1	0	0	0	1	0	0	0	1	0	1	1	1	0	0	1	1	0	0	0	0	1	0	0	0	1	0	0	1	0	0	0	1	1	1	0	0	0	0	1	0	1	1	0	0
chrV	399921	400882	1	0	1	0	0	0	1	0	0	0	1	0	1	1	1	0	0	1	1	0	0	0	0	1	0	0	0	1	0	0	1	0	0	0	1	1	1	0	0	0	0	1	0	1	1	0	0
chrV	401545	401545	1	0	1	0	0	0	1	0	0	0	1	0	1	1	1	0	0	1	1	0	0	0	0	1	0	0	0	1	0	0	1	0	0	0	1	0	1	0	0	0	0	1	0	1	1	0	0
chrV	402468	402468	1	0	1	0	0	0	1	0	0	0	1	0	1	1	1	0	0	1	1	0	0	0	0	1	0	0	1	1	0	0	1	0	0	0	1	0	1	0	0	0	0	1	0	1	1	0	0
chrV	403557	405417	1	0	1	0	0	0	1	0	0	0	1	0	1	1	1	0	0	1	1	0	0	0	0	1	0	0	0	1	0	0	1	0	0	0	1	0	1	0	0	0	0	1	0	1	1	0	0
chrV	404317	407957	1	0	1	0	0	0	1	0	0	0	1	0	1	1	1	0	0	1	1	1	0	0	0	1	0	0	0	1	0	0	1	0	0	0	1	0	1	0	0	0	0	1	0	1	1	0	0
chrV	408422	408422	1	0	1	0	0	0	1	0	0	0	1	0	1	1	1	1	0	1	1	1	0	0	0	1	0	0	0	1	0	0	1	0	0	0	1	0	1	0	0	0	0	0	0	1	1	0	0
chrV	409900	410473	1	0	1	0	0	0	1	0	0	0	1	0	1	1	1	1	0	1	1	1	0	0	0	1	0	0	0	1	0	0	1	0	0	0	1	0	1	0	0	0	0	1	0	1	1	0	0
chrV	410808	410863	1	0	1	0	0	0	1	0	0	0	1	0	1	1	1	1	1	1	1	1	0	0	0	1	0	0	0	1	0	0	1	0	0	0	1	0	1	0	0	0	0	1	0	1	1	0	0
chrV	410947	410947	1	0	1	0	0	0	1	0	0	0	1	0	1	1	1	1	1	1	1	1	0	0	0	1	0	0	0	1	0	0	1	1	0	0	1	0	1	0	0	0	0	1	0	1	1	0	0
chrV	412759	413385	1	0	1	0	0	0	1	0	0	0	1	0	1	1	1	1	1	1	1	1	0	0	0	1	0	0	0	1	0	0	1	1	0	0	1	0	1	0	0	0	0	1	0	1	1	0	0
chrV	415310	415310	1	0	1	0	0	0	1	0	0	0	1	0	1	1	1	1	1	1	1	1	0	0	0	1	0	0	0	1	0	0	1	1	0	0	1	0	1	0	1	0	0	1	0	1	1	0	0
chrV	416841	416981	1	0	1	0	0	0	1	0	0	0	1	0	1	1	1	1	1	0	1	1	0	0	0	1	0	0	0	1	0	0	1	1	0	0	1	0	1	0	0	0	0	1	0	0	1	0	0
chrV	417511	417511	1	0	1	0	0	0	1	0	0	0	1	0	1	1	1	1	1	0	1	1	0	0	0	1	0	0	0	1	0	0	1	1	0	0	1	0	1	0	0	0	0	1	0	0	1	0	0
chrV	418504	420596	1	0	1	0	0	0	1	0	0	0	1	0	1	1	1	1	1	0	1	1	0	0	0	1	0	0	0	1	0	0	1	1	0	0	1	0	1	0	0	0	0	1	0	0	1	0	0
chrV	419378	427920	1	0	1	0	0	0	1	0	0	0	1	0	1	1	1	1	1	0	1	1	0	0	0	1	0	0	0	1	0	0	1	1	0	0	1	0	1	0	0	0	0	1	0	0	1	0	0
chrV	421695	423827	1	0	1	0	0	0	1	0	0	0	1	0	1	1	1	1	1	0	1	1	0	0	0	1	0	0	0	1	0	0	1	1	0	0	1	0	1	0	0	0	0	1	0	0	1	0	0
chrV	428227	429589	1	0	1	0	0	0	1	0	0	0	1	0	1	1	1	1	1	0	1	1	0	0	0	1	0	0	0	1	0	0	1	1	0	0	1	0	1	0	0	0	0	1	0	0	1	0	0
chrV	442211	450386	1	0	1	0	0	0	1	0	0	0	1	0	1	1	1	1	1	0	1	1	0	0	0	1	0	0	0	1	0	0	1	1	0	0	1	0	1	0	0	0	1	1	0	1	1	0	1
chrV	455676	455676	1	0	1	0	0	0	1	0	0	0	1	0	1	1	1	1	1	0	1	1	0	0	0	1	0	0	0	1	1	0	1	1	0	0	1	0	1	0	0	0	1	1	0	1	1	0	1
chrV	458086	458086	1	0	1	0	0	0	1	0	0	0	1	0	1	1	1	1	1	0	1	1	0	0	0	1	0	0	1	1	1	0	1	1	0	0	1	0	1	0	0	0	1	1	0	1	1	0	1
chrV	460028	460028	1	0	1	0	0	0	1	0	0	0	1	0	1	1	1	1	1	0	1	1	0	0	0	1	0	0	1	1	1	0	1	1	0	0	1	0	1	0	0	0	1	1	0	1	1	0	1
chrV	460661	460661	1	0	1	0	0	0	1	0	0	0	1	0	1	1	1	1	1	0	1	1	0	0	0	1	0	0	1	1	1	0	1	1	0	0	1	0	1	0	0	0	1	1	0	1	1	0	1
chrV	460898	460898	1	0	1	0	0	0	1	0	0	0	1	0	1	1	1	1	1	0	1	1	0	0	0	1	0	0	1	1	1	0	1	1	0	1	1	0	1	0	0	0	1	1	0	1	1	0	1
chrV	461234	461234	1	0	1	0	0	0	1	0	0	0	1	0	1	1	1	1	1	0	1	1	0	0	0	1	0	0	1	1	1	0	1	1	0	1	1	0	1	0	0	0	1	1	0	1	1	0	1
chrV	464494	468390	1	0	1	0	0	0	1	0	0	1	1	0	1	1	1	1	1	0	0	1	0	0	0	1	0	0	1	1	1	0	1	1	0	0	1	0	1	0	0	0	1	1	0	0	1	0	1
chrV	468645	468645	1	0	1	0	0	0	1	0	0	1	1	0	1	1	1	1	1	0	0	1	0	0	0	1	0	0	1	1	1	0	1	1	0	0	1	0	1	0	0	0	1	1	0	0	1	0	1
chrV	470796	471259	1	0	1	0	0	0	1	0	0	1	1	0	1	1	1	1	1	0	0	1	0	0	0	1	0	0	1	1	1	0	1	1	0	0	1	0	1	0	0	0	1	1	0	0	1	0	1
chrV	475322	475322	1	0	1	1	0	0	1	0	0	1	1	0	1	1	1	1	1	0	0	1	0	0	0	1	0	0	1	1	1	0	0	1	0	0	1	0	1	0	0	0	1	1	0	0	1	0	0
chrV	475607	475607	1	0	1	1	0	0	1	0	0	1	1	0	1	1	1	1	1	0	0	1	0	0	0	1	0	0	1	1	1	0	0	1	0	0	1	0	1	0	0	0	1	1	0	0	1	0	0
chrV	475736	475736	1	0	1	1	0	0	1	0	0	1	1	0	1	0	1	1	1	0	0	1	0	0	0	1	0	0	1	1	1	0	0	1	0	0	1	0	1	0	0	0	1	1	0	0	1	0	0
chrV	476809	485993	1	0	1	1	0	0	1	0	0	1	1	0	1	0	1	1	1	0	0	1	0	0	0	1	0	0	1	1	1	0	0	1	0	0	1	0	1	0	0	0	1	1	0	0	1	0	0
chrV	479996	483728	1	0	1	1	0	0	1	0	0	1	1	0	1	0	1	1	1	0	0	1	0	0	0	1	0	0	1	1	1	0	0	1	0	0	1	0	1	0	0	0	1	1	0	0	1	0	0
chrV	488835	489427	1	0	1	1	0	0	1	0	0	1	1	0	1	0	1	1	1	0	0	1	0	0	0	1	0	0	1	1	1	0	0	1	0	0	1	0	1	0	0	0	1	0	0	0	1	0	0
chrV	490549	490549	1	0	1	1	0	0	1	0	0	1	1	0	1	0	1	1	1	1	0	1	0	0	0	1	0	0	1	1	1	0	0	1	0	0	1	0	1	0	0	0	1	1	0	0	1	0	0
chrV	491806	491806	1	0	1	1	0	0	1	0	0	1	1	0	1	0	1	1	1	1	0	1	0	0	0	1	0	0	1	1	1	0	0	1	0	0	1	0	1	0	0	0	1	0	0	0	1	0	0
chrV	498534	502082	1	0	1	1	0	0	1	0	0	1	1	0	1	0	1	1	1	1	0	1	0	0	0	1	0	0	1	1	1	0	0	1	0	0	1	0	1	0	0	0	1	0	0	0	1	0	0
chrV	502995	505198	1	0	1	1	0	0	1	0	0	1	1	0	1	0	1	1	1	1	0	1	0	0	0	1	0	0	1	0	1	0	0	1	0	0	1	0	1	0	0	0	1	0	0	0	1	0	0
chrV	506069	507407	1	0	1	1	0	0	1	0	0	1	1	0	1	0	1	1	1	1	0	1	0	0	0	1	0	0	1	0	1	0	0	1	0	0	1	0	1	0	0	0	1	0	0	0	1	0	0
chrV	507644	516964	1	0	1	1	0	0	1	0	0	1	1	0	1	0	1	1	1	1	0	1	0	0	0	1	0	0	1	0	1	0	0	1	0	0	1	0	1	0	0	0	1	0	0	0	0	0	0
chrV	512696	519704	1	0	1	1	0	0	1	0	0	1	1	0	1	0	1	1	1	1	0	1	0	0	0	1	0	0	1	0	1	0	0	1	0	0	1	0	1	0	0	0	1	0	0	0	0	0	0
chrV	519742	520669	1	0	1	1	0	0	1	0	0	1	1	0	1	0	1	1	1	1	0	1	0	0	0	1	0	0	1	0	1	0	0	1	0	0	0	0	1	0	0	0	1	0	0	0	0	0	0
chrV	521007	524394	1	0	1	1	0	0	1	0	0	1	1	0	1	0	1	1	1	1	0	1	0	0	0	1	0	0	1	0	1	0	0	1	0	0	0	0	1	0	0	0	1	0	0	0	0	0	0
chrV	523179	523488	1	0	1	1	0	0	1	0	0	1	1	0	1	0	1	1	1	1	0	1	0	0	0	1	0	0	1	0	1	0	0	1	0	0	0	0	1	0	0	0	1	0	0	0	0	0	0
chrV	524625	525390	1	0	1	1	0	0	1	0	0	1	1	0	1	0	1	1	1	1	0	1	0	0	0	1	0	0	1	0	1	0	0	1	0	0	0	0	1	0	0	0	1	0	0	0	0	0	0
chrV	525755	526092	1	0	1	1	0	0	1	0	0	1	1	0	1	0	1	1	1	1	0	1	0	0	0	1	0	0	1	0	1	0	0	1	0	0	0	0	1	0	0	0	1	0	0	0	0	0	0
chrV	526634	526712	1	0	1	1	0	0	1	0	0	1	1	0	1	0	1	1	1	1	0	1	0	0	0	1	0	0	1	0	1	0	0	1	0	0	0	0	1	0	0	0	1	0	0	0	0	1	0
chrV	527192	527771	1	0	1	1	0	0	1	0	0	1	1	0	1	0	1	1	1	1	0	1	0	0	0	1	0	0	1	0	1	0	0	1	0	0	0	0	1	0	0	0	1	0	0	0	0	1	0
chrV	529484	543103	1	0	1	1	0	0	1	0	0	1	1	0	1	0	1	1	1	1	0	1	0	0	0	1	0	0	1	0	1	0	0	1	0	0	0	0	1	0	0	0	1	0	0	0	0	1	0
chrV	545025	545025	1	0	1	1	0	0	1	0	0	1	1	0	1	0	1	1	1	1	0	1	0	0	0	1	0	0	1	0	1	0	0	1	0	0	0	0	1	0	0	0	1	0	0	0	0	1	0
chrV	545826	545826	1	0	1	1	0	0	1	0	0	1	1	0	1	0	1	1	1	1	0	1	0	0	0	1	0	0	1	0	1	0	0	1	0	0	0	0	1	0	0	0	1	0	0	0	0	1	0
chrV	547317	548182	1	0	1	1	0	0	1	0	0	1	1	0	1	0	1	1	1	1	0	1	0	0	0	1	0	0	1	0	1	0	0	1	0	0	0	0	1	0	0	0	1	0	0	0	0	1	0
chrV	549055	550566	1	0	1	1	0	0	1	0	0	1	1	0	1	0	1	1	1	1	0	1	0	0	0	1	0	0	1	0	1	0	0	1	0	0	0	0	1	0	0	0	1	0	0	0	0	1	0
chrV	550744	550834	1	0	1	1	0	0	1	0	0	1	1	0	1	0	1	1	1	1	0	1	0	0	0	1	0	0	1	0	1	0	0	1	0	1	0	0	1	0	0	0	1	0	0	0	0	1	0
chrV	552597	553016	1	0	1	1	0	0	1	0	0	1	1	1	1	0	1	1	1	1	0	1	0	0	0	1	0	0	1	0	1	0	0	1	0	1	0	0	1	0	1	0	1	0	0	0	0	1	0
chrV	553226	566696	1	0	1	1	0	0	1	0	0	1	1	1	1	0	1	1	1	1	0	1	0	0	0	1	0	0	1	0	1	0	0	1	0	0	0	0	1	0	1	0	1	0	0	0	0	1	0
chrVI	12139	12139	1	1	1	1	NA	1	1	0	1	1	1	0	1	1	1	1	0	1	0	1	1	1	1	NA	NA	1	1	0	NA	1	1	0	1	0	0	1	1	0	0	1	NA	1	1	1	0	NA	0
chrVI	33158	38041	1	1	1	1	1	0	0	0	0	0	0	1	0	1	0	0	0	1	0	1	0	0	0	0	1	0	1	0	1	1	1	0	0	0	0	0	1	0	0	1	0	0	1	0	0	1	0
chrVI	38588	42349	1	1	1	1	1	0	0	0	0	0	0	1	0	1	0	0	0	1	0	1	1	0	0	0	1	0	1	0	1	1	1	0	0	0	0	0	1	0	0	1	0	0	1	0	0	1	0
chrVI	42955	46380	1	1	1	1	1	0	0	0	0	0	0	1	0	1	0	0	0	1	0	1	1	0	0	0	1	0	1	0	1	1	1	0	0	0	0	0	1	0	0	1	0	0	1	0	0	1	0
chrVI	46872	49453	1	1	1	1	1	0	0	0	0	0	0	1	0	1	0	0	0	1	0	0	1	0	0	0	1	0	1	0	1	1	1	0	0	0	0	0	1	0	0	1	0	0	1	0	0	1	0
chrVI	49819	49826	1	1	1	1	1	0	0	0	0	1	0	1	0	1	0	0	0	1	0	0	1	0	0	0	1	0	1	0	1	1	1	0	0	0	0	0	1	0	0	1	0	0	1	0	0	1	0
chrVI	50137	52423	1	1	1	1	1	0	0	0	0	1	0	1	0	1	0	0	0	1	0	0	1	0	0	0	1	0	1	0	1	1	1	0	0	0	0	0	1	0	0	1	0	0	1	0	0	1	0
chrVI	53077	53989	1	1	1	1	1	0	0	0	0	1	0	1	0	1	0	0	0	1	0	0	1	0	0	0	1	0	1	0	1	1	1	0	0	0	0	0	1	0	0	1	0	0	1	0	0	1	0
chrVI	54487	56298	1	1	1	1	1	0	0	0	0	1	0	1	0	1	0	0	0	1	0	0	1	0	0	0	1	0	1	0	1	1	1	0	0	0	0	0	1	0	0	1	0	0	1	0	0	1	0
chrVI	56854	56854	1	1	1	1	1	0	0	0	0	1	0	1	0	1	0	0	0	1	0	0	1	0	0	0	1	0	1	0	1	1	1	0	0	0	0	0	1	1	0	1	0	0	1	0	0	1	0
chrVI	57460	57870	1	1	1	1	1	0	0	0	0	1	0	1	0	1	0	0	0	1	0	0	1	0	0	0	1	0	1	0	1	1	1	0	0	0	0	0	1	1	0	1	0	0	1	0	0	1	0
chrVI	58653	58994	1	1	1	1	1	0	0	0	0	1	0	1	0	1	0	1	0	1	0	0	1	0	0	0	1	0	1	0	1	1	1	0	0	0	0	0	1	1	0	1	0	0	1	0	0	1	0
chrVI	59811	60234	1	1	1	1	1	0	0	0	0	1	0	1	0	0	0	1	0	1	0	0	1	0	0	0	1	0	1	0	1	1	1	0	0	0	0	0	1	1	0	1	0	0	1	0	0	1	0
chrVI	61110	63014	1	1	1	1	1	0	0	0	0	1	0	1	0	0	0	1	0	1	0	0	1	0	0	0	1	0	1	0	1	1	1	0	0	0	0	0	1	1	0	1	0	0	1	0	0	1	0
chrVI	63394	63394	1	1	1	1	1	0	0	0	0	1	0	1	0	0	0	1	0	1	0	0	1	0	0	0	1	0	1	0	1	1	1	0	0	0	0	0	1	1	0	1	0	0	1	0	0	1	1
chrVI	64249	64249	1	1	1	1	1	0	0	0	0	1	0	1	0	0	0	1	0	1	0	0	1	0	0	0	1	0	1	0	1	1	1	0	0	0	0	0	1	1	0	1	0	0	1	0	0	1	1
chrVI	65504	65802	1	1	1	1	1	0	0	0	0	1	0	1	0	0	0	1	0	1	0	0	1	0	0	0	1	0	1	NA	1	1	1	0	0	0	0	0	1	1	0	1	0	0	1	0	0	1	0
chrVI	66782	66782	1	1	1	1	1	0	0	0	0	1	0	1	0	0	0	1	0	1	0	0	1	0	0	0	1	0	1	1	1	1	1	0	0	0	0	0	1	1	0	1	0	0	1	0	0	1	0
chrVI	67184	67184	1	1	1	1	1	0	0	0	0	1	0	1	0	0	0	1	0	1	0	0	1	0	0	0	1	0	1	1	1	1	1	0	0	0	0	0	1	1	0	1	0	0	1	0	0	1	0
chrVI	69778	70408	1	1	1	1	1	0	0	0	0	1	0	1	0	0	0	1	0	1	0	0	1	0	0	0	1	0	1	1	1	1	1	0	0	0	0	0	1	1	0	1	0	0	1	0	0	1	0
chrVI	70009	74155	1	1	1	1	1	0	0	0	0	1	0	1	0	0	0	1	0	0	0	0	1	0	0	0	1	0	1	1	1	1	1	0	0	0	0	0	1	1	0	1	0	0	1	0	0	1	0
chrVI	75322	76783	1	1	1	1	1	0	0	0	0	1	0	1	0	0	0	1	0	0	0	0	1	0	0	0	1	0	1	1	0	1	1	0	0	0	0	0	1	1	0	1	0	0	1	0	0	1	0
chrVI	76914	76914	1	1	1	1	1	0	0	0	0	1	0	1	0	0	0	1	0	0	0	0	1	0	0	0	1	0	1	1	0	1	1	0	0	0	0	0	1	1	0	1	0	0	1	0	0	1	0
chrVI	76992	77340	1	1	1	1	1	0	0	0	0	1	0	1	0	0	0	1	0	0	0	0	1	0	0	0	1	0	1	1	0	1	1	0	0	0	0	0	1	1	0	1	0	0	1	0	0	1	0
chrVI	77928	83181	1	1	1	1	1	0	0	0	0	1	0	1	0	0	0	1	0	0	0	0	1	0	0	0	1	0	1	1	0	1	1	0	0	0	0	0	1	1	0	1	0	0	1	0	0	1	0
chrVI	83101	84736	1	1	1	1	1	0	0	0	0	1	0	1	0	0	0	1	0	0	0	0	1	0	0	0	1	0	1	1	0	1	1	0	0	0	0	0	1	1	0	1	0	0	1	0	0	1	0
chrVI	85406	88861	1	1	1	1	1	0	0	0	0	1	0	1	0	0	0	1	0	0	0	0	1	0	0	0	1	0	1	1	0	1	1	0	0	0	0	0	1	1	0	1	0	0	1	0	0	1	0
chrVI	89012	91573	1	1	1	1	1	0	0	0	0	1	0	1	0	0	0	1	0	0	0	0	1	0	0	0	1	0	1	1	0	1	1	0	0	0	0	0	1	1	1	1	0	0	1	0	0	1	0
chrVI	91902	92119	1	1	1	1	1	0	0	0	0	1	0	1	0	0	0	1	0	0	0	0	1	0	0	0	1	0	1	1	0	1	1	0	0	0	0	0	1	1	1	1	0	0	1	0	0	1	0
chrVI	94481	94481	1	1	1	1	0	0	0	0	0	1	0	1	0	0	0	1	0	0	0	0	0	0	0	0	1	0	1	1	0	1	1	0	0	0	0	0	1	1	1	1	0	0	1	0	0	1	0
chrVI	94726	94981	1	1	1	1	0	0	0	0	0	1	0	1	0	0	0	1	0	0	0	0	0	0	0	0	1	0	1	1	0	1	1	0	0	0	0	0	1	1	1	1	0	0	1	0	0	1	0
chrVI	95926	97308	1	1	1	1	0	1	0	0	0	1	0	1	0	0	0	1	0	0	0	0	0	0	0	0	1	0	1	1	0	1	1	0	0	0	0	0	1	1	1	1	0	0	1	0	0	1	0
chrVI	97737	97737	1	1	1	1	0	1	0	0	0	1	0	1	0	0	0	1	0	0	0	0	0	NA	0	0	1	0	1	1	0	1	1	0	0	0	0	0	1	1	1	1	0	0	1	0	0	1	0
chrVI	101826	104388	1	1	1	1	0	1	0	0	0	1	0	1	0	0	0	1	0	0	0	0	0	1	0	0	1	0	1	0	0	1	1	0	0	0	0	0	1	1	1	1	0	0	1	0	0	1	0
chrVI	104884	107478	1	1	1	1	0	1	0	0	0	1	0	1	0	0	0	1	0	0	1	0	0	1	0	0	1	0	1	1	0	1	1	0	0	0	0	0	1	1	1	1	0	0	1	0	0	1	0
chrVI	105370	105822	1	1	1	1	0	1	0	0	0	1	0	1	0	0	0	1	0	0	1	0	0	1	0	0	1	1	1	1	0	1	1	0	0	0	0	0	1	1	1	1	0	0	1	0	0	1	0
chrVI	107738	107844	1	1	1	1	0	1	0	0	0	1	0	1	0	0	0	1	0	0	1	0	0	1	0	0	1	0	1	1	0	1	1	0	0	0	0	0	1	1	1	1	0	0	1	0	0	1	0
chrVI	108011	108011	1	1	1	1	0	1	0	0	0	1	0	1	0	0	0	1	0	0	1	0	0	1	0	0	1	0	1	1	0	1	1	0	0	0	0	0	1	1	1	1	0	0	1	0	0	1	0
chrVI	111687	111687	1	1	1	1	0	1	0	0	0	1	0	1	0	0	0	1	0	0	1	0	0	1	0	0	1	0	1	1	0	1	1	0	0	0	0	0	1	1	1	1	0	0	1	0	0	1	0
chrVI	115088	115181	1	1	1	1	0	1	0	0	1	1	0	1	0	0	0	1	0	0	1	0	0	1	0	0	1	0	1	1	0	1	1	0	0	0	0	0	1	1	1	0	0	0	1	0	0	1	0
chrVI	115494	115494	1	1	1	1	0	1	0	0	1	1	0	1	0	0	0	1	0	0	1	0	0	1	0	0	1	0	1	1	0	1	1	0	0	0	0	0	1	1	1	0	0	0	1	0	0	1	0
chrVI	116573	116839	1	1	1	1	0	1	1	0	1	1	0	1	0	0	0	1	0	0	1	0	0	1	0	0	1	0	1	1	0	1	1	0	0	0	0	0	1	1	1	0	0	0	1	0	0	1	0
chrVI	118097	130995	1	1	1	1	0	1	1	0	1	1	0	1	0	0	0	1	0	0	1	0	0	1	0	0	1	0	1	1	0	1	1	0	0	0	0	0	1	1	1	0	0	0	1	0	0	1	0
chrVI	130188	134248	1	1	1	1	0	1	1	0	1	1	0	1	0	0	0	1	0	0	1	0	0	1	0	0	1	0	1	1	0	1	1	0	0	0	0	0	1	1	1	0	0	0	1	0	0	1	0
chrVI	131953	131953	1	1	1	1	0	1	1	0	1	1	0	1	0	0	0	1	0	0	1	0	0	1	0	0	1	0	1	1	0	1	1	0	0	0	1	0	1	1	1	0	0	0	1	0	0	1	0
chrVI	145086	155336	1	1	1	1	0	1	1	0	1	1	0	1	0	0	0	1	0	0	1	0	0	1	0	0	1	0	1	1	0	1	1	0	0	0	0	0	1	1	1	0	0	0	1	0	0	1	0
chrVI	155681	156375	1	1	1	1	0	1	1	0	1	1	0	1	0	0	0	1	0	0	1	0	0	1	0	0	1	0	1	1	0	1	1	0	0	0	0	0	1	1	1	0	0	0	1	0	0	1	0
chrVI	156651	158840	1	1	1	1	0	1	1	0	1	1	0	1	0	0	0	1	0	0	1	0	0	1	0	0	1	0	1	1	0	1	1	0	0	0	0	0	1	1	1	0	0	0	1	0	0	1	0
chrVI	159554	163549	1	1	1	1	0	1	1	0	1	1	0	1	0	0	0	1	0	0	1	0	0	1	0	0	1	0	1	1	0	1	1	0	0	0	0	0	1	1	1	0	0	0	1	0	1	1	0
chrVI	164557	165111	1	1	1	1	0	1	1	0	1	1	0	1	0	0	0	1	0	0	1	0	1	1	0	0	1	0	1	1	0	1	1	0	0	0	0	0	1	1	1	0	0	0	1	0	1	1	0
chrVI	167198	167198	1	1	1	1	0	1	1	0	1	1	0	1	0	0	0	1	0	0	1	0	1	1	0	0	1	0	1	1	0	1	1	0	0	0	0	0	1	1	1	0	0	0	1	0	1	1	0
chrVI	169900	169942	1	1	1	1	0	1	1	0	1	1	0	1	0	0	0	1	0	0	1	0	1	1	0	0	1	0	1	1	0	1	1	0	0	0	0	0	1	1	1	0	0	0	1	0	1	1	0
chrVI	170423	170473	1	1	1	1	0	1	0	0	1	1	0	1	0	0	0	1	0	0	1	0	1	1	0	0	1	0	1	1	0	1	1	0	0	0	0	0	1	1	1	0	0	0	1	0	1	1	0
chrVI	170689	170689	1	1	1	1	0	1	0	0	1	1	0	1	0	0	0	1	0	0	1	0	1	1	0	0	1	0	0	1	0	1	1	0	0	0	0	0	1	1	1	0	0	0	1	0	1	1	0
chrVI	170794	171501	1	1	1	1	0	1	0	0	1	1	0	1	0	0	0	1	0	0	1	0	1	1	0	0	1	0	0	1	0	1	1	0	0	0	0	0	1	1	1	0	0	0	1	0	1	1	0
chrVI	172334	180152	1	1	1	1	0	1	0	0	1	1	0	1	0	0	0	1	0	0	1	0	1	1	0	0	1	0	0	1	0	1	1	0	0	0	0	0	1	1	1	0	0	0	1	0	1	1	0
chrVI	175153	175153	1	1	1	1	0	0	0	0	1	1	0	1	0	0	0	1	0	0	1	0	1	1	0	0	1	0	0	1	0	1	1	0	0	0	0	0	1	1	1	0	0	0	1	0	1	1	0
chrVI	180546	180643	1	1	1	1	0	1	0	0	1	1	0	1	0	0	0	1	0	0	1	0	1	1	0	0	1	0	0	1	0	1	1	0	0	0	0	0	1	1	1	0	0	0	1	0	1	1	0
chrVI	182652	182652	1	1	1	1	0	1	0	0	1	1	0	1	0	0	0	1	0	0	1	0	1	1	0	0	1	0	0	1	0	1	1	0	0	0	0	0	1	1	1	0	0	0	1	0	1	1	0
chrVI	184083	184083	1	1	1	1	0	1	0	0	1	1	0	1	0	0	1	1	0	0	1	0	1	1	0	0	1	0	0	1	0	1	1	0	0	0	0	0	1	1	1	0	0	0	1	0	1	1	0
chrVI	185806	186433	1	1	1	1	0	1	0	0	1	1	0	1	0	0	1	1	0	0	1	0	1	1	0	0	0	0	0	1	0	1	1	0	0	0	0	0	1	1	1	0	0	0	1	0	1	1	0
chrVI	186589	187135	1	1	1	1	0	1	0	0	1	1	0	1	0	0	1	1	0	0	1	0	1	1	0	0	0	0	0	1	0	1	1	0	0	0	0	0	1	1	1	0	0	0	1	0	1	1	0
chrVI	187771	190627	1	1	1	1	0	1	0	0	1	1	0	1	0	0	1	1	0	0	1	0	1	1	0	0	0	0	0	1	0	1	1	0	0	0	0	0	1	1	1	0	0	0	1	0	1	1	0
chrVI	190831	193734	1	1	1	1	0	1	0	0	1	1	0	1	0	0	1	1	0	0	1	0	1	1	0	0	0	0	0	1	0	1	1	0	0	0	0	0	1	1	1	0	0	0	1	0	1	1	0
chrVI	196316	196316	1	1	1	1	0	1	0	0	1	1	0	1	0	0	1	1	0	0	1	0	1	1	0	0	0	0	0	1	0	1	1	0	0	0	0	0	1	1	1	0	0	0	1	0	1	1	0
chrVI	197402	201882	1	1	1	1	0	1	0	0	1	1	0	1	0	0	1	1	0	0	1	0	1	1	0	0	0	0	0	1	0	1	1	0	0	0	1	0	1	1	1	0	0	0	1	0	1	1	0
chrVI	205988	207125	1	1	1	1	1	1	0	0	1	1	0	0	0	0	1	1	0	0	1	0	1	1	0	0	0	0	1	1	0	1	1	0	1	0	1	0	1	1	1	0	1	0	0	1	1	1	0
chrVI	207472	207745	1	1	1	1	1	1	0	0	1	1	0	0	0	0	1	1	0	0	1	0	1	1	0	0	0	0	1	1	0	1	1	0	1	0	1	0	1	1	1	0	1	0	0	1	1	1	0
chrVI	208024	208850	1	1	1	1	1	1	0	0	1	1	0	0	0	0	1	1	0	0	1	0	1	1	0	0	0	0	1	1	0	1	1	0	1	0	1	0	1	1	1	0	1	0	0	1	1	1	0
chrVI	210967	212247	1	1	1	1	1	1	0	0	1	1	0	0	0	0	1	1	0	0	1	0	1	1	1	0	0	0	1	1	0	1	1	0	1	0	1	0	1	1	1	0	1	0	0	1	0	1	0
chrVI	213465	213465	1	1	1	1	1	1	0	0	1	1	0	0	0	0	1	1	0	0	1	0	0	1	1	0	0	0	1	1	0	1	1	0	0	0	1	0	1	1	1	0	1	0	0	1	0	1	0
chrVI	213825	214251	1	1	1	1	1	1	0	0	1	1	0	0	0	0	1	1	0	0	1	0	0	1	1	0	0	0	1	1	0	1	1	0	1	0	1	0	1	1	1	0	1	0	0	1	0	1	0
chrVI	219079	219079	1	1	1	1	1	1	0	0	1	1	0	0	0	0	1	1	0	0	1	0	0	1	1	0	0	0	1	1	0	1	1	0	1	0	1	0	1	1	1	0	1	0	0	1	0	1	0
chrVI	223266	223266	1	0	1	1	1	1	0	0	1	1	0	0	0	0	1	0	0	0	1	0	0	1	1	0	0	0	1	1	0	1	0	0	1	0	1	0	1	1	1	0	1	0	0	1	0	1	0
chrVI	225899	226370	1	0	1	1	1	1	0	0	1	1	0	0	0	0	1	0	0	0	1	0	0	1	1	0	0	0	1	1	0	1	0	0	1	0	1	1	1	1	1	0	1	0	0	1	0	1	0
chrVI	226463	227693	1	0	1	1	1	1	0	0	1	1	0	0	0	0	1	0	0	0	1	0	0	1	1	0	0	0	1	1	0	1	0	0	1	0	1	1	1	1	1	0	1	0	0	1	0	1	0
chrVI	228093	228344	1	0	1	1	1	1	0	0	1	1	0	0	0	1	1	0	0	0	1	0	0	1	1	0	0	0	1	1	0	1	0	0	1	0	1	1	1	1	1	0	1	0	0	1	0	1	0
chrVI	228509	228620	1	0	1	1	1	1	0	0	1	1	0	0	0	1	1	0	0	0	1	0	0	1	1	0	0	0	1	1	0	0	0	0	1	0	1	1	1	1	1	0	1	0	0	1	0	1	0
chrVI	229520	229586	1	0	1	1	1	1	0	0	1	1	0	0	0	1	1	0	0	0	1	0	0	1	1	0	0	0	1	1	0	0	0	0	1	1	1	1	1	1	1	0	1	0	0	1	0	1	0
chrVI	229757	230627	1	0	1	1	1	1	0	0	1	1	0	0	0	1	1	0	0	0	1	0	0	1	1	0	0	0	1	1	0	1	0	0	1	1	1	1	1	1	1	0	1	0	0	1	0	1	0
chrVI	230891	230918	1	0	1	1	1	1	0	0	1	1	0	0	0	1	1	0	0	0	1	0	0	1	1	0	0	0	1	1	0	1	0	0	1	1	1	1	1	1	1	0	1	0	0	1	0	1	0
chrVI	230993	231098	1	0	1	1	1	1	0	0	1	1	0	0	0	1	1	0	0	0	1	0	0	1	1	0	0	0	1	1	0	1	0	0	1	1	1	1	1	1	1	0	1	0	0	1	0	1	1
chrVI	231278	234914	1	0	1	1	1	1	0	0	1	1	0	0	0	1	1	0	0	0	1	0	0	1	1	0	0	0	1	1	0	1	0	0	1	1	1	1	1	1	1	0	1	0	0	1	0	1	1
chrVI	235072	235072	1	0	1	1	1	1	0	0	1	1	0	0	0	1	1	0	0	0	1	0	0	1	1	0	0	0	1	1	0	1	0	0	1	1	1	1	1	1	1	0	1	0	0	1	0	1	0
chrVI	235321	235489	1	0	1	1	1	1	0	0	1	1	1	0	0	1	1	0	0	0	1	0	0	1	1	0	0	0	1	1	0	1	0	0	1	1	1	1	1	1	1	0	1	0	0	1	0	1	0
chrVI	236008	236578	1	0	1	1	1	1	0	0	1	1	1	0	0	1	1	0	0	0	1	0	0	1	1	0	0	0	1	1	0	1	0	0	1	1	1	1	1	1	1	0	1	0	0	1	0	1	0
chrVI	237463	239639	1	0	1	1	1	1	0	0	1	1	1	0	0	1	1	0	0	0	1	0	0	1	1	0	0	1	1	1	0	1	0	0	1	1	1	1	1	1	1	0	1	0	0	1	0	1	0
chrVI	239766	240613	1	0	1	1	1	1	0	0	1	1	1	0	0	1	1	0	0	0	1	0	0	1	1	0	0	1	1	1	0	1	0	0	1	1	1	1	1	1	1	0	1	1	0	1	0	1	0
chrVI	241183	241183	1	0	1	1	1	1	0	0	1	1	1	0	0	1	1	0	0	0	1	0	0	1	1	0	0	1	1	1	0	1	0	0	1	1	1	1	1	1	1	0	1	1	0	1	0	1	0
chrVI	242390	242528	1	0	1	1	1	1	0	0	1	1	1	0	0	1	1	0	0	0	1	0	0	1	1	0	0	1	1	1	0	1	0	0	1	1	1	1	1	1	1	0	1	1	0	1	0	1	0
chrVI	242595	242595	1	0	1	1	1	1	0	0	1	1	1	0	0	1	1	0	0	1	1	0	0	1	1	0	0	1	1	1	0	1	0	0	1	1	1	1	1	1	1	0	1	1	0	1	0	1	0
chrVI	242717	242888	1	0	1	1	1	1	0	0	1	1	1	0	0	1	1	0	0	1	1	0	0	1	1	0	1	1	1	1	0	1	0	0	1	1	1	1	1	1	1	0	1	1	0	1	0	1	0
chrVI	244301	244301	1	0	1	1	1	1	0	0	1	0	1	0	0	1	1	0	0	1	1	0	0	1	1	0	1	1	1	1	0	1	0	0	1	1	1	1	1	1	1	0	1	0	0	1	0	1	0
chrVI	244552	244932	1	0	1	1	1	1	0	0	1	0	1	0	0	1	1	0	1	1	1	0	0	1	1	0	1	1	1	1	0	1	0	0	1	1	1	1	1	1	1	0	1	0	0	1	0	1	0
chrVI	246705	246893	1	0	1	1	1	1	0	0	1	0	1	0	1	1	1	0	0	1	1	0	0	1	1	0	1	1	1	1	0	1	0	0	0	1	1	1	1	1	1	0	1	0	0	1	0	1	0
chrVI	248124	248151	1	0	1	1	1	1	0	0	1	0	1	0	1	1	1	0	0	1	1	0	0	1	1	0	1	1	1	1	0	1	0	0	0	1	1	1	1	1	1	0	1	0	0	1	0	1	0
chrVI	251165	251165	1	0	1	1	1	1	0	0	1	0	1	0	0	1	1	0	0	1	1	0	0	1	1	0	1	1	1	1	0	1	0	0	0	1	1	1	1	1	1	0	1	0	0	1	0	1	0
chrVI	253673	254401	1	0	1	1	1	1	0	0	1	0	1	0	0	1	1	0	0	1	1	0	0	1	1	0	1	1	0	1	0	1	0	0	0	1	1	1	1	1	1	0	1	0	0	1	0	1	0
chrVI	264000	264000	1	0	0	1	1	1	0	0	1	0	1	0	0	1	1	0	0	1	1	0	0	1	1	0	1	1	0	1	NA	1	0	0	0	1	1	1	1	1	1	0	1	0	0	1	0	1	0
chrVI	264756	265060	1	0	1	1	1	1	0	0	1	0	1	0	0	1	1	0	0	1	1	0	0	1	1	0	1	1	0	1	1	1	0	0	0	1	1	1	1	1	1	0	1	0	0	1	0	1	0
chrVII	11286	13749	0	0	0	1	1	1	0	1	1	1	1	1	0	0	0	0	1	1	0	1	0	1	0	1	0	0	0	1	0	0	0	0	1	1	1	0	0	0	1	1	1	0	0	1	1	0	0
chrVII	14737	23602	0	0	0	1	1	1	0	1	1	1	1	1	0	0	0	0	1	1	0	1	0	1	0	1	0	0	0	1	0	0	0	0	1	1	1	0	0	0	1	1	1	0	0	1	1	0	0
chrVII	22028	22028	0	0	0	1	1	1	0	1	1	1	1	1	0	0	0	0	1	1	0	1	0	1	0	1	0	0	0	1	0	0	0	0	1	1	1	0	0	0	1	1	1	0	0	1	1	0	0
chrVII	23922	23922	0	0	1	1	1	1	0	1	1	1	1	1	0	0	0	0	1	1	0	1	0	1	0	1	0	0	0	1	0	0	0	0	1	1	1	0	0	0	1	1	1	0	0	1	1	0	0
chrVII	24075	25663	0	0	1	1	1	1	0	1	1	1	1	1	0	0	0	0	1	1	0	1	0	1	0	1	0	0	0	1	0	0	0	0	1	1	1	0	0	0	1	1	1	0	0	0	1	0	0
chrVII	26364	34702	0	0	0	1	1	1	0	1	1	1	1	1	0	0	0	0	1	1	0	1	0	1	0	1	0	0	0	1	0	0	0	1	1	1	1	0	0	0	1	1	1	0	0	0	1	0	0
chrVII	36448	37288	0	0	0	0	1	1	0	0	1	1	1	1	0	0	0	0	1	1	0	1	0	1	0	1	0	0	0	1	0	0	0	1	1	1	1	0	0	0	1	1	1	0	0	0	1	0	0
chrVII	43400	45723	0	0	0	1	1	1	0	0	1	1	1	1	0	0	0	0	1	1	1	1	0	1	0	1	0	0	0	1	0	0	0	1	1	1	1	0	0	0	1	1	1	0	0	0	1	0	0
chrVII	44308	44308	0	0	0	1	1	1	0	0	1	1	1	1	0	0	0	0	1	1	1	1	0	1	0	1	0	0	0	1	0	0	0	1	1	1	1	0	0	0	1	1	1	0	0	0	1	0	0
chrVII	46050	47026	0	0	0	1	1	1	0	0	1	1	1	1	0	0	0	0	1	1	1	1	0	1	0	1	0	0	0	1	0	0	0	1	1	1	1	0	0	0	1	1	1	0	0	0	1	0	0
chrVII	47565	47565	0	0	0	1	1	1	0	0	1	1	1	1	0	0	0	0	1	1	1	1	0	1	0	1	0	0	0	1	0	0	0	1	1	1	1	0	0	0	1	1	1	0	0	0	1	0	0
chrVII	47968	47998	0	0	0	1	1	1	0	0	1	1	1	1	0	0	0	0	1	1	1	1	0	1	0	1	0	0	0	1	0	0	1	1	1	1	1	0	0	0	0	1	1	0	0	0	1	1	0
chrVII	48435	52740	0	0	0	1	1	1	0	0	1	1	1	1	0	0	0	0	1	1	1	1	0	1	0	1	0	0	0	1	0	0	1	1	1	1	1	0	0	0	0	1	1	0	0	0	1	1	0
chrVII	52959	53419	0	0	0	1	1	1	0	0	1	1	1	1	0	0	0	0	1	1	1	1	0	1	0	1	0	0	0	1	0	0	1	1	1	1	1	0	0	0	0	1	0	0	0	0	1	1	0
chrVII	53152	53152	0	0	0	1	1	1	0	0	1	1	1	1	0	0	0	0	1	1	1	1	0	1	0	1	0	0	0	1	0	0	1	1	1	1	1	0	0	0	0	1	0	0	0	0	1	1	0
chrVII	54324	54933	0	0	0	1	1	1	0	0	1	1	0	1	0	0	1	0	1	1	1	1	0	1	0	1	0	0	0	1	0	0	1	1	1	1	1	0	0	0	0	1	1	0	0	0	1	1	0
chrVII	55107	55152	0	0	0	1	1	1	0	0	1	1	0	1	0	0	1	0	1	1	1	1	0	1	0	1	0	0	0	1	0	0	1	1	1	1	1	0	0	0	0	1	1	0	0	0	1	1	0
chrVII	55299	56448	0	0	0	1	1	1	0	0	1	1	0	1	0	0	1	0	1	1	1	1	0	1	0	1	0	0	0	1	0	0	1	1	1	1	1	0	0	0	0	1	1	0	0	0	1	1	0
chrVII	60729	60729	0	0	0	1	1	0	0	0	1	1	0	1	0	0	1	0	1	1	1	1	0	1	0	1	0	0	0	1	0	0	1	1	1	1	1	0	1	0	0	0	1	0	0	0	1	1	0
chrVII	67624	67624	0	0	0	1	1	0	0	0	0	1	0	1	0	0	1	0	1	1	1	1	0	1	0	1	0	0	0	1	0	0	1	1	1	1	1	0	1	0	0	0	1	0	0	0	1	1	0
chrVII	68009	73684	0	0	0	1	1	0	0	0	0	1	0	1	0	0	1	0	1	1	1	1	0	1	0	1	0	0	0	1	0	0	1	1	1	1	1	0	1	0	0	0	1	0	0	0	1	1	0
chrVII	75064	77052	0	0	0	1	1	0	0	0	0	1	0	1	0	0	1	0	1	1	1	1	0	1	0	1	0	0	0	1	0	0	1	1	1	1	1	0	1	0	0	0	1	0	0	0	1	1	0
chrVII	77580	78636	0	0	0	1	1	0	0	0	0	1	0	1	0	0	1	0	1	1	1	1	0	1	1	1	0	0	0	1	0	0	1	1	1	1	1	0	1	0	0	0	1	0	0	0	1	1	0
chrVII	78859	80305	0	0	0	1	1	0	0	0	0	1	0	1	0	0	1	0	1	1	1	1	0	1	1	1	0	0	0	1	0	0	1	1	1	1	1	0	1	0	0	0	1	0	0	0	1	1	0
chrVII	80653	80976	0	0	0	1	1	0	0	0	0	1	0	1	0	0	1	0	1	1	1	1	0	1	1	1	0	0	0	1	0	0	1	1	1	1	1	0	1	0	0	0	1	0	0	0	1	1	0
chrVII	81381	82858	0	0	0	1	1	0	0	0	0	1	0	1	0	0	1	0	1	1	1	1	0	1	1	1	0	0	0	1	0	0	1	1	1	1	1	0	1	0	0	0	1	0	0	0	1	1	0
chrVII	83968	85628	0	0	0	1	1	0	0	0	0	1	0	1	0	0	1	0	1	1	1	1	0	1	1	1	0	0	0	1	0	0	1	1	1	1	1	0	1	0	0	0	1	0	0	0	1	1	0
chrVII	86297	87147	0	0	0	1	1	0	0	0	0	1	0	1	0	0	1	0	1	1	1	1	0	1	1	1	0	0	0	1	0	0	1	1	1	1	1	0	1	0	0	0	1	0	0	0	1	1	0
chrVII	87769	89665	0	0	0	1	1	0	0	0	0	1	0	0	0	0	1	0	1	1	1	1	0	1	1	1	0	0	0	1	0	0	1	1	1	1	1	0	1	0	0	0	1	0	0	0	1	1	0
chrVII	90444	90444	0	0	0	1	1	0	0	0	0	1	0	0	0	0	1	0	1	1	1	1	0	1	1	1	0	0	0	1	0	0	1	1	1	0	1	0	1	0	0	0	1	0	0	0	1	1	0
chrVII	91031	91031	0	0	0	1	1	0	0	0	0	1	0	0	0	0	1	0	1	1	1	1	0	1	1	1	0	0	0	1	0	0	1	1	1	0	0	0	1	0	0	0	1	0	0	0	1	1	0
chrVII	91652	91652	0	0	0	1	1	0	0	0	0	1	0	0	0	0	1	0	1	1	1	1	0	1	1	1	0	0	0	1	0	0	1	1	1	0	0	0	1	0	0	0	1	0	0	0	1	1	0
chrVII	91958	92390	0	0	0	1	1	0	0	0	0	1	0	0	0	0	1	0	1	1	1	1	0	1	1	1	0	0	0	1	0	0	1	1	1	0	0	0	1	0	0	0	1	0	0	1	1	1	0
chrVII	92820	92892	0	0	0	1	1	0	0	0	0	1	0	0	0	0	1	0	1	1	1	1	0	1	1	1	0	0	0	1	0	0	1	1	1	0	0	0	1	0	0	0	1	0	0	1	1	1	0
chrVII	93397	93397	0	0	0	1	1	0	0	0	0	1	0	0	0	0	1	0	1	1	1	1	0	1	1	1	0	0	0	1	0	0	1	1	1	0	0	0	1	0	0	0	1	0	0	1	1	1	0
chrVII	95788	95788	0	0	0	1	NA	0	0	0	0	1	0	0	NA	0	1	0	1	1	1	1	0	1	1	1	0	0	1	1	0	0	1	1	1	0	0	0	1	0	0	0	1	0	0	1	1	1	0
chrVII	96337	96337	0	0	0	1	0	0	0	0	0	1	0	0	1	0	1	0	1	1	1	1	0	1	1	1	0	0	1	1	0	0	1	1	1	0	0	0	1	0	0	0	0	0	0	1	1	1	0
chrVII	96869	96869	0	0	0	1	0	0	0	0	0	1	0	0	1	0	1	0	1	1	1	1	0	1	1	1	0	0	1	1	0	0	1	1	1	0	0	0	1	0	0	0	0	0	0	0	1	1	0
chrVII	97616	97982	0	0	0	1	0	0	0	0	1	1	0	0	1	0	1	0	1	1	1	1	0	1	1	1	0	0	1	1	0	0	1	1	1	0	0	0	1	0	0	0	0	0	0	0	1	1	0
chrVII	98012	111921	0	0	0	1	0	0	0	0	1	1	0	0	1	0	1	0	1	1	1	1	0	1	1	1	0	0	1	1	0	0	1	1	1	0	0	0	1	0	0	0	0	0	0	0	1	1	0
chrVII	106214	108797	0	0	0	1	0	0	0	0	1	1	0	0	1	0	1	0	1	1	1	1	0	1	1	1	0	0	1	1	0	0	1	1	1	0	0	0	1	0	0	0	0	0	0	0	1	1	0
chrVII	112754	113828	0	0	0	1	0	0	0	0	1	1	0	0	1	0	1	0	1	1	1	1	0	1	1	1	0	0	1	1	0	0	1	1	1	0	0	0	1	0	0	0	0	0	0	0	1	1	0
chrVII	114332	114332	0	0	0	1	0	0	0	0	1	1	0	0	1	0	1	0	1	1	0	1	0	1	1	1	0	0	1	1	0	0	1	1	1	0	0	0	1	0	0	0	0	0	0	0	1	1	0
chrVII	115232	115232	0	0	0	1	0	0	0	0	1	1	0	0	1	0	1	0	1	1	0	1	0	1	1	1	0	0	1	1	0	0	1	1	1	0	0	0	1	0	0	0	0	0	0	0	1	1	0
chrVII	115965	116454	0	0	0	1	0	0	0	0	1	1	0	0	1	0	1	0	1	1	0	1	0	1	1	1	0	0	1	1	0	0	1	1	1	0	0	0	1	0	0	0	0	0	0	0	1	1	0
chrVII	116907	116907	0	0	0	1	0	0	0	0	1	1	0	0	1	0	1	0	1	1	0	1	0	1	1	1	0	0	1	1	0	0	1	1	1	0	0	0	1	0	0	0	0	0	0	0	1	1	0
chrVII	117360	117360	0	0	0	1	0	0	1	0	1	1	0	0	1	0	1	0	1	1	0	1	0	1	1	1	0	0	1	1	0	0	1	1	1	0	0	0	1	0	0	0	0	0	0	0	1	1	0
chrVII	117574	120263	0	0	0	1	0	0	1	0	1	1	0	0	1	0	1	0	1	1	0	1	0	1	1	1	0	0	1	1	0	0	1	1	1	0	0	0	1	0	0	0	0	0	0	0	1	1	0
chrVII	122622	123330	0	0	0	1	0	0	1	0	1	1	0	0	1	0	1	0	1	1	0	1	0	1	1	1	0	0	1	1	0	0	1	1	1	0	0	0	1	0	0	0	0	0	0	0	1	0	0
chrVII	123716	124931	0	0	0	1	0	0	1	0	1	1	0	0	1	0	1	0	1	1	0	1	0	1	1	1	0	0	1	1	0	0	1	1	1	0	0	0	1	0	0	0	0	0	0	0	1	0	0
chrVII	125048	125810	0	0	0	1	0	0	1	0	1	1	0	0	1	0	1	0	1	1	0	0	0	1	1	1	0	0	1	1	0	0	1	1	1	0	0	0	1	0	0	0	0	0	0	0	1	0	0
chrVII	126093	126362	0	0	0	1	0	1	1	0	1	1	0	0	1	0	1	0	1	1	0	0	0	1	1	1	0	0	1	1	0	0	1	1	1	0	0	0	1	0	0	0	0	0	0	0	1	0	0
chrVII	126466	131037	0	0	0	1	0	1	1	0	1	1	0	0	1	0	1	0	1	1	0	0	0	1	1	1	0	0	1	1	0	0	1	1	1	0	0	0	1	0	0	0	0	0	0	0	1	1	0
chrVII	131125	139917	0	0	0	1	0	1	1	0	1	1	0	0	1	0	1	0	1	1	0	0	0	1	1	1	0	0	1	1	0	0	1	1	1	0	0	0	1	0	0	0	0	0	0	0	1	1	0
chrVII	140030	140030	0	0	0	1	0	1	1	0	1	1	0	0	1	0	1	0	1	1	0	0	0	1	1	1	0	0	1	1	0	0	1	1	NA	0	0	0	1	0	0	0	0	0	0	0	1	1	0
chrVII	140631	141286	0	0	0	1	0	1	1	0	1	1	0	0	1	0	1	0	1	1	0	0	0	1	1	1	0	0	1	1	0	0	1	1	0	0	0	1	1	0	0	0	0	0	0	0	1	1	0
chrVII	141481	141481	0	0	0	1	0	1	1	0	1	1	0	0	1	0	1	0	1	1	0	0	0	1	1	1	0	0	1	1	0	0	1	1	0	0	0	1	1	0	0	0	0	0	0	0	1	1	0
chrVII	141946	159705	0	0	0	1	0	1	1	0	1	1	0	0	1	0	1	0	1	1	0	0	0	1	1	1	0	0	1	1	0	0	1	1	0	0	0	1	1	0	0	0	0	0	0	0	1	1	0
chrVII	164025	164025	0	0	0	1	0	1	1	0	1	1	0	0	1	0	1	0	1	1	0	0	0	1	1	1	0	0	1	1	0	0	1	0	0	0	0	1	1	0	0	0	0	0	0	0	1	1	0
chrVII	164774	164774	0	0	0	1	0	1	1	0	1	1	0	0	1	0	1	0	1	1	0	0	0	1	1	1	0	0	1	1	0	0	1	0	0	0	0	1	1	0	0	0	0	0	0	0	1	1	0
chrVII	164885	165111	0	0	0	1	0	1	1	0	1	1	0	0	1	0	1	0	1	1	0	0	0	1	1	1	0	0	1	1	0	0	0	0	0	0	0	1	1	0	0	0	0	0	0	0	1	1	0
chrVII	165780	165923	0	0	0	1	0	1	1	0	1	1	0	0	1	0	1	0	1	1	0	0	0	1	1	1	0	0	1	1	0	0	0	0	0	0	0	1	1	0	0	0	0	0	0	0	1	1	0
chrVII	167076	167210	0	0	0	1	0	1	1	0	1	1	0	0	1	0	1	0	1	1	0	0	0	1	1	1	0	0	1	1	0	0	0	0	0	0	0	1	1	0	0	0	0	0	0	0	1	1	0
chrVII	167889	168156	0	0	0	1	0	1	1	0	1	1	0	0	1	0	1	0	1	1	0	0	0	1	1	1	0	0	1	1	0	0	0	0	0	0	1	1	1	0	0	0	0	0	0	0	1	1	0
chrVII	168582	172407	0	0	0	1	0	1	1	0	1	1	0	0	1	0	1	0	1	1	0	0	0	1	1	1	0	0	1	1	0	0	0	0	0	0	1	1	1	0	0	0	0	0	0	0	1	1	1
chrVII	171892	176415	0	0	0	1	0	1	1	0	1	1	1	0	1	0	1	0	1	1	0	0	0	1	1	1	0	0	1	1	0	0	0	0	0	0	1	1	1	0	0	0	0	0	0	0	1	1	1
chrVII	174818	174818	0	0	0	1	0	1	1	0	1	1	1	0	1	0	1	0	1	1	1	0	0	1	1	1	0	0	1	1	0	0	0	0	0	0	1	1	1	0	0	0	0	0	0	0	1	1	1
chrVII	177152	187678	0	0	0	1	0	1	1	0	1	1	1	0	1	0	1	0	1	1	0	0	0	1	1	1	0	0	1	1	0	0	0	0	0	0	1	1	1	0	0	0	0	0	0	0	1	1	1
chrVII	188242	190037	0	0	0	1	0	1	1	0	1	1	1	0	1	0	1	0	1	1	0	0	0	1	1	1	0	0	1	1	0	0	0	0	0	0	1	1	1	0	0	0	0	0	0	0	1	1	1
chrVII	190333	193691	0	0	0	1	0	1	1	0	1	0	1	0	1	0	1	0	1	1	0	0	0	1	1	1	0	0	1	1	0	0	0	0	0	0	1	1	1	0	0	0	0	0	0	0	1	1	1
chrVII	193938	194553	0	0	0	0	0	1	1	0	1	0	1	0	1	0	1	0	1	1	0	0	0	1	1	1	0	0	1	1	0	0	0	0	0	0	1	1	1	0	0	0	0	0	0	0	1	1	1
chrVII	195492	196468	0	0	0	0	0	0	1	0	1	0	1	0	1	0	1	0	1	1	0	0	0	1	1	1	0	0	1	1	0	0	0	0	0	0	1	1	1	0	0	0	0	0	0	0	1	1	1
chrVII	198274	198476	0	0	0	0	0	0	1	0	1	0	1	0	1	0	1	0	1	1	0	0	0	1	1	1	0	0	1	1	0	0	1	0	0	0	1	1	1	0	0	0	0	0	0	0	1	1	1
chrVII	199690	201499	0	0	0	0	0	0	1	0	1	0	1	0	1	0	1	0	1	1	0	0	0	1	1	1	0	0	1	1	0	0	1	0	0	0	1	1	1	0	0	0	0	0	0	0	1	1	1
chrVII	201788	203897	0	0	0	0	0	0	1	0	1	0	1	0	1	0	1	0	1	1	0	0	0	1	1	1	0	0	1	1	0	0	1	0	0	0	1	1	1	0	0	0	0	0	0	0	1	1	1
chrVII	208986	209671	0	0	0	0	0	0	1	0	1	0	1	0	1	0	1	0	1	1	0	1	0	1	1	1	0	0	1	1	0	0	1	0	0	0	1	1	1	0	0	0	0	0	0	0	1	1	1
chrVII	210027	217016	0	0	0	0	0	0	1	0	1	0	1	0	1	0	1	0	1	1	0	1	1	1	1	1	0	0	1	1	0	0	1	0	0	0	1	1	1	0	0	0	0	0	0	0	1	1	1
chrVII	217776	221007	0	0	0	0	0	0	1	0	1	0	1	0	1	0	1	0	1	1	0	1	1	1	1	1	0	0	1	1	0	0	1	0	0	0	1	1	1	0	0	0	0	0	0	0	1	1	1
chrVII	227872	232997	0	0	0	0	0	0	1	0	0	0	1	0	1	0	1	0	1	1	0	1	1	1	1	1	0	0	1	0	0	0	1	0	0	0	1	1	1	0	0	0	0	0	0	0	1	1	1
chrVII	234702	238084	0	0	0	0	0	0	1	0	0	0	1	0	1	0	1	0	1	1	0	1	1	1	1	1	0	0	1	0	0	0	1	0	0	0	1	1	1	0	0	0	0	0	0	0	1	1	1
chrVII	241508	241711	0	0	0	0	0	0	1	0	0	0	1	0	1	0	1	0	1	1	0	1	1	1	1	1	0	0	1	0	0	0	1	0	0	0	1	1	1	0	0	0	1	0	0	0	1	1	1
chrVII	247666	247666	0	0	0	0	0	0	1	0	0	0	1	0	1	0	1	0	1	1	0	1	1	1	1	1	0	0	1	0	0	0	1	0	0	0	1	1	1	0	0	0	1	0	0	0	1	1	1
chrVII	248225	248225	0	0	0	0	0	0	1	0	0	0	0	0	1	0	1	0	1	1	0	1	1	1	1	1	0	0	1	0	0	0	1	0	0	0	1	1	1	0	0	0	1	0	0	0	1	1	1
chrVII	252804	252804	0	0	0	0	0	0	0	0	0	0	0	0	1	0	1	0	1	1	0	1	1	1	1	1	1	0	1	0	0	0	1	0	0	0	1	1	1	0	0	0	1	0	0	0	1	1	1
chrVII	256487	267458	0	0	0	0	0	0	0	0	0	0	0	1	1	0	1	0	1	1	0	1	1	1	1	1	1	0	1	0	0	0	1	0	0	0	1	1	1	0	0	0	0	0	0	0	1	1	1
chrVII	271816	272225	0	0	0	0	0	0	0	1	0	0	0	1	1	0	1	0	1	1	0	1	0	1	1	1	1	1	1	0	0	1	1	0	0	0	1	1	1	0	0	0	0	0	1	0	1	1	1
chrVII	273424	273503	0	0	0	0	0	0	0	0	0	0	0	1	1	0	1	0	1	1	0	1	0	1	1	1	1	0	1	0	0	1	1	0	0	0	1	1	1	0	0	0	0	0	1	0	1	1	1
chrVII	274142	274142	0	0	0	0	0	0	0	0	0	0	0	1	1	0	1	0	0	1	0	1	0	0	1	1	1	0	1	0	0	1	1	0	0	0	1	1	1	0	0	0	0	0	1	0	1	1	1
chrVII	274448	274448	0	0	0	0	1	0	0	0	0	0	0	1	1	0	1	0	0	1	0	1	0	0	1	1	1	0	1	0	0	1	1	0	0	0	1	1	1	0	0	0	0	0	1	0	1	1	1
chrVII	275009	276180	0	1	0	0	1	0	0	0	0	0	0	1	1	0	1	0	0	1	0	1	0	0	1	1	1	0	1	0	1	1	1	0	0	0	1	1	1	0	0	0	0	0	1	0	1	1	1
chrVII	276276	276276	0	1	0	0	1	0	0	0	0	0	0	1	1	0	1	0	0	1	0	1	0	0	1	1	1	0	1	0	1	1	1	0	0	0	1	1	1	0	0	0	0	0	1	0	1	1	1
chrVII	276379	276488	0	1	0	0	1	0	0	0	0	0	0	1	1	0	1	0	0	1	0	1	0	0	1	1	1	0	1	0	0	1	1	0	0	0	1	1	1	0	0	0	0	0	1	0	1	1	1
chrVII	283774	283774	0	1	0	0	1	0	0	0	0	0	0	1	1	0	1	0	0	1	0	1	0	0	1	1	1	0	1	0	1	1	1	0	0	0	1	0	1	0	0	0	0	0	1	0	1	1	1
chrVII	284855	284855	0	1	0	0	1	0	0	0	0	0	0	1	1	0	1	0	0	1	0	1	0	0	1	1	1	0	1	0	1	1	1	0	0	0	1	0	1	0	0	0	0	0	1	0	1	1	1
chrVII	288473	288473	0	1	0	0	1	0	0	0	0	0	0	1	1	1	1	0	0	1	0	1	0	0	1	1	1	0	1	0	1	1	1	0	0	0	1	0	1	0	0	0	0	0	1	0	1	1	1
chrVII	289212	290162	0	1	0	0	1	0	0	0	1	0	0	1	1	1	1	0	0	1	0	1	0	0	1	1	1	0	1	0	1	1	1	0	0	0	1	0	1	0	0	0	0	0	1	0	1	1	1
chrVII	291088	291992	0	1	0	0	1	0	0	0	0	0	0	1	1	1	1	0	0	1	0	1	0	0	1	1	1	0	1	0	1	1	1	0	0	0	1	0	1	0	0	0	0	0	1	0	1	1	1
chrVII	293925	294462	0	1	0	0	1	0	0	0	0	0	0	1	1	1	1	0	0	1	0	1	0	0	1	1	1	0	1	0	1	1	1	0	0	0	1	0	1	0	0	0	0	0	0	0	1	1	1
chrVII	295605	295605	0	1	0	0	1	0	0	0	0	0	0	1	1	1	1	0	0	1	0	1	0	0	1	1	1	0	1	0	1	1	1	0	0	0	1	0	1	0	0	0	0	0	1	0	1	1	1
chrVII	298874	302788	0	1	0	0	1	0	0	0	0	0	0	1	1	1	1	0	0	1	0	1	0	0	1	1	1	0	1	0	1	1	1	0	1	0	1	0	1	0	0	0	0	0	1	0	1	1	1
chrVII	303261	304609	0	1	0	0	1	0	0	0	0	0	0	1	1	1	1	1	0	1	0	1	0	0	1	1	1	0	1	0	1	1	1	0	1	0	1	0	1	0	0	0	0	0	1	0	1	1	1
chrVII	305019	305019	0	1	0	0	1	0	0	0	0	0	0	1	1	1	1	1	0	1	0	1	0	0	1	1	1	0	1	0	1	1	1	0	1	0	1	0	1	0	0	0	0	0	1	0	1	1	1
chrVII	305928	306650	0	1	0	0	1	0	0	0	0	0	0	1	1	1	1	1	0	0	0	1	0	0	1	1	1	0	1	0	1	1	1	0	1	0	1	0	1	0	0	0	0	0	1	0	1	1	1
chrVII	307064	307868	0	1	0	0	1	0	0	0	0	0	0	1	1	1	1	1	0	0	0	1	0	0	1	1	1	0	1	0	1	1	1	0	1	0	1	0	1	0	0	0	0	0	1	1	1	1	1
chrVII	308800	311272	0	1	0	0	1	0	0	0	0	0	0	1	1	1	1	1	0	0	0	1	0	0	1	1	1	0	1	0	1	1	1	0	1	0	1	0	1	0	0	0	0	0	1	1	1	1	1
chrVII	311762	321972	0	1	0	0	1	0	0	0	0	0	0	1	1	1	1	1	0	0	0	1	0	0	1	1	1	0	1	0	1	1	1	0	1	0	1	0	1	0	0	0	0	0	1	1	1	1	1
chrVII	329109	331193	0	1	0	0	1	0	0	0	0	0	0	1	1	1	1	1	0	0	0	1	0	0	1	1	1	0	1	0	1	1	1	0	0	0	1	0	1	0	0	0	0	0	1	1	1	1	1
chrVII	335555	339606	0	1	0	0	1	0	0	0	0	0	0	1	1	1	1	1	0	0	0	1	0	0	1	1	1	0	1	0	1	1	0	0	0	0	1	0	1	0	0	0	0	0	1	1	1	1	1
chrVII	340285	342051	0	1	0	0	1	0	0	0	0	0	0	1	1	1	1	1	0	0	0	1	0	0	1	1	1	0	1	0	1	1	0	0	0	0	1	0	1	0	0	0	0	0	1	1	1	1	1
chrVII	344309	344309	0	1	0	0	1	0	0	0	0	0	0	1	1	1	1	1	0	0	0	1	0	0	1	1	1	0	1	0	1	1	0	0	0	0	1	0	1	0	0	0	0	1	1	1	1	1	1
chrVII	347577	347577	1	1	0	0	1	0	0	0	0	0	0	1	1	1	1	1	0	0	0	1	0	0	1	1	1	0	1	0	1	1	0	0	0	0	0	0	0	0	0	0	0	1	0	1	1	1	1
chrVII	348923	348923	1	1	0	0	1	0	0	0	0	0	0	1	1	1	1	1	0	0	0	1	0	0	1	1	1	0	1	0	1	1	0	0	0	0	0	0	0	0	0	0	0	1	0	1	1	1	1
chrVII	350521	351511	1	1	0	0	1	0	0	0	0	0	0	1	1	1	1	1	0	0	0	1	0	0	1	1	1	0	1	0	1	1	0	0	0	0	0	0	0	0	0	0	0	1	0	1	1	1	1
chrVII	353297	358861	1	1	0	0	1	0	0	0	0	0	0	1	1	1	1	1	0	0	0	1	0	0	1	1	1	0	1	0	1	1	0	1	0	0	0	0	0	0	0	0	0	1	0	1	1	1	1
chrVII	360441	360498	1	1	0	0	1	0	0	0	0	0	0	1	1	1	1	1	0	0	0	1	0	0	1	1	1	0	1	0	1	1	0	1	0	0	0	0	0	0	0	0	0	1	0	1	1	1	1
chrVII	360816	381517	1	1	0	0	1	0	0	0	0	0	0	1	1	1	1	1	0	0	0	1	0	0	1	1	1	0	1	0	1	1	0	1	0	0	0	0	0	0	0	0	0	1	0	1	1	1	1
chrVII	367665	367828	1	1	0	0	1	0	0	0	0	0	0	1	1	1	1	1	0	0	0	1	0	0	1	1	1	0	1	0	1	1	0	1	0	0	0	0	0	0	0	0	0	1	0	1	1	1	1
chrVII	383573	383573	1	1	NA	0	1	0	0	0	0	0	0	0	1	1	1	1	0	0	0	1	0	0	1	1	1	0	1	0	1	1	0	1	0	0	0	0	0	0	0	0	0	1	0	1	1	1	1
chrVII	384239	384239	1	1	1	0	1	0	0	0	0	0	0	0	1	1	1	1	0	0	0	1	0	0	1	1	1	0	1	0	1	1	0	1	0	0	0	0	0	0	0	0	0	1	0	1	1	1	1
chrVII	385041	385041	1	1	1	0	1	0	0	0	0	0	0	0	1	1	0	1	0	0	0	1	0	0	1	1	1	0	1	0	1	1	0	1	0	0	0	0	0	0	0	0	0	1	0	1	1	1	1
chrVII	386539	387977	1	1	0	0	1	0	0	0	0	0	0	1	1	1	0	1	0	0	0	1	0	0	1	1	1	0	1	0	1	1	0	1	0	0	0	0	0	0	0	0	0	1	0	1	1	1	1
chrVII	389105	392315	1	1	0	0	1	0	0	0	0	0	0	1	1	1	0	0	0	0	0	1	0	0	0	1	1	0	1	0	1	1	0	1	0	0	0	0	0	0	0	0	0	1	0	1	1	1	1
chrVII	390472	390484	1	1	0	0	1	0	0	0	0	0	0	1	1	1	0	1	0	0	0	1	0	0	0	1	1	0	1	0	1	1	0	1	0	0	0	0	0	0	0	0	0	1	0	1	1	1	1
chrVII	394511	394511	1	1	0	0	1	0	0	0	0	0	0	1	1	1	0	0	0	0	0	1	0	0	0	0	1	0	1	0	1	1	0	1	0	0	0	0	0	0	0	0	0	1	0	1	1	1	1
chrVII	395106	395359	1	1	0	0	1	0	0	0	0	0	0	1	1	1	0	0	0	0	0	1	0	0	0	0	1	0	1	0	1	1	0	1	1	1	0	0	0	0	0	0	0	1	0	1	1	1	1
chrVII	395734	396269	1	1	0	0	1	0	0	0	0	0	0	1	1	1	0	0	0	0	0	1	0	0	0	0	1	0	1	0	1	1	0	1	1	1	0	0	0	0	0	0	0	1	0	1	1	1	1
chrVII	396575	397449	1	1	0	0	1	0	0	0	0	0	0	1	1	1	0	0	0	0	0	1	1	0	0	0	1	0	1	0	1	1	0	1	1	1	0	0	0	0	0	0	0	1	0	1	1	1	1
chrVII	398572	398572	1	1	0	0	1	0	0	0	0	0	0	1	1	1	0	0	0	0	0	1	1	0	0	0	1	0	1	0	1	1	0	1	1	1	0	0	0	0	0	0	0	1	0	1	1	1	1
chrVII	399014	399537	1	1	0	0	1	0	0	0	0	0	0	1	1	1	0	0	0	0	0	1	1	0	0	0	1	0	1	0	1	1	0	1	1	1	0	0	0	0	0	0	0	1	0	1	1	1	1
chrVII	400162	400432	1	1	0	0	1	0	0	0	0	0	0	1	1	1	0	0	0	0	0	1	1	0	0	0	1	0	1	0	1	1	0	1	1	1	0	0	0	0	0	0	0	1	0	1	1	1	0
chrVII	401117	401117	1	1	0	0	1	0	0	0	0	0	0	1	1	1	0	0	0	0	0	1	1	0	0	0	1	0	1	0	1	1	0	1	1	1	1	0	0	0	0	0	0	1	0	1	1	1	0
chrVII	405802	414752	1	1	0	0	1	0	0	0	0	0	0	1	1	1	0	0	0	0	0	1	1	0	0	0	1	0	1	0	1	1	0	1	1	1	1	0	0	0	1	0	0	1	0	1	1	1	0
chrVII	415307	416060	1	1	0	0	1	0	0	0	0	0	0	1	1	1	0	0	0	0	0	1	1	0	0	0	1	0	1	0	1	1	0	1	1	1	1	0	0	0	1	0	0	1	0	1	1	1	0
chrVII	416947	418502	1	1	0	0	1	0	0	0	0	0	0	1	1	1	0	0	0	0	0	1	1	0	0	0	1	0	1	0	0	1	0	1	1	1	1	0	0	0	1	0	0	1	0	1	1	1	0
chrVII	425446	425446	1	1	0	0	1	0	0	0	0	1	0	1	1	1	0	0	0	0	0	1	1	0	0	0	1	0	1	0	1	1	0	1	1	1	1	0	0	0	1	0	0	1	0	1	1	1	0
chrVII	427479	427600	1	1	0	0	1	0	0	0	0	1	0	1	0	1	0	0	0	1	0	1	1	0	0	0	1	0	1	0	1	1	0	1	1	1	1	0	0	0	1	0	0	1	0	1	1	1	0
chrVII	430559	431116	1	1	0	0	1	0	0	0	0	1	0	1	0	1	1	0	0	1	0	1	1	0	0	0	1	0	1	0	1	0	0	1	1	1	1	0	0	0	1	0	0	1	0	1	1	1	0
chrVII	431867	432695	1	1	0	0	1	0	0	0	0	1	0	1	0	1	1	0	0	1	0	1	1	0	0	1	1	0	0	0	1	0	0	1	1	1	1	0	0	0	1	0	0	1	0	1	1	1	0
chrVII	434363	434363	1	1	0	0	1	0	0	0	0	1	0	1	0	1	1	0	0	1	0	1	1	0	0	1	1	0	0	0	1	0	0	1	1	1	1	0	0	0	1	0	0	1	0	1	1	1	0
chrVII	437491	437491	1	1	0	0	1	0	0	0	0	1	0	1	0	1	1	0	0	1	0	1	1	0	0	1	1	0	0	0	1	0	0	1	1	1	1	0	0	0	1	0	0	1	0	0	1	1	0
chrVII	442184	442339	1	1	0	1	1	0	0	0	0	1	0	1	0	1	1	0	0	1	0	1	1	0	0	1	1	0	0	0	1	0	0	1	1	1	1	0	0	0	1	0	0	1	0	0	1	1	0
chrVII	442503	443007	1	1	0	1	1	0	0	0	0	1	0	0	0	1	1	0	0	1	0	1	1	0	0	1	1	0	0	0	1	0	0	1	1	1	1	0	0	0	1	0	0	1	0	0	1	1	0
chrVII	443972	444466	1	1	0	1	1	0	0	0	0	1	0	0	0	1	1	0	0	1	0	1	1	0	0	1	1	0	0	0	1	0	0	1	1	1	1	0	0	0	1	0	0	1	0	0	1	1	0
chrVII	448106	448106	1	1	0	1	1	0	0	0	0	1	0	0	0	1	1	0	0	1	0	1	1	0	0	1	1	0	0	0	1	0	0	1	1	1	1	0	0	0	1	0	1	1	0	0	1	1	0
chrVII	448929	448929	1	0	0	1	1	0	0	0	0	1	0	0	0	1	1	0	0	1	0	1	1	0	0	1	1	0	0	0	1	0	0	1	1	1	1	0	0	0	1	0	1	1	0	0	1	1	0
chrVII	449133	449895	1	0	0	1	1	0	0	0	0	1	0	0	0	1	1	0	0	1	0	1	1	0	0	1	1	0	0	0	1	0	0	1	1	1	1	0	0	0	1	0	1	1	0	0	1	1	0
chrVII	450372	451307	1	1	0	1	1	0	0	0	0	1	0	0	0	1	1	0	0	1	0	1	1	0	0	1	1	0	0	0	1	0	0	1	1	1	1	0	0	0	1	0	1	1	0	0	1	1	0
chrVII	451905	452571	1	1	0	1	1	0	0	0	0	1	0	0	0	1	1	0	0	1	0	1	1	0	0	1	1	0	0	0	1	0	0	1	1	1	1	0	0	0	1	0	1	1	0	0	1	1	0
chrVII	452796	452796	1	1	0	1	1	0	0	0	0	1	0	0	0	1	1	0	0	1	0	1	1	0	0	1	1	0	0	0	1	0	0	1	1	1	1	0	0	0	1	0	1	1	0	0	1	1	0
chrVII	453554	455013	1	1	0	1	1	0	0	0	0	1	0	0	0	1	1	0	0	1	0	1	1	0	0	1	1	0	0	0	1	0	0	1	1	1	1	0	0	0	1	0	1	1	0	0	1	1	0
chrVII	455625	471870	1	1	0	1	1	0	0	0	0	1	0	0	0	1	1	0	0	1	0	1	1	0	0	1	1	0	0	0	1	0	0	1	1	1	1	0	0	0	1	0	1	1	0	0	1	1	0
chrVII	465905	466404	1	1	0	1	1	0	0	0	1	1	0	0	0	1	1	0	0	1	0	1	1	0	0	1	1	0	0	0	1	0	0	1	1	1	1	0	0	0	1	0	1	1	0	0	1	1	0
chrVII	467277	475074	1	1	0	1	1	0	0	0	0	1	0	0	0	1	1	0	0	1	0	1	1	0	0	1	1	0	0	0	0	0	0	1	1	1	1	0	0	0	1	0	1	1	0	0	1	1	0
chrVII	469248	469248	1	1	0	1	1	0	0	0	0	1	0	0	0	1	1	0	0	1	0	1	1	0	0	1	1	0	0	0	0	0	0	1	1	1	1	0	0	0	1	0	1	1	0	0	1	1	0
chrVII	472019	472372	1	1	0	1	1	0	0	0	0	1	0	0	0	1	1	0	0	1	0	1	1	0	0	1	1	0	0	0	1	0	0	1	0	1	1	0	0	0	1	0	1	1	0	0	1	1	0
chrVII	473079	473951	1	1	0	1	1	0	0	0	0	1	0	0	0	1	1	0	0	1	0	1	1	0	0	1	1	0	0	0	0	0	0	1	0	1	1	0	0	0	1	0	1	1	0	0	1	1	0
chrVII	475766	475858	1	1	0	1	1	0	0	0	0	1	0	0	0	1	1	0	0	1	0	1	1	0	0	1	1	1	0	0	0	0	0	1	1	1	1	0	0	0	1	0	1	1	0	0	1	1	0
chrVII	476814	480612	1	1	0	1	1	0	0	0	0	1	0	0	0	1	1	0	0	1	0	1	1	0	0	1	1	1	0	0	0	0	0	1	1	1	1	0	0	0	1	0	1	1	0	0	1	1	0
chrVII	481776	482679	1	1	0	1	1	0	0	0	0	1	0	0	0	1	1	0	0	1	0	1	1	0	0	1	1	1	0	0	0	0	0	1	1	1	1	0	0	0	1	0	1	1	0	0	1	1	0
chrVII	485631	494079	1	1	0	1	1	0	0	0	0	1	0	0	0	1	1	0	0	1	0	1	1	0	0	1	1	1	0	0	0	0	0	1	1	1	1	0	0	0	1	0	0	1	0	0	1	1	0
chrVII	494624	512350	1	1	0	1	1	0	0	0	0	1	0	0	0	1	1	0	0	1	0	1	1	0	0	1	1	1	0	0	0	0	0	1	1	1	1	0	0	0	1	0	0	1	0	0	1	1	0
chrVII	513253	516867	1	1	0	1	1	0	0	0	0	1	0	0	0	1	1	0	0	1	0	1	1	0	0	1	1	1	0	0	0	0	0	1	1	1	1	0	0	0	1	0	0	1	0	0	1	1	0
chrVII	519278	522677	1	1	0	1	1	0	0	0	1	1	0	0	0	1	1	0	0	1	0	1	1	0	0	1	1	1	0	0	0	0	0	1	1	1	1	0	0	0	1	0	0	1	0	0	1	1	0
chrVII	523190	524803	1	1	0	1	0	0	0	0	1	1	0	0	0	1	1	0	0	1	0	1	1	0	0	1	1	1	0	0	0	0	0	1	1	1	1	0	0	0	1	0	0	1	0	0	1	1	0
chrVII	525390	525390	1	1	0	1	0	0	0	0	1	1	0	0	0	1	1	0	0	1	0	1	1	0	0	1	1	1	0	0	0	0	0	1	1	1	1	0	0	0	1	0	1	1	0	0	1	1	0
chrVII	525947	527159	1	1	0	0	0	0	0	0	1	1	0	0	0	1	1	0	0	1	0	1	1	0	0	1	1	1	0	0	0	0	0	1	1	1	1	0	0	0	1	0	1	1	0	0	1	1	0
chrVII	529282	529812	1	1	0	0	0	0	0	0	1	0	0	0	0	1	1	0	0	1	0	1	1	0	0	1	1	1	0	0	0	0	0	1	1	1	1	0	0	0	1	0	1	1	0	0	1	1	0
chrVII	530034	530034	1	1	0	0	0	0	0	0	1	0	0	0	0	1	1	0	0	1	0	1	1	0	0	0	1	1	0	0	0	0	0	1	1	1	1	0	0	0	1	0	1	1	0	0	1	1	0
chrVII	530308	531080	1	1	0	0	0	0	0	0	1	0	0	0	0	1	1	0	0	1	0	1	1	0	0	0	1	1	0	0	0	0	0	1	1	1	1	0	0	0	1	0	1	1	0	0	1	1	0
chrVII	533626	534707	1	1	0	0	0	0	0	0	1	0	0	0	0	1	1	0	0	1	0	1	1	0	1	0	1	1	0	0	0	0	0	1	1	1	1	0	0	0	1	0	1	1	0	0	1	1	0
chrVII	542283	546634	1	1	0	0	0	0	0	0	1	0	0	0	0	1	1	0	0	1	0	1	1	0	0	0	1	1	0	0	0	0	0	1	1	1	1	0	0	0	1	0	1	1	0	0	1	1	0
chrVII	548923	553252	1	1	0	0	0	0	0	0	1	0	0	0	0	1	1	0	0	1	0	1	1	0	0	0	0	1	0	0	0	0	0	1	1	1	1	0	0	0	1	0	1	1	0	0	1	1	0
chrVII	553492	554033	1	1	0	0	0	0	0	0	1	0	0	0	0	1	1	0	0	1	0	1	1	0	0	0	0	1	0	0	0	0	0	1	1	1	1	0	0	0	1	1	1	1	0	0	1	1	0
chrVII	554608	558969	1	1	0	0	0	0	0	0	1	0	0	0	0	1	1	0	0	1	0	1	1	0	0	0	0	1	0	0	0	0	0	1	1	1	1	0	0	0	1	1	1	1	0	0	1	1	0
chrVII	559340	576468	1	1	0	0	0	0	0	0	1	0	0	0	0	1	1	0	0	1	0	1	1	0	0	0	0	1	0	0	0	0	0	1	1	1	1	0	0	0	1	1	1	1	0	0	1	1	0
chrVII	577840	579227	1	1	0	0	0	0	0	0	1	0	0	0	0	1	1	0	0	1	0	0	1	0	0	0	0	1	0	0	0	0	0	1	1	1	1	0	0	0	1	1	1	1	0	0	1	1	0
chrVII	580178	580178	1	1	0	0	0	0	0	0	1	0	0	0	0	1	1	0	0	1	0	0	1	0	0	0	0	1	0	0	0	0	0	1	1	1	1	0	0	0	1	1	1	1	0	1	1	1	0
chrVII	582800	582800	1	1	0	1	0	0	0	0	1	0	0	0	0	1	1	0	0	1	0	0	1	0	0	0	0	1	0	0	0	0	0	1	1	1	1	0	0	0	1	1	1	1	0	1	1	1	0
chrVII	583615	583615	1	1	0	1	0	0	0	0	1	0	0	0	0	1	1	0	0	1	0	0	1	0	0	0	0	1	0	0	0	0	0	1	1	1	1	0	0	0	1	1	1	1	0	1	1	1	0
chrVII	584916	584916	1	1	0	1	0	0	0	0	1	0	0	0	1	1	1	0	0	1	0	0	1	0	0	0	0	1	0	0	0	0	0	1	1	1	1	0	0	0	1	1	1	1	0	1	1	1	0
chrVII	586087	586087	1	1	0	1	0	0	0	0	1	0	0	0	0	1	1	0	0	1	0	0	1	0	0	0	0	1	0	0	0	0	0	1	1	1	1	0	0	0	1	1	1	1	0	1	1	1	0
chrVII	587240	587240	1	1	0	1	0	0	0	0	1	0	0	0	0	1	1	0	0	1	0	0	1	0	0	0	0	1	0	0	0	0	0	1	1	1	1	0	0	0	1	1	1	1	0	1	1	1	0
chrVII	587567	587567	1	1	0	1	0	0	0	0	1	0	0	0	0	1	1	0	0	1	0	0	1	0	0	0	0	1	0	0	0	0	0	1	0	1	1	0	0	0	1	1	1	1	0	1	1	1	0
chrVII	590527	597251	1	1	0	1	0	0	0	0	1	0	0	0	0	1	1	0	0	1	0	0	1	0	0	0	0	1	0	0	0	0	1	1	0	1	1	0	0	0	1	1	1	1	0	1	1	1	0
chrVII	604120	607418	1	1	0	1	0	0	0	0	1	0	0	0	0	1	1	0	0	1	0	0	1	0	0	0	0	1	0	0	0	0	1	1	0	1	1	0	0	0	1	1	1	1	0	1	1	1	0
chrVII	610923	610923	1	1	0	1	0	0	0	0	1	0	0	1	0	1	1	1	1	1	0	0	1	0	1	1	0	0	0	0	0	0	1	1	0	1	1	0	0	1	1	1	1	1	0	1	1	1	0
chrVII	611358	611358	1	1	0	1	0	0	0	0	1	0	0	1	0	1	1	1	1	1	0	0	1	0	1	1	0	0	0	0	0	0	1	1	0	1	1	0	0	1	1	1	1	1	0	1	1	1	0
chrVII	612759	612759	1	1	0	1	0	0	0	0	1	0	0	1	0	1	1	1	1	1	0	0	1	1	1	1	0	0	0	0	0	0	1	1	0	1	1	0	0	1	1	1	1	1	0	1	1	1	0
chrVII	613788	616486	1	1	0	1	0	0	0	0	1	0	0	1	0	1	1	1	1	1	0	0	1	1	1	1	0	0	0	0	0	0	1	1	0	1	1	0	0	1	1	1	1	1	0	1	1	1	0
chrVII	617052	617052	1	1	0	1	0	0	0	0	1	0	0	1	0	1	1	1	0	1	0	0	1	1	1	1	0	0	0	0	0	0	1	1	0	1	1	0	0	1	1	1	1	1	0	1	1	1	0
chrVII	619361	620815	1	1	0	1	0	0	0	0	1	0	0	1	0	1	1	1	1	1	0	0	1	1	1	1	0	0	0	0	0	0	1	1	0	1	1	0	0	1	1	1	1	1	0	1	1	1	0
chrVII	625418	625418	1	1	0	1	0	0	0	0	1	0	0	1	0	1	1	1	1	1	0	0	1	1	1	1	0	0	0	0	0	0	1	1	0	1	1	0	0	1	1	1	1	1	0	1	1	1	0
chrVII	626679	634684	1	1	0	1	0	0	0	0	1	0	0	1	0	1	1	1	1	1	0	0	1	1	1	1	0	0	0	0	0	0	1	1	0	1	1	0	0	1	1	1	1	1	0	1	1	1	0
chrVII	638390	638390	1	1	0	1	0	0	0	0	1	0	0	1	0	1	1	1	1	1	0	0	1	1	1	1	0	0	0	0	0	0	1	1	0	1	1	0	0	1	1	0	1	1	0	1	1	1	0
chrVII	638787	638787	1	1	0	1	0	0	0	0	1	0	0	1	0	1	1	1	1	1	0	0	1	1	1	1	0	0	0	0	0	0	1	1	0	1	1	0	0	1	1	0	1	1	0	1	1	1	0
chrVII	641284	641284	1	1	0	1	0	0	0	0	1	0	0	1	0	1	1	1	1	1	0	0	1	1	1	1	0	0	0	0	0	0	1	1	0	1	0	0	0	1	1	0	1	1	0	1	1	1	0
chrVII	642057	642267	1	1	0	1	0	0	0	0	1	0	0	1	0	1	1	1	1	1	0	0	1	1	1	1	0	0	0	0	0	0	1	1	0	1	0	0	0	1	1	0	1	1	0	1	1	1	0
chrVII	643082	643082	1	1	0	1	0	0	0	0	1	0	0	1	0	1	1	1	1	1	0	0	1	1	1	1	0	0	0	0	0	0	1	1	0	1	0	0	0	1	0	0	1	1	0	1	1	1	0
chrVII	644412	644412	1	1	0	1	0	0	0	0	1	0	0	1	0	1	1	1	1	1	0	0	1	1	1	1	0	0	0	0	0	0	1	1	0	1	1	0	0	1	0	0	1	1	0	1	1	1	0
chrVII	645493	647344	1	1	0	1	0	0	0	0	1	0	0	1	0	1	1	1	1	1	0	0	1	1	1	1	0	0	0	0	0	0	1	1	0	1	1	0	0	1	0	0	1	1	0	1	1	1	0
chrVII	648927	648927	1	1	0	1	0	0	0	0	1	0	0	1	0	1	1	1	1	1	0	0	1	1	1	1	0	0	1	0	1	0	1	1	1	1	1	0	0	1	0	0	1	1	0	1	1	1	0
chrVII	656248	657546	0	1	0	1	0	0	0	0	1	0	0	1	0	1	1	1	1	1	0	0	1	1	1	1	0	0	1	0	1	0	1	1	0	1	1	0	0	1	0	0	1	0	0	1	1	1	0
chrVII	657793	658177	0	1	0	1	0	0	0	0	1	0	0	1	0	1	1	1	1	1	0	0	1	1	1	1	0	0	1	0	1	0	1	1	0	1	1	0	0	1	0	0	1	0	0	1	1	1	0
chrVII	664995	669370	0	1	0	1	0	0	0	0	1	0	0	1	0	1	1	1	1	1	0	0	1	1	1	1	0	0	1	0	1	0	1	1	0	1	1	0	0	1	0	0	1	0	0	1	1	1	0
chrVII	670374	671686	0	1	0	1	0	0	0	0	1	0	0	1	0	1	1	1	1	1	0	0	1	1	1	1	0	0	1	0	1	0	0	1	0	1	1	0	0	1	0	0	1	0	0	1	1	1	0
chrVII	672695	672695	0	1	0	1	0	0	0	0	1	0	0	1	0	1	1	1	1	1	0	0	1	1	1	1	0	0	1	0	1	0	0	1	0	1	1	0	0	1	0	0	1	0	0	1	1	0	0
chrVII	681312	689454	0	1	0	1	0	0	0	0	1	0	1	1	0	1	1	1	1	1	0	0	1	1	1	1	0	0	1	0	1	0	0	1	1	1	1	0	1	1	0	0	1	0	0	0	1	0	0
chrVII	697548	697548	0	1	0	1	0	0	0	0	1	0	1	1	0	1	1	1	1	1	0	0	1	1	1	1	0	0	1	0	1	0	0	1	1	1	1	0	1	1	0	0	1	0	0	0	1	0	0
chrVII	697829	697829	0	1	0	1	0	0	0	0	1	0	1	1	0	1	1	1	1	1	0	0	1	1	1	1	0	0	1	0	1	0	0	1	1	1	1	0	1	1	0	0	1	0	1	0	1	0	0
chrVII	699091	699091	0	1	0	1	0	0	0	0	1	0	1	1	0	1	1	1	1	1	0	0	1	1	1	1	0	0	1	0	1	0	0	1	1	1	1	0	1	1	0	0	1	0	0	0	1	0	0
chrVII	703750	714599	0	1	0	1	0	0	0	0	1	0	1	1	0	1	1	1	1	1	0	1	1	1	1	1	1	0	1	0	1	0	0	1	1	1	1	0	1	0	0	0	1	0	1	0	1	0	0
chrVII	719941	724918	0	1	0	1	0	0	0	1	1	0	1	1	0	1	1	1	1	1	0	1	1	1	1	1	1	0	1	0	1	0	0	1	1	1	1	0	1	0	0	0	1	0	1	0	1	0	0
chrVII	727961	730706	0	1	0	1	0	0	0	1	1	0	1	1	0	1	1	1	1	1	0	1	1	1	1	1	1	0	1	0	0	0	0	1	1	1	1	0	1	0	0	0	1	0	1	0	1	0	0
chrVII	733088	733088	0	1	0	1	0	0	0	1	1	0	1	1	0	1	1	1	1	1	0	1	1	1	1	1	1	0	1	0	0	0	0	1	1	1	1	0	1	0	0	0	1	0	1	0	1	0	0
chrVII	734668	734668	0	1	0	1	0	0	0	1	1	0	1	1	0	1	1	1	1	1	1	1	1	1	1	1	1	0	1	0	0	0	0	1	1	1	1	0	1	0	0	0	1	0	1	0	1	0	0
chrVII	737189	737189	0	1	0	1	0	0	0	1	1	0	1	1	0	1	1	1	1	1	1	1	1	1	1	1	1	0	1	0	0	0	0	1	1	1	1	0	1	0	0	0	1	0	1	0	1	0	0
chrVII	741068	744731	0	1	0	1	0	0	0	1	1	0	1	1	0	1	1	1	1	1	1	1	1	1	1	1	1	0	1	0	0	0	0	1	1	1	1	0	0	0	0	0	1	0	1	0	1	0	0
chrVII	748014	753356	0	1	0	1	0	0	0	1	1	0	1	1	0	1	1	1	1	1	1	1	1	1	1	1	1	0	1	0	0	0	0	1	1	1	1	0	0	0	0	0	1	0	1	0	1	0	0
chrVII	769748	773594	0	1	0	1	0	0	0	1	0	0	1	1	0	1	1	1	1	1	1	1	1	1	1	1	1	0	1	0	0	0	0	1	1	1	1	0	0	0	0	1	0	0	1	0	1	0	0
chrVII	785199	792997	0	1	0	1	0	0	0	1	0	0	1	1	0	1	1	1	1	1	1	1	1	1	0	1	1	0	1	0	0	0	0	1	1	1	1	0	0	0	0	1	0	0	1	0	1	0	0
chrVII	794614	796516	0	1	0	1	0	0	0	1	0	0	1	1	0	1	1	1	1	1	1	1	1	1	0	1	1	0	1	0	0	0	0	1	1	1	1	0	0	0	0	1	0	0	1	0	1	0	0
chrVII	796731	796731	0	1	0	1	0	0	0	1	0	0	1	1	0	1	1	1	1	1	1	1	1	1	0	1	1	0	1	0	0	0	0	1	1	1	1	0	0	0	0	1	0	0	1	0	1	0	0
chrVII	797305	798046	0	1	0	1	0	0	0	1	1	0	1	1	0	1	1	1	1	1	1	1	1	1	0	1	1	0	1	0	0	0	0	1	1	1	1	0	0	0	0	1	0	0	1	0	1	0	0
chrVII	799244	800053	0	1	0	1	0	0	0	0	1	0	1	1	0	1	1	1	1	1	1	1	1	1	0	1	1	0	1	0	0	0	0	1	1	1	1	0	0	0	0	1	0	0	1	0	1	0	0
chrVII	801370	801751	0	1	0	1	0	0	0	1	1	0	1	1	0	1	1	1	1	1	1	1	1	1	0	1	1	0	1	0	0	0	0	1	1	1	1	0	0	0	0	1	0	0	1	0	1	0	0
chrVII	802496	802832	0	1	0	1	0	0	0	1	1	0	1	1	0	1	1	1	1	1	1	1	1	1	0	1	1	0	1	0	0	0	0	1	1	1	1	0	0	0	0	1	0	0	1	0	1	0	0
chrVII	803009	806101	0	1	0	1	0	0	0	1	1	0	1	1	0	1	1	1	1	1	1	1	0	1	0	1	1	0	1	0	0	0	0	1	1	1	1	0	0	0	0	1	0	0	1	0	1	0	0
chrVII	806778	807712	0	1	0	1	0	0	0	1	1	0	1	1	0	1	1	1	1	1	1	1	0	1	0	1	1	0	1	0	0	0	0	1	1	1	1	0	0	0	0	1	0	0	1	0	1	0	0
chrVII	808498	809363	0	1	0	1	0	0	0	1	1	0	1	1	0	1	1	1	1	1	1	1	0	1	0	1	1	0	1	0	0	0	0	1	1	1	1	0	0	0	0	1	0	0	1	0	1	0	0
chrVII	810308	810523	0	1	0	1	0	0	0	1	1	0	1	1	0	1	1	1	1	1	1	1	0	1	0	1	1	0	1	0	0	0	0	1	1	1	1	0	0	0	0	1	0	0	1	0	1	0	0
chrVII	810789	811300	0	1	0	1	0	0	0	1	1	0	1	1	0	1	1	1	1	1	1	1	0	1	0	1	1	0	1	0	0	0	0	1	1	1	1	0	0	0	0	1	0	0	1	0	1	0	0
chrVII	827191	827191	0	1	0	1	0	0	0	1	1	0	1	1	0	0	1	1	1	1	1	1	0	1	0	1	1	0	1	0	0	0	0	1	1	1	1	0	0	0	0	1	0	0	1	0	1	0	0
chrVII	829946	829946	0	1	0	1	0	0	0	1	1	0	1	1	0	0	1	1	1	1	1	1	0	1	0	1	1	0	1	0	0	0	0	1	1	1	1	0	0	0	0	1	0	0	1	0	1	0	0
chrVII	832207	832207	0	1	0	1	0	0	0	1	1	0	1	1	0	0	1	1	1	1	1	1	0	1	0	1	1	0	1	0	0	0	0	1	1	1	1	0	0	0	0	1	0	0	1	0	1	0	0
chrVII	833104	833760	0	1	0	1	0	0	0	1	1	0	1	1	0	0	1	1	1	1	1	1	0	1	0	1	1	0	1	0	0	0	0	1	1	1	1	0	0	0	0	1	0	0	1	0	1	0	0
chrVII	833865	837909	0	1	0	1	0	0	0	1	1	0	1	1	0	0	1	1	1	1	1	1	0	1	0	1	1	0	1	0	0	0	0	1	1	1	1	0	0	0	0	1	0	0	1	0	1	0	0
chrVII	837414	837414	0	1	0	1	0	0	0	1	1	0	1	1	0	0	1	1	1	1	1	1	0	1	0	1	1	0	1	0	0	0	0	1	1	1	1	0	0	0	0	1	0	0	1	0	1	0	0
chrVII	838490	838817	0	1	0	1	0	0	0	1	1	0	1	1	0	0	1	1	1	1	1	1	0	1	0	1	1	0	1	0	0	0	0	1	1	1	1	0	0	0	0	1	0	0	1	0	1	0	0
chrVII	842206	843390	0	1	0	1	0	0	0	1	1	0	1	1	0	0	1	1	1	1	1	1	0	1	0	1	1	0	1	0	0	0	0	1	1	1	1	0	0	0	0	1	0	0	1	0	1	0	0
chrVII	844261	844261	0	1	0	1	0	0	0	1	1	0	1	1	0	0	1	1	1	1	1	1	0	1	0	1	1	0	1	0	0	0	0	1	1	1	1	0	0	0	0	1	0	0	1	0	1	0	0
chrVII	848849	848849	1	1	0	1	0	1	1	1	1	0	1	1	0	0	1	1	1	1	1	1	0	1	0	1	1	0	1	0	0	1	0	0	1	1	1	0	0	0	0	1	0	0	1	0	1	0	0
chrVII	849134	849134	1	1	0	1	0	1	1	1	1	0	1	1	0	0	1	1	1	1	1	1	0	1	0	1	1	0	1	0	0	1	0	0	1	1	1	0	0	0	0	1	0	0	1	0	1	0	0
chrVII	851062	854465	1	1	0	1	0	1	1	1	1	0	1	1	0	0	1	1	1	1	1	1	0	1	0	1	1	0	1	0	0	0	0	0	1	1	1	0	0	0	0	1	0	0	1	0	1	0	0
chrVII	854692	858672	1	1	0	1	0	1	1	1	1	0	1	1	0	0	1	1	1	1	1	1	0	1	0	1	1	0	1	0	0	0	0	0	1	1	1	0	0	0	0	1	0	0	1	0	1	0	0
chrVII	858803	865628	1	1	0	1	0	1	1	1	1	0	1	1	0	0	1	1	1	1	1	1	0	1	0	1	1	0	1	0	0	0	0	0	1	1	1	0	0	0	0	1	0	0	1	0	1	0	0
chrVII	865950	866978	1	1	0	1	0	1	1	1	1	0	1	1	0	0	1	1	1	1	1	1	0	1	0	1	1	0	1	0	0	0	0	0	1	1	1	0	0	0	0	1	0	0	1	0	1	0	0
chrVII	868348	875845	1	1	0	1	0	1	1	1	1	0	1	1	0	0	1	1	1	1	1	1	0	1	0	1	1	0	1	0	0	0	0	0	1	1	1	0	0	0	0	1	0	0	1	0	1	0	0
chrVII	876569	880017	1	1	0	1	0	1	1	1	1	0	1	1	0	0	1	1	1	1	1	1	0	1	0	1	1	0	1	0	0	0	0	0	1	1	1	0	0	0	0	1	0	0	1	0	1	0	0
chrVII	880304	883502	1	1	0	1	0	1	1	1	1	0	1	0	0	0	1	1	1	1	1	1	0	1	0	1	1	0	1	0	0	0	0	0	1	1	1	0	0	0	0	1	0	0	1	0	1	0	0
chrVII	885001	885746	1	1	0	0	0	1	1	1	1	0	1	0	0	0	1	1	1	1	1	1	0	1	0	1	1	0	1	0	0	0	0	0	1	1	1	0	0	0	0	1	0	0	1	0	1	0	0
chrVII	886054	886493	1	1	0	0	0	1	1	1	1	0	1	0	0	0	1	1	1	1	1	1	0	1	0	1	1	0	1	0	0	0	0	0	1	1	1	0	0	0	0	1	0	0	1	0	1	0	0
chrVII	887135	896532	1	1	0	0	0	1	1	1	1	0	1	0	0	0	1	1	1	1	1	1	0	1	0	1	1	0	1	0	0	0	0	0	1	1	1	0	0	0	0	1	0	0	1	0	1	0	0
chrVII	897795	902502	1	1	0	0	0	1	1	1	1	0	0	0	0	0	1	1	1	1	1	1	0	1	0	1	1	0	1	0	0	0	0	0	1	1	1	0	0	0	0	1	0	0	1	0	1	0	0
chrVII	902791	902985	1	1	0	0	0	1	1	1	1	0	0	0	0	0	1	1	1	1	1	1	0	1	0	1	1	0	1	0	0	0	0	0	1	1	1	0	0	0	0	1	0	0	1	0	1	0	0
chrVII	904076	904249	1	1	0	0	0	1	1	1	1	0	0	0	0	0	1	1	1	1	1	1	0	1	0	1	1	0	1	0	0	0	0	0	1	1	1	0	0	0	0	1	0	0	1	0	1	0	0
chrVII	905027	905443	1	1	0	0	0	1	1	1	1	0	0	0	0	0	1	1	1	1	1	1	0	1	0	1	1	0	1	0	0	0	0	0	1	1	1	0	0	0	0	1	0	0	1	0	1	0	0
chrVII	906149	906149	1	1	0	0	0	1	1	1	1	0	0	0	0	0	1	1	1	1	1	1	0	1	0	1	1	0	1	0	0	0	0	0	1	1	1	0	0	0	0	1	0	0	1	0	1	0	0
chrVII	906737	909923	1	1	0	0	0	1	1	1	1	0	0	0	0	0	1	1	1	1	1	1	0	1	0	1	1	0	1	0	0	0	0	0	1	1	1	0	0	0	0	1	0	0	0	0	1	0	0
chrVII	910494	914538	1	1	0	0	0	1	1	1	1	0	0	0	0	0	1	1	1	1	1	1	0	1	0	1	1	0	1	0	0	0	0	0	1	1	1	0	0	0	0	1	0	0	0	0	1	0	0
chrVII	915330	915330	1	1	0	0	0	1	1	1	1	0	0	0	0	0	1	1	1	1	1	1	0	1	0	1	1	0	1	0	0	0	0	0	1	1	1	0	0	0	0	1	0	0	0	0	1	0	0
chrVII	915876	916476	1	1	0	0	0	1	1	1	0	0	0	0	0	0	1	1	1	1	1	1	0	1	0	1	1	0	1	0	0	0	0	0	1	1	1	0	0	0	0	1	0	0	0	0	1	0	0
chrVII	916672	917483	1	1	0	0	0	1	1	1	0	0	0	0	0	0	1	1	1	1	1	1	0	1	0	1	1	0	1	0	0	0	0	0	1	1	1	0	0	0	0	1	0	0	0	0	1	0	1
chrVII	917548	917785	1	1	0	0	0	1	1	1	0	0	0	0	0	0	1	1	1	1	1	1	0	1	0	1	1	0	1	0	0	0	0	0	1	1	1	0	0	0	0	1	0	0	0	0	1	0	1
chrVII	917879	920740	1	1	0	0	0	1	1	1	0	0	0	0	0	0	1	1	1	1	1	1	0	1	0	1	1	0	1	0	0	0	0	0	1	1	1	0	0	0	0	1	0	0	0	0	1	0	1
chrVII	920955	926236	1	1	0	0	0	1	1	1	0	0	0	0	0	0	1	1	1	1	1	1	0	1	0	1	1	0	1	0	0	0	0	0	1	1	1	1	0	0	0	1	0	0	0	0	1	0	1
chrVII	927341	935861	1	1	0	0	0	1	1	1	0	0	0	0	0	0	1	1	1	1	1	1	0	1	0	1	1	0	1	0	0	0	0	0	1	1	1	1	0	0	0	1	0	0	0	0	1	0	1
chrVII	936413	941028	1	1	1	0	0	1	1	1	0	0	0	0	0	0	1	1	1	1	1	1	0	1	0	1	1	0	1	0	0	0	0	0	1	1	1	1	0	0	0	1	0	0	0	0	1	0	1
chrVII	940459	942469	1	1	1	0	0	1	1	1	0	0	0	0	0	0	1	1	1	1	1	1	0	1	0	1	1	0	1	0	0	0	0	0	1	1	1	1	0	0	0	1	0	0	0	0	1	0	1
chrVII	943671	947600	1	1	1	0	0	1	1	1	0	1	0	0	0	0	1	1	1	1	1	1	0	1	0	1	1	0	1	0	0	0	0	0	1	1	1	1	0	0	0	1	0	0	0	0	1	0	1
chrVII	948145	949816	1	1	1	0	0	1	1	1	0	1	0	0	0	0	1	1	1	1	1	1	0	1	0	1	1	0	1	0	0	0	0	0	1	1	1	1	0	0	0	1	0	0	0	0	1	0	1
chrVII	950329	950329	1	1	1	0	0	1	1	1	0	1	0	0	0	0	1	1	1	1	1	1	0	1	0	1	1	0	1	0	0	0	0	0	1	1	1	1	0	0	0	1	0	0	0	0	1	0	1
chrVII	950863	950863	1	1	1	0	0	1	1	1	0	1	0	1	0	0	1	1	1	1	1	1	0	1	0	1	1	0	1	0	0	0	0	0	1	1	1	1	0	0	0	1	0	0	0	0	1	0	1
chrVII	951976	957005	1	1	1	0	0	1	1	1	0	1	0	1	0	0	1	1	1	1	1	1	0	1	0	1	1	1	1	0	0	0	0	0	1	1	1	1	0	0	0	1	0	0	0	0	1	0	1
chrVII	957266	960080	0	1	1	0	0	1	1	1	0	1	0	1	0	0	1	1	1	1	1	1	0	1	0	1	1	1	1	0	0	0	0	0	1	1	1	1	0	0	0	1	0	0	0	0	1	0	1
chrVII	960297	960362	0	1	1	0	0	1	1	1	0	1	0	1	0	0	1	1	1	1	1	1	0	1	0	1	1	1	1	0	0	0	0	0	1	1	1	1	0	0	0	1	0	0	0	0	1	0	1
chrVII	960936	960996	0	1	1	0	0	1	1	1	0	1	0	1	0	0	1	1	1	1	1	1	0	1	0	1	1	1	1	1	0	0	0	0	1	1	1	1	0	0	0	1	0	0	0	0	1	0	1
chrVII	963805	967795	0	1	1	0	0	1	1	1	0	1	0	1	0	0	1	1	1	1	1	1	0	1	0	1	1	1	1	1	0	0	0	0	1	1	1	1	0	0	0	0	0	0	0	0	1	0	1
chrVII	969486	969486	0	1	1	0	0	1	1	1	0	1	0	1	0	0	1	1	1	1	1	1	1	1	0	1	1	1	1	1	0	0	0	0	1	1	1	1	0	0	0	0	0	0	0	0	1	0	1
chrVII	970290	975538	0	1	1	0	0	1	1	1	0	1	0	1	0	0	1	1	1	1	1	1	1	1	0	1	1	1	1	1	0	0	0	0	1	1	1	1	0	0	0	0	0	0	0	0	1	0	1
chrVII	979647	979683	0	1	1	0	0	1	1	1	0	1	0	1	0	0	1	1	1	1	1	1	1	1	0	1	1	1	1	1	0	0	0	1	1	1	1	1	0	1	0	0	0	0	0	0	1	0	1
chrVII	983018	992889	0	1	1	0	0	1	1	1	0	1	0	1	0	0	1	1	1	1	1	1	1	1	0	1	1	1	1	1	0	0	0	1	1	1	1	1	0	1	0	0	0	0	0	0	1	0	1
chrVII	994491	996469	0	1	1	0	0	1	1	1	0	1	0	1	0	0	1	1	1	1	1	1	1	1	0	1	1	1	1	1	0	0	0	1	1	1	1	1	0	1	0	0	0	0	0	0	1	0	1
chrVII	997222	997225	0	1	1	0	0	1	1	1	0	1	0	1	0	0	1	1	1	1	1	1	1	1	0	1	1	1	1	1	0	0	0	1	1	1	1	1	0	1	0	0	0	0	0	0	1	0	1
chrVII	997667	998284	0	1	1	0	0	1	1	1	0	1	0	1	0	0	1	1	1	1	1	1	1	1	0	1	1	1	1	1	0	0	0	1	1	1	1	1	0	1	0	0	0	1	0	0	1	0	1
chrVII	998967	1001397	0	1	1	0	0	1	1	1	0	1	0	1	0	0	1	1	1	1	1	1	1	1	0	1	1	1	1	1	0	0	0	1	1	1	1	1	0	1	0	0	0	1	0	0	1	0	1
chrVII	1002934	1009506	0	1	1	0	0	1	1	1	0	1	0	1	0	0	1	1	1	1	1	1	1	1	0	1	1	1	1	1	0	0	0	1	1	1	1	1	0	1	0	0	0	1	0	0	1	0	1
chrVII	1012595	1012595	0	1	1	0	0	1	0	1	0	1	0	1	1	0	1	1	1	0	1	1	1	1	1	1	1	1	1	1	0	0	1	0	1	1	1	1	0	1	0	0	0	1	1	0	1	0	1
chrVII	1014663	1014663	0	1	1	0	0	0	1	1	0	1	0	1	1	0	1	1	1	0	1	1	1	1	1	1	1	1	1	1	0	0	1	0	1	1	1	1	0	1	0	0	0	1	1	0	1	0	1
chrVII	1019203	1019203	0	1	1	0	0	0	1	1	0	1	1	0	1	0	1	1	1	0	1	1	1	1	1	1	1	1	1	1	0	0	1	0	1	1	1	1	0	1	0	0	0	1	1	0	1	0	1
chrVII	1022886	1022886	0	1	1	0	0	0	1	1	0	1	1	0	1	0	1	1	1	0	1	1	1	1	1	1	1	1	1	1	0	0	1	0	1	1	1	1	0	1	0	0	0	1	1	0	1	0	1
chrVII	1025886	1042056	0	1	1	0	0	0	1	1	0	1	1	0	1	0	1	1	1	0	1	1	1	1	1	1	1	1	1	1	0	0	1	0	1	1	1	1	0	1	0	0	0	1	1	0	1	0	1
chrVII	1042694	1042694	0	1	1	0	0	0	1	1	0	1	1	0	1	0	1	1	1	0	1	1	1	1	1	1	1	1	1	1	0	0	1	0	1	1	1	1	0	1	0	0	0	1	1	0	1	0	1
chrVII	1046308	1046308	0	1	1	0	0	0	1	1	0	1	1	0	1	0	1	1	1	0	1	1	1	1	1	1	1	1	1	1	0	0	1	0	1	1	1	1	0	1	0	0	0	1	1	0	1	0	1
chrVII	1047535	1047535	0	1	1	0	0	0	1	1	0	1	1	0	1	0	1	1	1	0	1	1	1	1	1	1	1	1	1	1	0	0	1	0	1	1	1	1	0	1	0	0	0	1	1	0	1	0	1
chrVII	1048158	1049943	0	1	1	0	0	0	1	1	0	1	1	0	1	0	1	1	1	0	1	1	1	1	1	1	1	1	1	1	0	0	1	0	1	1	1	1	0	1	0	0	0	1	1	0	1	0	1
chrVII	1051213	1052907	0	1	1	0	0	0	1	1	0	1	1	0	1	0	1	1	1	0	1	1	1	1	1	1	1	1	1	1	0	0	1	0	1	1	1	0	0	1	0	0	0	1	1	0	1	0	1
chrVII	1052940	1053627	0	1	1	1	0	0	1	1	0	1	1	0	1	0	1	1	1	0	1	1	1	1	1	1	1	1	1	1	0	0	1	0	1	1	1	0	0	1	0	0	0	1	1	0	1	0	1
chrVII	1053897	1055871	0	1	1	1	0	0	1	1	0	1	1	0	1	0	1	1	1	0	1	1	1	1	1	1	1	1	1	1	0	0	1	0	1	1	1	0	0	1	0	0	0	1	1	0	1	0	1
chrVII	1056558	1058416	0	1	0	1	0	0	1	1	0	1	1	0	1	0	1	1	1	0	1	1	1	1	1	1	1	1	1	1	0	0	1	0	1	1	1	0	0	1	0	0	0	1	1	0	1	0	1
chrVII	1058963	1059629	0	1	0	1	0	0	1	1	0	1	1	0	1	0	1	1	1	0	1	1	1	1	1	1	1	1	1	1	0	0	1	0	1	1	1	0	0	1	0	0	0	1	1	0	1	0	1
chrVII	1059977	1059977	0	1	0	1	0	0	1	1	0	1	1	0	1	0	1	1	1	0	1	1	1	1	1	1	1	1	1	1	0	0	1	0	1	1	1	0	0	1	0	0	0	1	1	0	1	0	1
chrVII	1060496	1060760	0	1	0	1	0	0	1	1	0	1	1	0	1	0	1	1	1	0	1	1	1	1	1	1	1	1	1	1	0	0	1	0	1	1	1	0	0	1	0	0	0	1	1	0	1	0	1
chrVII	1061003	1070793	0	1	0	1	0	0	1	1	0	1	1	0	1	0	1	1	1	0	1	1	1	1	1	1	1	1	1	1	0	0	1	0	1	1	1	0	0	1	0	0	0	1	1	0	1	0	1
chrVII	1071302	1075964	0	1	0	1	0	0	1	1	0	1	1	0	1	0	1	1	1	0	1	1	1	1	1	1	1	1	1	1	0	0	0	0	1	1	1	0	0	1	0	0	0	1	1	0	1	0	1
chrVIII	14669	20950	1	0	0	0	0	0	0	1	1	0	0	0	1	0	1	1	1	0	1	1	1	1	0	1	0	0	1	1	1	0	0	1	1	0	0	0	0	0	0	0	1	1	1	1	1	0	1
chrVIII	19013	19035	1	0	0	0	0	0	0	1	1	0	0	0	1	0	1	1	1	0	1	1	1	1	0	1	0	0	1	1	1	0	0	1	1	0	0	0	0	0	0	0	1	1	1	1	1	0	1
chrVIII	21911	21911	1	0	0	0	0	0	0	1	1	0	0	0	1	0	1	1	1	0	1	1	1	1	0	1	0	0	1	0	1	0	0	1	1	0	0	0	0	0	0	0	1	1	1	1	1	0	1
chrVIII	23859	23859	1	0	0	0	0	0	0	1	1	0	0	0	1	0	1	1	1	0	1	1	1	1	0	1	0	0	1	0	1	0	0	1	1	0	0	0	0	0	0	0	1	1	1	1	1	0	1
chrVIII	24674	24674	1	0	0	0	0	0	0	1	1	0	0	0	1	0	0	1	1	0	1	1	1	1	0	1	0	0	1	0	1	0	0	1	1	0	0	0	0	0	0	0	1	1	1	1	1	0	1
chrVIII	24772	25432	1	0	0	0	0	0	0	1	1	0	0	0	1	0	0	1	1	0	1	1	1	1	0	1	0	0	1	0	1	0	0	1	1	0	0	0	0	0	0	0	1	1	1	1	1	0	1
chrVIII	27032	27032	1	0	0	0	0	0	0	1	1	0	0	0	1	0	0	1	1	0	1	1	1	1	0	1	0	0	1	0	1	0	0	1	1	0	0	0	0	0	0	0	1	1	1	1	1	0	1
chrVIII	27221	33167	1	0	0	0	0	0	0	1	1	0	0	0	1	0	0	1	1	0	1	1	1	1	0	1	0	0	1	0	1	0	0	1	1	0	0	0	0	0	0	0	1	1	1	1	1	0	1
chrVIII	33337	34565	1	0	0	0	0	0	0	1	1	0	0	0	1	0	0	1	1	0	1	1	1	1	0	1	0	0	1	0	1	0	0	1	1	0	0	0	0	0	0	0	1	1	1	1	1	0	1
chrVIII	34071	36805	1	0	0	0	0	0	0	1	0	0	0	0	1	0	0	1	1	0	1	1	1	1	0	1	0	0	1	0	1	0	0	1	1	0	0	0	0	0	0	0	1	1	1	1	1	0	1
chrVIII	37489	37931	1	0	0	0	0	0	0	1	0	0	0	0	1	0	0	1	1	0	1	1	1	1	0	1	0	0	1	0	1	0	0	1	1	0	0	0	0	0	0	0	1	1	1	1	1	0	1
chrVIII	39238	39238	1	0	0	0	0	0	0	1	0	0	0	0	1	0	0	1	1	0	1	1	1	1	0	0	0	0	1	0	1	0	0	1	1	0	0	0	0	0	0	0	1	1	1	1	1	0	1
chrVIII	40485	41310	1	0	0	0	0	0	0	1	0	0	0	0	1	0	0	1	1	0	1	1	1	1	0	0	0	0	1	0	1	0	0	1	1	0	0	0	0	0	0	0	1	1	1	1	1	0	1
chrVIII	41487	45102	1	0	0	0	0	0	0	1	0	0	0	0	1	0	0	1	1	0	1	1	1	1	0	0	0	0	1	0	1	0	0	1	1	0	0	0	0	0	0	0	1	1	1	1	1	0	1
chrVIII	46007	46772	1	0	0	0	1	0	0	1	0	0	0	0	1	0	0	1	1	0	1	1	1	1	0	0	0	0	1	0	1	0	0	1	1	0	0	0	0	0	0	0	1	1	1	1	1	0	1
chrVIII	47072	47341	1	0	0	0	1	0	0	1	0	0	0	0	1	0	0	1	1	0	1	1	1	1	0	0	0	0	1	0	1	0	0	1	1	0	0	0	0	0	0	0	1	1	1	1	1	0	1
chrVIII	49107	49817	1	0	0	0	0	0	0	1	0	0	0	0	1	0	0	1	1	0	1	1	0	1	0	0	0	0	1	0	1	0	1	1	1	0	0	0	0	0	0	0	1	1	1	1	1	0	1
chrVIII	50351	50351	1	0	0	0	0	0	0	1	0	0	0	0	1	0	0	1	1	0	1	1	0	1	0	0	0	0	1	0	1	0	0	1	1	0	0	0	0	0	0	0	1	1	1	1	1	0	1
chrVIII	51314	51892	1	0	0	0	0	0	0	1	0	0	0	0	1	0	0	0	1	0	1	1	0	1	0	0	0	0	1	0	1	0	0	1	1	0	0	0	0	0	0	0	1	1	1	1	1	0	1
chrVIII	53770	54471	1	0	0	0	0	0	0	1	0	0	0	0	1	0	0	0	1	0	1	1	0	1	0	0	0	0	1	0	1	0	0	1	1	0	0	0	0	0	0	0	1	1	1	1	1	0	1
chrVIII	55457	62234	1	0	1	0	0	0	0	1	0	0	0	0	1	0	0	0	1	0	0	1	0	1	0	0	0	0	1	0	1	0	0	1	1	0	0	0	0	0	0	0	1	1	1	1	1	0	1
chrVIII	64505	64748	1	0	1	0	0	0	0	1	0	0	0	0	1	0	0	0	1	0	0	1	0	1	0	0	0	0	1	0	1	0	0	1	1	0	0	0	0	0	0	0	1	1	1	1	1	0	1
chrVIII	65200	65566	1	0	1	0	0	0	0	1	0	0	0	1	1	0	0	0	1	0	0	1	0	1	0	0	0	0	1	0	1	0	0	1	1	0	0	0	0	0	0	0	1	1	1	1	1	0	1
chrVIII	66280	66700	1	0	1	0	0	0	0	1	0	0	0	1	1	1	0	0	1	0	0	1	0	1	0	0	0	0	1	0	1	0	0	1	1	0	0	0	0	0	0	0	1	1	1	1	1	0	1
chrVIII	67971	68259	1	0	1	0	0	0	0	1	0	0	0	1	1	1	0	0	1	0	0	1	0	1	0	0	0	0	1	0	1	0	0	1	1	0	0	0	0	0	0	0	1	1	1	1	1	0	1
chrVIII	68352	68508	1	0	1	0	0	0	0	1	0	0	0	1	1	1	0	0	1	0	0	1	0	1	0	0	0	1	1	0	1	0	0	1	1	0	0	0	0	0	0	0	1	1	1	1	1	0	1
chrVIII	68955	69126	1	0	1	1	0	0	0	1	0	0	0	1	1	1	0	0	1	0	0	1	0	1	0	0	0	1	1	0	1	0	0	1	1	0	0	0	0	0	0	0	1	1	1	1	1	0	1
chrVIII	69180	69180	1	0	1	1	0	0	0	1	0	0	0	1	1	1	0	0	1	0	0	1	0	1	0	0	0	1	1	0	1	0	0	1	1	0	0	0	0	0	0	0	1	1	1	1	1	0	0
chrVIII	70542	72697	1	0	1	1	0	0	0	1	0	0	0	1	1	1	0	0	1	1	0	1	0	1	0	0	0	1	1	0	1	0	0	1	1	0	0	0	0	0	0	0	1	1	1	1	1	0	0
chrVIII	72400	72400	1	0	1	1	0	0	0	1	0	0	0	1	1	1	0	0	1	1	0	1	0	1	0	0	0	1	1	0	1	0	0	1	1	0	0	0	0	0	0	0	1	1	1	1	1	0	0
chrVIII	77502	80249	1	0	1	1	0	0	1	1	0	0	0	1	1	1	0	0	1	1	0	1	0	1	0	0	0	1	1	0	1	0	0	1	1	0	0	0	0	0	0	0	1	1	1	0	1	0	0
chrVIII	80479	95661	1	0	1	1	0	0	1	1	0	0	0	1	1	1	0	0	1	1	0	1	0	1	0	0	0	1	1	0	1	0	0	1	1	0	0	0	0	0	0	0	1	1	1	0	1	0	0
chrVIII	96126	96654	1	0	1	1	0	0	1	1	0	0	0	1	1	1	0	0	1	1	0	1	0	1	0	0	0	1	1	0	0	0	0	1	1	0	0	0	0	0	0	0	1	1	1	0	1	0	0
chrVIII	97362	97362	1	0	1	1	0	0	1	1	0	0	0	1	1	1	0	0	1	1	0	1	0	1	0	0	0	1	1	0	0	0	0	1	1	0	0	0	0	0	0	0	1	1	1	0	1	0	0
chrVIII	97536	98643	1	0	1	1	0	0	1	1	0	0	0	1	1	1	0	0	1	1	0	1	0	1	0	0	0	1	1	0	0	0	0	1	1	0	0	0	0	0	0	0	1	1	1	0	1	0	0
chrVIII	98284	98622	1	0	1	1	0	0	1	1	0	0	0	1	1	1	0	0	1	1	0	1	0	1	0	0	0	1	1	0	0	0	0	1	1	0	0	0	0	0	0	0	1	1	1	0	1	0	0
chrVIII	100079	100241	1	0	1	1	0	1	1	1	0	0	0	1	1	1	0	0	1	1	0	1	0	1	0	0	0	1	1	0	0	0	0	1	1	0	0	0	0	0	0	0	1	1	1	0	1	0	0
chrVIII	101020	102818	1	0	1	1	0	1	1	1	0	0	0	1	1	1	0	0	1	1	0	1	0	1	0	0	0	1	1	0	0	0	0	0	1	0	0	0	0	0	0	0	1	1	1	0	1	0	0
chrVIII	103046	114934	1	0	1	1	0	1	1	1	0	0	0	1	1	1	0	0	1	1	0	1	0	1	0	0	0	1	1	0	1	0	0	0	1	0	0	0	0	0	0	0	1	1	1	0	1	0	0
chrVIII	118068	118187	1	0	1	1	0	1	1	1	0	0	0	1	1	1	0	0	1	1	0	1	0	1	0	0	0	1	1	0	1	0	0	0	1	0	0	0	0	0	0	0	1	1	1	0	1	0	0
chrVIII	121315	121315	1	0	1	1	0	1	0	1	0	0	0	1	1	0	1	0	1	1	0	1	0	1	0	0	0	1	1	0	1	0	0	0	1	0	0	0	0	0	1	0	1	1	1	0	1	0	0
chrVIII	121745	121745	1	0	1	1	0	1	0	1	0	0	0	1	1	0	1	0	1	1	0	1	0	1	0	0	0	1	1	0	1	0	0	0	1	0	0	0	0	0	1	0	1	1	1	0	1	0	0
chrVIII	122207	122207	1	0	1	1	0	1	0	1	0	0	0	1	1	0	1	0	1	1	0	1	0	1	0	0	0	1	NA	0	1	0	0	0	1	0	0	0	0	0	1	0	1	1	1	0	1	0	0
chrVIII	122370	122370	1	0	1	1	0	1	0	1	0	0	0	1	1	0	1	1	1	1	0	1	0	1	0	0	0	1	0	0	1	0	0	0	1	0	0	0	0	0	1	0	1	1	1	0	1	0	0
chrVIII	124092	125771	1	0	1	1	0	1	0	1	0	0	1	1	1	0	1	0	1	1	0	1	0	1	0	0	0	1	0	0	1	0	0	0	0	0	0	0	0	0	1	0	1	1	1	0	1	0	0
chrVIII	126572	130538	1	0	1	1	0	1	0	1	0	0	1	1	1	0	1	0	1	1	0	1	0	1	0	0	0	1	0	0	1	0	0	0	0	0	0	0	0	0	1	0	1	1	1	0	1	0	0
chrVIII	130619	137997	1	0	1	1	0	1	0	1	0	0	1	1	1	0	1	0	1	1	0	1	0	0	0	0	0	1	0	0	1	0	0	0	0	0	0	0	0	0	1	0	1	1	1	0	1	0	0
chrVIII	139068	140065	1	0	1	1	0	1	0	1	0	0	1	1	1	0	1	0	1	1	0	1	0	0	0	0	0	1	0	0	1	0	0	0	0	0	0	0	0	0	1	0	1	1	1	0	1	0	0
chrVIII	142368	142368	1	0	1	1	0	1	0	0	0	0	1	1	1	0	1	0	1	1	0	1	0	0	0	0	0	1	0	0	1	0	0	0	0	0	0	0	0	0	1	0	1	0	0	0	1	0	0
chrVIII	144393	145315	1	0	1	1	0	1	0	0	0	0	1	0	1	0	1	0	1	1	0	1	0	0	0	0	0	1	0	1	1	1	0	0	0	0	1	0	0	1	1	0	1	0	0	1	1	0	0
chrVIII	146822	152397	1	0	1	1	0	1	0	0	0	0	1	0	1	0	1	0	1	1	0	1	0	0	0	0	0	1	0	1	1	1	0	0	0	0	1	0	0	1	1	0	1	0	0	0	1	0	0
chrVIII	152769	160136	1	0	1	1	0	1	0	0	0	0	1	0	0	0	1	0	1	1	0	1	0	0	0	0	0	1	0	1	1	1	0	0	0	0	1	0	0	1	1	0	1	0	0	0	1	0	0
chrVIII	158962	159962	1	0	1	1	0	1	0	0	0	0	1	0	0	0	1	0	1	1	0	1	0	0	0	0	0	1	0	1	1	1	0	0	0	0	1	0	0	1	1	0	1	0	0	0	1	0	0
chrVIII	160596	160876	1	0	1	1	0	1	0	0	0	0	1	0	0	0	1	0	1	1	0	1	0	0	0	1	0	1	0	1	1	1	0	0	0	0	1	0	0	1	1	0	1	0	0	0	1	0	0
chrVIII	161504	161715	1	0	1	1	0	1	0	0	1	0	1	0	0	0	1	0	1	1	1	1	0	0	0	1	0	1	0	1	1	1	0	0	0	0	1	0	0	1	1	0	1	0	0	0	1	0	0
chrVIII	161994	175734	1	0	1	1	0	1	0	0	1	0	1	0	0	0	1	0	1	1	1	1	0	0	0	1	0	1	0	1	1	1	0	0	0	0	1	0	0	1	1	0	1	0	0	0	1	0	0
chrVIII	174093	174165	1	0	1	1	0	1	0	0	1	0	1	0	0	0	1	0	1	0	1	1	0	0	0	1	0	1	0	1	1	1	0	0	0	0	1	0	0	1	1	0	1	0	0	0	1	0	0
chrVIII	176426	176426	1	0	1	1	0	1	0	0	1	0	1	0	0	0	1	0	1	0	1	1	0	0	0	1	0	1	0	1	1	1	0	0	0	0	1	0	0	1	1	0	1	0	0	0	1	0	0
chrVIII	176679	177333	1	0	1	1	0	1	0	0	1	0	1	0	0	0	1	0	1	0	1	1	0	0	0	1	0	1	0	1	1	1	0	0	0	0	1	0	0	1	1	0	1	0	0	0	1	0	0
chrVIII	177610	181132	1	0	1	1	0	1	0	0	1	0	1	0	0	0	1	0	1	0	1	1	0	0	0	1	0	1	0	1	1	1	0	0	0	0	1	0	0	1	1	0	1	0	0	0	1	0	0
chrVIII	181265	181265	1	0	1	1	0	1	0	0	1	0	1	0	0	0	1	0	1	0	1	1	0	0	0	1	0	1	0	1	1	1	0	0	0	0	1	0	0	1	1	0	1	0	0	0	1	0	0
chrVIII	181842	182852	1	0	1	1	0	1	0	0	1	0	0	0	0	0	1	0	1	0	1	1	0	0	0	1	0	1	0	1	1	1	0	0	0	0	1	0	0	1	1	0	1	0	0	0	1	0	0
chrVIII	183402	184323	1	0	1	1	0	1	0	0	1	0	0	0	0	0	1	0	1	0	1	1	0	0	0	1	0	1	0	1	1	1	0	0	0	0	1	0	0	1	1	0	1	0	0	0	1	0	0
chrVIII	183741	183744	1	0	1	1	0	1	0	0	1	0	0	0	0	0	1	0	1	0	0	1	0	0	0	1	0	1	0	1	1	1	0	0	0	0	1	0	0	1	1	0	1	0	0	0	1	0	0
chrVIII	184572	185766	1	0	1	1	0	1	0	0	0	0	0	0	0	0	1	0	1	0	1	1	0	0	0	1	0	1	0	1	1	1	0	0	0	0	1	0	0	1	1	0	1	0	0	0	1	0	0
chrVIII	186657	188853	1	0	1	1	1	1	0	0	0	0	0	0	0	0	1	0	1	0	1	1	0	0	0	1	0	1	0	1	1	1	0	0	0	0	1	0	0	1	0	0	1	0	0	0	1	0	0
chrVIII	189054	189356	1	0	1	1	1	1	0	0	0	0	0	0	0	0	1	0	1	0	1	1	0	0	0	1	0	1	0	1	1	1	0	0	0	0	1	0	0	1	1	0	1	0	0	0	1	0	0
chrVIII	189608	189608	1	0	1	1	1	1	0	0	0	0	0	0	0	0	1	0	1	0	1	1	0	0	0	1	0	1	0	1	1	1	0	0	0	0	1	0	0	1	1	0	1	0	0	0	1	0	0
chrVIII	190671	190872	1	0	1	1	1	1	0	0	0	0	0	0	0	0	1	0	1	0	1	0	0	0	0	1	0	1	0	1	1	1	0	0	0	0	1	0	0	1	1	0	0	0	0	0	1	0	0
chrVIII	191072	191691	1	0	1	1	1	1	0	0	0	0	0	0	0	0	1	0	1	0	1	0	0	0	0	1	0	1	0	1	1	1	0	0	0	0	1	0	0	1	1	0	0	0	0	0	1	0	0
chrVIII	191947	192124	1	0	1	1	1	1	0	0	0	0	0	0	0	0	1	0	1	0	1	0	0	0	0	1	0	1	0	1	1	1	0	0	0	0	1	0	0	1	1	0	0	0	0	0	1	0	0
chrVIII	192892	193183	1	0	1	1	1	1	0	0	0	0	0	0	0	0	1	0	1	0	1	0	0	0	0	1	0	1	0	1	1	1	0	0	0	0	1	0	1	1	0	0	0	0	0	0	1	0	0
chrVIII	193245	193245	1	0	1	1	1	1	0	0	0	0	0	0	0	0	1	0	1	0	1	0	0	0	0	1	0	1	0	1	1	1	0	0	0	0	1	0	1	1	0	0	0	0	0	0	1	0	0
chrVIII	196135	198648	1	0	1	1	1	1	0	0	0	0	0	0	0	0	1	0	1	0	1	0	0	0	0	1	0	1	0	1	1	1	0	0	0	0	1	0	1	1	0	0	0	0	0	0	1	0	0
chrVIII	202737	203496	1	0	1	1	1	1	0	0	0	0	0	0	0	0	1	0	1	0	1	0	0	0	0	1	0	1	0	1	1	1	0	0	0	0	1	0	1	1	0	0	0	0	0	0	1	0	0
chrVIII	204657	204657	1	0	1	1	1	1	0	0	0	0	0	0	0	0	1	0	1	0	1	0	0	0	0	1	0	1	0	1	1	1	0	0	0	0	1	0	1	1	0	0	0	0	0	0	1	0	0
chrVIII	208566	208592	1	0	1	1	1	1	0	0	0	0	0	0	0	0	1	0	1	0	1	0	0	0	0	1	0	1	0	1	1	1	0	0	0	0	1	0	1	1	0	0	0	0	0	0	1	0	0
chrVIII	209095	209243	1	0	1	1	1	1	0	0	0	0	0	0	0	0	1	0	1	0	1	0	0	0	0	1	0	1	0	1	1	1	0	0	0	0	1	0	1	1	0	0	0	0	0	0	1	0	0
chrVIII	211462	211825	1	0	1	1	1	1	0	0	0	0	0	0	0	0	1	0	1	0	1	0	0	0	0	1	0	1	0	1	1	1	0	0	0	0	1	0	1	1	0	0	0	0	0	0	1	0	0
chrVIII	212243	212243	1	0	1	1	1	1	0	0	0	0	0	0	NA	0	1	0	1	0	1	0	0	0	0	1	0	1	0	1	1	1	0	0	0	0	1	0	1	1	0	0	0	0	0	0	1	0	0
chrVIII	218189	220155	1	0	1	1	1	1	0	0	0	0	0	0	1	0	1	0	1	0	1	0	0	0	0	1	0	1	0	0	1	1	0	0	0	0	1	0	1	1	0	0	0	0	0	0	1	0	0
chrVIII	220430	220430	1	0	1	1	1	1	0	0	0	0	0	0	1	0	1	0	1	0	1	0	0	0	0	1	0	1	0	0	1	1	0	0	0	0	1	0	1	1	0	0	0	0	0	0	1	0	0
chrVIII	221114	223429	1	0	1	1	1	1	0	0	0	0	0	0	1	0	1	0	1	0	1	0	0	0	0	1	0	1	0	0	1	1	0	0	0	0	1	0	1	1	0	0	0	0	0	0	1	0	0
chrVIII	221591	222295	1	0	1	1	1	1	0	0	0	0	0	0	1	0	1	0	1	0	1	0	0	0	0	1	0	1	0	0	1	1	0	0	0	0	1	0	1	1	0	0	0	0	0	0	1	0	0
chrVIII	224264	228114	1	0	1	1	1	1	0	0	0	0	0	0	1	0	1	0	1	0	1	0	0	0	0	1	0	1	0	0	1	1	0	0	0	0	1	0	1	1	0	0	0	0	0	0	1	0	0
chrVIII	230614	230614	1	0	1	1	1	1	0	0	0	0	0	0	1	0	1	0	1	0	1	0	0	0	0	1	0	1	1	0	0	1	0	0	0	0	1	0	1	1	0	0	0	0	0	0	1	0	0
chrVIII	234310	234310	1	0	1	1	1	1	0	0	0	0	0	0	1	0	1	0	1	0	1	0	0	1	0	1	0	1	1	0	0	1	0	0	0	0	1	0	1	1	0	0	0	0	0	0	1	0	0
chrVIII	239187	239187	1	0	1	1	1	1	0	0	0	0	0	0	1	0	1	0	1	0	1	0	0	0	0	1	0	1	1	0	0	1	0	0	0	0	1	0	1	1	0	0	0	0	0	0	1	0	0
chrVIII	240735	240735	1	0	1	1	1	1	0	0	0	0	0	0	1	0	1	0	1	0	1	0	0	0	0	1	1	1	1	0	0	1	0	0	0	0	1	0	1	1	0	0	0	0	1	0	1	0	0
chrVIII	241021	242062	1	0	1	0	1	1	0	0	0	0	0	0	1	0	1	0	1	0	1	0	0	0	0	1	1	1	1	0	0	1	0	0	0	0	1	0	1	1	0	0	0	0	1	0	1	0	0
chrVIII	245373	245373	1	0	1	0	1	1	0	0	0	0	0	0	1	0	1	0	1	0	1	0	0	0	0	1	1	1	1	0	0	1	0	0	0	0	1	0	1	1	0	0	0	0	1	0	1	0	0
chrVIII	248246	248246	1	0	1	0	1	1	0	0	0	0	0	0	1	0	1	0	1	0	1	0	0	0	0	1	1	1	1	0	0	1	0	0	0	0	1	0	1	1	0	0	0	0	1	0	1	0	0
chrVIII	250827	250827	1	0	1	0	1	1	0	0	0	0	0	0	1	0	1	0	1	0	1	0	0	0	0	1	1	1	1	0	0	1	0	0	0	0	1	0	1	1	0	0	0	0	1	0	1	0	0
chrVIII	253492	254330	1	0	1	0	1	1	1	0	0	0	1	0	1	0	1	0	1	0	1	0	0	0	0	1	1	1	1	0	0	1	0	0	0	0	1	0	1	1	0	0	0	0	1	0	1	0	0
chrVIII	257550	260343	1	0	1	0	1	0	1	0	0	0	1	0	1	0	1	0	1	0	1	0	0	0	0	1	1	1	1	0	0	1	0	0	0	0	1	0	1	1	0	0	0	0	1	0	1	0	0
chrVIII	261710	261724	1	0	1	0	1	0	1	0	0	0	1	0	1	0	1	0	1	0	1	0	0	0	0	1	1	1	1	0	0	1	0	0	0	0	1	0	1	1	0	0	0	0	1	0	1	0	0
chrVIII	263382	264180	1	1	1	0	1	0	1	0	0	0	1	0	1	0	1	0	1	0	1	0	0	0	0	1	1	1	1	0	0	1	0	0	0	0	1	0	1	1	0	0	0	0	1	0	1	0	0
chrVIII	269682	277103	1	1	1	0	1	0	1	0	0	0	1	0	1	0	1	0	1	0	1	0	0	0	0	1	1	1	1	0	0	1	0	0	0	0	1	0	1	1	0	0	0	0	1	0	1	0	0
chrVIII	278110	278110	1	1	1	0	1	0	1	0	0	1	1	0	1	0	1	0	1	0	1	0	0	0	0	1	1	1	1	0	0	1	0	0	0	0	1	0	1	1	0	0	0	0	1	0	1	0	0
chrVIII	279899	279899	1	1	1	0	1	0	1	0	0	1	1	0	1	0	1	NA	1	0	1	0	0	0	0	1	1	1	1	0	0	1	0	0	0	0	1	0	1	1	0	0	0	0	1	0	1	0	0
chrVIII	283226	291731	1	1	1	0	1	0	1	0	0	1	1	0	1	0	1	1	1	0	1	0	0	0	0	1	1	0	1	0	0	1	0	0	0	0	1	0	1	1	0	0	0	0	1	0	1	0	0
chrVIII	300010	301054	1	1	1	0	1	0	1	0	0	1	1	0	1	0	1	1	1	0	1	0	0	0	0	1	1	1	1	0	0	1	0	0	0	0	1	0	1	1	0	0	0	0	1	0	1	0	0
chrVIII	309963	324043	1	1	1	0	1	0	1	0	0	1	1	0	1	0	1	1	1	0	1	0	0	0	0	1	1	1	1	0	0	1	0	0	0	0	1	0	1	1	0	0	0	0	1	0	1	0	0
chrVIII	328055	328055	1	1	1	0	1	0	1	0	0	1	1	0	1	0	1	1	1	0	1	0	0	0	0	1	1	1	1	0	0	1	0	0	0	0	1	0	1	1	0	0	0	0	1	0	1	0	0
chrVIII	329765	330629	1	1	1	0	1	0	1	0	0	1	1	0	1	0	1	1	1	0	1	0	0	0	0	1	1	1	1	0	0	1	0	0	0	0	1	0	1	1	0	0	0	0	1	0	1	0	0
chrVIII	336067	341488	1	1	1	0	1	0	1	0	0	1	1	0	1	0	1	1	1	0	1	0	0	0	0	1	1	1	1	0	0	1	0	1	0	0	1	0	1	1	0	0	0	0	1	0	1	0	0
chrVIII	343053	343392	1	1	1	0	1	0	1	0	0	1	1	0	1	0	1	1	1	0	1	0	0	0	0	1	1	1	1	0	0	1	0	1	0	0	1	0	0	1	0	0	0	0	1	0	1	0	0
chrVIII	343641	343641	1	1	1	0	1	0	1	0	0	1	1	0	1	0	1	1	0	0	1	0	0	0	0	1	1	1	1	0	0	1	0	1	0	0	1	0	0	1	0	0	0	0	1	0	1	0	0
chrVIII	345473	345875	1	1	1	0	1	0	1	1	0	1	1	0	1	0	1	1	0	0	1	0	0	0	0	1	1	1	1	0	0	1	0	1	0	0	1	0	0	1	0	0	0	0	1	0	1	0	0
chrVIII	347011	351675	1	1	1	0	1	0	1	1	0	1	1	0	1	0	1	1	0	0	1	0	0	0	0	1	1	1	1	0	0	1	0	1	0	0	1	0	0	1	0	0	0	0	1	0	1	0	0
chrVIII	360938	361272	0	1	0	0	1	0	1	1	1	1	1	0	1	1	1	1	0	0	1	0	0	0	0	1	1	1	1	0	0	1	0	1	0	0	1	0	0	1	0	0	0	0	1	0	1	0	0
chrVIII	363516	367199	0	1	0	0	1	0	1	1	1	1	1	0	1	1	1	1	0	0	1	0	0	0	0	1	1	1	1	0	0	1	0	1	0	0	0	0	0	1	0	0	0	0	1	0	1	0	0
chrVIII	370997	370997	0	1	0	0	1	0	1	1	1	1	1	0	1	1	1	1	0	0	1	0	0	0	0	1	1	1	1	0	0	1	0	1	0	0	0	0	0	1	0	0	0	0	1	0	1	0	0
chrVIII	372172	372705	0	1	0	0	1	0	1	1	1	1	1	0	1	1	1	1	0	0	1	1	0	0	0	1	1	1	1	0	0	1	0	1	0	0	0	0	0	1	0	0	0	0	1	0	1	0	0
chrVIII	377086	377086	0	1	0	0	1	0	1	1	1	1	1	0	1	1	1	1	0	0	1	1	0	0	0	1	1	1	1	0	0	1	0	1	0	0	0	0	0	1	NA	0	0	0	1	0	1	0	0
chrVIII	380673	388664	0	1	0	0	1	0	1	1	1	1	0	1	1	1	1	1	0	0	1	1	0	0	0	1	1	1	1	0	0	1	0	1	1	0	0	0	0	1	1	0	0	0	1	0	1	0	0
chrVIII	386061	386061	0	1	0	0	1	0	1	1	1	1	0	1	1	1	1	1	0	0	1	1	0	0	0	1	1	1	1	0	0	1	0	1	1	0	0	0	0	1	1	0	0	0	1	0	1	0	0
chrVIII	390446	405579	0	1	0	0	1	0	1	1	1	1	0	1	1	1	1	1	0	0	1	1	0	0	0	1	1	1	1	0	0	1	0	1	1	0	0	0	0	1	1	0	0	0	1	0	1	0	0
chrVIII	401408	401605	0	1	0	0	1	0	1	1	1	1	0	1	1	1	1	1	0	0	1	1	0	0	0	1	1	1	1	0	0	1	0	1	1	0	0	0	0	1	1	1	0	0	1	0	1	0	0
chrVIII	406060	409115	0	1	0	0	1	0	1	1	1	1	0	1	1	1	1	1	0	0	1	1	0	0	0	1	1	1	1	0	0	1	0	1	1	0	0	0	0	1	1	0	0	0	1	0	1	0	0
chrVIII	409226	412170	0	1	0	0	1	0	1	1	1	1	0	1	1	1	1	1	0	0	1	1	0	0	0	1	1	1	1	0	0	1	0	1	1	0	0	0	0	1	1	0	0	0	1	0	1	0	0
chrVIII	413370	415310	0	1	1	0	1	0	1	1	1	1	0	1	1	1	1	1	0	0	1	1	0	0	0	1	1	1	1	0	0	1	0	1	1	0	0	0	0	1	1	0	0	0	1	0	1	0	0
chrVIII	419744	419744	0	1	1	0	1	0	1	1	1	1	0	1	1	1	1	1	0	0	1	1	0	0	0	1	1	1	1	0	0	1	0	1	1	0	0	0	0	0	1	0	0	0	1	0	1	0	0
chrVIII	421095	421095	0	1	1	0	1	0	1	1	1	1	0	0	1	1	1	1	0	0	1	1	0	0	0	1	1	1	1	0	0	1	0	1	1	0	0	0	0	0	1	0	0	0	1	0	1	0	0
chrVIII	422328	422328	0	1	1	0	1	0	1	1	1	0	0	0	1	1	1	1	0	0	1	1	0	0	0	1	1	1	1	0	0	1	0	1	1	0	0	0	0	0	1	0	0	1	1	0	1	0	0
chrVIII	422853	422853	0	1	1	0	1	0	1	1	1	0	0	0	1	1	1	1	0	0	1	1	0	0	0	1	1	1	1	0	0	1	0	1	1	0	0	0	0	0	1	0	0	1	1	0	1	0	0
chrVIII	423420	423420	0	1	1	0	1	0	1	0	1	0	0	0	1	1	1	1	0	0	1	1	0	0	0	1	1	1	1	0	0	1	0	1	1	0	0	0	0	0	1	0	0	1	1	0	1	0	0
chrVIII	423677	423677	0	1	1	0	1	0	1	0	1	0	0	0	1	1	1	1	0	0	1	1	0	0	0	1	1	1	1	0	0	1	0	1	1	0	0	0	0	0	1	0	0	1	1	0	1	0	0
chrVIII	424817	436695	0	1	1	0	1	0	1	0	1	0	0	0	1	1	1	1	0	0	1	1	0	0	0	1	1	1	1	0	0	1	0	1	1	0	0	0	0	0	1	0	0	1	1	0	1	0	0
chrVIII	436805	439766	0	1	1	0	1	0	1	0	1	0	0	0	1	1	1	1	0	0	1	1	0	0	0	1	1	1	1	0	0	1	0	1	1	0	0	0	0	0	1	0	0	1	1	0	1	0	0
chrVIII	440806	445905	0	1	1	0	1	0	1	0	1	0	0	0	1	1	1	1	0	0	1	1	0	0	0	1	1	1	1	0	0	1	0	1	1	0	1	0	0	0	1	0	0	1	1	0	1	0	0
chrVIII	447550	447550	0	1	1	0	1	0	1	0	1	0	0	0	1	1	1	1	0	0	1	1	0	0	0	1	1	1	1	0	0	1	0	1	1	0	1	0	0	0	1	0	0	1	1	0	1	0	0
chrVIII	448924	451071	0	1	1	0	1	0	1	0	1	0	0	0	1	1	1	1	0	0	1	1	0	0	0	1	1	1	1	0	0	1	0	1	1	0	1	0	0	0	1	0	0	1	1	0	1	0	0
chrVIII	453534	453534	0	1	1	0	1	0	1	0	1	0	0	0	1	1	1	1	0	0	1	1	0	0	0	1	1	1	1	0	0	1	0	1	1	0	1	0	0	0	1	1	0	1	1	0	1	0	0
chrVIII	457580	459723	0	1	1	0	1	0	1	0	1	0	0	0	1	1	1	1	0	0	1	1	0	0	0	0	1	1	1	0	0	1	0	0	1	0	1	0	0	0	1	1	0	1	1	0	1	0	0
chrVIII	460285	460606	0	0	1	1	1	0	1	0	1	0	0	0	1	1	1	1	0	0	1	1	0	0	0	0	1	1	1	0	0	1	0	0	1	0	1	0	0	0	1	1	0	1	1	0	1	0	0
chrVIII	461438	461438	0	0	1	1	1	0	1	0	1	0	0	0	1	1	1	1	0	0	1	1	0	0	0	0	1	1	1	0	0	1	0	0	1	0	1	0	0	0	1	1	0	1	1	0	1	0	0
chrVIII	462825	462825	0	0	1	1	1	0	1	0	1	0	0	0	0	1	1	1	0	0	1	1	0	0	0	0	1	1	1	0	0	1	0	0	1	0	1	0	0	0	1	1	0	1	1	0	1	0	0
chrVIII	463432	465708	0	0	1	1	1	0	1	0	1	0	0	0	0	1	1	1	0	0	1	1	0	0	0	0	1	1	1	0	0	1	0	0	1	0	1	0	0	0	1	1	0	1	1	0	1	0	0
chrVIII	465091	465091	0	0	1	1	1	0	1	0	1	0	0	0	0	1	1	1	0	0	1	1	0	0	0	0	1	1	1	0	0	1	0	0	1	0	1	0	0	0	1	1	0	1	1	0	1	0	0
chrVIII	468936	469661	0	0	1	1	0	0	1	0	1	0	0	0	0	1	1	1	0	0	1	1	0	0	0	0	1	1	1	0	0	1	0	0	1	0	1	0	0	0	1	1	0	1	1	0	1	0	0
chrVIII	477804	479207	0	0	1	1	0	1	1	0	1	0	0	0	0	1	1	1	0	0	1	1	0	0	0	0	1	1	1	0	0	1	0	0	1	0	1	0	0	0	1	1	0	1	1	0	1	0	0
chrVIII	481335	481335	0	0	1	1	0	1	1	0	1	0	0	0	0	1	1	1	0	0	1	1	0	0	0	0	1	1	1	0	0	1	0	0	1	0	1	0	0	0	1	1	0	1	1	0	1	0	0
chrVIII	482776	482896	0	0	1	1	0	1	1	0	1	0	0	0	0	1	1	1	0	0	1	1	0	0	0	0	1	1	1	0	0	1	0	0	1	0	1	0	0	1	1	1	0	1	1	0	1	0	0
chrVIII	483007	483796	0	0	1	1	0	0	1	0	1	0	0	0	0	1	1	1	0	0	1	1	0	0	0	0	1	1	1	0	0	1	0	0	1	0	1	0	0	1	1	1	0	1	1	0	1	0	0
chrVIII	484694	484694	0	0	1	1	0	0	1	0	1	0	0	0	0	1	1	1	0	0	1	1	0	0	0	0	1	1	1	0	0	1	0	0	1	0	1	0	0	1	1	1	0	1	1	0	1	0	0
chrVIII	485700	485700	0	0	1	1	0	0	1	0	1	0	0	0	0	1	1	1	0	0	1	1	0	0	0	0	1	1	1	0	0	1	0	0	1	0	1	0	0	1	1	1	0	1	1	0	1	0	0
chrVIII	487308	487308	0	0	1	1	0	0	1	0	1	0	0	0	0	1	1	1	0	0	1	1	0	0	0	0	1	1	1	0	0	1	0	0	1	0	1	0	0	1	1	1	0	1	1	0	1	0	0
chrVIII	488714	491330	0	0	1	1	0	0	1	0	1	0	0	0	0	1	1	1	0	0	1	1	0	0	0	0	1	1	1	0	0	1	0	0	1	0	1	0	0	1	1	1	0	1	1	0	1	0	0
chrVIII	496069	496069	0	0	1	1	0	0	1	0	1	0	0	0	0	1	1	1	0	0	1	1	0	0	0	0	1	1	1	0	0	1	0	0	1	0	1	0	0	1	1	1	0	1	1	0	1	0	0
chrVIII	500907	500941	0	0	1	1	0	0	1	0	1	0	0	0	0	1	1	1	0	0	1	1	0	0	0	0	1	1	1	0	0	1	0	0	0	0	1	0	0	1	1	1	1	1	1	0	1	0	0
chrVIII	505427	507195	0	0	1	1	0	0	1	0	1	0	0	0	0	1	1	1	0	0	1	1	0	0	0	0	1	1	1	0	0	1	0	0	0	0	1	0	0	1	1	1	1	1	1	0	1	0	0
chrVIII	506933	506933	0	0	1	1	0	0	1	0	1	0	0	0	0	1	1	1	0	0	1	1	0	0	0	0	1	1	1	0	0	1	0	0	0	0	1	0	0	1	1	1	1	1	1	0	1	0	0
chrVIII	509257	513025	0	0	1	1	0	0	1	0	1	0	0	0	0	1	1	1	1	0	1	1	0	0	0	0	1	1	1	0	0	1	0	0	0	0	1	0	0	1	1	1	1	1	1	0	1	0	0
chrVIII	510388	510388	0	0	1	1	0	0	1	0	1	0	0	0	0	1	1	1	0	0	1	1	0	0	0	0	1	1	1	0	0	1	0	0	0	0	1	0	0	1	1	1	1	1	1	0	1	0	0
chrVIII	516015	516015	0	0	1	1	0	0	1	1	1	0	0	0	0	1	1	1	1	0	1	1	0	0	0	0	1	1	1	0	0	1	0	0	1	0	1	0	0	1	1	1	1	1	1	0	1	0	0
chrVIII	516779	516811	1	0	1	1	0	0	1	1	1	0	0	0	0	1	1	1	1	0	1	1	0	0	0	0	1	1	1	0	0	1	0	0	0	0	1	0	0	1	1	1	1	1	1	0	1	0	0
chrVIII	518179	518542	1	0	1	1	1	0	1	1	1	0	0	0	0	1	1	1	1	0	1	1	0	0	0	0	1	1	1	0	0	1	0	0	0	0	1	0	0	1	1	1	1	1	1	0	1	0	0
chrVIII	519219	519609	1	0	1	1	1	0	1	0	1	0	0	0	0	1	1	1	1	0	1	1	0	0	0	0	1	1	1	0	0	1	0	0	0	0	1	0	0	1	1	1	1	1	1	0	1	0	0
chrVIII	520123	520123	1	0	1	1	1	0	1	0	1	0	0	0	0	1	1	1	1	0	1	1	0	0	0	0	1	1	1	0	0	1	0	0	0	0	1	0	0	1	1	1	1	1	1	0	1	0	0
chrVIII	521047	521047	1	0	1	NA	NA	0	0	0	1	0	0	0	0	1	1	1	1	0	1	1	0	NA	0	NA	1	1	1	0	0	1	0	0	0	0	1	0	0	1	1	1	1	1	1	0	1	0	0
chrVIII	528226	528226	1	0	1	NA	NA	0	0	0	1	0	NA	0	0	1	1	1	1	0	1	1	0	NA	NA	NA	NA	NA	NA	NA	0	1	0	0	0	0	1	0	NA	0	NA	1	1	1	1	0	1	0	0
chrVIII	555454	555454	1	NA	1	1	1	0	1	0	1	0	0	0	0	1	1	1	NA	0	1	NA	0	0	0	0	1	1	1	0	0	1	0	0	0	0	1	0	0	0	NA	1	1	1	1	0	1	0	NA
chrVIII	556005	556005	1	0	1	1	1	0	1	0	1	0	0	0	0	1	1	1	1	0	1	1	0	0	0	0	1	1	1	0	0	1	0	0	0	0	1	0	0	0	1	1	1	1	1	0	1	0	0
chrX	24640	26202	0	0	0	1	0	1	1	1	0	1	0	1	0	0	1	1	1	0	0	0	0	0	1	0	0	0	1	0	1	1	0	0	0	1	0	1	1	0	0	1	1	1	1	0	0	0	1
chrX	33800	34012	0	0	0	1	0	1	1	1	0	1	0	1	0	0	1	1	1	0	0	0	0	0	1	0	0	0	1	0	1	1	0	0	0	1	0	1	1	0	0	1	1	1	1	0	0	0	1
chrX	34093	35035	0	0	0	1	0	1	1	1	0	1	0	1	0	0	1	1	1	0	0	0	0	0	1	0	0	0	1	0	1	1	0	0	0	1	0	1	1	0	0	1	1	1	1	0	0	0	1
chrX	35563	36217	0	0	0	1	0	1	0	1	0	1	0	1	0	0	1	1	1	0	0	0	0	0	1	0	0	0	1	0	1	1	0	0	0	1	0	1	1	0	0	1	1	1	1	0	0	1	1
chrX	36818	37127	0	0	0	1	0	1	0	1	0	1	0	1	0	0	1	1	1	0	0	0	0	0	1	0	0	0	1	0	1	1	0	0	0	1	0	1	1	0	0	1	1	1	1	0	0	1	1
chrX	37500	37500	0	0	0	1	0	1	0	1	0	1	0	1	0	0	1	1	1	0	0	0	0	0	1	0	0	0	1	0	1	1	0	0	0	1	0	1	1	0	0	1	1	1	1	0	0	1	1
chrX	38095	38691	0	0	0	1	0	1	0	1	0	1	0	1	0	0	1	1	1	0	0	0	0	0	1	0	0	0	1	0	1	1	0	0	0	1	0	1	1	0	0	1	1	1	1	0	0	1	1
chrX	39241	39657	0	0	0	1	0	1	0	1	0	1	0	1	0	0	1	1	1	0	0	0	0	0	1	0	0	0	1	0	1	1	0	0	0	1	0	1	1	0	0	1	1	1	1	0	0	1	1
chrX	39814	40107	0	0	0	1	0	1	0	1	0	1	1	1	0	0	1	1	1	0	0	0	0	0	1	0	0	0	1	0	1	1	0	0	0	1	0	1	1	0	0	1	1	1	1	0	0	1	1
chrX	40239	40239	0	0	0	1	0	1	0	1	0	1	1	1	0	0	1	1	1	0	0	1	0	0	1	0	0	0	1	0	1	1	0	0	0	1	0	1	1	0	0	1	1	1	1	0	0	1	1
chrX	40731	41803	0	0	0	1	0	1	0	1	0	1	1	1	0	0	1	1	1	0	0	1	0	0	1	0	0	0	1	0	1	1	0	0	0	1	0	1	1	0	0	1	1	1	1	0	0	1	1
chrX	42451	45217	0	0	0	1	0	1	0	1	0	1	1	1	0	0	1	1	1	0	0	1	0	0	1	0	0	0	1	0	1	1	0	0	0	1	0	1	1	0	0	1	1	1	1	0	0	1	1
chrX	45625	47084	0	0	0	1	0	1	0	1	0	1	1	1	0	0	1	1	1	0	0	1	0	0	1	0	0	0	1	0	1	1	0	0	0	1	0	1	1	0	0	1	1	1	1	0	0	1	1
chrX	47899	54990	0	0	0	1	0	1	0	1	0	1	1	1	0	0	1	1	1	0	0	1	0	0	1	0	0	0	1	1	1	1	0	0	0	1	0	1	1	0	0	1	1	1	1	0	0	1	1
chrX	55276	55335	0	0	0	1	0	1	0	1	0	1	1	1	0	0	1	1	1	0	0	1	0	0	1	0	0	0	1	1	1	1	0	0	0	1	0	1	1	0	0	1	0	1	1	0	0	1	1
chrX	56022	58706	1	0	0	1	0	1	0	1	0	1	1	1	0	0	1	1	1	0	0	1	0	0	1	0	0	0	1	1	1	1	0	0	1	1	0	1	1	0	0	1	0	1	1	0	0	1	1
chrX	59783	65007	1	0	0	1	0	1	0	1	0	1	1	1	0	0	1	1	1	0	0	1	0	0	1	0	0	0	1	1	1	1	0	0	1	1	0	1	1	0	0	1	0	1	1	0	0	1	1
chrX	65469	67074	1	0	0	1	0	1	0	1	0	1	1	1	0	0	1	1	1	0	0	1	0	0	1	0	0	0	1	1	1	1	0	0	1	1	0	1	1	0	0	1	0	1	1	0	0	1	1
chrX	67229	67354	1	0	0	1	0	1	0	1	0	1	1	1	0	0	1	1	1	0	0	1	0	0	1	0	0	0	1	1	1	1	0	0	1	1	0	1	1	0	0	1	0	1	1	0	0	1	1
chrX	67836	68514	1	0	0	1	0	1	0	1	0	1	1	1	0	0	1	1	1	0	0	1	0	0	1	0	0	0	1	1	1	1	0	0	1	1	0	1	1	0	0	1	0	1	1	0	0	1	1
chrX	69580	69760	1	0	0	1	0	1	0	1	0	1	1	1	0	0	1	1	1	0	0	1	0	0	1	0	0	0	1	1	1	1	0	0	1	1	0	1	1	0	0	1	0	1	1	0	0	1	1
chrX	69814	70342	1	0	0	1	0	1	0	1	0	1	1	1	0	0	1	1	1	0	0	1	0	0	1	0	0	0	1	1	1	1	1	0	1	1	0	1	1	0	0	1	0	1	1	0	0	1	1
chrX	71578	74077	1	0	0	0	0	1	0	1	0	1	1	1	0	0	1	1	1	0	0	1	0	0	1	0	0	0	1	1	1	1	1	0	1	1	0	1	1	0	0	1	0	1	1	0	0	1	1
chrX	74362	74362	1	0	0	0	0	1	0	1	0	1	1	1	0	0	1	1	1	0	0	1	0	0	1	0	0	0	1	1	1	1	1	0	1	1	0	1	1	0	0	1	0	1	1	0	0	1	1
chrX	74530	75066	1	0	0	0	0	1	0	1	0	1	1	1	0	0	1	1	1	0	0	1	0	0	1	0	0	0	1	1	1	1	1	0	1	1	0	1	1	0	0	1	0	1	1	0	0	1	1
chrX	75961	87124	1	0	0	0	0	1	0	1	0	1	1	1	0	0	1	1	1	1	0	1	0	0	1	0	0	0	1	1	1	1	1	0	1	1	0	1	1	0	0	1	1	1	1	0	0	1	1
chrX	77571	82254	1	0	0	0	0	1	0	1	0	1	1	1	0	0	1	0	1	1	0	1	0	0	1	0	0	0	1	1	1	1	1	0	1	1	0	1	1	0	0	1	1	1	1	0	0	1	1
chrX	80208	81387	1	0	0	0	0	1	0	1	0	1	1	1	0	0	1	0	1	1	0	1	0	0	1	0	0	0	1	1	1	1	1	0	1	1	0	1	1	0	0	1	1	0	1	0	0	1	1
chrX	87216	88033	1	0	0	0	0	1	0	1	0	1	1	1	0	0	1	1	1	1	0	1	0	0	1	0	0	0	1	1	1	1	1	0	1	1	0	1	1	0	0	1	1	1	1	0	0	1	1
chrX	88209	94353	1	0	0	0	0	1	0	1	0	1	1	1	0	0	1	1	1	1	0	1	0	0	1	0	0	0	1	1	0	1	1	0	1	1	0	1	1	0	0	1	1	1	1	0	0	1	1
chrX	94100	94118	1	0	0	0	0	1	0	1	0	1	1	1	0	0	1	1	1	1	0	1	0	0	1	0	0	0	1	1	0	1	1	0	1	1	0	0	1	0	0	1	1	1	1	0	0	1	1
chrX	94501	94501	1	0	0	0	0	1	0	1	0	1	1	1	0	0	1	1	1	1	0	1	0	0	1	0	0	0	1	1	0	1	1	0	1	1	0	1	1	0	0	1	1	1	1	0	0	1	1
chrX	95089	96464	1	0	0	0	0	1	0	1	0	1	1	1	0	0	1	1	1	1	0	1	0	0	1	0	0	1	1	1	0	1	1	0	1	1	0	1	1	0	0	1	1	1	1	0	0	1	1
chrX	98106	98106	1	0	0	0	0	1	1	1	0	1	1	1	0	0	1	1	1	1	0	1	1	0	1	0	0	1	1	1	0	1	1	0	1	1	0	1	1	0	0	1	1	1	1	0	0	1	1
chrX	98630	100283	1	0	0	0	0	1	0	1	0	1	1	1	1	0	1	1	1	1	0	1	1	0	1	0	0	1	1	1	0	1	1	0	1	1	0	1	1	0	0	1	1	1	1	0	0	1	1
chrX	101464	102363	1	0	0	0	0	1	0	1	0	1	1	1	1	0	1	1	1	1	0	1	1	0	1	0	0	1	1	1	0	1	1	0	1	1	0	1	1	0	0	1	1	1	0	0	0	1	1
chrX	102662	102662	1	0	0	0	0	1	0	1	0	1	1	1	1	0	1	1	1	1	0	1	1	0	1	0	0	1	1	1	0	1	1	0	1	1	0	1	1	0	0	1	1	1	0	0	0	1	1
chrX	103352	108466	1	0	0	0	0	1	0	1	0	1	1	1	1	0	1	1	1	1	0	1	1	0	1	0	0	1	1	1	0	1	1	0	1	1	0	1	1	0	0	1	1	1	0	0	0	1	1
chrX	108616	112965	1	0	0	0	0	1	0	1	0	1	1	1	1	0	1	1	1	1	0	1	1	0	1	0	0	1	1	1	0	1	1	0	1	1	0	1	0	0	0	1	1	1	0	0	0	1	1
chrX	110560	111903	1	0	0	0	0	1	0	1	0	1	1	1	1	1	1	1	1	1	0	1	1	0	1	0	0	1	1	1	0	1	1	0	1	1	0	1	0	0	0	1	1	1	0	0	0	1	1
chrX	113977	120754	1	0	0	0	0	1	0	1	0	1	1	1	1	0	1	1	1	1	0	1	1	0	0	0	0	1	1	1	0	1	1	0	1	1	0	1	0	0	0	1	1	1	0	0	0	1	1
chrX	120829	132405	1	0	0	0	0	1	0	1	0	1	1	1	1	0	1	1	1	1	0	1	1	0	0	0	0	1	1	1	0	1	1	0	1	1	0	1	0	0	0	1	1	1	0	0	0	1	1
chrX	120868	121338	1	0	0	0	0	1	0	1	0	1	1	1	1	0	1	1	1	1	0	1	1	0	0	0	0	1	1	1	0	1	1	0	1	1	0	1	0	0	0	1	1	1	0	0	0	1	1
chrX	133192	133354	1	0	0	0	0	1	0	1	0	1	1	1	1	0	1	1	1	1	0	1	1	0	0	0	0	1	1	1	0	1	1	0	1	1	0	1	0	0	0	1	1	1	0	0	0	1	1
chrX	134512	134512	1	0	0	0	0	1	0	1	0	1	1	1	1	0	1	1	1	0	0	1	1	0	0	0	0	1	1	1	0	1	1	0	1	1	0	1	0	0	0	1	1	1	0	0	0	1	1
chrX	136506	136648	1	0	0	0	0	1	0	1	0	1	1	1	1	0	1	1	1	1	0	1	1	0	0	0	1	1	1	1	0	1	1	0	1	1	0	1	0	0	0	1	1	1	0	0	0	1	1
chrX	137767	137840	1	0	0	0	0	1	0	1	0	1	1	1	1	0	1	1	1	1	0	1	1	0	0	0	0	1	1	1	0	1	1	0	1	1	0	1	0	0	0	1	1	1	0	0	0	1	1
chrX	138281	139819	1	0	0	0	0	1	0	1	0	1	1	1	1	0	1	1	1	1	0	1	1	0	0	0	0	1	1	1	0	1	1	0	1	1	0	1	0	0	0	1	1	1	0	0	0	1	1
chrX	140417	144137	1	0	0	0	0	1	0	1	0	1	1	1	1	0	1	1	1	1	0	1	1	0	0	0	1	1	1	1	0	1	1	0	1	1	0	1	0	0	0	1	1	1	0	0	0	1	1
chrX	148061	152577	1	0	0	0	0	1	0	1	0	1	1	1	0	0	0	1	1	1	0	1	1	0	0	1	1	1	1	1	0	1	1	1	1	1	0	1	0	0	0	1	1	1	0	0	0	1	1
chrX	156976	163656	1	0	0	1	0	1	0	1	0	1	1	1	0	0	0	1	1	1	0	0	1	0	0	1	1	1	1	1	0	1	1	1	1	1	0	1	0	0	0	1	1	1	0	0	0	1	1
chrX	159755	162522	1	0	0	1	0	1	0	1	0	1	1	1	0	0	0	1	1	1	0	0	1	0	0	1	1	1	1	1	0	1	1	1	1	1	0	1	0	0	0	1	1	1	0	0	0	1	1
chrX	163830	171357	1	0	0	1	0	1	0	1	0	1	1	1	0	0	0	1	1	1	0	0	1	0	0	1	1	1	1	1	0	1	1	1	1	1	0	1	0	0	0	1	1	1	0	0	0	1	1
chrX	171615	171627	1	0	0	1	0	1	0	1	0	1	1	1	0	0	0	1	1	1	0	0	1	0	0	1	1	1	1	1	0	1	1	1	1	1	0	1	0	0	0	1	1	1	0	0	0	1	1
chrX	171764	171764	1	0	0	1	0	1	0	1	0	1	1	1	0	0	0	1	1	1	0	0	1	0	0	1	1	1	1	1	0	1	1	1	1	1	0	1	0	0	0	1	1	1	0	0	0	1	1
chrX	172240	172240	1	0	0	1	0	1	0	1	0	1	1	1	0	0	0	1	1	1	0	0	1	0	0	1	1	1	1	1	0	1	1	1	1	1	0	1	0	0	0	1	1	1	0	0	0	1	1
chrX	173737	179618	1	0	0	1	0	1	0	1	0	1	1	1	0	0	0	1	1	1	0	0	1	0	0	1	1	1	1	1	0	1	1	1	1	1	0	1	0	0	0	1	1	1	0	0	0	1	1
chrX	176228	178010	1	0	0	1	0	1	0	1	0	1	1	1	0	0	0	0	1	1	0	0	1	0	0	1	1	1	1	1	0	1	1	1	1	1	0	1	0	0	0	1	1	1	0	0	0	1	1
chrX	183608	187012	1	0	0	1	0	1	0	1	0	1	1	1	0	0	0	1	1	1	0	0	1	0	0	1	0	1	1	1	0	1	1	1	1	1	0	1	0	0	0	1	1	1	0	0	0	1	1
chrX	187652	189418	1	0	0	1	0	1	0	1	0	1	1	1	0	0	0	1	1	1	0	0	1	0	0	1	0	1	1	1	0	1	1	1	1	1	0	1	1	0	0	1	1	1	0	0	0	1	1
chrX	190081	190560	1	0	0	1	0	1	0	1	0	1	1	1	0	0	0	1	1	1	0	0	1	0	0	1	0	1	1	1	0	1	1	1	1	1	0	1	1	0	0	1	1	1	0	0	0	1	1
chrX	191872	192067	1	0	0	1	0	1	0	1	0	1	1	1	0	0	0	1	1	1	0	0	0	0	0	1	0	1	1	1	0	1	1	1	1	1	0	1	1	0	0	1	1	1	0	0	0	1	1
chrX	192487	194081	1	0	0	1	0	1	0	1	0	0	1	1	0	0	0	1	1	1	0	0	0	0	0	1	0	1	1	1	0	1	1	1	1	1	0	1	1	0	0	1	1	1	0	0	0	1	1
chrX	194790	197018	1	0	0	1	0	1	0	1	0	0	1	1	0	0	0	1	1	0	0	0	0	0	0	1	0	1	1	1	0	1	1	1	1	1	0	1	1	0	0	1	1	1	0	0	0	1	1
chrX	205704	206537	1	0	0	1	0	1	0	1	0	0	1	1	0	0	0	1	1	0	1	0	0	0	0	1	0	1	1	1	0	1	1	1	1	1	0	1	1	0	0	1	1	1	0	0	0	1	1
chrX	208641	209321	1	0	0	1	0	1	0	1	0	0	1	1	0	0	0	1	1	0	1	0	0	0	0	1	0	1	1	1	0	1	1	1	1	1	0	1	1	0	0	1	1	1	0	0	0	1	1
chrX	210345	210759	1	0	0	1	0	1	0	1	0	0	1	1	0	0	0	1	1	0	1	0	0	0	0	1	0	1	1	1	0	1	1	1	1	1	0	1	1	0	0	1	1	1	0	0	0	1	1
chrX	211229	222563	1	0	0	0	0	1	0	1	0	0	1	1	0	0	0	1	1	0	1	0	0	0	0	1	0	1	1	1	0	1	1	1	1	1	0	1	1	0	0	1	1	1	0	0	0	1	1
chrX	225914	226665	1	0	0	0	0	1	0	1	0	0	1	1	0	0	0	1	1	0	1	0	0	0	0	1	0	1	1	1	0	1	1	1	1	1	0	1	0	0	0	1	1	1	0	0	0	1	1
chrX	227829	228198	1	0	0	0	0	1	0	1	0	0	1	1	0	0	0	1	1	0	1	0	0	0	0	1	0	1	1	1	0	1	1	1	1	1	0	1	0	0	0	1	1	1	0	0	0	1	1
chrX	229802	230464	1	0	0	0	0	1	0	1	0	0	1	1	0	0	0	1	1	0	1	0	0	0	0	1	0	1	1	1	0	1	1	1	1	1	0	1	0	0	0	1	1	1	0	0	0	1	1
chrX	232143	232143	1	0	0	0	0	1	0	1	0	0	1	1	0	0	0	1	1	0	1	0	0	0	0	1	0	1	1	1	0	1	1	1	1	1	0	1	0	0	0	1	1	1	0	0	0	1	1
chrX	239866	240082	1	0	0	0	0	1	1	1	0	0	0	1	0	0	0	1	1	0	1	0	0	0	0	1	0	1	1	1	0	1	1	1	1	1	0	1	0	0	0	1	1	1	0	0	0	1	1
chrX	241271	248378	1	0	0	0	0	1	1	1	0	0	1	1	0	0	0	1	1	0	1	0	0	0	0	1	0	1	1	1	0	1	1	1	1	1	0	1	0	0	0	1	1	1	0	0	0	1	1
chrX	247938	248878	1	0	0	0	0	1	1	1	0	0	1	1	0	0	0	1	1	0	1	0	0	0	0	1	0	1	1	1	0	1	1	1	1	1	0	1	0	0	0	1	1	1	0	0	0	1	1
chrX	249343	252640	1	0	0	0	0	1	1	1	0	0	1	1	0	0	0	1	1	0	1	0	0	0	0	1	0	1	1	1	0	1	1	1	1	1	0	1	0	0	0	1	1	1	0	0	0	1	1
chrX	257521	258142	1	0	0	0	0	1	1	1	0	0	1	1	0	0	0	1	1	0	1	0	0	0	0	1	0	1	1	1	0	1	1	1	1	1	0	1	0	0	0	1	1	1	0	0	0	1	1
chrX	260294	272847	1	0	0	0	0	1	1	1	0	0	1	1	0	1	0	1	1	0	1	0	0	0	0	1	0	1	1	1	0	1	1	1	1	1	0	1	0	0	0	1	1	1	0	0	0	1	1
chrX	272191	272191	1	0	0	0	0	1	1	1	0	0	1	1	0	1	0	1	1	0	1	0	0	0	1	1	0	1	1	1	0	1	1	1	1	1	0	1	0	0	0	1	1	1	0	0	0	1	1
chrX	275952	276453	1	0	0	0	0	1	1	1	0	0	1	0	0	1	0	1	1	0	1	0	0	0	0	1	0	1	1	1	0	1	1	1	1	1	0	1	0	0	0	1	1	1	0	0	0	1	1
chrX	277465	277760	1	0	0	0	0	1	1	0	0	0	1	0	0	1	0	1	1	0	1	0	0	0	0	1	0	1	1	1	0	1	1	1	1	1	0	1	0	0	0	1	1	1	0	0	0	1	1
chrX	279703	279703	1	0	0	0	0	1	1	0	0	0	1	0	1	1	0	1	1	0	1	0	0	0	0	1	0	1	1	1	0	0	1	1	1	1	0	1	0	0	0	1	1	1	0	0	0	1	1
chrX	280337	280337	1	0	0	0	0	1	1	0	0	0	1	0	1	1	0	1	1	0	1	0	0	0	0	1	0	1	1	1	0	0	1	1	0	1	0	1	0	0	0	1	1	1	0	0	0	1	1
chrX	282738	288609	1	0	0	0	0	1	1	0	0	0	0	0	1	1	0	1	1	0	1	0	0	0	0	1	0	1	1	1	0	0	1	1	0	1	0	1	0	0	0	1	1	1	0	0	0	1	1
chrX	290883	290883	1	0	0	0	0	1	1	0	0	0	0	0	1	1	0	1	1	0	1	0	0	0	0	1	0	1	1	1	1	0	1	1	0	1	0	1	0	0	0	1	1	1	0	0	0	1	1
chrX	291248	291248	1	0	0	0	0	1	1	0	0	0	0	0	1	1	0	1	1	0	1	0	0	0	0	1	0	1	1	1	1	0	1	1	0	1	0	1	0	0	0	1	1	1	0	0	0	1	1
chrX	291961	294080	1	0	0	0	0	1	1	0	0	0	0	0	1	1	0	1	1	0	1	0	0	0	0	1	0	1	1	1	1	0	1	1	0	1	0	1	0	0	0	1	1	1	0	0	0	1	1
chrX	294490	294588	1	1	0	0	0	1	1	0	0	0	0	0	1	1	0	1	1	0	1	0	0	0	0	1	0	1	1	1	1	0	1	1	0	1	0	1	0	0	0	1	1	1	0	0	0	1	1
chrX	296106	296106	1	1	0	0	0	1	1	0	0	0	0	0	1	1	0	1	1	0	1	0	0	0	0	1	0	1	1	1	1	0	1	1	0	0	0	1	0	0	0	0	1	1	0	0	0	1	1
chrX	296872	297043	1	1	0	0	0	1	1	0	0	0	0	0	1	1	0	1	1	0	1	0	0	0	0	1	0	1	1	1	1	0	1	1	0	0	0	1	0	0	0	1	1	1	0	0	0	1	1
chrX	297732	301867	1	1	0	0	0	1	1	0	0	0	0	0	1	1	0	1	1	0	0	0	0	0	0	1	0	1	1	1	1	0	1	1	0	0	0	1	0	0	0	1	1	1	0	0	0	1	1
chrX	303269	303583	1	1	0	0	0	1	1	0	0	0	0	0	1	1	0	1	1	0	0	0	0	0	0	1	0	1	1	1	1	0	1	0	0	0	0	1	0	0	0	1	1	1	0	0	0	1	1
chrX	306632	307788	1	1	0	0	0	1	1	0	0	0	0	0	1	1	0	1	1	0	0	0	0	0	0	1	0	1	1	1	1	0	1	0	0	0	0	1	0	0	0	1	1	1	0	0	0	1	1
chrX	309358	309358	1	1	0	0	0	1	1	0	0	0	0	0	1	1	0	1	1	0	0	0	0	0	0	1	1	1	1	1	1	0	1	0	0	0	0	1	0	0	0	1	1	1	0	0	0	1	1
chrX	311273	311273	1	1	0	0	0	1	1	0	0	0	0	0	1	1	0	1	1	0	0	0	0	0	1	1	1	1	1	1	1	0	1	0	0	0	0	1	0	0	0	1	1	1	0	0	0	1	1
chrX	312403	312482	1	1	0	0	0	1	1	0	0	0	0	0	1	1	0	1	1	0	0	0	0	0	1	1	1	1	1	1	1	0	1	0	0	0	0	1	0	0	1	1	1	1	0	0	0	1	0
chrX	315237	315237	1	1	0	0	0	1	1	0	0	0	0	0	0	1	0	1	1	0	0	0	0	0	1	1	1	1	1	1	1	0	1	0	0	0	0	1	0	0	1	1	0	0	0	0	0	1	1
chrX	316206	316285	1	1	0	0	0	1	1	0	0	0	0	0	0	1	0	1	1	0	0	0	0	0	1	1	1	1	1	1	1	0	1	0	0	0	0	1	0	0	1	1	0	1	0	0	0	1	1
chrX	319272	320612	1	1	0	0	0	1	0	0	0	0	0	0	0	1	0	1	1	0	0	0	0	0	1	1	1	1	0	1	1	0	1	0	0	0	0	1	0	0	1	1	0	0	0	0	0	1	1
chrX	323030	326091	1	1	0	0	0	1	0	0	1	0	0	0	0	1	0	1	1	0	0	0	0	0	1	1	1	1	0	1	1	0	1	0	0	0	0	1	0	0	1	1	0	0	0	0	0	1	1
chrX	326293	326989	1	1	0	0	0	1	0	0	1	0	0	0	0	1	0	1	1	0	0	0	0	0	1	1	1	1	0	1	1	0	1	0	0	0	0	1	0	0	1	1	0	0	0	0	0	1	1
chrX	327501	331934	1	1	0	0	0	1	0	0	1	0	0	0	0	1	0	1	1	0	0	0	0	0	1	1	1	1	0	1	1	0	1	0	0	0	0	1	0	0	1	1	0	0	0	0	0	1	1
chrX	332541	332665	1	1	0	0	0	1	0	0	1	0	0	0	0	1	0	1	1	0	0	0	0	0	1	1	1	1	0	1	1	0	1	0	1	0	0	1	0	0	1	1	0	0	0	0	0	1	1
chrX	333412	333412	1	1	0	0	0	1	0	0	1	0	0	0	0	1	0	1	1	0	0	0	0	0	1	1	1	1	0	1	1	0	1	0	1	0	0	1	0	0	1	1	0	0	0	0	0	1	1
chrX	334125	334125	1	1	0	0	0	1	0	0	1	0	0	0	0	1	0	1	1	0	0	0	0	0	1	1	1	1	0	1	1	0	1	0	0	0	0	1	0	0	1	1	0	0	0	0	0	1	1
chrX	334681	335148	1	1	0	0	0	1	0	0	1	0	0	0	0	1	0	1	1	0	0	0	0	0	1	1	1	1	0	1	1	0	1	0	0	0	0	1	0	0	1	1	0	0	0	0	0	1	1
chrX	335788	335788	1	1	0	0	0	1	0	0	1	0	0	0	0	1	0	1	1	0	0	0	0	0	1	1	1	1	0	1	1	0	1	0	0	0	0	1	0	0	1	1	0	0	0	0	0	1	1
chrX	336383	346858	1	1	0	0	0	1	0	0	1	0	0	0	0	1	0	1	1	0	0	0	0	0	1	1	1	1	0	1	1	0	1	0	0	0	0	1	0	0	1	1	0	0	0	0	0	1	1
chrX	336512	337133	1	1	0	0	0	1	0	0	1	0	0	0	0	1	0	1	1	0	0	0	0	0	1	1	1	1	0	1	1	0	1	0	0	0	0	1	0	0	1	1	0	0	0	0	0	1	1
chrX	347852	352052	1	1	0	0	0	1	0	0	1	0	0	0	0	1	0	1	1	0	0	0	0	0	1	1	1	1	0	1	1	0	1	0	0	0	0	1	0	0	1	1	0	0	1	0	0	1	1
chrX	352608	359445	1	1	0	0	0	1	0	0	1	0	0	0	0	1	0	1	1	0	0	0	0	0	1	1	1	1	0	1	1	0	1	0	0	0	0	1	0	0	1	1	0	0	1	0	0	1	1
chrX	359074	359074	1	1	0	0	0	1	0	0	1	0	0	0	0	1	0	1	1	0	0	0	0	0	1	1	1	1	0	1	1	0	1	0	0	0	0	1	0	0	1	1	0	0	1	0	0	1	1
chrX	361340	362316	1	1	0	0	0	1	0	0	1	0	0	0	0	1	0	1	1	0	0	0	0	0	1	1	1	1	0	1	1	0	1	0	0	0	0	1	0	0	1	1	0	0	1	0	1	1	1
chrX	362838	363087	1	1	0	0	0	1	0	0	1	0	0	0	0	1	0	1	1	0	0	0	0	0	1	1	1	1	0	1	1	0	1	0	0	0	0	1	0	0	1	1	0	0	1	0	1	1	1
chrX	363678	372699	1	1	0	0	0	1	0	0	1	0	0	0	0	1	0	1	1	0	0	0	0	0	1	1	1	1	0	1	1	0	1	0	0	0	0	1	0	0	1	1	0	0	1	0	1	1	1
chrX	364397	364761	1	1	0	0	0	1	0	0	1	0	0	0	0	1	0	1	1	0	0	0	0	0	1	1	1	1	0	1	1	0	1	0	0	0	0	1	0	0	1	1	0	0	1	0	1	1	1
chrX	373143	373775	1	1	0	0	0	1	0	0	1	0	0	0	0	1	0	1	1	0	0	0	0	0	1	1	1	1	0	1	1	0	0	0	0	0	0	1	0	0	1	1	0	0	1	0	1	1	1
chrX	378869	386494	1	1	0	0	0	1	0	0	1	0	0	0	0	1	0	1	1	0	0	0	0	0	1	1	1	1	0	1	1	0	0	0	0	0	0	1	0	0	1	1	0	0	1	0	1	1	1
chrX	383417	385921	1	1	0	0	0	1	0	0	1	0	0	0	0	1	0	1	1	0	0	0	0	0	1	1	1	1	0	1	1	0	0	0	0	0	0	1	0	0	1	1	0	0	1	0	1	1	1
chrX	387183	388388	1	1	0	0	0	1	0	0	1	0	0	0	0	1	0	1	1	0	0	0	0	0	1	1	1	1	0	1	1	0	0	0	0	0	0	1	0	0	1	1	0	0	1	0	1	1	1
chrX	388763	388763	1	1	0	0	0	1	0	0	1	0	0	0	0	1	0	1	1	0	0	0	0	0	1	1	1	1	0	1	1	0	0	0	0	0	0	1	0	0	1	1	0	0	1	0	1	1	1
chrX	389003	389243	1	1	0	0	0	1	0	0	1	0	0	0	0	1	0	1	1	0	0	0	0	0	1	1	1	1	0	1	1	0	0	0	0	0	0	1	0	0	1	1	0	0	1	0	1	1	1
chrX	389413	389780	1	1	0	0	0	1	0	0	1	0	0	0	0	1	0	1	1	0	0	0	0	0	1	1	1	1	0	1	1	0	0	0	0	0	0	1	0	0	1	1	0	0	1	0	1	1	1
chrX	392346	392346	1	1	0	0	0	1	0	0	1	1	0	0	0	1	0	1	1	0	0	0	0	0	1	1	1	1	0	1	1	0	0	0	0	0	0	1	0	0	1	1	NA	0	1	0	1	1	1
chrX	392787	393564	1	1	0	0	0	1	0	0	1	1	0	0	0	1	0	1	1	0	0	0	0	0	1	1	1	1	0	1	1	0	0	0	0	0	0	1	0	0	1	1	1	0	1	0	1	1	1
chrX	394236	394341	1	1	0	0	0	1	0	0	1	1	0	0	0	1	0	1	1	0	0	0	0	0	1	1	1	1	0	1	1	0	0	0	0	1	0	1	0	0	1	1	1	0	1	0	1	1	1
chrX	395805	395805	1	1	0	1	0	1	0	0	1	1	0	0	0	1	0	1	1	0	0	0	0	0	1	1	1	1	0	1	1	0	0	0	0	1	0	1	0	0	1	1	1	0	1	0	1	1	1
chrX	396093	410405	1	1	0	1	0	1	0	0	1	1	0	0	0	1	0	1	1	0	0	0	1	0	1	1	1	1	0	1	1	0	0	0	0	1	0	1	0	0	1	1	1	0	1	0	1	1	1
chrX	397702	397702	1	1	0	1	0	1	0	0	1	1	0	0	0	1	0	1	1	0	0	0	1	0	1	1	1	1	0	1	1	0	0	0	0	1	0	1	1	0	1	1	1	0	1	0	1	1	1
chrX	410563	410563	1	1	0	1	0	1	0	0	1	1	0	0	0	1	0	1	1	0	0	0	1	0	1	1	1	1	0	1	1	0	0	0	0	1	0	1	0	0	1	1	1	0	1	0	1	1	1
chrX	410951	410980	1	1	0	1	0	1	0	0	1	1	0	0	0	1	0	1	0	0	0	0	1	0	1	1	1	1	0	1	1	0	0	0	0	1	0	1	0	0	1	1	1	0	1	0	1	1	1
chrX	414104	414104	1	1	0	1	0	1	0	0	1	1	0	0	0	1	0	1	NA	0	0	0	1	0	1	1	1	1	0	1	1	0	0	0	0	1	0	1	0	0	1	1	1	0	1	0	1	0	1
chrX	414542	425504	1	1	1	1	0	1	0	0	1	1	0	0	0	1	0	1	1	0	0	0	1	0	1	1	1	1	0	1	1	0	0	0	0	1	0	1	0	0	1	1	1	0	1	0	1	0	1
chrX	420791	420791	1	1	1	1	0	1	0	0	1	1	0	0	0	1	0	1	1	0	0	0	1	0	1	1	1	1	0	1	1	0	0	0	0	1	0	1	0	0	1	1	1	0	1	0	1	0	1
chrX	425929	452288	1	1	1	1	0	1	0	0	1	1	0	0	0	1	0	1	1	1	0	0	1	0	1	1	1	1	0	1	1	0	0	0	0	1	0	1	0	0	1	1	1	0	1	0	1	0	1
chrX	446085	446085	1	1	1	1	0	1	0	0	1	1	0	0	0	1	0	1	1	1	0	0	1	0	1	1	1	1	0	1	1	0	0	0	0	1	0	1	0	0	1	1	1	0	1	0	1	0	1
chrX	452579	452579	1	1	1	1	0	1	0	0	1	1	0	0	0	1	0	1	1	1	0	1	1	0	1	1	1	1	0	1	1	0	0	0	0	1	0	1	0	0	1	1	1	0	1	0	1	0	1
chrX	452919	453005	1	1	1	1	0	1	0	0	1	1	0	0	0	1	0	1	1	1	0	1	1	0	1	1	1	1	0	1	1	0	0	0	0	1	0	1	0	0	1	1	1	0	1	0	1	0	1
chrX	453323	453420	1	1	1	1	0	1	0	0	1	1	0	0	0	1	0	1	1	1	0	1	1	0	1	1	1	1	0	1	0	0	0	0	0	1	0	1	0	0	1	1	1	0	1	0	1	0	1
chrX	456781	456997	1	1	1	1	0	1	0	0	1	1	0	0	0	1	0	1	1	1	0	1	1	0	1	1	1	1	0	0	0	0	0	0	0	1	0	1	0	0	1	1	1	0	1	0	1	0	1
chrX	457744	459216	1	1	1	1	0	1	0	0	1	1	1	0	0	1	0	1	1	1	0	1	1	0	1	1	1	1	0	0	0	0	0	0	0	1	0	1	0	0	1	1	1	0	1	0	1	0	1
chrX	459776	460047	1	1	1	1	0	1	0	0	1	1	1	0	0	1	0	1	1	1	0	1	1	0	1	1	1	1	0	0	0	0	0	0	1	1	0	1	0	0	1	1	1	0	1	0	1	0	1
chrX	460723	463005	1	1	1	1	0	1	0	0	1	1	1	0	0	1	0	1	1	1	0	1	1	0	1	1	1	1	0	0	0	0	0	0	1	1	0	1	0	0	1	1	1	0	1	0	1	0	1
chrX	464142	464394	1	1	1	1	0	1	0	0	1	1	1	0	0	1	0	1	1	1	0	0	1	0	1	1	1	1	0	0	0	0	0	0	1	1	0	1	0	0	1	1	1	0	1	0	1	0	1
chrX	464565	465021	1	1	1	1	0	1	0	0	1	1	1	0	0	1	0	1	1	1	0	0	1	0	1	1	1	1	0	0	0	0	0	0	1	1	0	1	0	0	1	1	1	0	1	0	1	0	1
chrX	465639	465639	0	1	1	1	0	1	0	0	1	1	1	0	0	1	0	1	1	1	0	0	1	0	1	1	1	1	1	0	0	0	0	0	1	1	0	1	0	0	1	1	1	0	1	0	1	0	1
chrX	466331	466331	0	1	0	1	0	1	0	0	1	1	1	0	0	1	0	1	1	1	0	0	1	0	1	1	1	1	1	0	0	0	0	0	1	1	0	1	0	0	1	1	1	0	1	0	1	0	1
chrX	466454	466456	0	1	0	1	0	1	0	0	1	1	1	0	0	1	0	1	1	1	0	0	1	0	1	1	1	1	1	0	0	0	0	0	1	1	0	1	0	0	1	1	1	0	1	0	1	0	1
chrX	468087	468122	0	0	0	1	0	1	0	0	1	1	1	0	0	1	0	1	1	1	0	0	1	0	1	1	0	1	0	0	0	0	0	0	1	1	0	1	0	0	1	1	1	0	1	0	1	0	1
chrX	468680	469349	0	0	0	1	0	1	0	0	1	1	1	0	0	1	0	1	1	1	0	0	1	0	1	1	0	1	0	0	0	0	0	0	1	1	0	1	0	0	1	1	1	0	1	0	0	0	1
chrX	469453	469520	0	0	0	1	0	1	0	0	1	1	1	0	0	1	0	1	1	1	0	0	1	0	1	1	0	1	0	0	0	0	0	0	1	1	0	1	0	0	1	1	1	0	0	0	0	0	1
chrX	470533	470995	0	0	0	1	0	1	0	0	1	1	1	1	0	1	0	1	1	1	0	1	1	0	1	1	0	1	0	0	0	0	0	0	1	1	0	1	1	0	1	1	1	0	0	0	0	0	1
chrX	471195	471195	0	0	0	1	0	1	0	0	1	1	1	1	0	1	0	1	1	1	0	1	1	0	1	1	0	1	0	0	0	0	0	0	1	1	0	1	1	0	1	0	1	0	0	0	0	0	1
chrX	471532	472296	0	0	0	1	0	1	0	0	1	1	1	1	0	1	0	1	1	1	0	1	1	0	1	1	0	1	0	0	0	0	0	0	1	1	0	1	1	0	1	0	1	0	0	0	1	0	1
chrX	484073	495112	0	0	0	1	0	1	0	0	1	1	1	1	0	1	0	1	1	1	0	1	1	0	1	1	0	1	0	0	0	0	0	0	1	1	0	1	1	0	1	0	1	0	0	0	1	0	1
chrX	490357	490357	0	0	0	1	0	1	0	0	1	1	1	1	0	1	0	1	1	1	0	1	1	0	1	1	0	1	0	0	0	0	0	0	1	1	0	1	1	0	1	0	1	0	0	0	1	0	1
chrX	491340	493640	0	0	0	1	0	1	0	0	1	1	1	1	0	1	0	0	1	1	0	1	1	0	1	1	0	1	0	0	0	0	0	0	1	1	0	1	1	0	1	0	1	0	0	0	1	0	1
chrX	495458	495458	0	0	0	1	0	1	0	0	1	1	1	1	0	1	0	1	1	1	0	1	1	0	1	1	0	1	0	0	0	0	0	0	1	1	0	1	1	0	1	0	1	0	0	0	1	0	1
chrX	496029	504158	0	0	0	1	0	1	0	0	1	1	1	1	0	1	0	1	1	1	0	1	1	0	1	1	0	1	0	0	0	0	0	0	1	1	0	1	1	0	1	0	1	0	0	0	1	0	1
chrX	497985	498149	0	0	0	1	0	1	0	0	1	1	1	1	0	1	0	1	1	1	0	1	1	0	1	1	0	1	0	0	0	0	0	0	1	1	0	1	1	0	1	0	1	0	0	0	1	0	1
chrX	504644	504709	0	0	0	1	0	1	0	0	1	1	1	1	0	1	0	1	1	1	0	1	1	0	1	1	0	1	0	0	0	0	0	0	1	1	0	1	1	0	1	0	1	0	0	0	1	0	1
chrX	505150	509235	0	0	0	1	0	1	0	0	1	1	1	1	0	1	0	1	1	1	0	1	1	0	1	1	0	0	0	0	0	0	0	0	1	1	0	1	1	0	1	0	1	0	0	0	1	0	1
chrX	509746	525070	0	0	0	1	0	1	0	0	1	1	1	1	0	1	0	1	1	1	0	1	1	0	1	1	0	0	0	0	0	0	0	0	1	1	0	1	1	0	1	0	1	0	0	0	1	0	1
chrX	516190	516436	0	0	0	1	0	1	0	0	1	1	1	1	0	1	0	1	1	1	0	1	1	0	1	1	0	0	0	0	0	0	0	0	1	1	0	1	1	0	1	0	1	0	0	0	1	0	1
chrX	526305	527002	0	0	0	1	1	1	0	0	1	1	1	1	0	1	0	1	1	1	0	1	1	0	1	1	0	0	0	0	0	0	0	0	1	1	0	1	1	0	1	0	1	0	0	0	1	1	1
chrX	532743	542308	0	0	0	1	1	1	0	0	1	1	1	1	0	1	0	1	1	1	0	1	1	0	1	1	0	0	0	0	0	0	0	0	1	1	0	1	1	0	1	0	1	0	0	0	1	1	1
chrX	542620	547229	0	0	0	1	1	1	0	0	1	1	1	1	0	1	0	1	1	1	0	1	1	0	1	1	0	0	0	0	0	0	0	0	1	1	0	1	1	0	1	0	1	0	0	0	1	1	1
chrX	544322	545209	0	0	0	0	1	1	0	0	1	1	1	1	0	1	0	1	1	1	0	1	1	0	1	1	0	0	0	0	0	0	0	0	1	1	0	1	1	0	1	0	1	0	0	0	1	1	1
chrX	547598	549542	0	0	0	1	1	1	0	0	1	1	1	1	0	1	0	1	1	1	0	1	1	0	1	1	0	0	0	0	0	0	0	0	1	1	0	1	1	0	1	0	1	0	0	0	1	1	1
chrX	550837	550837	0	0	0	1	1	1	0	0	1	1	1	1	0	1	0	1	1	1	0	1	1	0	1	1	0	0	0	0	0	0	0	0	1	1	0	1	1	0	1	0	1	0	0	0	1	1	1
chrX	551502	554517	0	0	0	1	1	1	0	0	1	1	1	1	0	1	0	1	1	1	0	1	1	0	1	0	0	0	0	0	0	0	0	0	1	1	0	1	1	0	1	0	1	0	0	0	1	1	1
chrX	556366	556366	0	0	0	1	1	1	0	0	1	1	1	1	0	1	0	1	0	1	0	1	1	0	1	0	0	0	0	0	0	0	0	0	1	1	0	1	1	0	1	0	1	0	0	0	1	1	1
chrX	557590	560603	0	0	0	1	1	1	0	0	1	1	1	1	0	1	0	1	0	1	0	1	1	0	1	0	0	0	0	0	0	0	0	0	1	1	0	1	1	0	1	0	1	0	0	0	1	1	1
chrX	568363	568992	0	0	0	1	1	1	0	0	1	1	1	1	0	1	0	1	0	1	0	1	1	0	1	1	0	0	0	0	0	0	0	0	1	1	0	1	1	0	1	0	1	0	0	0	1	1	1
chrX	569834	569834	0	0	0	1	1	1	0	0	1	1	1	1	0	1	0	1	0	1	0	1	1	0	1	1	0	0	0	0	0	0	0	0	1	1	1	1	1	0	1	0	1	0	0	0	1	1	1
chrX	570422	570512	0	0	0	1	1	1	0	0	1	1	1	1	0	1	0	1	0	1	0	1	0	0	1	1	0	0	0	0	0	0	0	0	1	1	1	1	1	0	1	0	1	0	0	0	1	1	1
chrX	571066	571066	0	0	0	1	1	1	0	0	1	1	1	1	0	1	0	1	0	1	0	1	0	0	1	1	0	0	0	0	0	0	0	0	1	1	0	1	1	0	1	0	1	0	0	0	1	1	1
chrX	571276	572117	0	0	0	1	1	1	0	1	1	1	1	1	0	1	0	1	0	1	0	1	0	0	1	1	0	0	0	0	0	0	0	0	1	1	0	1	1	0	1	0	1	0	0	0	1	1	1
chrX	572450	572450	0	0	0	1	1	1	0	1	1	1	1	1	0	1	0	1	0	1	0	1	0	0	1	1	0	0	0	0	0	0	0	0	1	1	0	1	1	0	1	0	1	0	0	0	1	1	1
chrX	572675	572786	0	0	1	1	1	1	0	1	1	1	1	1	0	1	0	1	0	1	0	1	0	0	1	1	0	0	0	0	0	0	0	0	1	1	0	1	1	0	1	0	1	0	0	0	1	1	1
chrX	572936	574799	0	0	1	1	1	1	0	1	1	1	1	1	0	1	0	1	0	1	0	1	0	0	1	1	0	0	0	0	0	0	0	0	1	1	0	1	1	0	1	0	1	0	0	0	1	1	1
chrX	575549	576323	0	0	1	1	1	1	0	1	1	0	1	1	0	1	0	1	0	1	0	1	0	0	1	1	0	0	0	0	0	0	0	0	1	1	0	1	1	0	1	0	1	0	0	0	1	1	1
chrX	577541	580576	0	0	1	1	1	1	0	1	1	0	1	1	0	1	0	1	0	1	0	1	0	0	1	1	0	0	0	0	0	0	0	0	1	1	0	1	1	0	1	0	1	0	0	0	1	1	1
chrX	577816	578056	0	0	1	1	1	0	0	1	1	0	1	1	0	1	0	1	0	1	0	1	0	0	1	1	0	0	0	0	0	0	0	0	1	1	0	1	1	0	1	0	1	0	0	0	1	1	1
chrX	580666	580696	0	0	1	1	1	1	0	1	1	0	1	1	0	1	0	1	0	1	0	1	0	0	1	1	0	0	0	0	0	0	0	0	1	1	0	1	1	0	1	0	1	0	0	0	1	1	1
chrX	581086	581101	0	0	1	1	1	1	0	1	1	0	1	1	0	1	0	1	0	1	0	1	0	0	1	1	0	0	0	0	0	0	0	0	1	1	0	1	1	0	1	1	1	0	0	0	1	1	1
chrX	581428	581739	0	0	1	1	1	1	0	1	1	0	1	1	0	1	0	1	0	1	0	1	0	0	1	1	0	0	0	0	0	0	0	0	1	1	0	1	1	0	1	1	1	0	0	0	1	1	1
chrX	581835	582214	0	1	1	1	1	1	0	1	1	0	1	1	0	1	0	1	0	1	0	1	0	0	1	1	0	0	0	0	0	0	0	0	1	1	0	1	1	0	1	1	1	0	0	0	1	1	1
chrX	582558	582558	0	1	1	1	1	1	0	1	1	0	1	1	0	1	0	1	0	1	0	1	0	0	1	1	0	0	0	0	0	0	0	0	1	1	0	1	1	0	1	1	1	0	0	0	1	1	1
chrX	582788	593414	0	0	1	1	1	1	0	1	1	0	1	1	0	1	0	1	0	1	0	1	0	0	1	1	0	0	0	0	0	0	0	0	1	1	0	1	1	0	1	1	1	0	0	0	1	1	1
chrX	593953	595041	0	0	1	1	1	1	0	1	1	0	1	1	0	1	0	1	0	1	0	1	0	0	1	1	0	0	0	0	0	0	0	0	1	1	0	1	1	0	1	1	1	0	0	0	1	1	1
chrX	595280	597659	0	0	1	1	1	1	0	0	1	0	1	1	0	1	0	1	0	1	0	1	0	0	1	1	0	0	0	0	0	0	0	0	1	1	0	1	1	0	1	1	1	0	0	0	1	1	1
chrX	598115	598202	0	0	1	1	1	1	0	0	1	0	1	1	0	1	0	1	0	1	0	1	0	0	1	1	0	0	0	0	0	0	0	0	1	1	0	1	1	0	1	1	1	0	0	0	1	1	1
chrX	598877	598877	0	0	1	1	1	1	0	0	1	0	1	1	0	1	0	1	0	1	0	1	0	0	1	1	0	1	0	0	0	0	0	0	1	1	0	1	1	0	1	1	1	0	0	0	1	1	1
chrX	599340	599916	0	0	1	1	1	1	0	1	1	0	1	1	0	1	0	1	0	1	0	1	0	0	1	1	0	1	0	0	0	0	0	0	1	1	0	1	1	0	1	1	1	0	0	0	1	1	1
chrX	600173	613137	0	0	1	1	0	1	0	1	1	0	1	1	0	1	0	1	0	1	0	1	0	0	1	1	0	1	0	0	0	0	0	0	1	1	0	1	1	0	1	1	1	0	0	0	1	1	1
chrX	619526	619526	0	0	1	1	0	1	0	1	1	0	1	1	0	1	0	1	0	1	0	1	0	0	1	1	0	1	0	0	0	0	0	0	1	1	0	1	1	0	1	1	1	0	0	0	1	1	1
chrX	621701	631982	0	0	1	1	0	1	0	1	1	0	1	1	0	1	0	1	0	1	0	1	0	0	1	1	0	1	0	0	0	0	0	0	1	1	0	1	1	0	1	1	1	0	0	0	1	1	1
chrX	633866	633866	0	0	1	1	0	1	0	1	1	0	1	1	0	1	0	1	0	1	0	1	0	0	1	1	0	1	0	0	0	0	0	0	1	1	0	1	1	0	1	1	1	0	0	0	1	0	1
chrX	637667	637667	0	0	1	1	0	1	0	1	1	0	1	1	0	1	0	1	0	1	0	1	0	0	1	1	0	1	0	0	0	0	0	0	1	1	0	NA	1	0	1	1	0	0	0	0	1	0	1
chrX	638730	638730	0	0	1	0	0	1	0	1	1	0	1	1	0	1	0	1	0	1	0	1	0	0	1	1	0	1	0	0	0	0	0	0	1	1	0	0	1	0	1	1	0	0	0	0	1	0	1
chrX	640468	640502	0	0	1	0	0	1	0	1	1	0	1	1	0	1	0	1	0	1	0	1	NA	0	1	1	0	1	0	0	0	0	0	0	1	1	0	0	1	0	1	1	0	0	0	0	1	0	1
chrX	641753	642106	0	0	1	0	0	1	0	1	1	0	1	1	0	1	0	1	0	1	0	1	1	0	1	1	0	1	0	0	0	0	0	0	1	1	0	1	1	0	1	1	0	0	0	1	1	0	1
chrX	642317	646432	0	0	1	0	0	1	0	1	1	0	1	1	0	1	0	1	0	1	0	1	1	0	1	1	0	1	0	0	0	0	0	0	1	1	0	1	1	0	1	1	0	0	0	1	1	0	1
chrX	648431	649219	0	0	1	0	0	1	0	1	1	0	1	1	0	1	0	1	0	1	0	1	1	0	1	1	0	0	0	0	0	0	0	0	1	1	0	1	1	0	1	1	0	0	0	1	1	0	1
chrX	651274	652591	0	0	1	0	0	1	0	1	1	0	1	1	0	1	0	1	0	1	0	1	1	0	1	1	0	0	0	0	0	0	0	0	1	1	0	1	1	0	0	1	0	0	0	1	1	0	1
chrX	653026	653755	0	0	1	0	0	1	0	1	1	0	1	1	0	1	0	1	0	1	0	1	1	0	1	1	0	0	0	0	0	0	0	0	1	1	0	1	1	0	0	1	0	0	0	1	1	0	1
chrX	655475	658561	0	0	1	0	0	1	0	1	1	0	1	1	0	1	0	1	0	1	0	1	1	0	1	1	0	0	0	0	1	0	0	0	1	1	0	1	1	0	0	1	0	0	0	1	1	0	1
chrX	658912	660786	0	0	1	0	0	1	0	1	1	0	1	1	0	1	0	1	0	1	0	1	1	0	1	1	0	0	0	0	1	0	0	0	1	1	0	1	1	0	0	1	0	0	0	1	1	0	1
chrX	661171	662769	0	0	1	0	0	1	0	1	1	0	1	1	0	1	0	1	0	1	0	1	1	0	1	1	0	0	0	0	1	0	0	0	1	1	0	1	1	0	0	1	0	0	0	1	1	0	1
chrX	663968	663968	0	0	1	0	0	1	0	1	1	0	1	1	0	1	0	1	0	1	0	1	1	0	1	1	0	0	0	0	1	0	0	0	1	1	0	1	1	0	0	1	0	0	0	1	1	0	1
chrX	664824	664824	0	0	1	0	0	1	0	1	1	0	1	1	0	1	0	1	0	1	0	1	1	0	1	1	0	0	0	0	1	0	0	0	1	1	0	1	1	0	0	1	0	0	0	1	1	0	1
chrX	665450	665450	0	0	1	0	0	1	0	1	1	1	1	1	0	1	0	1	0	1	0	1	1	0	1	1	0	0	0	0	1	0	0	0	1	1	0	1	1	0	0	1	0	0	0	1	1	0	1
chrX	670679	675971	0	0	1	0	0	1	0	1	1	1	1	1	0	1	0	1	0	1	0	1	1	0	1	1	0	0	0	0	1	0	0	0	1	1	0	1	1	0	0	1	0	0	0	1	1	0	1
chrX	677358	677358	0	0	1	0	0	1	0	1	1	1	1	1	0	1	0	1	1	1	0	1	1	0	1	1	0	0	0	0	1	0	0	0	1	1	0	1	1	0	0	1	0	0	0	1	1	0	1
chrX	682904	682904	0	0	1	0	0	1	0	1	1	1	1	1	0	1	0	1	1	1	0	1	1	0	1	1	0	0	0	0	1	0	0	0	0	1	0	1	1	0	0	1	0	0	0	1	1	0	1
chrX	684758	685862	0	0	1	0	0	1	0	0	1	1	1	1	0	1	0	1	1	1	0	1	1	0	1	1	0	0	0	0	1	0	0	0	0	1	0	1	1	0	0	1	0	0	0	1	1	0	1
chrX	685982	686736	0	0	1	0	0	1	0	0	1	1	1	1	0	1	0	1	1	1	0	1	1	0	1	1	0	0	0	0	1	0	0	0	0	1	0	1	1	0	0	1	0	0	0	1	1	0	1
chrX	686894	686946	0	0	1	0	0	1	0	0	1	1	1	1	0	1	0	1	1	1	0	1	1	0	1	1	0	0	0	0	1	0	0	0	0	1	0	1	1	0	0	1	0	0	0	1	1	0	1
chrX	688164	688164	0	0	1	0	0	1	0	0	1	1	1	1	0	1	0	1	1	1	0	1	1	0	1	1	0	0	0	0	1	0	0	0	1	1	0	1	1	0	0	1	0	0	0	1	1	0	1
chrX	691920	693187	0	0	1	0	0	1	0	0	1	1	1	1	0	1	0	1	1	1	0	1	1	0	1	1	0	0	NA	0	0	1	0	0	1	1	0	0	1	0	0	1	0	0	0	1	1	0	0
chrX	694041	694041	0	NA	1	0	0	1	0	0	1	1	1	1	0	1	0	1	1	1	0	1	1	0	1	1	0	0	NA	0	0	1	0	0	1	0	0	0	1	0	0	1	0	0	0	1	1	0	0
chrX	697486	698466	0	1	1	0	0	0	0	0	1	1	1	1	0	1	0	1	1	1	0	1	1	0	1	1	0	0	1	0	0	1	0	0	1	0	0	0	1	0	0	1	0	0	0	1	1	0	0
chrX	699021	699851	0	1	1	0	0	0	0	0	1	1	1	1	0	1	0	1	1	1	0	1	1	0	1	1	0	0	1	0	0	1	0	0	1	0	0	0	1	0	0	1	0	0	0	1	1	0	0
chrX	701028	701912	0	1	1	0	0	0	0	0	1	1	1	1	0	1	0	1	1	1	0	1	1	0	1	1	0	0	1	0	0	1	0	0	1	0	0	0	1	0	0	1	0	0	0	1	1	0	0
chrX	702597	704795	0	1	1	0	0	0	0	0	1	1	1	1	0	1	0	1	1	1	0	1	1	0	1	1	0	0	1	0	0	1	0	0	1	0	0	0	1	0	0	1	0	0	0	1	1	0	0
chrX	704982	705450	0	1	1	0	0	0	0	0	1	1	1	1	0	1	0	1	1	1	0	1	1	0	1	1	0	0	1	0	0	1	0	0	1	0	0	1	1	0	0	1	0	0	0	1	1	0	0
chrX	705848	706199	0	1	1	0	0	0	0	0	1	1	1	1	0	1	0	1	1	1	0	1	1	0	1	1	0	0	1	0	0	1	0	0	1	0	0	0	1	0	0	1	0	0	0	1	1	0	0
chrX	707018	713844	0	1	1	0	0	0	0	0	1	1	1	1	0	1	0	1	1	1	0	1	1	0	1	1	0	0	1	0	0	1	0	0	1	0	0	0	1	0	0	1	0	0	0	1	1	0	0
chrX	718417	719602	0	1	1	0	0	0	0	0	1	1	1	1	0	1	0	1	1	1	0	1	1	0	1	1	0	0	1	0	0	1	0	0	1	0	0	0	1	0	0	0	0	0	0	1	1	0	0
chrX	719842	721302	0	1	1	0	0	0	0	0	1	1	1	1	0	1	0	1	1	1	0	1	1	0	1	1	0	0	1	0	0	1	0	0	1	0	0	0	1	0	0	0	0	0	0	1	1	0	0
chrX	722676	722676	0	1	1	0	0	0	0	0	1	1	1	1	0	1	0	1	1	1	0	1	1	0	0	1	0	0	1	0	0	1	0	0	1	0	0	0	1	0	0	0	0	0	0	1	1	0	0
chrX	723691	723930	0	1	1	0	0	0	0	0	1	1	1	1	0	1	0	1	1	1	0	1	1	0	0	1	0	0	1	0	0	1	0	0	1	0	0	0	1	0	0	0	0	0	0	1	1	0	0
chrX	726757	727128	0	1	1	0	0	1	0	0	1	1	0	1	0	1	0	1	1	1	0	1	1	1	0	1	0	0	1	0	0	1	0	0	1	0	0	0	1	0	0	0	0	0	0	1	1	0	0
chrXI	3393	4534	0	0	0	1	1	1	1	1	0	0	0	1	0	1	0	0	1	1	0	0	1	0	1	1	0	1	1	0	1	1	0	1	1	1	0	1	0	0	0	0	1	1	0	1	1	0	0
chrXI	8980	14047	0	0	0	1	1	1	1	1	0	0	0	1	0	1	0	1	1	1	0	0	1	0	1	1	0	1	1	0	1	1	0	1	1	1	0	1	0	1	0	0	1	1	0	1	0	0	0
chrXI	14705	18001	0	0	0	1	1	1	1	1	0	0	0	1	0	1	0	1	1	1	0	0	1	0	1	1	0	1	1	0	1	1	0	1	1	1	0	1	0	1	0	0	1	1	0	1	0	0	0
chrXI	19206	21006	0	0	0	1	1	1	1	1	0	0	0	1	0	1	0	1	1	1	0	0	1	0	1	1	0	1	1	0	1	1	0	1	1	1	0	1	0	1	0	0	1	1	0	1	0	0	0
chrXI	23463	32644	0	0	0	1	1	1	1	1	0	0	0	1	0	1	0	1	1	1	0	0	1	0	1	1	0	1	1	0	0	1	0	1	1	1	0	1	0	1	0	0	1	1	0	1	0	0	0
chrXI	25337	26810	0	0	0	1	1	1	1	0	0	0	0	1	0	1	0	1	1	1	0	0	1	0	1	1	0	1	1	0	0	1	0	1	1	1	0	1	0	1	0	0	1	1	0	1	0	0	0
chrXI	32862	33790	0	0	0	1	1	1	1	1	0	0	0	1	0	1	0	1	1	1	0	0	1	0	1	1	0	1	1	0	0	1	0	1	1	1	0	1	0	1	0	0	1	1	0	1	0	0	0
chrXI	33673	33673	0	0	0	1	1	1	1	1	0	0	0	1	0	1	0	0	1	1	0	0	1	0	1	1	0	1	1	0	0	1	0	1	1	1	0	1	0	1	0	0	1	1	0	1	0	0	0
chrXI	37524	38813	0	0	0	1	0	1	0	1	0	0	0	1	0	1	0	0	1	1	0	0	1	0	1	1	0	1	1	0	0	1	0	1	1	1	0	1	0	1	0	0	1	1	1	1	0	0	0
chrXI	39184	39184	0	0	0	1	1	1	0	1	0	0	0	1	0	1	0	0	1	1	0	0	1	0	1	1	0	1	1	0	0	1	0	1	1	1	0	1	0	1	0	0	1	1	1	1	0	0	0
chrXI	39899	40103	0	0	0	1	1	1	0	1	0	0	0	1	0	1	0	0	1	1	0	0	1	0	1	1	0	1	1	0	0	1	0	1	1	1	0	1	0	1	0	0	1	0	1	1	0	0	0
chrXI	40164	45141	0	0	0	1	0	1	0	1	0	0	0	1	0	1	0	0	1	1	0	0	1	0	1	1	0	1	1	0	0	1	0	1	1	1	0	1	0	1	0	0	1	0	1	1	0	0	0
chrXI	47357	47837	0	0	0	1	0	1	0	1	0	0	0	1	0	1	0	0	1	1	0	0	1	0	1	1	0	1	1	0	0	1	0	1	1	1	0	1	0	1	0	0	1	0	1	1	0	0	0
chrXI	48319	48808	0	0	0	1	0	1	0	1	0	0	1	1	0	1	0	0	1	1	0	0	1	0	1	1	0	1	1	0	0	1	0	1	1	1	0	1	0	1	0	0	1	0	1	1	0	0	0
chrXI	50257	54420	0	0	0	1	0	1	0	1	0	0	1	1	0	1	0	0	1	1	0	0	1	0	1	1	0	1	1	0	0	1	0	1	1	1	0	1	0	1	0	0	1	0	1	1	0	0	0
chrXI	55092	56757	0	0	0	1	0	1	0	1	0	0	1	1	0	1	0	0	1	1	0	0	1	0	1	1	0	1	1	0	0	1	0	1	1	1	0	1	0	1	0	0	1	0	1	1	0	0	0
chrXI	58986	64785	0	0	0	1	0	1	0	1	0	0	1	1	0	1	0	0	1	1	0	0	1	0	1	1	0	1	1	0	0	1	0	1	1	1	0	1	0	1	0	0	1	0	1	1	0	0	0
chrXI	64947	64947	0	0	0	1	0	1	0	1	0	0	1	1	0	1	0	0	1	1	0	0	1	0	1	1	0	1	1	0	0	1	0	1	1	1	0	1	0	1	0	0	1	0	1	1	0	0	0
chrXI	65567	66128	0	0	0	1	0	1	0	1	0	0	1	1	0	1	0	0	1	1	0	0	1	0	1	1	0	1	1	0	0	1	0	1	1	1	0	1	0	1	0	1	1	0	1	1	0	0	0
chrXI	71811	72614	0	0	1	1	0	0	0	1	0	0	1	1	0	1	0	0	1	1	0	0	1	0	1	1	0	1	NA	0	0	1	0	1	1	1	0	1	0	1	1	1	1	0	1	1	0	0	1
chrXI	74941	75013	0	0	1	1	0	0	0	1	0	1	1	1	0	1	0	0	1	1	0	0	1	0	1	1	0	1	0	0	0	1	0	1	1	1	0	1	0	1	1	1	1	0	1	1	0	0	1
chrXI	76124	78639	0	0	1	1	0	0	0	1	0	1	1	1	0	1	0	0	1	1	0	0	1	0	1	1	0	1	0	0	0	1	0	1	1	1	0	1	0	1	1	1	1	0	1	1	0	0	1
chrXI	79142	79142	0	0	1	1	0	0	0	1	0	1	1	1	0	1	0	0	1	1	0	0	1	1	1	1	0	1	0	0	0	1	0	1	1	1	0	1	0	1	1	1	1	0	1	1	0	0	1
chrXI	79181	79814	0	0	1	1	0	0	0	1	0	1	1	1	0	1	0	0	1	1	0	0	1	1	1	1	0	1	0	0	0	1	0	1	1	1	0	1	0	1	1	1	1	0	1	1	0	0	1
chrXI	80472	80491	0	0	1	1	0	0	0	1	0	1	1	1	0	1	0	0	1	1	0	0	1	1	1	1	0	1	0	0	0	0	0	1	1	1	0	1	0	1	1	1	1	0	1	1	0	0	1
chrXI	81143	85821	0	0	1	1	0	0	0	1	0	1	1	1	0	1	0	0	1	1	0	0	1	1	1	1	0	1	0	0	0	1	0	1	1	1	0	1	0	1	1	1	1	0	1	1	0	0	1
chrXI	83549	83549	0	0	1	1	0	0	0	1	0	1	1	1	0	1	0	0	1	1	0	0	1	1	1	1	0	1	0	0	0	1	0	1	1	1	0	0	0	1	1	1	1	0	1	1	0	0	1
chrXI	86234	91825	0	0	1	1	0	0	0	1	0	1	1	1	0	1	0	0	1	1	0	0	1	1	1	1	0	1	0	0	0	1	0	0	1	1	0	1	0	1	1	1	1	0	1	1	0	0	1
chrXI	92948	94985	0	0	1	1	0	0	0	1	0	0	1	1	0	1	0	0	1	1	0	0	1	1	1	1	0	1	0	0	0	1	0	0	1	1	0	1	0	1	1	1	1	0	1	1	0	0	1
chrXI	95374	97897	0	0	1	1	0	0	0	1	0	0	1	1	0	1	0	0	1	1	0	0	1	1	1	1	0	1	0	0	0	1	0	0	1	1	0	1	0	1	1	1	1	0	1	1	0	0	1
chrXI	97953	98707	0	0	1	1	0	0	0	1	0	0	1	1	0	1	0	0	1	1	0	0	1	1	1	1	0	1	0	0	0	1	1	0	1	1	0	1	0	1	1	1	1	0	1	1	0	0	1
chrXI	98981	99224	0	0	1	1	0	0	0	1	0	0	1	1	0	1	0	0	1	1	0	0	1	1	1	1	0	1	0	0	0	1	1	0	1	1	0	1	0	1	1	1	1	0	1	1	0	0	1
chrXI	99633	99633	0	0	1	1	0	0	0	1	0	0	1	1	0	1	0	0	1	1	0	0	1	1	1	1	0	1	0	0	0	1	1	0	1	1	0	1	0	1	1	1	1	0	1	1	0	1	1
chrXI	100445	103037	0	0	1	1	0	0	0	1	0	0	1	1	0	1	0	0	1	1	0	0	1	1	1	1	0	1	0	0	0	1	1	0	1	1	0	0	0	1	1	1	1	0	1	1	0	1	1
chrXI	103490	112117	0	0	1	1	0	0	0	1	0	0	1	1	0	1	0	0	1	1	0	0	1	1	1	1	0	1	0	0	0	1	1	0	1	1	0	0	0	1	1	1	1	0	1	1	0	1	1
chrXI	115293	115995	0	0	1	1	0	0	0	1	0	0	1	1	0	1	0	0	1	1	0	0	1	1	1	1	0	1	0	0	0	1	1	0	1	1	0	0	0	1	1	1	1	0	1	1	0	1	1
chrXI	116904	117198	0	0	1	1	0	0	0	1	0	0	1	1	0	1	0	0	1	1	0	0	1	1	1	1	0	1	0	0	0	1	1	0	1	1	0	0	0	1	1	1	1	0	1	1	0	1	1
chrXI	117695	117695	0	0	1	1	0	0	0	1	0	0	1	1	0	1	0	0	1	1	0	0	1	1	1	1	0	1	0	0	0	1	1	0	1	1	0	0	0	1	1	1	1	0	1	1	0	1	1
chrXI	118055	119339	0	0	1	1	0	0	0	1	0	0	1	1	0	1	0	0	1	1	0	0	1	1	1	1	0	1	0	0	0	1	1	0	1	1	0	0	0	1	1	1	1	0	1	1	0	1	1
chrXI	120175	123617	0	0	1	1	0	0	0	1	0	0	1	1	0	1	0	0	1	1	0	0	1	1	1	1	0	1	0	0	0	1	1	0	1	1	0	0	0	1	1	1	1	0	1	1	0	1	1
chrXI	123941	126748	0	0	1	1	0	0	0	1	0	0	1	1	0	1	0	0	1	1	0	0	1	1	1	1	0	1	0	1	0	1	1	0	1	1	0	0	0	1	1	1	1	0	1	1	0	1	1
chrXI	127867	127867	0	0	1	1	0	0	0	1	0	0	1	1	0	1	0	0	1	1	0	0	1	1	1	1	0	1	0	1	0	1	1	0	1	1	0	0	0	1	1	1	1	0	1	1	0	1	1
chrXI	128164	133991	0	0	1	1	0	0	0	1	0	0	1	1	0	1	0	0	1	1	0	0	1	1	1	1	0	1	0	1	0	1	1	0	1	1	0	0	0	1	1	1	1	0	1	1	0	1	1
[truncated: 1,594 more rows]
[truncated: 65 more columns]

## Sheet: fullGenotype
CHROM	POS	REF	ALT	1.1.d	1.3.d	1.4.d	1.5.c	10.1.c	10.2.d	10.3.c	11.1.a	11.3.b	12.1.d	12.2.b	13.1.a	13.2.c	13.3.b	13.4.a	13.5.c	14.1.b	14.2.c	14.3.d	14.4.a	14.5.b	14.6.d	14.7.c	15.2.d	15.3.b	15.4.d	15.5.b	15.6.c	17.1.a	17.2.d	17.4.a	17.5.b	18.2.d	18.3.d	18.4.c	18.6.d	19.1.c	19.2.c	19.3.c	19.4.b	19.5.b	2.1.d	2.2.d	2.3.d	2.4.a	2.6.d
chrI	31635	T	C	1	0	1	0	1	0	0	0	1	1	1	0	1	0	0	1	0	0	1	0	0	0	0	1	0	1	1	1	0	0	1	1	1	1	1	1	0	1	1	1	0	1	1	0	1	1
chrI	31755	C	T	1	0	1	0	1	0	0	0	1	1	1	0	1	0	0	1	0	0	1	0	0	0	0	1	0	1	1	1	0	0	1	1	1	1	1	1	0	1	1	1	0	1	1	0	1	1
chrI	31821	C	T	1	0	1	0	1	0	0	0	1	1	1	0	1	0	0	1	0	0	1	0	0	0	0	1	0	1	1	1	0	0	1	1	1	1	1	1	0	1	1	1	0	1	1	0	1	1
chrI	31848	T	C	1	0	1	0	1	0	0	0	1	1	1	0	1	0	0	1	0	0	1	0	0	0	0	1	0	1	1	1	0	0	1	1	1	1	1	1	0	1	1	1	0	1	1	0	1	1
chrI	31975	C	T	1	0	1	0	1	0	0	0	1	1	1	0	1	0	0	1	0	0	1	0	0	0	0	1	0	1	1	1	0	0	1	1	1	1	1	1	0	1	1	1	0	1	1	0	1	1
chrI	31989	T	C	1	0	1	0	1	0	0	0	1	1	1	0	1	0	0	1	0	0	1	0	0	0	0	1	0	1	1	1	0	0	1	1	1	1	1	1	0	1	1	1	0	1	1	0	1	1
chrI	32145	C	T	1	0	1	0	1	0	0	0	1	1	1	0	1	0	0	1	0	0	1	0	0	0	0	1	0	1	1	1	0	0	1	1	1	1	1	1	0	1	1	1	0	1	1	0	1	1
chrI	32158	T	C	1	0	1	0	1	0	0	0	1	1	1	0	1	0	0	1	0	0	1	0	0	0	0	1	0	1	1	1	0	0	1	1	1	1	1	1	0	1	1	1	0	1	1	0	1	1
chrI	32271	G	A	1	0	1	0	1	0	0	0	1	1	1	0	1	0	0	1	0	0	1	0	0	0	0	1	0	1	1	1	0	0	1	1	1	1	1	1	0	1	1	1	0	1	1	0	1	1
chrI	32511	C	T	1	0	1	0	1	0	0	0	1	1	1	0	1	0	0	1	0	0	1	0	0	0	0	1	0	1	1	1	0	0	1	1	1	1	1	1	0	1	1	1	0	1	1	0	1	1
chrI	32652	A	C	1	0	1	0	1	0	0	0	1	1	1	0	1	0	0	1	0	0	1	0	0	0	0	1	0	1	1	1	0	0	1	1	1	1	1	1	0	1	1	1	0	1	1	0	1	1
chrI	32883	C	T	1	0	1	0	1	0	0	0	1	1	1	0	1	0	0	1	0	0	1	0	0	0	0	1	0	1	1	1	0	0	1	1	1	1	1	1	0	1	1	1	0	1	1	0	1	1
chrI	33502	A	G	1	0	1	0	1	0	0	0	1	1	1	0	1	0	0	1	0	0	1	0	0	0	0	1	0	1	1	1	0	0	1	1	1	1	1	1	0	1	1	1	0	1	1	0	1	1
chrI	33548	A	C	1	0	1	0	1	0	0	0	1	1	1	0	1	0	0	1	0	0	1	0	0	0	0	1	0	1	1	1	0	0	1	1	1	1	1	1	0	1	1	1	0	1	1	0	1	1
chrI	33612	A	G	1	0	1	0	1	0	0	0	1	1	1	0	1	0	0	1	0	0	1	0	0	0	0	1	0	1	1	1	0	0	1	1	1	1	1	1	0	1	1	1	0	1	1	0	1	1
chrI	33892	C	G	1	0	1	0	1	0	0	0	1	1	1	0	1	0	0	1	0	0	1	0	0	0	0	1	0	1	1	1	0	0	1	1	1	1	1	1	0	1	1	1	0	1	1	0	1	1
chrI	33996	A	G	1	0	1	0	1	0	0	0	1	1	1	0	1	0	0	1	0	0	1	0	0	0	0	1	0	1	1	1	0	0	1	1	1	1	1	1	0	1	1	1	0	1	1	0	1	1
chrI	34170	T	A	1	0	1	0	1	0	0	0	1	1	1	0	1	0	0	1	0	0	1	0	0	0	0	1	0	1	1	1	0	0	1	1	1	1	1	1	0	1	1	1	0	1	1	0	1	1
chrI	34308	C	T	1	0	1	0	1	0	0	0	1	1	1	0	1	0	0	1	0	0	1	0	0	0	0	1	0	1	1	1	0	0	1	1	1	1	1	1	0	1	1	1	0	1	1	0	1	1
chrI	34515	T	C	1	0	1	0	1	0	0	0	1	1	1	0	1	0	0	1	0	0	1	0	0	0	0	1	0	1	1	1	0	0	1	1	1	1	1	1	0	1	1	1	0	1	1	0	1	1
chrI	34554	A	G	1	0	1	0	1	0	0	0	1	1	1	0	1	0	0	1	0	0	1	0	0	0	0	1	0	1	1	1	0	0	1	1	1	1	1	1	0	1	1	1	0	1	1	0	1	1
chrI	35466	G	A	1	0	1	0	1	0	0	0	1	1	1	0	1	0	0	1	0	0	1	0	0	0	0	1	0	1	1	1	0	0	1	1	1	1	1	1	0	1	1	1	0	1	1	0	1	1
chrI	35508	A	G	1	0	1	0	1	0	0	0	1	1	1	0	1	0	0	1	0	0	1	0	0	0	0	1	0	1	1	1	0	0	1	1	1	1	1	1	0	1	1	1	0	1	1	0	1	1
chrI	35565	A	G,T	1	0	1	0	1	0	0	0	1	1	1	0	1	0	0	1	0	0	1	0	0	0	0	1	0	1	1	1	0	0	1	1	1	1	1	1	0	1	1	1	0	1	1	0	1	1
chrI	35568	A	G	1	0	1	0	1	0	0	0	1	1	1	0	1	0	0	1	0	0	1	0	0	0	0	1	0	1	1	1	0	0	1	1	1	1	1	1	0	1	1	1	0	1	1	0	1	1
chrI	35631	G	C	1	0	1	0	1	0	0	0	1	1	1	0	1	0	0	1	0	0	1	0	0	0	0	1	0	1	1	1	0	0	1	1	1	1	1	1	0	1	1	1	0	1	1	0	1	1
chrI	35668	G	A	1	0	1	0	1	0	0	0	1	1	1	0	1	0	0	1	0	0	1	0	0	0	0	1	0	1	1	1	0	0	1	1	1	1	1	1	0	1	1	1	0	1	1	0	1	1
chrI	35736	G	A	1	0	1	0	1	0	0	0	1	1	1	0	1	0	0	1	0	0	1	0	0	0	0	1	0	1	1	1	0	0	1	1	1	1	1	1	0	1	1	1	0	1	1	0	1	1
chrI	35751	T	C	1	0	1	0	1	0	0	0	1	1	1	0	1	0	0	1	0	0	1	0	0	0	0	1	0	1	1	1	0	0	1	1	1	1	1	1	0	1	1	1	0	1	1	0	1	1
chrI	35796	T	C	1	0	1	0	1	0	0	0	1	1	1	0	1	0	0	1	0	0	1	0	0	0	0	1	0	1	1	1	0	0	1	1	1	1	1	1	0	1	1	1	0	1	1	0	1	1
chrI	35818	A	G	1	0	1	0	1	0	0	0	1	1	1	0	1	0	0	1	0	0	1	0	0	0	0	1	0	1	1	1	0	0	1	1	1	1	1	1	0	1	1	1	0	1	1	0	1	1
chrI	35970	T	C	1	0	1	0	1	0	0	0	1	1	1	0	1	0	0	1	0	0	1	0	0	0	0	1	0	1	1	1	0	0	1	1	1	1	1	1	0	1	1	1	0	1	1	0	1	1
chrI	36005	A	G	1	0	1	0	1	0	0	0	1	1	1	0	1	0	0	1	0	0	1	0	0	0	0	1	0	1	1	1	0	0	1	1	1	1	1	1	0	1	1	1	0	1	1	0	1	1
chrI	36048	C	G	1	0	1	0	1	0	0	0	1	1	1	0	1	0	0	1	0	0	1	0	0	0	0	1	0	1	1	1	0	0	1	1	1	1	1	1	0	1	1	1	0	1	1	0	1	1
chrI	36123	C	T	1	0	1	0	1	0	0	0	1	1	1	0	1	0	0	1	0	0	1	0	0	0	0	1	0	1	1	1	0	0	1	1	1	1	1	1	0	1	1	1	0	1	1	0	1	1
chrI	36146	A	T	1	0	1	0	1	0	0	0	1	1	1	0	1	0	0	1	0	0	1	0	0	0	0	1	0	1	1	1	0	0	1	1	1	1	1	1	0	1	1	1	0	1	1	0	1	1
chrI	36160	G	A	1	0	1	0	1	0	0	0	1	1	1	0	1	0	0	1	0	0	1	0	0	0	0	1	0	1	1	1	0	0	1	1	1	1	1	1	0	1	1	1	0	1	1	0	1	1
chrI	36313	A	G	1	0	1	0	1	0	0	0	1	1	1	0	1	0	0	1	0	0	1	0	0	0	0	1	0	1	1	1	0	0	1	1	1	1	1	1	0	1	1	1	0	1	1	0	1	1
chrI	36574	A	G	1	0	1	0	1	0	0	0	1	1	1	0	1	0	0	1	0	0	1	0	0	0	0	1	0	1	1	1	0	0	1	1	1	1	1	1	0	1	1	1	0	1	1	0	1	1
chrI	36637	A	G	1	0	1	0	1	0	0	0	1	1	1	0	1	0	0	1	0	0	1	0	0	0	0	1	0	1	1	1	0	0	1	1	1	1	1	1	0	1	1	1	0	1	1	0	1	1
chrI	36898	C	T	1	0	1	0	1	0	0	0	1	1	1	0	1	0	0	1	0	0	1	0	0	0	0	1	0	1	1	1	0	0	1	1	1	1	1	1	0	1	1	1	0	1	1	0	1	1
chrI	37008	C	A	1	0	1	0	1	0	0	0	1	1	1	0	1	0	0	1	0	0	1	0	0	0	0	1	0	1	1	1	0	0	1	1	1	1	1	1	0	1	1	1	0	1	1	0	1	1
chrI	37019	A	G	1	0	1	0	1	0	0	0	1	1	1	0	1	0	0	1	0	0	1	0	0	0	0	1	0	1	1	1	0	0	1	1	1	1	1	1	0	1	1	1	0	1	1	0	1	1
chrI	37069	C	T	1	0	1	0	1	0	0	0	1	1	1	0	1	0	0	1	0	0	1	0	0	0	0	1	0	1	1	1	0	0	1	1	1	1	1	1	0	1	1	1	0	1	1	0	1	1
chrI	37255	T	C	1	0	1	0	1	0	0	0	1	1	1	0	1	0	0	1	0	0	1	0	0	0	0	1	0	1	1	1	0	0	1	1	1	1	1	1	0	1	1	1	0	1	1	0	1	1
chrI	37478	G	C	1	0	1	0	1	0	0	0	1	1	1	0	1	0	0	1	0	0	1	0	0	0	0	1	0	1	1	1	0	0	1	1	1	1	1	1	0	1	1	1	0	1	1	0	1	1
chrI	37553	A	G	1	0	1	0	1	0	0	0	1	1	1	0	1	0	0	1	0	0	1	0	0	0	0	1	0	1	1	1	0	0	0	1	1	1	1	1	0	1	1	1	0	1	1	0	1	1
chrI	37595	G	A	1	0	1	0	1	0	0	0	1	1	1	0	1	0	0	1	0	0	1	0	0	0	0	1	0	1	1	1	0	0	0	1	1	1	1	1	0	1	1	1	0	1	1	0	1	1
chrI	37885	C	T	1	0	1	0	1	0	0	0	1	1	1	0	1	0	0	1	0	0	1	0	0	0	0	1	0	1	1	1	0	0	0	1	1	1	1	1	0	1	1	1	0	1	1	0	1	1
chrI	37976	C	A	1	0	1	0	1	0	0	0	1	1	1	0	1	0	0	1	0	0	1	0	0	0	0	1	0	1	1	1	0	0	0	1	1	1	1	1	0	1	1	1	0	1	1	0	1	1
chrI	38120	A	T	1	0	1	0	1	0	0	0	1	1	1	0	1	0	0	1	0	0	1	0	0	0	0	1	0	1	1	1	0	0	0	1	1	1	1	1	0	1	1	1	0	1	1	0	1	1
chrI	38236	A	G	1	0	1	0	1	0	0	0	1	1	1	0	1	0	0	1	0	0	1	0	0	0	0	1	0	1	1	1	0	0	0	1	1	1	1	1	0	1	1	1	0	1	1	0	1	1
chrI	38361	C	T	1	0	1	0	1	0	0	0	1	1	1	0	1	0	0	1	0	0	1	0	0	0	0	1	0	1	1	1	0	0	0	1	1	1	1	1	0	1	1	1	0	1	1	0	1	1
chrI	38490	C	G	1	0	1	0	1	0	0	0	1	1	1	0	1	0	0	1	0	0	1	0	0	0	0	1	0	1	1	1	0	0	0	1	1	1	1	1	0	1	1	1	0	1	1	0	1	1
chrI	38524	C	A	1	0	1	0	1	0	0	0	1	1	1	0	1	0	0	1	0	0	1	0	0	0	0	1	0	1	1	1	0	0	0	1	1	1	1	1	0	1	1	1	0	1	1	0	1	1
chrI	38533	T	C	1	0	1	0	1	0	0	0	1	1	1	0	1	0	0	1	0	0	1	0	0	0	0	1	0	1	1	1	0	0	0	1	1	1	1	1	0	1	1	1	0	1	1	0	1	1
chrI	38657	G	A	1	0	1	0	1	0	0	0	1	1	1	0	1	0	0	1	0	0	1	0	0	0	0	1	0	1	1	1	0	0	0	1	1	1	1	1	0	1	1	1	0	1	1	0	1	1
chrI	38689	G	C	1	0	1	0	1	0	0	0	1	1	1	0	1	0	0	1	0	0	1	0	0	0	0	1	0	1	1	1	0	0	0	1	1	1	1	1	0	1	1	1	0	1	1	0	1	1
chrI	38888	A	C	1	0	1	0	1	0	0	0	1	1	1	0	1	0	0	1	0	0	1	0	0	0	0	1	0	1	1	1	0	0	0	1	1	1	1	1	0	1	1	1	0	1	1	0	1	1
chrI	38980	G	A	1	0	1	0	1	0	0	0	1	1	1	0	1	0	0	1	0	0	1	0	0	0	0	1	0	1	1	1	0	0	0	1	1	1	1	1	0	1	1	1	0	1	1	0	1	1
chrI	39009	T	C	1	0	1	0	1	0	0	0	1	1	1	0	1	0	0	1	0	0	1	0	0	0	0	1	0	1	1	1	0	0	0	1	1	1	1	1	0	1	1	1	0	1	1	0	1	1
chrI	39795	G	A	1	0	1	0	1	0	0	0	1	1	1	0	1	0	0	1	0	0	1	0	0	0	0	1	0	1	1	1	0	0	0	1	1	1	1	1	0	1	1	1	0	1	1	0	1	1
chrI	39963	G	A	1	0	1	0	1	0	0	0	1	1	1	0	1	0	0	1	0	0	1	0	0	0	0	1	0	1	1	1	0	0	0	1	1	1	1	1	0	1	1	1	0	1	1	0	1	1
chrI	40064	C	T	1	0	1	0	1	0	0	0	1	1	1	0	1	0	0	1	0	0	1	0	0	0	0	1	0	1	1	1	0	0	0	1	1	1	1	1	0	1	1	1	0	1	1	0	1	1
chrI	40237	C	T	1	0	1	0	1	0	0	0	1	1	1	0	1	0	0	1	0	0	1	0	0	0	0	1	0	1	1	1	0	0	0	1	1	1	1	1	0	1	1	1	0	1	1	0	1	1
chrI	40380	G	A	1	0	1	0	1	0	0	0	1	1	1	0	1	0	0	1	0	0	1	0	0	0	0	1	0	1	1	1	0	0	0	1	1	1	1	1	0	1	1	1	0	1	1	0	1	1
chrI	40860	A	G	1	0	1	0	1	0	0	0	1	1	1	0	1	0	0	1	0	0	1	0	0	0	0	1	0	1	1	1	0	0	0	1	1	1	1	1	0	1	1	1	0	1	1	0	1	1
chrI	40866	T	C	1	0	1	0	1	0	0	0	1	1	1	0	1	0	0	1	0	0	1	0	0	0	0	1	0	1	1	1	0	0	0	1	1	1	1	1	0	1	1	1	0	1	1	0	1	1
chrI	40914	C	G	1	0	1	0	1	0	0	0	1	1	1	0	1	0	0	1	0	0	1	0	0	0	0	1	0	1	1	1	0	0	0	1	1	1	1	1	0	1	1	1	0	1	1	0	1	1
chrI	41278	G	A	1	0	0	0	1	0	0	0	1	1	1	0	1	0	0	1	0	0	1	0	0	0	0	1	0	1	1	1	0	0	0	1	1	1	1	1	0	1	1	1	0	1	1	0	1	1
chrI	41481	A	G	1	0	0	0	1	0	0	0	1	1	1	0	1	0	0	1	0	0	1	0	0	0	0	1	0	1	1	1	0	0	0	1	1	1	1	1	0	1	1	1	0	1	1	0	1	1
chrI	41499	A	G	1	0	0	0	1	0	0	0	1	1	1	0	1	0	0	1	0	0	1	0	0	0	0	1	0	1	1	1	0	0	0	1	1	1	1	1	0	1	1	1	0	1	1	0	1	1
chrI	41587	C	T	1	0	0	0	1	0	0	0	1	1	1	0	1	0	0	1	0	0	1	0	0	0	0	1	0	1	1	1	0	0	0	1	1	1	1	1	0	1	1	1	0	1	1	0	1	1
chrI	41736	T	C,A	1	0	0	0	1	0	0	0	1	1	1	0	1	0	0	1	0	0	1	0	0	0	0	1	0	1	1	1	0	0	0	1	1	1	1	1	0	1	1	1	0	1	1	0	1	1
chrI	41739	A	G	1	0	0	0	1	0	0	0	1	1	1	0	1	0	0	1	0	0	1	0	0	0	0	1	0	1	1	1	0	0	0	1	1	1	1	1	0	1	1	1	0	1	1	0	1	1
chrI	41802	G	A	1	0	0	0	1	0	0	0	1	1	1	0	1	0	0	1	0	0	1	0	0	0	0	1	0	1	1	1	0	0	0	1	1	1	1	1	0	1	1	1	0	1	1	0	1	1
chrI	41883	C	T	1	0	0	0	1	0	0	0	1	1	1	0	1	0	0	1	0	0	1	0	0	0	0	1	0	1	1	1	0	0	0	1	1	1	1	1	0	1	1	1	0	1	1	0	1	1
chrI	41906	G	A	1	0	0	0	1	0	0	0	1	1	1	0	1	0	0	1	0	0	1	0	0	0	0	1	0	1	1	1	0	0	0	1	1	1	1	1	0	1	1	1	0	1	1	0	1	1
chrI	42257	G	A	1	0	0	0	1	0	0	0	1	1	1	0	1	0	0	1	0	0	1	0	0	0	0	1	0	1	1	1	0	0	0	1	1	1	1	1	0	1	1	1	0	1	1	0	1	1
chrI	42484	G	A	1	0	0	0	1	0	0	0	1	1	1	0	1	0	0	1	0	0	1	0	0	0	0	1	0	1	1	1	0	0	0	1	1	1	1	1	0	1	1	1	0	1	1	0	1	1
chrI	42684	G	A	1	0	0	0	1	0	0	0	1	1	1	0	1	0	0	1	0	0	1	0	0	0	0	1	0	1	1	1	0	0	0	1	1	1	1	1	0	1	1	1	0	1	1	0	1	1
chrI	43004	G	A	1	0	0	0	1	0	0	0	1	1	1	0	1	0	0	1	0	0	1	0	0	0	0	1	0	1	1	1	0	0	0	1	1	1	1	1	0	1	1	1	0	1	1	0	1	1
chrI	43137	C	T	1	0	0	0	1	0	0	0	1	1	1	0	1	0	0	1	0	0	1	0	0	0	0	1	0	1	1	1	0	0	0	1	1	1	1	1	0	1	1	1	0	1	1	0	1	1
chrI	43478	G	A	1	0	0	0	1	0	0	0	1	1	1	0	1	0	0	1	0	0	1	0	0	0	0	1	0	1	1	1	0	0	0	1	1	1	1	1	0	1	1	1	0	1	1	0	1	1
chrI	45831	G	C	1	0	0	0	1	0	0	0	1	1	1	0	1	0	0	1	0	0	1	0	0	0	0	1	0	1	1	1	0	0	0	1	1	1	1	1	0	1	1	1	0	1	1	0	1	1
chrI	46030	G	A	1	0	0	0	1	0	0	0	1	1	1	0	1	0	0	1	0	0	1	0	0	0	0	1	0	1	1	1	0	0	0	1	1	1	1	1	0	1	1	1	0	1	1	0	1	1
chrI	46375	A	T	1	0	0	0	1	0	0	0	1	1	1	0	1	0	0	1	0	0	1	0	0	0	0	1	0	1	1	1	0	0	0	1	1	1	1	1	0	1	1	1	0	1	1	0	1	1
chrI	46723	A	G	1	0	0	0	1	0	0	0	1	1	1	0	1	0	0	1	0	0	1	0	0	0	0	1	0	1	1	1	0	0	0	1	1	1	1	1	0	1	1	1	0	1	1	0	1	1
chrI	46837	G	A	1	0	0	0	1	0	0	0	1	1	1	0	1	0	0	1	0	0	1	0	0	0	0	1	0	1	1	1	0	0	0	1	1	1	1	1	0	1	1	1	0	1	1	0	1	1
chrI	46846	T	C	1	0	0	0	1	0	0	0	1	1	1	0	1	0	0	1	0	0	1	0	0	0	0	1	0	1	1	1	0	0	0	1	1	1	1	1	0	1	1	1	0	1	1	0	1	1
chrI	46894	A	G	1	0	0	0	1	0	0	0	1	1	1	0	1	0	0	1	0	0	1	0	0	0	0	1	0	1	1	1	0	0	0	1	1	1	1	1	0	1	1	1	0	1	1	0	1	1
chrI	46912	T	G	1	0	0	0	1	0	0	0	1	1	1	0	1	0	0	1	0	0	1	0	0	0	0	1	0	1	1	1	0	0	0	1	1	1	1	1	0	1	1	1	0	1	1	0	1	1
chrI	46966	T	C	1	0	0	0	1	0	0	0	1	1	1	0	1	0	0	1	0	0	1	0	0	0	0	1	0	1	1	1	0	0	0	1	1	1	1	1	0	1	1	1	0	1	1	0	1	1
chrI	47044	A	C	1	0	0	0	1	0	0	0	1	1	1	0	1	0	0	1	0	0	1	0	0	0	0	1	0	1	1	1	0	0	0	1	1	1	1	1	0	1	1	1	0	1	1	0	1	1
chrI	47206	A	G	1	0	0	0	1	0	0	0	1	1	1	0	1	0	0	1	0	0	1	0	0	0	0	1	0	1	1	1	0	0	0	1	1	1	1	1	0	1	1	1	0	1	1	0	1	1
chrI	47518	A	G	1	0	0	0	1	0	0	0	1	1	1	0	1	0	0	1	0	0	1	0	0	0	0	1	0	1	1	1	0	0	0	1	1	1	1	1	0	1	1	1	0	1	1	0	1	1
chrI	47660	T	C	1	0	0	0	1	0	0	0	1	1	1	0	1	0	0	1	0	0	1	0	0	0	0	1	0	1	1	1	0	0	0	1	1	1	1	1	0	1	1	1	0	1	1	0	1	1
chrI	47690	T	C	1	0	0	0	1	0	0	0	1	1	1	0	1	0	0	1	0	0	1	0	0	0	0	1	0	1	1	1	0	0	0	1	1	1	1	1	0	1	1	1	0	1	1	0	1	1
chrI	47896	C	T	1	0	0	0	1	0	0	0	1	1	1	0	1	0	0	1	0	0	1	0	0	0	0	1	0	1	1	1	0	0	0	1	1	1	1	1	0	1	1	1	0	1	1	0	1	1
chrI	48115	G	C	1	0	0	0	1	0	0	0	1	1	1	0	1	0	0	1	0	0	1	0	0	0	0	1	0	1	1	1	0	0	0	1	1	1	1	1	0	1	1	1	0	1	1	0	1	1
chrI	48286	A	T	1	0	0	0	1	0	0	0	1	1	1	0	1	0	0	1	0	0	1	0	0	0	0	1	0	1	1	1	0	0	0	1	1	1	1	1	0	1	1	1	0	1	1	0	1	1
chrI	48751	T	C	1	0	0	0	1	0	0	0	1	1	1	0	1	0	0	1	0	0	1	0	0	0	0	1	0	1	1	1	0	0	0	1	1	1	1	1	0	1	0	1	0	1	1	0	1	1
chrI	48815	T	C	1	0	0	0	1	0	0	0	1	1	1	0	1	0	0	1	0	0	1	0	0	0	0	1	0	1	1	1	0	0	0	1	1	1	1	1	0	1	0	1	0	1	1	0	1	1
chrI	48890	C	T	1	0	0	0	1	0	0	0	1	1	1	0	1	0	0	1	0	0	1	0	0	0	0	1	0	1	1	1	0	0	0	1	1	1	1	1	0	1	0	1	0	1	1	0	1	1
chrI	49103	C	T	1	0	0	0	1	0	0	0	1	1	1	0	1	0	0	1	0	0	1	0	0	0	0	1	0	1	1	1	0	0	0	1	1	1	1	1	0	1	0	1	0	1	1	0	1	1
chrI	49114	T	C	1	0	0	0	1	0	0	0	1	1	1	0	1	0	0	1	0	0	1	0	0	0	0	1	0	1	1	1	0	0	0	1	1	1	1	1	0	1	0	1	0	1	1	0	1	1
chrI	49247	C	T	1	0	0	0	1	0	0	0	1	1	1	0	1	0	0	1	0	0	1	0	0	0	0	1	0	1	1	1	0	0	0	1	1	1	1	1	0	1	0	1	0	1	1	0	1	1
chrI	49403	C	T	1	0	0	0	1	0	0	0	1	1	1	0	1	0	0	1	0	0	1	0	0	0	0	1	0	1	1	1	0	0	0	1	1	1	1	1	0	1	0	1	0	1	1	0	1	1
chrI	49589	T	C	1	0	0	0	1	0	0	0	1	1	1	0	1	0	0	1	0	0	1	0	0	0	0	1	0	1	1	1	0	0	0	1	1	1	1	1	0	1	0	1	0	1	1	0	1	1
chrI	49871	C	T	1	0	0	0	1	0	0	0	1	1	1	0	1	0	0	1	0	0	1	0	0	0	0	1	0	1	1	1	0	0	0	1	1	1	1	1	0	1	0	1	0	1	1	0	1	1
chrI	50024	C	T	1	0	0	0	1	0	0	0	1	1	1	0	1	0	0	1	0	0	1	0	0	0	0	1	0	0	1	1	0	0	0	1	1	1	1	1	0	1	0	1	0	1	1	0	1	1
chrI	50204	A	G	1	0	0	0	1	0	0	0	1	1	1	0	1	0	0	1	0	0	1	0	0	0	0	1	0	0	1	1	0	0	0	1	1	1	1	1	0	1	0	1	0	1	1	0	1	1
chrI	50343	A	G	1	0	0	0	1	0	0	0	1	1	1	0	1	0	0	1	0	0	1	0	0	0	0	1	0	0	1	1	0	0	0	1	1	1	1	1	0	1	0	1	0	1	1	0	1	1
chrI	50354	C	T	1	0	0	0	1	0	0	0	1	1	1	0	1	0	0	1	0	0	1	0	0	0	0	1	0	0	1	1	0	0	0	1	1	1	1	1	0	1	0	1	0	1	1	0	1	1
chrI	50498	A	G	1	0	0	0	1	0	0	0	1	1	1	0	1	0	0	1	0	0	1	0	0	0	0	1	0	0	1	1	0	0	0	1	1	1	1	1	0	1	0	1	0	1	1	0	1	1
chrI	50660	T	A	1	0	0	0	1	0	0	0	1	1	1	0	1	0	0	1	0	0	1	0	0	0	0	1	0	0	1	1	0	0	0	1	1	1	1	1	0	1	0	1	0	1	1	0	1	1
chrI	50663	C	T	1	0	0	0	1	0	0	0	1	1	1	0	1	0	0	1	0	0	1	0	0	0	0	1	0	0	1	1	0	0	0	1	1	1	1	1	0	1	0	1	0	1	1	0	1	1
chrI	50840	A	G	1	0	0	0	1	0	0	0	1	1	1	0	1	0	0	1	0	0	1	0	0	0	0	1	0	0	1	1	0	0	0	1	1	1	1	1	0	1	0	1	0	1	1	0	1	1
chrI	51095	G	A	1	0	0	0	1	0	0	0	1	1	1	0	1	0	0	1	0	0	1	0	0	0	0	1	0	0	1	1	0	0	0	1	1	1	1	1	0	1	0	1	0	1	1	0	1	1
chrI	51287	T	C	1	0	0	0	1	0	0	0	1	1	1	0	1	0	0	1	0	0	1	0	0	0	0	1	0	0	1	1	0	0	0	1	1	1	1	1	0	1	0	1	0	1	1	0	1	1
chrI	51321	T	C	1	0	0	0	1	0	0	0	1	1	1	0	1	0	0	1	0	0	1	0	0	0	0	1	0	0	1	1	0	0	0	1	1	1	1	1	0	1	0	1	0	1	1	0	1	1
chrI	51371	A	C	1	0	0	0	1	0	0	0	1	1	1	0	1	0	0	1	0	0	1	0	0	0	0	1	0	0	1	1	0	0	0	1	1	1	1	1	0	1	0	1	0	1	1	0	1	1
chrI	51434	A	G	1	0	0	0	1	0	0	0	1	1	1	0	1	0	0	1	0	0	1	0	0	0	0	1	0	0	1	1	0	0	0	1	1	1	1	1	0	1	0	1	0	1	1	0	1	1
chrI	51951	T	G	1	0	0	0	1	0	0	0	1	1	1	0	1	0	0	1	0	0	1	0	0	0	0	1	0	0	1	1	0	0	0	1	1	1	1	1	0	1	0	1	0	1	1	0	1	1
chrI	52124	C	T	1	0	0	0	1	0	0	0	1	1	1	0	1	0	0	1	0	0	1	0	0	0	0	1	0	0	1	1	0	0	0	1	1	1	1	1	0	1	0	1	0	1	1	0	1	1
chrI	52164	C	T	1	0	0	0	1	0	0	0	1	1	1	0	1	0	0	1	0	0	1	0	0	0	0	1	0	0	1	1	0	0	0	1	1	1	1	1	0	1	0	1	0	1	1	0	1	1
chrI	52310	A	G	1	0	0	0	1	0	0	0	1	1	1	0	1	0	0	1	0	0	1	0	0	0	0	1	0	0	1	1	0	0	0	1	1	1	1	1	0	1	0	1	0	1	1	0	1	1
chrI	52603	A	T	1	0	0	0	1	0	0	0	1	1	1	0	1	0	0	1	0	0	1	0	0	0	0	1	0	0	1	1	0	0	0	1	1	1	1	1	0	1	0	1	0	1	1	0	1	1
chrI	52613	G	A	1	0	0	0	1	0	0	0	1	1	1	0	1	0	0	1	0	0	1	0	0	0	0	1	0	0	1	1	0	0	0	1	1	1	1	1	0	1	0	1	0	1	1	0	1	1
chrI	52632	T	C	1	0	0	0	1	0	0	0	1	1	1	0	1	0	0	1	0	0	1	0	0	0	0	1	0	0	1	1	0	0	0	1	1	1	1	1	0	1	0	1	0	1	1	0	1	1
chrI	52733	A	G	1	0	0	0	1	0	0	0	1	1	1	0	1	0	0	1	0	0	1	0	0	0	0	1	0	0	1	1	0	0	0	1	1	1	1	1	0	1	0	1	0	1	1	0	1	1
chrI	52846	G	A	1	0	0	0	1	0	0	0	1	1	1	0	1	0	0	1	0	0	1	0	0	0	0	1	0	0	1	1	0	0	0	1	1	1	1	1	0	1	0	1	0	1	1	0	1	1
chrI	52984	A	G	1	0	0	0	1	0	0	0	1	1	1	0	1	0	0	1	0	0	1	0	0	0	0	1	0	0	1	1	0	0	0	1	1	1	1	1	0	1	0	1	0	1	1	0	1	1
chrI	52996	A	G	1	0	0	0	1	0	0	0	1	1	1	0	1	0	0	1	0	0	1	0	0	0	0	1	0	0	1	1	0	0	0	1	1	1	1	1	0	1	0	1	0	1	1	0	1	1
chrI	53146	T	G	1	0	0	0	1	0	0	0	1	1	1	0	1	0	0	1	0	0	1	0	0	0	0	1	0	0	1	1	0	0	0	1	1	1	1	1	0	1	0	1	0	1	1	0	1	1
chrI	53167	A	G	1	0	0	0	1	0	0	0	1	1	1	0	1	0	0	1	0	0	1	0	0	0	0	1	0	0	1	1	0	0	0	1	1	1	1	1	0	1	0	1	0	1	1	0	1	1
chrI	53266	C	T	1	0	0	0	1	0	0	0	1	1	1	0	1	0	0	1	0	0	1	0	0	0	0	1	0	0	1	1	0	0	0	1	1	1	1	1	0	1	0	1	0	1	1	0	1	1
chrI	53542	C	T	1	0	0	0	1	0	0	0	1	1	1	0	1	0	0	1	0	0	1	0	0	0	0	1	0	0	1	1	0	0	0	1	1	1	1	1	0	1	0	1	0	1	1	0	1	1
chrI	53935	A	T	1	0	0	0	1	0	0	0	1	1	1	0	1	0	0	1	0	0	1	0	0	0	0	1	0	0	1	1	0	0	0	1	1	1	1	1	0	1	0	1	0	1	1	0	1	1
chrI	54175	A	G	1	0	0	0	1	0	0	0	1	1	1	0	1	0	0	1	0	0	1	0	0	0	0	1	0	0	1	1	0	0	0	1	1	1	1	1	0	1	0	1	0	1	1	0	1	1
chrI	54198	G	A	1	0	0	0	1	0	0	0	1	1	1	0	1	0	0	1	0	0	1	0	0	0	0	1	0	0	1	1	0	0	0	1	1	1	1	1	0	1	0	1	0	1	1	0	1	1
chrI	54244	A	G	1	0	0	0	1	0	0	0	1	1	1	0	1	0	0	1	0	0	1	0	0	0	0	1	0	0	1	1	0	0	0	1	1	1	1	1	0	1	0	1	0	1	1	0	1	1
chrI	54319	T	C	1	0	0	0	1	0	0	0	1	1	1	0	1	0	0	1	0	0	1	0	0	0	0	1	0	0	1	1	0	0	0	1	1	1	1	1	0	1	0	1	0	1	1	0	1	1
chrI	54478	G	A	1	0	0	0	1	0	0	0	1	1	1	0	1	0	0	1	0	0	1	0	0	0	0	1	0	0	1	1	0	0	0	1	1	1	1	1	0	1	0	1	0	1	1	0	1	1
chrI	54481	T	C	1	0	0	0	1	0	0	0	1	1	1	0	1	0	0	1	0	0	1	0	0	0	0	1	0	0	1	1	0	0	0	1	1	1	1	1	0	1	0	1	0	1	1	0	1	1
chrI	54661	G	T	1	0	0	0	1	0	0	0	1	1	1	0	1	0	0	1	0	0	1	0	0	0	0	1	0	0	1	1	0	0	0	1	1	1	1	1	0	1	0	1	0	1	1	0	1	1
chrI	54679	C	T	1	0	0	0	1	0	0	0	1	1	1	0	1	0	0	1	0	0	1	0	0	0	0	1	0	0	1	1	0	0	0	1	1	1	1	1	0	1	0	1	0	1	1	0	1	1
chrI	55145	C	T	1	0	0	0	1	0	0	0	1	1	1	0	1	0	0	1	0	0	1	0	0	0	0	1	0	0	1	1	0	0	0	1	1	1	1	1	0	1	0	1	0	1	1	0	1	1
chrI	55171	A	G	1	0	0	0	1	0	0	0	1	1	1	0	1	0	0	1	0	0	1	0	0	0	0	1	0	0	1	1	0	0	0	1	1	1	1	1	0	1	0	1	0	1	1	0	1	1
chrI	55213	A	C	1	0	0	0	1	0	0	0	1	1	1	0	1	0	0	1	0	0	1	0	0	0	0	1	0	0	1	1	0	0	0	1	1	1	1	1	0	1	0	1	0	1	1	0	1	1
chrI	55256	A	G	1	0	0	0	1	0	0	0	1	1	1	0	1	0	0	1	0	0	1	0	0	0	0	1	0	0	1	1	0	0	0	1	1	1	1	1	0	1	0	1	0	1	1	0	1	1
chrI	55327	C	A	1	0	0	0	1	0	0	0	1	1	1	0	1	0	0	1	0	0	1	0	0	0	0	1	0	0	1	1	0	0	0	1	1	1	1	1	0	1	0	1	0	1	1	0	1	1
chrI	55508	T	C	1	0	0	0	1	0	0	0	1	1	1	0	1	0	0	1	0	0	1	0	0	0	0	1	0	0	1	1	0	0	0	1	1	1	1	1	0	1	0	1	0	1	1	0	1	1
chrI	55688	T	C	1	0	0	0	1	0	0	0	1	1	1	0	1	0	0	1	0	0	1	0	0	0	0	1	0	0	1	1	0	0	0	1	1	1	1	1	0	1	0	1	0	1	1	0	1	1
chrI	55793	T	C	1	0	0	0	1	0	0	0	1	1	1	0	1	0	0	1	0	0	1	0	0	0	0	1	0	0	1	1	0	0	0	1	1	1	1	1	0	1	0	1	0	1	1	0	1	1
chrI	56007	A	G	1	0	0	0	1	0	0	0	1	1	1	0	1	0	0	1	0	0	1	0	0	0	0	1	0	0	1	1	0	0	0	1	1	1	1	1	0	1	0	1	0	1	1	0	1	1
chrI	56107	T	C	1	0	0	0	1	0	0	0	1	1	1	0	1	0	0	1	0	0	1	0	0	0	0	1	0	0	1	1	0	0	0	1	1	1	1	1	0	1	0	1	0	1	1	0	1	1
chrI	56195	A	G	1	0	0	0	1	0	0	0	1	1	1	0	1	0	0	1	0	0	1	0	0	0	0	1	0	0	1	1	0	0	0	1	1	1	1	1	0	1	0	1	0	1	1	0	1	1
chrI	56351	G	A	1	0	0	0	1	0	0	0	1	1	1	0	1	0	0	1	0	0	1	0	0	0	0	1	0	0	1	1	0	0	0	1	1	1	1	1	0	1	0	1	0	1	1	0	1	1
chrI	56786	G	A	1	0	0	0	1	0	0	0	1	1	1	0	1	0	0	1	0	0	1	0	0	0	0	1	0	0	1	1	0	0	0	1	1	1	1	1	0	1	0	1	0	1	1	0	1	1
chrI	57041	C	T	1	0	0	0	1	0	0	0	1	1	1	0	1	0	0	1	0	0	1	0	0	0	0	1	0	0	1	1	0	0	0	1	1	1	1	1	0	1	0	1	0	1	1	0	1	1
chrI	57155	G	A	1	0	0	0	1	0	0	0	1	1	1	0	1	0	0	1	0	0	1	0	0	0	0	1	0	0	1	1	0	0	0	1	1	1	1	1	0	1	0	1	0	1	1	0	1	1
chrI	57320	C	T	1	0	0	0	1	0	0	0	1	1	1	0	1	1	0	1	0	0	1	0	0	0	0	1	0	0	1	1	0	0	0	1	1	1	1	1	0	1	0	1	0	1	1	0	1	1
chrI	57669	T	C	1	0	0	0	1	0	0	0	1	1	1	0	1	0	0	1	0	0	1	0	0	0	0	1	0	0	1	1	0	0	0	1	1	1	1	1	0	1	0	1	0	1	1	0	1	1
chrI	58073	G	A	1	0	0	0	1	0	0	0	1	1	1	0	1	0	0	1	0	0	1	0	0	0	0	1	0	0	0	1	0	0	0	1	1	1	1	1	0	1	0	1	0	1	1	0	1	1
chrI	58794	G	A	1	0	0	0	1	0	0	0	1	1	1	0	1	0	0	1	0	0	1	0	0	0	0	1	0	0	0	1	0	0	0	1	1	1	1	1	0	1	0	1	0	1	1	0	1	1
chrI	58827	G	A	1	0	0	0	1	0	0	0	1	1	1	0	1	0	0	1	0	0	1	0	0	0	0	1	0	0	0	1	0	0	0	1	1	1	1	1	0	1	0	1	0	1	1	0	1	1
chrI	59073	C	T	1	0	0	0	1	0	0	0	1	1	1	0	1	0	0	1	0	0	1	0	0	0	0	1	0	0	0	1	0	0	0	1	1	1	1	1	0	1	0	1	0	1	1	0	1	1
chrI	59229	G	T	1	0	0	0	1	0	0	0	1	1	1	0	1	0	0	1	0	0	1	0	0	0	0	1	0	0	0	1	0	0	0	1	1	1	1	1	0	1	0	1	0	1	1	0	1	1
chrI	59265	C	A	1	0	0	0	1	0	0	0	1	1	1	0	1	0	0	1	0	0	1	0	0	0	0	1	0	0	0	1	0	0	0	1	1	1	1	1	0	1	0	1	0	1	1	0	1	1
chrI	59349	A	C	1	0	0	0	1	0	0	0	1	1	1	0	1	0	0	1	0	0	1	0	0	0	0	1	0	0	0	1	0	0	0	1	1	1	1	1	0	1	0	1	0	1	1	0	1	1
chrI	59394	G	A	1	0	0	0	1	0	0	0	1	1	1	0	1	0	0	1	0	0	1	0	0	0	0	1	0	0	0	1	0	0	0	1	1	1	1	1	0	1	0	1	0	1	1	0	1	1
chrI	59475	C	T	1	0	0	0	1	0	0	0	1	1	1	0	1	0	0	1	0	0	1	0	0	0	0	1	0	0	0	1	0	0	0	1	1	1	1	1	0	1	0	1	0	1	1	0	1	1
chrI	59496	A	G	1	0	0	0	1	0	0	0	1	1	1	0	1	0	0	1	0	0	1	0	0	0	0	1	0	0	0	1	0	0	0	1	1	1	1	1	0	1	0	1	0	1	1	0	1	1
chrI	59659	C	G	1	0	0	0	1	0	0	0	1	1	1	0	1	0	0	1	0	0	1	0	0	0	0	1	0	0	0	1	0	0	0	1	1	1	1	1	0	1	0	1	0	1	1	0	1	1
chrI	59976	T	C	1	0	0	0	1	0	0	0	1	1	1	0	1	0	0	1	0	0	1	0	0	0	0	1	0	0	0	1	0	0	0	1	1	1	1	1	0	1	0	1	0	1	1	0	1	1
chrI	59985	T	C	1	0	0	0	1	0	0	0	1	1	1	0	1	0	0	1	0	0	1	0	0	0	0	1	0	0	0	1	0	0	0	1	1	1	1	1	0	1	0	1	0	1	1	0	1	1
chrI	60165	T	C	1	0	0	0	1	0	0	0	1	1	1	0	1	0	0	1	0	0	1	0	0	0	0	1	0	0	0	1	0	0	0	1	1	1	1	1	0	1	0	1	0	1	1	0	1	1
chrI	60198	C	T	1	0	0	0	1	0	0	0	1	1	1	0	1	0	0	1	0	0	1	0	0	0	0	1	0	0	0	1	0	0	0	1	1	1	1	1	0	1	0	1	0	1	1	0	1	1
chrI	60246	C	T	1	0	0	0	1	0	0	0	1	1	1	0	1	0	0	1	0	0	1	0	0	0	0	1	0	0	0	1	0	0	0	1	1	1	1	1	0	1	0	1	0	1	1	0	1	1
chrI	60384	C	T	1	0	0	0	1	0	0	0	1	1	1	0	1	0	0	1	0	0	1	0	0	0	0	1	0	0	0	1	0	0	0	1	1	1	1	1	0	1	0	1	0	1	1	0	1	1
chrI	60417	C	T	1	0	0	0	1	0	0	0	1	1	1	0	1	0	0	1	0	0	1	0	0	0	0	1	0	0	0	1	0	0	0	1	1	1	1	1	0	1	0	1	0	1	1	0	1	1
chrI	60526	A	G	1	0	0	0	1	0	0	0	1	1	1	0	1	0	0	1	0	0	1	0	0	0	0	1	0	0	0	1	0	0	0	1	1	1	1	1	0	1	0	1	0	1	1	0	1	1
chrI	60774	T	C	1	0	0	0	1	0	0	0	1	1	1	0	1	0	0	1	0	0	1	0	0	0	0	1	0	0	0	1	0	0	0	1	1	1	1	1	0	1	0	1	0	1	1	0	1	1
chrI	60912	A	G	1	0	0	0	1	0	0	0	1	1	1	0	1	0	0	1	0	0	1	0	0	0	0	1	0	0	0	1	0	0	0	1	1	1	1	1	0	1	0	1	0	1	1	0	1	1
chrI	62361	T	C	1	0	0	0	1	0	0	0	1	1	1	0	1	0	0	1	0	0	1	0	0	0	0	1	0	0	0	1	0	0	0	1	1	1	1	1	0	1	0	1	0	1	1	0	1	1
chrI	62869	C	G	1	0	0	0	1	0	0	0	1	1	1	0	1	0	0	1	0	0	1	0	0	0	0	1	0	0	0	1	0	0	0	1	1	1	1	1	0	1	0	1	0	1	1	0	1	1
chrI	63520	T	C	1	0	0	0	1	0	0	0	1	1	1	0	1	0	0	1	0	0	1	0	0	0	0	1	0	0	0	1	0	0	0	1	1	1	1	1	0	1	0	1	0	1	1	0	0	1
chrI	64483	G	A	1	0	0	0	1	0	0	0	1	1	1	0	1	0	0	1	0	0	1	0	0	0	0	1	0	0	0	1	0	0	0	1	1	1	1	1	0	1	0	1	0	1	1	0	0	1
chrI	65365	G	A	1	0	0	0	1	0	0	0	1	1	1	0	1	0	0	1	0	0	1	0	0	0	0	1	0	0	0	1	0	0	0	1	1	1	1	1	0	1	0	1	0	1	1	0	0	1
chrI	65431	C	T	1	0	0	0	1	0	0	0	1	1	1	0	1	0	0	1	0	0	1	0	0	0	0	1	0	0	0	1	0	0	0	1	1	1	1	1	0	1	0	1	0	1	1	0	0	1
chrI	65719	C	T	1	0	0	0	1	0	0	0	1	1	1	0	1	0	0	1	0	0	1	0	0	0	0	1	0	0	0	1	0	0	0	1	1	1	1	1	0	1	0	1	0	1	1	0	0	1
chrI	65871	G	A	1	0	0	0	1	0	0	0	1	1	1	0	1	0	0	1	0	0	1	0	0	0	0	1	0	0	0	1	0	0	0	1	1	1	1	1	0	1	0	1	0	1	1	0	0	1
chrI	65892	A	C	1	0	0	0	1	0	0	0	1	1	1	0	1	0	0	1	0	0	1	0	0	0	0	1	0	0	0	1	0	0	0	1	1	1	1	1	0	1	0	1	0	1	1	0	0	1
chrI	65910	T	C	1	0	0	0	1	0	0	0	1	1	1	0	1	0	0	1	0	0	1	0	0	0	0	1	0	0	0	1	0	0	0	1	1	1	1	1	0	1	0	1	0	1	1	0	0	1
chrI	65991	G	A	1	0	0	0	1	0	0	0	1	1	1	0	1	0	0	1	0	0	1	0	0	0	0	1	0	0	0	1	0	0	0	1	1	1	1	1	0	1	0	1	0	1	1	0	0	1
chrI	66003	T	C	1	0	0	0	1	0	0	0	1	1	1	0	1	0	0	1	0	0	1	0	0	0	0	1	0	0	0	1	0	0	0	1	1	1	1	1	0	1	0	1	0	1	1	0	0	1
chrI	66033	A	G	1	0	0	0	1	0	0	0	1	1	1	0	1	0	0	1	0	0	1	0	0	0	0	1	0	0	0	1	0	0	0	1	1	1	1	1	0	1	0	1	0	1	1	0	0	1
chrI	66948	C	T	1	0	0	0	1	0	0	0	1	1	1	0	1	0	1	1	0	0	1	0	0	0	0	1	0	0	0	1	0	0	0	1	1	1	1	1	0	1	0	1	0	1	1	0	0	1
chrI	67269	A	G	1	0	0	0	1	0	0	0	1	1	1	0	1	0	1	1	0	0	1	0	0	0	0	1	0	0	0	1	0	0	0	1	1	1	1	1	0	1	0	1	0	1	1	0	0	1
chrI	67275	G	A	1	0	0	0	1	0	0	0	1	1	1	0	1	0	1	1	0	0	1	0	0	0	0	1	0	0	0	1	0	0	0	1	1	1	1	1	0	1	0	1	0	1	1	0	0	1
chrI	67421	A	C	1	0	0	0	1	0	0	0	1	1	1	0	1	0	1	1	0	0	1	0	0	0	0	1	0	0	0	1	0	0	0	1	1	1	1	1	0	1	0	1	0	1	1	0	0	1
chrI	67441	G	A	1	0	0	0	1	0	0	0	1	1	1	0	1	0	1	1	0	0	1	0	0	0	0	1	0	0	0	1	0	0	0	1	1	1	1	1	0	1	0	1	0	1	1	0	0	1
chrI	67476	C	G	1	0	0	0	1	0	0	0	1	1	1	0	1	0	1	1	0	0	1	0	0	0	0	1	0	0	0	1	0	0	0	1	1	1	1	1	0	1	0	1	0	1	1	0	0	1
chrI	68785	A	C	1	0	0	0	1	0	0	0	1	1	1	0	1	0	1	1	0	0	1	0	0	0	0	1	0	0	0	1	0	0	0	1	1	1	0	1	0	1	0	1	0	1	1	0	0	1
chrI	74327	T	C	1	0	0	0	1	0	1	0	1	1	1	0	1	0	1	1	1	0	1	0	0	0	0	1	0	0	0	0	0	0	0	1	1	0	0	1	1	1	0	1	0	1	1	0	0	1
chrI	74572	A	G	1	0	0	0	1	0	1	0	1	1	1	0	1	0	1	1	1	0	1	0	0	0	0	1	0	0	0	0	0	0	0	1	1	0	0	1	1	1	0	1	0	1	1	0	0	1
chrI	76030	T	C	1	0	0	0	1	0	1	0	1	1	1	0	1	0	1	1	1	0	1	0	0	0	0	1	0	0	0	0	0	0	0	1	1	0	0	1	1	1	0	1	0	1	1	0	0	1
chrI	76496	A	G	1	0	0	0	1	0	1	0	1	1	1	0	1	0	1	1	1	0	1	0	0	0	0	1	0	0	0	0	0	0	0	1	1	0	0	1	1	1	0	1	0	1	1	0	0	1
chrI	76497	A	G,T	1	0	0	0	1	0	1	0	1	1	1	0	1	0	1	1	1	0	1	0	0	0	0	1	0	0	0	0	0	0	0	1	1	0	0	1	1	1	0	1	0	1	1	0	0	1
chrI	77115	G	T	1	0	0	0	1	0	1	0	1	1	1	0	1	0	1	0	1	0	1	0	0	0	0	1	0	0	0	0	0	0	0	1	1	0	0	1	1	1	0	1	0	1	1	0	0	1
chrI	81262	G	A	1	0	0	0	1	0	1	0	1	1	1	0	1	0	1	0	1	0	1	0	0	0	0	1	0	1	0	0	0	0	0	1	1	0	0	1	1	1	0	1	0	1	1	0	0	1
chrI	81442	G	A	1	0	0	0	1	0	1	0	1	1	1	0	1	0	1	0	1	0	1	0	0	0	0	1	0	1	0	0	0	0	0	1	1	0	0	1	1	1	0	1	0	1	1	0	0	1
chrI	81999	C	T	1	0	0	0	1	0	1	0	1	1	1	0	1	0	1	0	1	0	1	0	0	0	0	1	0	1	0	0	0	0	0	1	1	0	0	1	1	1	0	1	0	1	1	0	0	1
chrI	82379	G	A	1	0	0	0	1	0	1	0	1	1	1	0	1	0	1	0	1	0	1	0	0	0	0	1	0	NA	0	0	0	0	0	1	1	0	0	1	1	1	0	1	0	1	1	0	0	1
chrI	82431	C	T	1	0	0	0	1	0	1	0	1	1	1	0	1	0	1	0	1	0	1	0	0	0	0	1	0	0	0	0	0	0	0	1	1	0	0	1	1	1	0	1	0	1	1	0	0	1
chrI	83284	A	G	1	0	0	0	1	0	1	0	1	1	1	0	1	0	1	0	1	0	1	0	0	0	0	1	0	1	0	0	0	0	0	1	1	0	0	1	1	1	0	1	0	1	1	0	0	1
chrI	83613	T	C	1	0	0	0	1	0	1	0	1	1	1	0	1	0	1	0	1	0	1	0	0	0	0	1	0	1	0	0	0	0	0	1	1	0	0	1	1	1	0	1	0	1	1	0	0	1
chrI	84112	T	C	1	0	0	0	1	0	1	0	0	1	1	0	1	0	1	0	1	0	1	0	0	0	0	1	0	1	0	0	0	0	0	1	1	0	0	1	1	1	0	1	0	1	1	0	0	1
chrI	84858	C	A	1	0	0	0	1	0	1	0	0	1	1	0	1	0	1	0	1	0	1	0	0	0	0	1	0	1	0	0	0	0	0	1	1	0	0	1	1	1	0	1	0	1	1	0	0	1
chrI	85480	C	T	1	0	0	0	1	0	1	0	0	1	1	0	1	0	1	0	1	0	1	0	0	0	0	1	0	1	0	0	0	0	0	1	1	0	0	1	1	1	0	1	0	0	1	0	0	1
chrI	88173	C	A	1	0	0	0	1	0	1	0	0	1	1	0	1	0	1	0	1	0	1	0	0	0	0	1	0	1	0	0	0	0	0	1	1	0	0	1	1	1	0	1	0	0	1	0	0	0
chrI	88212	C	T	1	0	0	0	1	0	1	0	0	1	1	0	1	0	1	0	1	0	1	0	0	0	0	1	0	1	0	0	0	0	0	1	1	0	0	1	1	1	0	1	0	0	1	0	0	0
chrI	88393	A	C	1	0	0	0	1	0	1	0	0	1	1	0	1	0	1	0	1	0	1	0	0	0	0	1	0	1	0	0	0	0	0	1	1	0	0	1	1	1	0	1	0	0	1	0	0	0
chrI	88638	A	G	1	0	0	0	1	0	1	0	0	1	1	0	1	0	1	0	1	0	1	0	0	0	0	1	0	1	0	0	0	0	0	1	1	0	0	1	1	1	0	1	0	0	1	0	0	0
chrI	88645	G	C	1	0	0	0	1	0	1	0	0	1	1	0	1	0	1	0	1	0	1	0	0	0	0	1	0	1	0	0	0	0	0	1	1	0	0	1	1	1	0	1	0	0	1	0	0	0
chrI	88782	G	A	1	0	0	0	1	0	1	0	0	1	1	0	1	0	1	0	1	0	1	0	0	0	0	1	0	1	0	0	0	0	0	1	1	0	0	1	1	1	0	1	0	0	1	0	0	0
chrI	88812	A	G	1	0	0	0	1	0	1	0	0	1	1	0	1	0	1	0	1	0	1	0	0	0	0	1	0	1	0	0	0	0	0	1	1	0	0	1	1	1	0	1	0	0	1	0	0	0
chrI	89010	T	C	1	0	0	0	1	0	1	0	0	1	1	0	1	0	1	0	1	0	1	0	0	0	0	1	0	1	0	0	0	0	0	1	1	0	0	1	1	1	0	1	0	0	1	0	0	0
chrI	89060	C	T	1	0	0	0	1	0	1	0	0	1	1	0	1	0	1	0	1	0	1	0	0	0	0	1	0	1	0	0	0	0	0	1	1	0	0	1	1	1	0	1	0	0	1	0	0	0
chrI	89266	A	C	1	0	0	0	1	0	1	0	0	1	1	0	1	0	1	0	1	0	1	0	0	0	0	1	0	1	0	0	0	0	0	1	1	0	0	1	1	1	0	1	0	0	1	0	0	0
chrI	89268	T	C	1	0	0	0	1	0	1	0	0	1	1	0	1	0	1	0	1	0	1	0	0	0	0	1	0	1	0	0	0	0	0	1	1	0	0	1	1	1	0	1	0	0	1	0	0	0
chrI	89334	T	C	1	0	0	0	1	0	1	0	0	1	1	0	1	0	1	0	1	0	1	0	0	0	0	1	0	1	0	0	0	0	0	1	1	0	0	1	1	1	0	1	0	0	1	0	0	0
chrI	89430	C	T	1	0	0	0	1	0	1	0	0	1	1	0	1	0	1	0	1	0	1	0	0	0	0	1	0	1	0	0	0	0	0	1	1	0	0	1	1	1	0	1	0	0	1	0	0	0
chrI	89433	A	G	1	0	0	0	1	0	1	0	0	1	1	0	1	0	1	0	1	0	1	0	0	0	0	1	0	1	0	0	0	0	0	1	1	0	0	1	1	1	0	1	0	0	1	0	0	0
chrI	89561	T	C	1	0	0	0	1	0	1	0	0	1	1	0	1	0	1	0	1	0	1	0	0	0	0	1	0	1	0	0	0	0	0	1	1	0	0	1	1	1	0	1	0	0	1	0	0	0
chrI	89705	T	C	1	0	0	0	1	0	1	0	0	1	1	0	1	0	1	0	1	0	1	0	0	0	0	1	0	1	0	0	0	0	0	1	1	0	0	1	1	1	0	1	0	0	1	0	0	0
chrI	89805	C	T	1	0	0	0	1	0	1	0	0	1	1	0	1	0	1	0	1	0	1	0	0	0	0	1	0	1	0	0	0	0	0	1	1	0	0	1	1	1	0	1	0	0	1	0	0	0
chrI	89880	C	T	1	0	0	0	1	0	1	0	0	1	1	0	1	0	1	0	1	0	1	0	0	0	0	1	0	1	0	0	0	0	0	1	1	0	0	1	1	1	0	1	0	0	1	0	0	0
chrI	89979	A	G	1	0	0	0	1	0	1	0	0	1	1	0	1	0	1	0	1	0	1	0	0	0	0	1	0	1	0	0	0	0	0	1	1	0	0	1	1	1	0	1	0	0	1	0	0	0
chrI	90064	G	T	1	0	0	0	1	0	1	0	0	1	1	0	1	0	1	0	1	0	1	0	0	0	0	1	0	1	0	0	0	0	0	1	1	0	0	1	1	1	0	1	0	0	1	0	0	0
chrI	90330	G	T	1	0	0	0	1	0	1	0	0	1	1	0	1	0	1	0	1	0	1	0	0	0	0	1	0	1	0	0	0	0	0	1	1	0	0	1	1	1	0	1	0	0	1	0	0	0
chrI	91472	A	G	1	0	0	0	1	0	1	0	0	1	1	0	1	0	1	0	1	0	1	0	0	0	0	1	0	1	0	0	0	0	0	1	1	0	0	1	1	1	0	1	0	0	1	0	0	0
chrI	93789	T	A	1	0	0	0	1	0	1	0	0	1	1	0	1	0	1	0	1	0	1	0	0	0	0	1	0	1	0	0	0	0	0	1	1	0	0	1	1	1	0	1	0	0	1	0	0	0
chrI	94351	G	A	1	0	0	0	1	0	1	0	0	1	1	0	1	0	1	0	1	0	1	0	0	0	0	1	0	1	0	0	0	0	0	1	1	0	0	1	1	1	0	1	0	0	1	0	0	0
chrI	107538	G	A	1	0	0	0	1	0	1	0	0	1	1	0	1	0	1	0	1	0	1	0	0	0	0	1	0	1	0	0	0	0	0	1	1	0	0	1	1	1	0	1	0	0	1	0	0	0
chrI	109735	A	G	1	0	0	0	1	0	1	0	0	1	1	0	1	0	1	0	1	0	1	0	0	0	0	1	0	1	0	0	0	0	0	1	1	0	0	1	1	1	0	1	0	0	1	0	0	0
chrI	112136	G	T	1	0	0	0	1	0	1	0	0	1	1	0	1	0	1	0	1	0	1	0	0	0	0	1	0	1	0	0	0	0	0	1	1	0	0	1	1	1	0	1	0	0	1	0	0	0
chrI	112237	C	T	1	0	0	0	1	0	1	0	0	1	1	0	1	0	1	0	1	0	1	0	0	0	0	1	0	1	0	0	0	0	0	1	1	0	0	1	1	1	0	1	0	0	1	0	0	0
chrI	112549	G	A	1	0	0	0	1	0	1	0	0	1	1	0	1	0	1	0	1	0	1	0	0	0	0	1	0	1	0	0	0	0	0	1	1	0	0	1	1	1	0	1	0	0	1	0	0	0
chrI	112742	C	G	1	0	0	0	1	0	1	0	0	1	1	0	1	0	1	0	1	0	1	0	0	0	0	1	0	1	0	0	0	0	0	1	1	0	0	1	1	1	0	1	0	0	1	0	0	0
chrI	113132	A	G	1	0	0	0	1	0	1	0	0	1	0	0	1	0	1	0	1	0	1	0	0	0	0	1	0	1	0	0	0	0	0	1	1	0	0	1	1	1	0	1	0	0	1	0	0	0
chrI	113207	T	C	1	0	0	0	1	0	1	0	0	1	0	0	1	0	1	0	1	0	1	0	0	0	0	1	0	1	0	0	0	0	0	1	1	0	0	1	1	1	0	1	0	0	1	0	0	0
chrI	113326	C	G	1	0	0	0	1	0	1	0	0	1	0	0	1	0	1	0	1	0	1	0	0	0	0	1	0	1	0	0	0	0	0	1	1	0	0	1	1	1	0	1	0	0	1	0	0	0
chrI	116327	T	C	1	0	0	0	0	0	1	0	0	1	0	0	1	0	1	1	1	0	1	0	0	0	0	1	0	1	0	0	0	0	0	1	1	0	0	1	1	1	0	1	0	0	1	0	0	0
chrI	119951	T	C	1	0	0	0	0	0	1	0	0	1	0	0	1	0	1	1	1	0	1	0	0	0	0	1	0	1	0	0	0	0	0	1	1	0	0	1	NA	1	0	1	0	0	1	0	0	0
chrI	120347	C	T	1	0	0	0	0	0	1	0	0	1	0	0	1	0	1	1	1	0	1	0	0	0	0	1	0	1	0	0	0	0	0	1	1	0	0	1	NA	1	0	1	0	0	1	0	0	0
chrI	120378	G	A	1	0	0	0	0	0	1	0	0	1	0	0	1	0	1	1	1	0	1	0	0	0	0	1	0	1	0	0	0	0	NA	1	1	0	0	1	NA	1	0	1	0	0	1	0	0	0
chrI	127853	G	A	1	0	0	0	0	0	1	0	0	1	0	0	1	1	1	1	1	0	1	0	0	0	0	1	0	1	0	0	0	0	1	1	1	0	0	1	0	1	0	1	0	0	1	1	0	0
chrI	128302	T	C	1	0	0	0	0	0	1	0	0	1	0	0	1	1	1	1	1	0	1	0	0	0	0	1	0	1	0	0	0	0	1	1	1	0	0	1	0	1	0	1	0	0	1	1	0	0
chrI	128704	C	A	1	0	0	0	0	0	1	0	0	1	0	0	1	1	1	1	1	0	1	0	0	0	0	1	0	1	0	0	0	0	1	1	1	0	0	1	0	1	0	1	0	0	1	1	0	0
chrI	129476	A	G	1	0	0	0	0	0	1	0	0	1	0	0	1	1	0	1	1	0	1	0	0	0	0	1	0	1	1	0	0	0	0	1	1	0	0	1	0	1	0	1	0	0	1	1	0	0
chrI	129517	T	C	1	0	0	0	0	0	1	0	0	1	0	0	1	1	0	1	1	0	1	0	0	0	0	1	0	1	1	0	0	0	0	1	1	0	0	1	0	1	0	1	0	0	1	1	0	0
chrI	130254	T	C	1	0	0	0	0	0	1	0	0	1	0	0	1	1	1	1	1	0	1	0	0	0	0	1	0	1	1	0	0	0	0	1	1	0	0	1	0	1	0	1	0	0	1	1	0	0
chrI	130271	C	T	1	0	0	0	0	0	1	0	0	1	0	0	1	1	1	1	1	0	1	0	0	0	0	1	0	1	1	0	0	0	0	1	1	0	0	1	0	1	0	1	0	0	1	1	0	0
chrI	130292	C	T	1	0	0	0	0	0	1	0	0	1	0	0	1	1	1	1	1	0	1	0	0	0	0	1	0	1	1	0	0	0	0	1	1	0	0	1	0	1	0	1	0	0	1	1	0	0
chrI	130362	C	T	1	0	0	0	0	0	1	0	0	1	0	0	1	1	1	1	1	0	1	0	0	0	0	1	0	1	1	0	0	0	0	1	1	0	0	1	0	1	0	1	0	0	1	1	0	0
chrI	130776	C	G	1	0	0	0	0	0	1	0	0	1	0	0	1	1	1	1	1	0	1	0	0	0	0	1	0	1	1	0	0	0	0	1	1	0	0	1	0	1	0	1	0	0	1	1	0	0
chrI	130975	G	A	1	0	0	0	0	0	1	0	0	1	0	0	1	1	1	1	1	0	1	0	0	0	0	1	0	1	1	0	0	0	0	1	1	0	0	1	0	1	0	1	0	0	1	1	0	0
chrI	131539	C	T	1	0	0	0	0	0	1	0	0	1	0	0	1	1	1	1	1	0	1	0	0	0	0	1	0	1	1	0	0	0	0	1	1	0	0	1	0	1	0	1	0	0	1	1	0	0
chrI	131635	T	C	1	0	0	0	0	0	1	0	0	1	0	0	1	1	1	1	1	0	1	0	0	0	0	1	0	1	1	0	0	0	0	1	1	0	0	1	0	1	0	1	0	0	1	1	0	0
chrI	131980	C	T	1	0	0	0	0	0	1	0	0	1	0	0	1	1	1	1	1	0	1	0	0	0	0	1	0	1	1	0	0	0	0	1	1	0	0	1	0	1	0	1	0	0	1	1	0	0
chrI	132423	A	G	1	0	0	0	0	0	1	0	0	1	0	0	1	1	1	1	1	1	1	0	0	0	0	1	0	1	1	0	0	0	0	1	1	0	0	1	0	1	0	1	0	0	1	1	0	0
chrI	132468	T	C	1	0	0	0	0	0	1	0	0	1	0	0	1	1	1	1	1	1	1	0	0	0	0	1	0	1	1	0	0	0	0	1	1	0	0	1	0	1	0	1	0	0	1	1	0	0
chrI	132618	A	G	1	0	0	0	0	0	1	0	0	1	0	0	1	1	1	1	1	1	1	0	0	0	0	1	0	1	1	0	0	0	0	1	1	0	0	1	0	1	0	1	0	0	1	1	0	0
chrI	132723	G	A	1	0	0	0	0	0	1	0	0	1	0	0	1	1	1	1	1	1	1	0	0	0	0	1	0	1	1	0	1	0	0	1	1	0	0	1	0	1	0	1	0	0	1	1	0	0
chrI	132831	A	G	1	0	0	0	0	0	1	0	0	1	0	0	1	1	1	1	1	1	1	0	0	0	0	1	0	1	1	0	1	0	0	1	1	0	0	1	0	1	0	1	0	0	1	1	0	0
chrI	133080	A	G	1	0	0	0	0	0	1	0	0	1	0	0	1	1	1	1	1	1	1	0	0	0	0	1	0	1	1	0	1	0	0	1	1	0	0	1	0	1	0	1	0	0	1	1	0	0
chrI	133134	C	T	1	0	0	0	0	0	1	0	0	1	0	0	1	1	1	1	1	1	1	0	0	0	0	1	0	1	1	0	1	0	0	1	1	0	0	1	0	1	0	1	0	0	1	1	0	0
chrI	133174	G	A	1	0	0	0	0	0	1	0	0	1	0	0	1	1	1	1	1	1	1	0	0	0	0	1	0	1	1	0	1	0	0	1	1	0	0	1	0	1	0	1	0	0	1	1	0	0
chrI	133346	C	T	1	0	0	0	0	0	1	0	0	1	0	0	1	1	1	1	1	1	1	0	0	0	0	1	0	1	1	0	1	0	0	1	1	0	0	1	0	1	0	1	0	0	1	1	0	0
chrI	133347	C	T	1	0	0	0	0	0	1	0	0	1	0	0	1	1	1	1	1	1	1	0	0	0	0	1	0	1	1	0	1	0	0	1	1	0	0	1	0	1	0	1	0	0	1	1	0	0
chrI	133425	G	C	1	0	0	0	0	0	1	0	0	1	0	0	1	1	1	1	1	1	1	0	0	0	0	1	0	1	1	0	1	0	0	1	1	0	0	1	0	1	0	1	0	0	1	1	0	0
chrI	133429	T	G	1	0	0	0	0	0	1	0	0	1	0	0	1	1	1	1	1	1	1	0	0	0	0	1	0	1	1	0	1	0	0	1	1	0	0	1	0	1	0	1	0	0	1	1	0	0
chrI	133615	G	A	1	0	0	0	0	0	1	0	0	1	0	0	1	1	1	1	1	1	1	0	0	0	0	1	0	1	1	0	1	0	0	1	1	0	0	1	0	1	0	1	0	0	1	1	0	0
chrI	133640	A	G	1	0	0	0	0	0	1	0	0	1	0	0	1	1	1	1	1	1	1	0	0	0	0	1	0	1	1	0	1	0	0	1	1	0	0	1	0	1	0	1	0	0	1	1	0	0
chrI	133749	G	A	1	0	0	0	0	0	1	0	0	1	0	0	1	1	1	1	1	1	1	0	0	0	0	1	0	1	1	0	1	0	0	1	1	0	0	1	0	1	0	1	0	0	1	1	0	0
chrI	133857	G	A	1	0	0	0	0	0	1	0	0	1	0	0	1	1	1	1	1	1	1	0	0	0	0	1	0	1	1	0	1	0	1	1	1	0	0	1	0	1	0	1	0	0	1	1	0	0
chrI	134219	C	T	1	0	0	0	0	0	1	0	0	1	0	0	1	1	1	1	1	1	1	0	0	0	0	1	0	1	1	0	1	0	1	1	1	0	0	1	0	1	0	1	1	0	1	1	0	0
chrI	134475	T	C	1	0	0	0	0	0	1	0	0	1	0	0	1	1	1	1	1	1	1	0	0	0	0	1	0	1	1	0	1	0	1	1	1	0	0	1	0	1	0	1	1	0	1	1	0	0
chrI	134587	G	A	1	0	0	0	0	0	1	0	0	1	0	0	1	1	1	1	1	1	1	0	0	0	0	1	0	1	1	0	1	0	1	1	1	0	0	1	0	1	0	1	1	0	1	1	0	0
chrI	134604	A	G	1	0	0	0	0	0	1	0	0	1	0	0	1	1	1	1	1	1	1	0	0	0	0	1	0	1	1	0	1	0	1	1	1	0	0	1	0	1	0	1	1	0	1	1	0	0
chrI	134661	G	A	1	0	0	0	0	0	1	0	0	1	0	0	1	1	1	1	1	1	1	0	0	0	0	1	0	1	1	0	1	0	1	1	1	0	0	1	0	1	0	1	1	0	1	1	0	0
chrI	135181	C	T	1	0	0	0	0	0	1	0	0	1	0	0	1	1	1	1	1	1	1	0	0	0	0	1	0	1	1	0	1	0	1	1	1	0	0	1	0	1	0	1	1	0	1	1	0	0
chrI	135222	G	A	1	0	0	0	0	0	1	0	0	1	0	0	1	1	1	1	1	1	1	0	0	0	0	1	0	1	1	0	1	0	1	1	1	0	0	1	0	1	0	1	1	0	1	1	0	0
chrI	135325	G	C	1	0	0	0	0	0	1	0	0	1	0	0	1	1	1	1	1	1	1	0	0	0	0	1	0	1	1	0	1	0	1	1	1	0	0	1	0	1	0	1	1	0	1	1	0	0
chrI	135417	T	A,G	1	0	0	0	0	0	1	0	0	1	0	0	1	1	1	1	1	1	1	0	0	0	0	1	0	1	1	0	1	0	1	1	1	0	0	1	0	1	0	1	1	0	1	1	0	0
chrI	135952	C	T	1	0	0	0	0	0	1	0	0	1	0	0	1	1	1	1	1	1	1	0	0	0	0	1	0	1	1	0	1	0	1	1	1	0	0	1	0	1	0	1	1	0	1	1	0	0
chrI	136041	G	A	1	0	0	0	0	0	1	0	0	1	0	0	1	1	1	1	1	1	1	0	0	0	0	1	0	1	1	0	1	0	1	1	1	0	0	1	0	1	0	1	1	0	1	1	0	0
chrI	136057	A	G	1	0	0	0	0	0	1	0	0	1	0	0	1	1	1	1	1	1	1	0	0	0	0	1	0	1	1	0	1	0	1	1	1	0	0	1	0	1	0	1	1	0	1	1	0	0
chrI	136153	C	G	1	0	0	0	0	0	1	0	0	1	0	0	1	1	1	1	1	1	1	0	0	0	0	1	0	1	1	0	1	0	1	1	1	0	0	1	0	1	0	1	1	0	1	1	0	0
chrI	136160	C	T	1	0	0	0	0	0	1	0	0	1	0	0	1	1	1	1	1	1	1	0	0	0	0	1	0	1	1	0	1	0	1	1	1	0	0	1	0	1	0	1	1	0	1	1	0	0
chrI	136195	C	T	1	0	0	0	0	0	1	0	0	1	0	0	1	1	1	1	1	1	1	0	0	0	0	1	0	1	1	0	1	0	1	1	1	0	0	1	0	1	0	1	1	0	1	1	0	0
chrI	136667	G	A	1	0	0	0	0	0	1	0	0	1	0	0	1	1	1	1	1	1	1	0	0	0	0	1	0	1	1	0	1	0	1	1	1	0	0	1	0	1	0	1	1	0	1	1	0	0
chrI	136961	T	C	1	0	0	0	0	0	1	0	0	1	0	0	1	1	1	1	1	1	1	0	0	0	0	1	0	1	1	0	1	0	1	1	1	0	0	1	0	1	0	1	1	0	1	1	0	0
chrI	137148	C	G	1	0	0	0	0	0	1	0	0	1	0	0	1	1	1	1	1	1	1	0	0	0	0	1	0	1	1	0	1	0	1	1	1	0	0	1	0	1	0	1	1	0	1	1	0	0
chrI	137167	C	A	1	0	0	0	0	0	1	0	0	1	0	0	1	1	1	1	1	1	1	0	0	0	0	1	0	1	1	0	1	0	1	1	1	0	0	1	0	1	0	1	1	0	1	1	0	0
chrI	137237	G	A	1	0	0	0	0	0	1	0	0	1	0	0	1	1	1	1	1	1	1	0	0	0	0	1	0	1	1	0	1	0	1	1	1	0	0	1	0	1	0	1	1	0	1	1	0	0
chrI	137264	A	G,T	1	0	0	0	0	0	1	0	0	1	0	0	1	1	1	1	1	1	1	0	0	0	0	1	0	1	1	0	1	0	1	1	1	0	0	1	0	1	0	1	1	0	1	1	0	0
chrI	137336	A	G	1	0	0	0	0	0	1	0	0	1	0	0	1	1	1	1	1	1	1	0	0	0	0	1	0	1	1	0	1	0	1	1	1	0	0	1	0	1	0	1	1	0	1	1	0	0
chrI	138257	G	A	1	0	0	0	0	0	1	0	0	1	0	0	1	1	1	1	1	1	1	0	0	0	0	1	0	1	1	0	1	0	1	1	1	0	0	1	0	1	0	1	1	0	1	1	0	0
chrI	139692	G	A	1	0	0	0	0	0	1	0	0	1	0	0	1	1	1	1	1	1	1	0	0	0	0	1	0	1	1	0	1	0	1	1	1	0	0	1	0	1	0	1	1	0	1	1	0	0
chrI	141180	G	A	1	0	0	0	0	0	1	0	1	1	0	0	1	1	1	1	1	1	1	0	0	0	0	1	0	1	1	0	1	0	1	1	1	0	0	1	0	1	0	1	1	0	1	1	0	0
chrI	141184	G	C	1	0	0	0	0	0	1	0	1	1	0	0	1	1	1	1	1	1	1	0	0	0	0	1	0	1	1	0	1	0	1	1	1	0	0	1	0	1	0	1	1	0	1	1	0	0
chrI	141342	A	G	1	0	0	0	0	0	1	0	1	1	0	0	1	1	1	1	1	1	1	0	0	0	0	1	0	1	1	0	1	0	1	1	1	0	0	1	0	1	0	1	1	0	1	1	0	0
chrI	143085	T	C	1	0	0	0	0	0	1	0	1	1	0	0	1	1	1	1	1	1	1	1	0	0	0	1	0	1	1	0	1	0	1	1	1	0	0	1	0	1	0	1	1	0	1	1	0	0
chrI	143679	G	A	1	0	0	0	0	0	1	0	1	1	0	0	1	1	1	1	1	1	1	1	0	0	0	1	0	1	1	0	1	0	1	1	1	0	0	1	0	1	0	1	1	0	1	1	0	0
chrI	143806	T	C	1	0	0	0	0	0	1	0	1	1	0	0	1	1	1	1	1	1	1	1	0	0	0	1	0	1	1	0	1	0	1	1	1	0	0	1	0	1	0	1	1	0	1	1	0	0
chrI	143852	T	C,A	1	0	0	0	0	0	1	0	1	1	0	0	1	1	1	1	1	1	1	1	0	0	0	1	0	1	1	0	1	0	1	1	1	0	0	1	0	1	0	1	1	0	1	1	0	0
chrI	144684	T	C	1	0	0	0	0	0	1	0	1	1	0	0	1	1	1	1	1	1	1	1	0	0	0	1	0	1	1	0	1	0	1	1	1	0	0	1	0	1	0	1	1	0	1	1	0	0
chrI	144826	C	G	1	0	0	0	0	0	1	0	1	1	0	0	1	1	1	1	1	1	1	1	0	0	0	1	0	1	1	0	1	0	1	1	1	0	0	1	0	1	0	1	1	0	1	1	0	0
chrI	145634	T	C	1	0	0	0	0	0	1	0	1	1	0	0	1	1	1	1	1	1	1	1	0	0	0	1	0	1	1	0	1	0	1	1	1	0	0	1	0	1	0	1	1	0	1	1	0	0
chrI	145720	G	A	1	0	0	0	0	0	1	0	1	1	0	0	1	1	1	1	1	1	1	1	0	0	0	1	0	1	1	0	1	0	1	1	1	0	0	1	0	1	0	1	1	0	1	1	0	0
chrI	146738	A	G	1	0	0	0	0	0	1	0	1	1	0	0	1	1	1	1	1	1	1	1	0	0	0	1	0	1	1	0	1	0	1	1	1	0	0	1	0	1	0	1	1	0	1	1	0	0
chrI	146820	T	C	1	0	0	0	0	0	1	0	1	1	0	0	1	1	1	1	1	1	1	1	0	0	0	1	0	1	1	0	1	0	1	1	1	0	0	1	0	1	0	1	1	0	1	1	0	0
chrI	147726	A	G	1	0	0	0	0	0	1	0	1	1	0	0	1	1	1	1	1	1	1	1	0	0	0	1	0	1	1	0	1	0	1	1	1	0	0	1	0	1	0	1	1	0	1	1	0	0
chrI	147785	C	G	1	0	0	0	0	0	1	0	1	1	0	0	1	1	1	1	1	1	1	1	0	0	0	1	0	1	1	0	1	0	1	1	1	0	0	1	0	1	0	1	1	0	1	1	0	0
chrI	149307	T	C	1	0	0	0	0	0	1	0	1	1	0	0	1	1	1	1	1	1	1	1	0	0	0	1	0	1	1	0	1	0	1	1	1	0	0	1	0	1	0	1	1	0	1	1	0	0
chrI	149467	C	T	1	0	0	0	0	0	1	0	1	1	0	0	1	1	1	1	1	1	1	1	0	0	0	1	0	1	1	0	1	0	1	1	1	0	0	1	0	1	0	1	1	0	1	1	0	0
chrI	149562	G	T	1	0	0	0	0	0	1	0	1	1	0	0	1	1	1	1	1	1	1	1	0	0	0	1	0	1	1	0	1	0	1	1	1	0	0	1	0	1	0	1	1	0	1	1	0	0
chrI	149773	C	T	1	0	0	0	0	0	1	0	1	1	0	0	1	1	1	1	1	1	1	1	0	0	0	1	0	1	1	0	1	0	1	1	1	0	0	1	0	1	0	1	1	0	1	1	0	0
chrI	150303	G	A	1	0	0	0	0	0	1	0	1	1	0	0	1	1	1	1	1	1	1	1	0	0	0	1	0	1	1	0	1	0	1	1	1	0	0	1	0	1	0	1	1	0	1	1	0	0
chrI	150921	G	A	1	0	0	0	0	0	1	0	1	1	0	0	1	1	1	1	1	1	1	1	0	0	0	1	0	1	1	0	1	0	1	1	1	0	0	1	0	1	0	1	1	0	1	1	0	0
chrI	152291	C	T	1	0	0	0	0	0	1	0	1	1	0	0	1	1	1	1	1	1	1	1	0	0	0	1	0	1	1	0	1	0	1	1	1	0	0	1	0	1	0	1	1	0	1	1	0	0
chrI	152336	A	G	1	0	0	0	0	0	1	0	1	1	0	0	1	1	1	1	1	1	1	1	0	0	0	1	0	1	1	0	1	0	1	1	1	0	0	1	0	1	0	1	1	0	1	1	0	0
chrI	152709	A	G	1	0	0	0	0	0	1	0	1	1	0	0	1	1	1	1	1	1	1	1	0	0	0	1	0	1	1	0	1	0	1	1	1	0	0	1	0	1	0	1	1	0	1	1	0	0
chrI	152728	G	A	1	0	0	0	0	0	1	0	1	1	0	0	1	1	1	1	1	1	1	1	0	0	0	1	0	1	1	0	1	0	1	1	1	0	0	1	0	1	0	1	1	0	1	1	0	0
chrI	152932	A	G	1	0	0	0	0	0	1	0	1	1	0	0	1	1	1	1	1	1	1	1	0	0	0	1	0	1	1	0	1	0	1	1	1	0	0	1	0	1	0	1	1	0	1	1	0	0
chrI	152970	C	T	1	0	0	0	0	0	1	0	1	1	0	0	1	1	1	1	1	1	1	1	0	0	0	1	0	1	1	0	1	0	1	1	1	0	0	1	0	1	0	1	1	0	1	1	0	0
chrI	153156	A	T	1	0	0	0	0	0	1	0	1	1	0	0	1	1	1	1	1	1	1	1	0	0	0	1	0	1	1	0	1	0	1	1	1	0	0	1	0	1	0	1	1	0	1	1	0	0
chrI	153742	T	C	1	0	0	0	0	0	1	0	1	1	0	0	1	1	1	1	1	1	1	1	0	0	0	1	0	1	1	0	1	0	1	1	1	0	0	1	0	1	0	1	1	0	1	1	0	0
chrI	153762	A	G	1	0	0	0	0	0	1	0	1	1	0	0	1	1	1	1	1	1	1	1	0	0	0	1	0	1	1	0	1	0	1	1	1	0	0	1	0	1	0	1	1	0	1	1	0	0
chrI	154084	A	G	1	0	0	0	0	0	1	0	1	1	0	0	1	1	1	1	1	1	1	1	0	0	0	1	0	1	1	0	1	0	1	1	1	0	0	1	0	1	0	1	1	0	1	1	0	0
chrI	154086	A	G	1	0	0	0	0	0	1	0	1	1	0	0	1	1	1	1	1	1	1	1	0	0	0	1	0	1	1	0	1	0	1	1	1	0	0	1	0	1	0	1	1	0	1	1	0	0
chrI	154332	C	T	1	0	0	0	0	0	1	0	1	1	0	0	1	1	1	1	1	1	1	1	0	0	0	1	0	1	1	0	1	0	1	1	1	0	0	1	0	1	0	1	1	0	1	1	0	0
chrI	155562	T	G	1	0	0	0	0	0	1	0	1	1	0	0	1	1	1	1	1	1	1	1	0	0	0	1	0	1	1	0	1	0	1	1	1	0	0	1	0	1	0	1	1	0	1	1	0	0
chrI	156174	T	G	1	0	0	0	0	0	1	0	1	1	0	0	1	1	1	1	1	1	1	1	0	0	0	1	0	1	1	0	1	0	1	1	1	0	0	1	0	1	0	1	1	0	1	1	0	0
chrI	156314	T	C	1	0	0	0	0	0	1	0	1	1	0	0	1	1	1	1	1	1	1	1	0	0	0	1	0	1	1	0	1	0	1	1	1	0	0	1	0	1	0	1	1	0	1	1	0	0
chrI	156315	A	G	1	0	0	0	0	0	1	0	1	1	0	0	1	1	1	1	1	1	1	1	0	0	0	1	0	1	1	0	1	0	1	1	1	0	0	1	0	1	0	1	1	0	1	1	0	0
chrI	156835	G	A	1	0	0	0	0	0	1	0	1	1	0	0	1	1	1	1	1	1	1	1	0	0	0	1	0	1	1	0	1	0	1	1	1	0	0	1	0	1	0	1	1	0	1	1	0	0
chrI	156949	T	C	1	0	0	0	0	0	1	0	1	1	0	0	1	1	1	1	1	1	1	1	0	0	0	1	0	1	1	0	1	0	1	1	1	0	0	1	0	1	0	1	1	0	1	1	0	0
chrI	157114	A	G	1	0	0	0	0	0	1	0	1	1	0	0	1	1	1	1	1	1	1	1	0	0	0	1	0	1	1	0	1	0	1	1	1	0	0	1	0	1	0	1	1	0	1	1	0	0
chrI	157134	G	A	1	0	0	0	0	0	1	0	1	1	0	0	1	1	1	1	1	1	1	1	0	0	0	1	0	1	1	0	1	0	1	1	1	0	0	1	0	1	0	1	1	0	1	1	0	0
chrI	157269	C	T	1	0	0	0	0	0	1	0	1	1	0	0	1	1	1	1	1	1	1	1	0	0	0	1	0	1	1	0	1	0	1	1	1	0	0	1	0	1	0	1	1	0	1	1	0	0
chrI	157339	C	T	1	0	0	0	0	0	1	0	1	1	0	0	1	1	1	1	1	1	1	1	0	0	0	1	0	1	1	0	1	0	1	1	1	0	0	1	0	1	0	1	1	0	1	1	0	0
chrI	157344	A	G	1	0	0	0	0	0	1	0	1	1	0	0	1	1	1	1	1	1	1	1	0	0	0	1	0	1	1	0	1	0	1	1	1	0	0	1	0	1	0	1	1	0	1	1	0	0
chrI	157428	G	A	1	0	0	0	0	0	1	0	1	1	0	0	1	1	1	1	1	1	1	1	0	0	0	1	0	1	1	0	1	0	1	1	1	0	0	1	0	1	0	1	1	0	1	1	0	0
chrI	157912	C	G	1	0	0	0	0	0	1	0	1	1	0	0	1	1	1	1	1	1	1	1	0	0	0	1	0	1	1	0	1	0	1	1	1	0	0	1	0	1	0	1	1	0	1	1	0	0
chrI	157927	T	A	1	0	0	0	0	0	1	0	1	1	0	0	1	1	1	1	1	1	1	1	0	0	0	1	0	1	1	0	1	0	1	1	1	0	0	1	0	1	0	1	1	0	1	1	0	0
chrI	158089	A	G	1	0	0	0	0	0	1	0	1	1	0	0	1	1	1	1	1	1	1	1	0	0	0	1	0	1	1	0	1	0	1	1	1	0	0	1	0	1	0	1	1	0	1	1	0	0
chrI	158200	A	G	1	0	0	0	0	0	1	0	1	1	0	0	1	1	1	1	1	1	1	1	0	0	0	1	0	1	1	0	1	0	1	1	1	0	0	1	0	1	0	1	1	0	1	1	0	0
chrI	158341	T	C	1	0	0	0	0	0	1	0	1	1	0	0	1	1	1	1	1	1	1	1	0	0	0	1	0	1	1	0	1	0	1	1	1	0	0	1	0	1	0	1	1	0	1	1	0	0
chrI	158503	C	T	1	0	0	0	0	0	1	0	1	1	0	0	1	1	1	1	1	1	1	1	0	0	0	1	0	1	1	0	1	0	1	1	1	0	0	1	0	1	0	1	1	0	1	1	0	0
chrI	158597	C	T	1	0	0	0	0	0	1	0	1	1	0	0	1	1	1	1	1	1	1	1	0	0	0	1	0	1	1	0	1	0	1	1	1	0	0	1	0	1	0	1	1	0	1	1	0	0
chrI	158641	C	T	1	0	0	0	0	0	1	0	1	1	0	0	1	1	1	1	1	1	1	1	0	0	0	1	0	1	1	0	1	0	1	1	1	0	0	1	0	1	0	1	1	0	1	1	0	0
chrI	158971	A	G	1	0	0	0	0	0	1	0	1	1	0	0	1	1	1	1	1	1	1	1	0	0	0	1	0	1	1	0	1	0	1	1	1	0	0	1	0	1	0	1	1	0	1	1	0	0
chrI	159164	G	C	1	0	0	0	0	0	1	0	1	1	0	0	1	1	1	1	1	1	1	1	0	0	0	1	0	1	1	0	1	0	1	1	1	0	0	1	0	1	0	1	1	0	1	1	0	0
chrI	159467	G	A	1	0	0	0	0	0	1	0	1	1	0	0	1	1	1	1	1	1	1	1	0	0	0	1	0	1	1	0	1	0	1	1	1	0	0	1	0	1	0	1	1	0	1	1	0	0
chrI	167326	C	T	1	0	0	0	0	0	1	0	1	1	0	0	1	1	1	1	1	1	1	1	0	0	0	1	0	1	1	0	1	0	1	1	1	0	0	1	0	1	0	1	1	0	1	1	0	0
chrI	168686	G	A	1	0	0	0	0	0	1	1	1	1	0	0	1	1	1	1	1	1	1	1	0	0	0	1	0	1	1	0	1	0	1	1	1	0	0	1	0	1	0	1	1	0	1	1	0	0
chrI	168787	C	A	1	0	0	0	0	0	1	1	1	1	0	0	1	1	1	1	1	1	1	1	0	0	0	1	0	1	1	0	1	0	1	1	1	0	0	1	0	1	0	1	1	0	1	1	0	0
chrI	168836	G	A	1	0	0	0	0	0	1	1	1	1	0	0	1	1	1	1	1	1	1	1	0	0	0	1	0	1	1	0	1	0	1	1	1	0	0	1	0	1	0	1	1	0	1	1	0	0
chrI	169422	C	T	1	0	0	0	0	0	1	1	1	1	0	0	1	1	1	1	1	1	1	1	0	0	0	1	0	1	1	0	1	0	1	1	1	0	0	1	0	1	0	1	1	0	1	1	0	0
chrI	169476	T	C	1	0	0	0	0	0	1	1	1	1	0	0	1	1	1	1	1	1	1	1	0	0	0	1	0	1	1	0	1	0	1	1	1	0	0	1	0	1	0	1	1	0	1	1	0	0
chrI	169638	T	C	1	0	0	0	0	0	1	1	1	1	0	0	1	1	1	1	1	1	1	1	0	0	0	1	0	1	1	0	1	0	1	1	1	0	0	1	0	1	0	1	1	0	1	1	0	0
chrI	169689	C	T	1	0	0	0	0	0	1	1	1	1	0	0	1	1	1	1	1	1	1	1	0	0	0	1	0	1	1	0	1	0	1	1	1	0	0	1	0	1	0	1	1	0	1	1	0	0
chrI	169830	A	G	1	0	0	0	0	0	1	1	1	1	0	0	1	1	1	1	1	1	1	1	0	0	0	1	0	1	1	0	1	0	1	1	1	0	0	1	0	1	0	1	1	0	1	1	0	0
chrI	169887	C	T	1	0	0	0	0	0	1	1	1	1	0	0	1	1	1	1	1	1	1	1	0	0	0	1	0	1	1	0	1	0	1	1	1	0	0	1	0	1	0	1	1	0	1	1	0	0
chrI	169992	T	C	1	0	0	0	0	0	1	1	1	1	0	0	1	1	1	1	1	1	1	1	0	0	0	1	0	1	1	0	1	0	1	1	1	0	0	1	0	1	0	1	1	0	1	1	0	0
chrI	170022	T	C	1	0	0	0	0	0	1	1	1	1	0	0	1	1	1	1	1	1	1	1	0	0	0	1	0	1	1	0	1	0	1	1	1	0	0	1	0	1	0	1	1	0	1	1	0	0
chrI	170564	G	A	1	0	0	0	0	0	1	1	1	1	0	0	1	1	1	1	1	1	1	1	0	0	0	1	0	1	1	0	1	0	1	1	1	0	0	1	0	1	0	1	1	0	1	1	0	0
chrI	171389	A	G	1	0	0	0	0	0	1	1	1	1	0	0	1	1	1	1	1	1	1	1	0	0	0	1	0	1	1	0	1	0	1	1	1	0	0	1	0	1	0	1	1	0	1	1	0	0
chrI	171431	G	A	1	0	0	0	0	0	1	1	1	1	0	0	1	1	1	1	1	1	1	1	0	0	0	1	0	1	1	0	1	0	1	1	1	0	0	1	0	1	0	1	1	0	1	1	0	0
chrI	172431	A	T	1	0	0	0	0	0	1	1	1	1	0	0	1	1	1	1	1	1	1	1	0	0	0	1	0	1	1	0	1	0	1	1	1	0	0	1	0	1	0	1	1	0	1	1	0	0
chrI	172585	A	T	1	0	0	0	0	0	1	1	1	1	0	0	1	1	1	1	1	1	1	1	0	0	0	1	0	1	1	0	1	0	1	1	1	0	0	1	0	1	0	1	1	0	1	1	0	0
chrI	173222	A	C	1	0	0	0	0	0	1	1	1	1	0	0	1	1	1	1	1	1	1	1	0	0	0	1	0	1	1	0	1	0	1	1	1	0	0	1	0	1	0	1	1	0	1	1	0	0
chrI	173339	G	A	1	0	0	0	0	0	1	1	1	1	0	0	1	1	1	1	1	1	1	1	0	0	0	1	0	1	1	0	1	0	1	1	1	0	0	1	0	1	0	1	1	0	1	1	0	0
chrI	173845	T	C	1	0	0	0	0	0	1	1	1	1	0	0	1	1	1	1	1	1	1	1	0	0	0	1	0	1	1	0	1	0	1	1	1	0	0	1	1	1	0	1	1	0	1	1	0	0
chrI	174118	G	A	1	0	0	0	0	0	1	1	1	1	0	0	1	1	1	1	1	1	1	1	0	0	0	1	0	1	1	0	1	0	1	1	1	0	0	1	1	1	0	1	1	0	1	1	0	0
chrI	174371	T	C	1	0	0	0	0	0	1	1	1	1	0	0	1	1	1	1	1	1	1	1	0	0	0	1	0	1	1	0	1	0	1	1	1	0	0	1	1	1	0	1	1	0	1	1	0	0
chrI	174746	T	G	1	0	0	0	0	0	1	1	1	1	0	0	1	1	1	1	1	1	1	1	0	0	0	1	0	1	1	0	1	0	1	1	1	0	0	1	1	1	0	1	1	0	1	1	0	0
chrI	174919	A	G	1	0	0	0	0	0	1	1	1	1	0	0	1	1	1	1	1	1	1	1	0	0	0	1	1	1	1	0	1	0	1	1	1	0	0	1	1	1	0	1	1	0	1	1	0	0
chrI	174938	G	A	1	0	0	0	0	0	1	1	1	1	0	0	1	1	1	1	1	1	1	1	0	0	0	1	1	1	1	0	1	0	1	1	1	0	0	1	1	1	0	1	1	0	1	1	0	0
chrI	175523	G	T	1	0	0	0	0	0	1	1	1	1	0	0	1	1	1	1	1	1	1	1	0	0	0	1	1	1	1	0	1	0	1	1	1	0	0	1	1	1	0	1	1	0	1	1	0	0
chrI	175541	A	G	1	0	0	0	0	0	1	1	1	1	0	0	1	1	1	1	1	1	1	1	0	0	0	1	1	1	1	0	1	0	1	1	1	0	0	1	1	1	0	1	1	0	1	1	0	0
chrI	175653	C	T	1	0	0	0	0	0	1	1	1	1	0	0	1	1	1	1	1	1	1	1	0	0	0	1	1	1	1	0	1	0	1	1	1	0	0	1	1	1	0	1	1	0	1	1	0	0
chrI	175876	C	T	1	0	0	0	0	0	1	1	1	1	0	0	1	1	1	1	1	1	1	1	0	0	0	1	1	1	1	0	1	0	1	1	1	0	0	1	1	1	0	1	1	0	1	1	0	0
chrI	175989	C	T	1	0	0	0	0	0	1	1	1	1	0	0	1	1	1	1	1	1	1	1	0	0	0	1	1	1	1	0	1	0	1	1	1	0	0	1	1	1	0	1	1	0	1	1	0	0
chrI	176001	T	C	1	0	0	0	0	0	1	1	1	1	0	0	1	1	1	1	1	1	1	1	0	0	0	1	1	1	1	0	1	0	1	1	1	0	0	1	1	1	0	1	1	0	1	1	0	0
chrI	176650	G	A	1	0	0	0	0	0	1	1	1	1	0	0	1	1	1	1	1	1	1	1	0	0	0	1	1	1	1	0	1	0	1	1	1	0	0	1	1	1	0	1	1	0	1	1	0	0
chrI	176694	A	G	1	0	0	0	0	0	1	1	1	1	0	0	1	1	1	1	1	1	1	1	0	0	0	1	1	1	1	0	1	0	1	1	1	0	0	1	1	1	0	1	1	0	1	1	0	0
chrI	176847	G	A	1	0	0	0	0	0	1	1	1	1	0	0	1	1	1	1	1	1	1	1	0	0	0	1	1	1	1	0	1	0	1	1	1	0	0	1	1	1	0	1	1	0	1	1	0	0
chrI	176858	A	G	1	0	0	0	0	0	1	1	1	1	0	0	1	1	1	1	1	1	1	1	0	0	0	1	1	1	1	0	1	0	1	1	1	0	0	1	1	1	0	1	1	0	1	1	0	0
chrI	176948	A	G	1	0	0	0	0	0	1	1	1	1	0	0	1	1	1	1	1	1	1	1	0	0	0	1	1	1	1	0	1	0	1	1	1	0	0	1	1	1	0	1	1	0	1	1	0	0
chrI	177285	T	C	1	0	0	0	0	0	1	1	1	1	0	0	1	1	1	1	1	1	1	1	0	0	0	1	1	1	1	0	1	0	1	1	1	0	0	1	1	1	0	1	1	0	1	1	0	0
chrI	177667	T	C	1	0	0	0	0	0	1	1	1	1	0	0	1	1	1	1	1	1	1	1	0	0	0	1	1	1	1	0	1	0	1	1	1	0	0	1	1	1	0	1	1	0	1	1	0	0
chrI	178191	A	T	1	0	0	0	0	0	1	1	1	1	0	0	1	1	1	1	1	1	1	1	0	0	0	1	1	1	1	0	1	0	1	1	1	0	0	1	1	1	0	1	1	0	1	1	0	0
chrI	178602	G	C	1	0	0	0	0	1	1	1	1	1	0	0	1	1	1	1	1	1	1	1	0	0	0	1	1	1	1	0	1	0	1	1	1	0	0	1	1	1	0	1	1	0	1	1	0	0
chrI	178875	G	C	1	0	0	0	0	1	1	1	1	1	0	0	1	1	1	1	1	1	1	1	0	0	0	1	1	1	1	0	1	0	1	1	1	0	0	1	1	1	0	1	1	0	1	1	0	0
chrI	178905	G	A	1	0	0	0	0	1	1	1	1	1	0	0	1	1	1	1	1	1	1	1	0	0	0	1	1	1	1	0	1	0	1	1	1	0	0	1	1	1	0	1	1	0	1	1	0	0
chrI	179397	A	G	1	0	0	0	0	1	1	1	1	1	0	0	1	1	1	1	1	1	1	1	0	0	0	1	1	1	1	0	1	0	1	1	1	0	0	1	1	1	0	1	1	0	1	1	0	0
chrI	179578	G	A	1	0	0	0	0	1	1	1	1	1	0	0	1	1	1	1	1	1	1	1	0	0	0	1	1	1	1	0	1	0	1	1	1	0	0	1	1	1	0	1	1	0	1	1	0	0
chrI	179772	T	C	1	0	0	0	0	1	1	1	1	1	0	0	1	1	1	1	1	1	1	1	0	0	0	1	1	1	1	0	1	0	1	1	1	0	0	1	1	1	0	1	1	0	1	1	0	0
chrI	179796	A	C	1	0	0	0	0	1	1	1	1	1	0	0	1	1	1	1	1	1	1	1	0	0	0	1	1	1	1	0	1	0	1	1	1	0	0	1	1	1	0	1	1	0	1	1	0	0
chrI	183802	G	A	1	0	0	0	0	1	1	1	1	1	1	0	1	1	1	1	1	1	1	1	0	0	0	1	1	0	1	0	1	0	1	1	1	0	0	1	1	0	0	1	0	0	1	1	0	0
chrI	183881	T	C	1	0	0	0	0	1	1	1	1	1	1	0	1	1	1	1	1	1	1	1	0	0	0	1	1	0	1	0	1	0	1	1	1	0	0	1	1	0	0	1	0	0	1	1	0	0
chrI	184083	T	C	1	0	0	0	0	1	1	1	1	1	1	0	1	1	1	1	1	1	1	1	0	0	0	1	1	0	1	0	1	0	1	1	1	0	0	1	1	0	0	1	0	0	1	1	0	0
chrI	184235	A	G	1	0	0	0	0	1	1	1	1	1	1	0	1	1	1	1	1	1	1	1	0	0	0	1	1	0	1	0	1	0	1	1	1	0	0	1	1	0	0	1	0	0	1	1	0	0
chrI	184256	A	G	1	0	0	0	0	1	1	1	1	1	1	0	1	1	1	1	1	1	1	1	0	0	0	1	1	0	1	0	1	0	1	1	1	0	0	1	1	0	0	1	0	0	1	1	0	0
chrI	184418	C	G	1	0	0	0	0	1	1	1	1	1	1	0	1	1	1	1	1	1	1	1	0	0	0	1	1	0	1	0	1	0	1	1	1	0	0	1	1	0	0	1	0	0	1	1	0	0
chrI	184520	T	C	1	0	0	0	0	1	1	1	1	1	1	0	1	1	1	1	1	1	1	1	0	0	0	1	1	0	1	0	1	0	1	1	1	0	0	1	1	0	0	1	0	0	1	1	0	0
chrI	185705	G	A	1	0	0	0	0	1	1	1	1	1	1	0	1	1	1	1	1	1	1	1	0	0	0	1	1	0	1	0	1	0	1	1	1	0	0	1	1	0	0	1	0	0	1	1	0	0
chrI	186256	T	C	1	0	0	0	0	1	1	1	1	1	1	0	1	1	1	1	1	1	1	1	0	0	0	1	1	0	1	0	1	0	1	1	1	0	0	1	1	0	0	1	0	0	1	1	0	0
chrI	186291	A	G	1	0	0	0	0	1	1	1	1	1	1	0	1	1	1	1	1	1	1	1	0	0	0	1	1	0	1	0	1	0	1	1	1	0	0	1	1	0	0	1	0	0	1	1	0	0
chrI	186440	A	T	1	0	0	0	0	1	1	1	1	1	1	0	1	1	1	1	1	1	1	1	0	0	0	1	1	0	1	0	1	0	1	1	1	0	0	1	1	0	0	1	0	0	1	1	0	0
chrI	186596	G	A	1	0	0	0	0	1	1	1	1	1	1	0	1	1	1	1	1	1	1	1	0	0	0	1	1	0	1	0	1	0	1	1	1	0	0	1	1	0	0	1	0	0	1	1	0	0
chrI	186619	C	A	1	0	0	0	0	1	1	1	1	1	1	0	1	1	1	1	1	1	1	1	0	0	0	1	1	0	1	0	1	0	1	1	1	0	0	1	1	0	0	1	0	0	1	1	0	0
chrI	188057	A	G,T	1	0	0	0	0	1	1	1	1	1	1	0	1	1	1	1	1	1	1	1	0	0	0	1	1	0	1	0	1	0	1	1	1	0	0	1	1	0	0	1	0	0	1	1	0	0
chrI	188347	T	C	1	0	0	0	0	1	1	1	1	1	1	0	1	1	1	1	1	1	1	1	0	0	0	1	1	0	1	0	1	0	1	1	1	0	0	1	1	0	0	1	0	0	1	1	0	0
chrI	188386	A	G	1	0	0	0	0	1	1	1	1	1	1	0	1	1	1	1	1	1	1	1	0	0	0	1	1	0	1	0	1	0	1	1	1	0	0	1	1	0	0	1	0	0	1	1	0	0
chrI	188823	T	C	1	0	0	0	0	1	1	1	1	1	1	0	1	1	1	1	1	1	1	1	0	0	0	1	1	0	1	0	1	0	1	1	1	0	0	1	1	0	0	1	0	0	1	1	0	0
chrI	192073	G	A	0	0	0	1	0	1	1	1	1	1	1	0	1	1	1	1	1	1	1	1	0	0	0	1	1	0	1	0	1	0	1	1	1	0	0	NA	1	0	0	1	0	0	1	1	0	0
chrI	192196	A	G	0	0	0	1	0	1	1	1	1	1	1	0	1	1	1	1	1	1	1	1	0	0	0	1	1	0	1	0	1	0	1	1	1	0	0	0	1	0	0	1	0	0	1	1	0	0
chrI	192693	C	T	0	0	0	1	0	1	1	1	1	1	1	0	1	1	1	1	1	1	1	1	0	0	0	1	1	0	1	0	1	0	1	1	1	0	0	0	1	0	0	1	0	0	1	1	0	0
chrI	192795	C	T	0	0	0	1	0	1	1	1	1	1	1	0	1	1	1	1	1	1	1	1	0	0	0	1	1	0	1	0	1	0	1	1	1	0	0	0	1	0	0	1	0	0	1	1	0	0
chrI	192954	C	A	0	0	0	1	0	1	1	1	1	1	1	0	1	1	1	1	1	1	1	1	0	0	0	1	1	0	1	0	1	0	1	1	1	0	0	0	1	0	0	1	0	0	1	1	1	0
chrI	193260	T	C	0	0	0	1	0	1	1	1	1	1	1	0	1	1	1	1	1	1	1	1	0	0	0	1	1	0	1	0	1	0	1	1	1	0	0	0	1	0	0	1	0	0	1	1	0	0
chrI	193452	G	A	0	0	1	1	0	1	1	1	1	1	1	0	1	1	1	1	1	1	1	1	0	0	0	1	1	0	1	0	1	0	1	1	1	0	0	0	1	0	0	1	0	0	1	1	0	0
chrI	193500	C	T	0	0	1	1	0	1	1	1	1	1	1	0	1	1	1	1	1	1	1	1	0	0	0	1	1	0	1	0	1	0	1	1	1	0	0	0	1	0	0	1	0	0	1	1	0	0
chrI	194101	A	G	0	0	1	1	0	1	1	1	1	0	1	0	1	1	1	1	1	1	1	1	0	0	0	1	1	0	1	0	1	0	1	1	1	0	0	0	1	0	0	1	0	0	1	1	1	0
chrI	194104	C	T	0	0	1	1	0	1	1	1	1	0	1	0	1	1	1	1	1	1	1	1	0	0	0	1	1	0	1	0	1	0	1	1	1	0	0	0	1	0	0	1	0	0	1	1	1	0
chrI	194166	T	C	0	0	1	1	0	1	1	1	1	0	1	0	1	1	1	1	1	1	1	1	0	0	0	1	1	0	1	0	1	0	1	1	1	0	0	0	1	0	0	1	0	0	1	1	1	0
chrI	194169	T	C	0	0	1	1	0	1	1	1	1	0	1	0	1	1	1	1	1	1	1	1	0	0	0	1	1	0	1	0	1	0	1	1	1	0	0	0	1	0	0	1	0	0	1	1	1	0
chrI	194241	C	T	0	0	1	1	0	1	1	1	1	0	1	0	1	1	1	1	1	1	1	1	0	0	0	1	1	0	1	0	1	0	1	1	1	0	0	0	1	0	0	1	0	0	1	1	1	0
chrI	194290	C	A	0	0	1	1	0	1	1	1	1	0	1	0	1	1	1	1	1	1	1	1	0	0	0	1	1	0	1	0	1	0	1	1	1	0	0	0	1	0	0	1	0	0	1	1	1	0
chrI	194475	C	T	0	0	1	1	0	1	1	1	1	0	1	0	1	1	1	1	1	1	1	1	0	0	0	1	1	0	1	0	1	0	1	1	1	0	0	0	1	0	0	1	0	0	1	1	1	0
chrI	194499	T	A	0	0	1	1	0	1	1	1	1	0	1	0	1	1	1	1	1	1	1	1	0	0	0	1	1	0	1	0	1	0	1	1	1	0	0	0	1	0	0	1	0	0	1	1	1	0
chrI	194626	G	A	0	0	1	1	0	1	1	1	1	0	1	0	1	1	1	1	1	1	1	1	1	0	0	1	1	0	1	0	1	0	1	1	1	0	0	0	1	0	0	1	0	0	1	1	1	0
chrI	194700	C	T	0	0	1	1	0	1	1	1	1	0	1	0	1	1	1	1	1	1	1	1	1	0	0	1	1	0	1	0	1	0	1	1	1	0	0	0	1	0	0	1	0	0	1	1	1	0
chrI	194867	A	T	0	0	1	1	0	1	1	1	1	0	1	0	1	1	1	1	1	1	1	1	1	0	0	1	1	0	1	0	1	0	1	1	1	0	0	0	1	0	0	1	0	0	1	1	1	0
chrI	195459	T	C	0	0	1	1	0	1	1	1	1	0	1	0	1	1	1	1	1	1	1	1	1	0	0	1	1	0	1	0	1	0	1	1	1	0	0	0	1	0	0	1	0	0	1	1	1	0
chrI	195677	A	G	0	0	1	1	0	1	1	1	1	0	1	0	1	1	1	1	1	1	1	1	1	0	0	1	1	0	1	0	1	0	1	1	1	0	0	0	1	0	0	1	0	0	1	1	1	0
chrI	195872	C	T	0	0	1	1	0	1	1	1	1	0	1	0	1	1	1	1	1	1	1	1	1	0	0	1	1	0	1	0	1	0	1	1	1	0	0	0	1	0	0	1	0	0	1	1	1	0
chrI	195910	A	G	0	0	1	1	0	1	1	1	1	0	1	0	1	1	1	1	1	1	1	1	1	0	0	1	1	0	1	0	1	0	1	1	1	0	0	0	1	0	0	1	0	0	1	1	1	0
chrI	196198	A	G	0	0	1	1	0	1	1	1	1	0	1	0	1	1	1	1	1	1	1	1	1	0	0	1	1	0	1	0	1	0	1	1	1	0	0	0	1	0	0	1	0	0	1	1	1	0
chrI	196248	G	C	0	0	1	1	0	1	1	1	1	0	1	0	1	1	1	1	1	1	1	1	1	0	0	1	1	0	1	0	1	0	1	1	1	0	0	0	1	0	0	1	0	0	1	1	1	0
chrI	196284	G	A	0	0	1	1	0	1	1	1	1	0	1	0	1	1	1	1	1	1	1	1	1	0	0	1	1	0	1	0	1	0	1	1	1	0	0	0	1	0	0	1	0	0	1	1	1	0
chrII	9932	T	C	1	1	1	0	0	0	0	1	0	1	1	0	1	1	1	1	0	1	1	0	1	0	1	0	1	1	1	1	0	0	0	1	0	0	0	0	0	1	0	1	0	0	1	1	1	0
chrII	10135	C	T	1	1	1	0	0	0	0	1	0	1	1	0	1	1	1	1	0	1	1	0	1	0	1	0	1	1	1	1	0	0	0	1	0	0	0	0	0	1	0	1	0	0	1	1	1	0
chrII	12133	T	C	1	1	1	0	0	0	0	1	0	1	1	0	1	1	1	1	0	1	1	0	1	0	1	0	1	1	1	1	0	0	0	1	0	0	0	0	0	1	0	1	0	0	1	1	1	0
chrII	12194	A	G	1	1	1	0	0	0	0	1	0	1	1	0	1	1	1	1	0	1	1	0	1	0	1	0	1	1	1	1	0	0	0	1	0	0	0	0	0	1	0	1	0	0	1	1	1	0
chrII	13061	G	T	1	1	1	0	0	0	0	1	0	1	1	0	1	1	1	1	0	1	1	0	1	0	1	0	1	1	1	1	0	0	0	1	0	0	0	0	0	1	0	1	0	0	1	1	1	0
chrII	14298	C	G	1	1	1	0	0	0	0	1	0	1	1	0	1	1	1	1	0	1	1	0	1	0	1	0	1	1	1	1	0	0	0	1	0	0	0	0	0	1	0	1	0	0	1	1	1	0
chrII	15222	T	A	1	1	1	0	0	0	0	1	0	1	1	0	1	1	1	1	0	1	1	0	1	0	1	0	1	1	1	1	0	0	0	1	0	0	0	0	0	1	0	1	0	0	1	1	1	0
chrII	18636	T	C	1	1	1	0	0	0	0	1	0	1	1	0	1	1	1	1	0	1	1	0	1	0	1	0	1	1	1	1	0	0	0	1	0	0	0	0	0	1	0	1	0	0	1	1	1	0
chrII	19967	T	C	1	1	1	0	0	0	0	1	0	1	1	0	1	1	1	1	0	1	1	0	1	0	1	0	1	1	1	1	0	0	0	1	0	0	0	0	0	1	0	1	0	0	1	1	1	0
chrII	22385	G	A	1	1	1	0	0	0	0	1	0	1	1	0	1	1	1	1	0	1	1	0	1	0	1	0	1	1	1	1	0	0	0	1	0	0	0	0	0	1	0	1	0	0	1	1	1	0
chrII	23441	C	A	1	1	1	0	0	0	0	1	0	1	1	0	1	1	1	1	0	1	1	0	1	0	1	0	1	1	1	1	0	0	0	1	0	0	0	0	0	1	0	1	0	0	1	1	1	0
chrII	24209	T	C	1	1	1	0	0	0	0	1	0	1	1	0	1	1	1	1	0	1	1	0	1	0	1	0	1	1	1	1	0	0	0	1	0	0	0	0	0	1	0	1	0	0	1	1	1	0
chrII	24341	G	A	1	1	1	0	0	0	0	1	0	1	1	0	1	1	1	1	0	1	1	0	1	0	1	0	1	1	1	1	0	0	0	1	0	0	0	0	0	1	0	1	0	0	1	1	1	0
chrII	26500	A	C	1	1	1	0	0	0	0	1	0	1	1	0	1	1	1	1	0	1	1	0	1	0	1	0	1	1	1	1	0	0	0	1	0	0	0	0	0	1	0	1	0	0	1	1	1	0
chrII	36830	A	G	1	1	1	0	0	0	0	1	0	1	1	0	1	1	1	1	0	1	1	0	1	0	1	0	1	1	0	1	0	0	0	1	0	0	0	0	0	1	0	1	0	0	1	1	1	0
chrII	37424	G	A	1	1	1	0	0	0	0	1	0	1	1	0	1	1	1	1	0	1	1	0	1	0	1	0	1	1	0	1	0	0	0	1	0	0	0	0	0	1	0	1	0	0	1	1	1	0
chrII	37454	C	T	1	1	1	0	0	0	0	1	0	1	1	0	1	1	1	1	0	1	1	0	1	0	1	0	1	1	0	1	0	0	0	1	0	0	0	0	0	1	0	1	0	0	1	1	1	0
chrII	37628	C	T	1	1	1	0	0	0	0	1	0	1	1	0	1	1	1	1	0	1	1	0	1	0	1	0	1	1	0	1	0	0	0	1	0	0	0	0	0	1	0	1	0	0	1	1	1	0
chrII	38273	C	T	1	1	1	0	0	0	0	1	0	1	1	0	1	1	1	1	0	1	1	0	1	0	1	0	1	1	0	1	0	0	0	1	0	0	0	0	0	1	0	1	0	0	1	1	1	0
chrII	38757	TAAAAAAAAAAA	TAAAAAAAAAA	1	1	1	0	0	0	0	1	0	1	1	1	1	1	1	1	0	1	1	0	1	0	1	0	1	1	0	1	0	0	0	1	0	0	0	0	0	1	0	1	0	0	1	1	1	0
chrII	38779	C	A	1	1	1	0	0	0	0	1	0	1	1	1	1	1	1	1	0	1	1	0	1	0	1	0	1	1	0	1	0	0	0	1	0	0	0	0	0	1	0	1	0	0	1	1	1	0
chrII	38800	G	A	1	1	1	0	0	0	0	1	0	1	1	1	1	1	1	1	0	1	1	0	1	0	1	0	1	1	0	1	0	0	0	1	0	0	0	0	0	1	0	1	0	0	1	1	1	0
chrII	38816	G	A	1	1	1	0	0	0	0	1	0	1	1	1	1	1	1	1	0	1	1	0	1	0	1	0	1	1	0	1	0	0	0	1	0	0	0	0	0	1	0	1	0	0	1	1	1	0
chrII	39234	A	T	1	1	1	0	0	0	0	1	0	1	1	1	1	1	1	1	0	1	1	0	1	0	1	0	1	1	0	1	0	0	0	1	0	0	0	0	0	1	0	1	0	0	1	1	1	0
chrII	40260	G	A	1	1	1	0	0	0	0	1	0	1	1	1	1	1	1	1	0	1	1	0	1	0	1	0	1	1	0	1	0	0	0	1	0	0	0	0	0	1	0	1	0	0	1	1	1	0
chrII	47104	G	T	1	1	0	0	0	0	0	1	0	1	1	1	1	0	1	1	0	1	1	0	1	0	1	0	1	1	0	1	0	0	0	1	1	0	0	0	0	1	1	0	0	0	1	1	1	0
chrII	49603	A	G	1	1	0	0	0	0	0	1	0	1	1	1	1	0	1	1	0	1	1	0	1	0	1	0	1	1	0	1	0	0	0	1	1	0	0	0	0	1	1	0	0	0	1	1	1	0
chrII	50915	C	T	1	1	0	0	0	0	0	1	0	1	1	1	1	0	1	1	0	1	1	0	1	0	1	0	1	1	0	1	0	0	0	1	1	0	0	0	0	1	1	0	0	0	1	1	1	0
chrII	51771	T	C	1	1	0	0	0	0	0	1	0	1	1	1	1	0	1	1	0	1	1	0	1	0	1	0	1	1	0	1	0	0	0	1	1	0	0	0	0	1	1	0	0	0	1	1	1	0
chrII	63857	T	C	1	1	0	0	0	0	0	1	0	0	1	1	1	0	1	1	0	1	1	0	1	0	1	0	1	1	0	1	0	0	0	1	0	0	0	0	0	1	1	0	0	0	1	1	1	0
chrII	67976	C	T	1	1	0	0	0	0	0	1	0	0	1	1	1	0	1	1	0	1	1	0	1	0	1	0	1	1	0	1	0	0	1	1	0	0	0	0	0	1	1	0	0	0	1	1	1	0
chrII	68834	C	T	1	1	0	0	0	0	0	1	0	0	1	1	1	0	1	1	0	1	1	0	1	0	1	0	1	1	0	1	0	0	1	1	0	0	0	0	0	1	1	0	0	0	1	1	1	0
chrII	69772	A	G	1	1	0	0	0	0	0	1	0	0	1	1	1	0	1	1	0	1	1	0	1	0	1	0	1	1	0	1	0	0	1	1	0	0	0	0	0	1	1	0	0	0	1	1	1	0
chrII	72395	G	A	1	1	0	0	0	0	0	1	0	1	1	1	1	0	1	1	0	1	1	0	1	0	1	0	1	1	0	1	0	0	1	1	0	0	0	0	0	1	1	0	0	0	0	0	1	0
chrII	72663	T	C	1	1	0	0	0	0	0	1	0	1	1	1	1	0	1	1	0	1	1	0	1	0	1	0	1	1	0	1	0	0	1	1	0	0	0	0	0	1	1	0	0	0	0	0	1	0
chrII	73337	T	C	1	1	0	0	0	0	0	1	0	1	1	1	1	0	1	1	0	1	1	0	1	0	1	0	1	1	0	1	0	1	1	1	0	0	0	0	0	1	1	0	0	0	0	0	1	0
chrII	73354	C	T	1	1	0	0	0	0	0	1	0	1	1	1	1	0	1	1	0	1	1	0	1	0	1	0	1	1	0	1	0	1	1	1	0	0	0	0	0	1	1	0	0	0	0	0	1	0
chrII	73448	A	G	1	1	0	0	0	0	0	1	0	1	1	1	1	0	1	1	0	1	1	0	1	0	1	0	1	1	0	1	0	1	1	1	0	0	0	0	0	1	1	0	0	0	0	0	1	0
chrII	73470	T	C	1	1	0	0	0	0	0	1	0	1	1	1	1	0	1	1	0	1	1	0	1	0	1	0	1	1	0	1	0	1	1	1	0	0	0	0	0	1	1	0	0	0	0	0	1	0
chrII	73646	A	G	1	1	0	0	0	0	0	1	0	1	1	1	1	0	1	1	0	1	1	0	1	0	1	0	1	1	0	1	0	1	1	1	0	0	0	0	1	1	1	0	0	0	0	0	1	0
chrII	73697	A	C	1	1	0	0	0	0	0	1	0	1	1	1	1	0	1	1	0	1	1	0	1	0	1	0	1	1	0	1	0	1	1	1	0	0	0	0	1	1	1	0	0	0	0	0	1	0
chrII	73758	G	T	1	1	0	0	0	0	0	1	0	1	1	1	1	0	1	1	0	1	1	0	1	0	1	0	1	1	0	1	0	1	1	1	0	0	0	0	1	1	1	0	0	0	0	0	1	0
chrII	73871	C	T	1	1	0	0	0	0	0	1	0	1	1	1	1	0	1	1	0	1	1	0	1	0	1	0	1	1	0	1	0	1	1	1	0	0	0	0	1	1	1	0	0	0	0	0	1	0
chrII	73943	G	A	1	1	0	0	0	0	0	1	0	1	1	1	1	0	1	0	0	1	1	0	1	0	1	0	1	1	0	1	0	1	1	1	0	0	0	0	1	1	1	0	0	0	0	0	1	0
chrII	74102	C	T	1	1	0	0	0	0	0	1	0	1	1	1	1	0	1	1	0	1	1	0	1	0	1	0	1	1	0	1	0	1	1	1	0	0	0	0	1	1	1	0	0	0	0	0	1	0
chrII	74189	T	C	1	1	0	0	0	0	0	1	0	1	1	1	1	0	1	1	0	1	1	0	1	0	1	0	1	1	0	1	0	1	1	1	0	0	0	0	1	1	1	0	0	0	0	0	1	0
chrII	75564	C	T	1	1	0	0	0	0	0	1	1	1	1	1	1	0	1	0	0	1	1	0	1	0	1	0	1	1	0	1	0	1	1	1	0	0	0	1	0	1	1	0	0	0	0	0	1	0
chrII	76212	C	T	1	1	0	0	0	0	0	1	1	1	1	1	1	0	1	1	0	1	1	0	1	0	1	0	0	1	0	1	0	1	1	1	0	0	0	1	0	1	1	0	0	0	0	0	1	0
chrII	76314	T	G	1	1	0	0	0	0	0	1	1	1	1	1	1	0	1	1	0	1	1	0	1	0	1	0	0	1	0	1	0	1	1	1	0	0	0	1	0	1	1	0	0	0	0	0	1	0
chrII	76824	A	G	1	1	0	0	0	0	0	1	1	1	1	1	1	0	1	1	0	1	1	0	1	0	1	0	0	1	0	1	0	1	1	1	0	0	0	1	0	1	1	0	0	0	0	0	1	0
chrII	76869	G	A	1	1	0	0	0	0	0	1	1	1	1	1	1	0	1	1	0	1	1	0	1	0	1	0	0	1	0	1	0	1	1	1	0	0	0	1	0	1	1	0	0	0	0	0	1	0
chrII	76947	A	G	1	1	0	0	0	0	0	1	1	1	1	1	1	0	1	1	0	1	1	0	1	0	1	0	0	1	0	1	0	1	1	1	0	0	0	1	0	1	1	0	0	0	0	0	1	0
chrII	77223	T	C	1	1	0	0	0	0	0	1	1	1	1	1	1	0	1	1	0	1	1	0	1	0	1	0	0	1	0	1	0	1	1	1	0	0	0	1	0	1	1	0	0	0	0	0	1	0
chrII	77239	G	A	1	1	0	0	0	0	0	1	1	1	1	1	1	0	1	1	0	1	1	0	1	0	1	0	0	1	0	1	0	1	1	1	0	0	0	NA	0	1	1	0	0	0	0	0	1	0
chrII	77259	G	T	1	1	0	0	0	0	0	1	1	1	1	1	1	0	1	1	0	1	1	0	1	0	1	0	0	1	0	1	0	1	1	1	0	0	0	NA	0	1	1	0	0	0	0	0	1	0
chrII	81501	C	T	1	1	0	0	0	0	0	1	1	1	1	1	1	0	1	1	0	1	1	0	1	0	1	0	0	1	0	1	0	1	1	1	0	0	0	0	0	1	1	0	0	0	0	0	1	0
chrII	83698	C	T	1	1	0	0	0	0	0	1	1	1	1	1	1	0	1	1	0	1	1	0	1	0	1	0	0	1	0	1	0	1	1	1	0	0	0	0	1	1	1	0	0	0	0	0	1	0
chrII	87391	A	C	1	1	0	0	0	0	0	1	1	1	1	1	1	0	1	1	0	1	1	0	1	0	1	0	0	1	0	1	0	1	1	1	0	0	0	0	1	1	1	0	0	0	0	0	1	0
chrII	87849	G	A	1	1	0	0	0	0	0	1	1	1	1	1	1	0	1	1	0	1	1	NA	1	0	1	0	0	1	0	1	0	1	1	1	0	0	0	0	1	1	1	0	0	0	0	0	1	0
chrII	93811	T	C	1	1	0	0	0	0	0	1	1	1	1	1	1	0	1	1	0	1	1	1	1	0	1	0	0	1	0	1	0	1	1	1	0	0	0	0	1	1	1	0	0	0	0	0	1	0
chrII	93952	T	A	1	1	0	0	0	0	0	1	1	1	1	1	1	0	1	1	0	1	1	1	1	0	1	0	0	1	0	1	0	1	1	1	0	0	0	0	1	1	1	0	0	0	0	0	1	0
chrII	102053	T	C	0	1	0	0	0	0	0	1	1	1	1	1	1	0	1	1	0	1	1	1	1	0	1	0	0	1	0	NA	0	1	1	1	0	0	0	0	1	1	1	0	0	0	0	0	1	0
chrII	103188	A	G	0	1	0	0	0	0	0	1	1	1	1	1	1	0	1	1	0	1	1	1	1	0	1	0	0	1	0	NA	0	1	1	1	0	0	0	0	1	1	1	0	0	0	0	0	1	0
chrII	107123	A	T	0	1	0	0	0	0	0	1	1	1	1	1	1	0	1	1	0	1	1	1	1	0	1	0	0	1	0	0	0	1	1	1	0	0	0	0	1	1	1	0	0	0	0	0	1	0
chrII	108452	T	A	0	1	0	0	0	0	0	1	1	1	1	1	1	0	1	1	0	1	1	1	1	0	1	0	0	1	0	0	0	0	1	1	0	0	0	0	1	1	1	0	0	0	0	0	1	0
chrII	108764	T	C	0	1	0	0	0	0	0	1	1	1	1	1	1	0	1	1	0	1	1	1	1	0	1	0	0	1	0	0	0	0	1	1	0	0	0	0	1	1	1	0	0	0	0	0	1	0
chrII	109094	T	C	0	1	0	0	0	0	0	1	1	1	1	1	1	0	1	1	0	1	1	1	1	0	1	0	0	1	0	0	0	0	1	1	0	0	0	0	1	1	1	0	0	0	0	0	1	0
chrII	109165	A	G	0	1	0	0	0	0	0	1	1	1	1	1	1	0	1	1	0	1	1	1	1	0	1	0	0	1	0	0	0	0	1	1	0	0	0	0	1	1	1	0	0	0	0	0	1	0
chrII	112335	C	A	0	1	0	0	0	0	0	1	1	1	1	1	1	0	1	1	0	1	1	1	1	0	1	0	0	1	0	0	0	0	1	1	0	0	0	0	1	1	1	0	0	0	0	0	1	0
chrII	114766	T	C	0	1	0	0	0	0	0	1	1	1	1	1	1	0	1	1	0	1	1	1	1	0	1	0	0	1	0	0	0	0	1	1	0	0	0	0	1	1	1	0	0	0	0	0	1	0
chrII	115270	T	C	0	1	0	0	0	0	0	1	1	1	1	1	1	0	1	1	0	1	1	1	1	0	1	0	0	1	0	0	0	0	1	1	0	0	0	0	1	1	1	0	0	0	0	0	1	0
chrII	115774	G	A	0	1	0	0	0	0	0	1	1	1	1	1	1	0	1	1	0	1	1	1	1	0	1	0	0	1	0	0	0	0	1	1	0	0	0	0	1	1	1	0	0	0	0	0	1	0
chrII	116024	T	G	0	1	0	0	0	0	0	1	1	1	1	1	1	0	1	1	0	1	1	1	1	0	1	0	0	1	0	0	0	0	1	1	0	0	0	0	1	1	1	0	0	0	0	0	1	0
chrII	116038	C	T	0	1	0	0	0	0	0	1	1	1	1	1	1	0	1	1	0	1	1	1	1	0	1	0	0	1	0	0	0	0	1	1	0	0	0	0	1	1	1	0	0	0	0	0	1	0
chrII	116143	G	A	0	1	0	0	0	0	0	1	1	1	1	1	1	0	1	1	0	1	1	1	1	0	1	0	0	1	0	0	0	0	1	1	0	0	0	0	1	1	1	0	0	0	0	0	1	0
chrII	116518	C	T	0	1	0	0	0	0	0	1	1	1	1	1	1	0	1	1	0	1	1	1	1	0	1	0	0	1	0	0	0	0	1	1	0	0	0	0	1	1	1	0	0	0	0	0	1	0
chrII	116832	A	G	0	1	0	0	0	0	0	1	1	1	1	1	1	0	1	1	0	1	1	1	1	0	1	0	0	1	0	0	0	0	1	1	0	0	0	0	1	1	1	0	0	0	0	0	1	0
chrII	116939	G	A	0	1	0	0	0	0	0	1	1	1	1	1	1	0	1	1	0	1	1	1	1	0	1	0	0	1	0	0	0	0	1	1	0	0	0	0	1	1	1	0	0	0	0	0	1	0
chrII	116947	T	G	0	1	0	0	0	0	0	1	1	1	1	1	1	0	1	1	0	1	1	1	1	0	1	0	0	1	0	0	0	0	1	1	0	0	0	0	1	1	1	0	0	0	0	0	1	0
chrII	117595	T	C	0	1	0	0	0	0	0	1	1	1	1	1	1	0	1	1	0	1	1	1	1	0	1	0	0	1	0	0	0	0	1	1	0	0	0	0	1	1	1	0	0	0	0	0	1	0
chrII	117972	G	A	0	1	0	0	0	0	0	1	1	1	1	1	1	0	1	1	0	1	1	1	1	0	1	0	0	1	0	0	0	0	1	1	0	0	0	0	1	1	1	0	0	0	0	0	1	0
chrII	118370	A	G	0	1	0	0	0	0	0	1	1	1	1	1	1	0	1	1	0	1	1	1	1	0	1	0	0	1	0	0	0	0	1	1	0	0	0	0	1	1	1	0	0	0	0	0	1	0
chrII	118457	C	T	0	1	0	0	0	0	0	1	1	1	1	1	1	0	1	1	0	1	1	1	1	0	1	0	0	1	0	0	0	0	1	1	0	0	0	0	1	1	1	0	0	0	0	0	1	0
chrII	118818	C	A	0	1	0	0	0	0	0	1	1	1	1	1	1	0	1	1	0	1	1	1	1	0	1	0	0	1	0	0	0	0	1	1	0	0	0	0	1	1	1	0	0	0	0	0	1	0
chrII	118921	C	T	0	1	0	0	0	0	0	1	1	1	1	1	1	0	1	1	0	1	1	1	1	0	1	0	0	1	0	0	0	0	1	1	0	0	0	0	1	1	1	0	0	0	0	0	1	0
chrII	118953	C	T	0	1	0	0	0	0	0	1	1	1	1	1	1	0	1	1	0	1	1	1	1	0	1	0	0	1	0	0	0	0	1	1	0	0	0	0	1	1	1	0	0	0	0	0	1	0
chrII	118959	C	T	0	1	0	0	0	0	0	1	1	1	1	1	1	0	1	1	0	1	1	1	1	0	1	0	0	1	0	0	0	0	1	1	0	0	0	0	1	1	1	0	0	0	0	0	1	0
chrII	119103	T	G	0	1	0	0	0	0	0	1	1	1	1	1	1	0	1	1	0	1	1	1	1	0	1	0	0	1	0	0	0	0	1	1	0	0	0	0	1	1	1	0	0	0	0	0	1	0
chrII	119499	A	G	0	1	0	0	0	0	0	1	1	1	1	1	1	0	1	1	0	1	1	1	1	0	1	0	0	1	0	0	0	0	1	1	0	0	0	0	1	1	1	0	0	0	0	0	1	0
chrII	119604	A	G	0	1	0	0	0	0	0	1	1	1	1	1	1	0	1	1	0	1	1	1	1	0	1	0	0	1	0	0	0	0	1	1	0	0	0	0	1	1	1	0	0	0	0	0	1	0
chrII	119739	A	G	0	1	0	0	0	0	0	1	1	1	1	1	1	0	1	1	0	1	1	1	1	0	1	0	0	1	0	0	0	0	1	1	0	0	0	0	1	1	1	0	0	0	0	0	1	0
chrII	120090	G	T	0	1	0	0	0	0	0	1	1	1	1	1	1	0	1	1	0	1	1	1	1	0	1	0	0	1	0	0	0	0	1	1	0	0	0	0	1	1	1	0	0	0	0	0	1	0
chrII	120170	G	A	0	1	0	0	0	0	0	1	1	1	1	1	1	0	1	1	0	1	1	1	1	0	1	0	0	1	0	0	0	0	1	1	0	0	0	0	1	1	1	0	0	0	0	0	1	0
chrII	120369	G	C	0	1	0	0	0	0	0	1	1	1	1	1	1	0	1	1	0	1	1	1	1	0	1	0	0	1	0	0	0	0	1	1	0	0	0	0	1	1	1	0	0	0	0	0	1	0
chrII	120585	A	G	0	1	0	0	0	0	0	1	1	1	1	1	1	0	1	1	0	1	1	1	1	0	1	0	0	1	0	0	0	0	1	1	0	0	0	0	1	1	1	0	0	0	0	0	1	0
chrII	120630	G	A	0	1	0	0	0	0	0	1	1	1	1	1	1	0	1	1	0	1	1	1	1	0	1	0	0	1	0	0	0	0	1	1	0	0	0	0	1	1	1	0	0	0	0	0	1	0
chrII	120701	A	G	0	1	0	0	0	0	0	1	1	1	1	1	1	0	1	1	0	1	1	1	1	0	1	0	0	1	0	0	0	0	1	1	0	0	0	0	1	1	1	0	0	0	0	0	1	0
chrII	120888	G	C	0	1	0	0	0	0	0	1	1	1	1	1	1	0	1	1	0	1	1	1	1	0	1	0	0	1	0	0	0	0	1	1	0	0	0	0	1	1	1	0	0	0	0	0	1	0
chrII	121101	C	T	0	1	0	0	0	0	0	1	1	1	1	1	1	0	1	1	0	1	1	1	1	0	1	0	0	1	0	0	0	0	1	1	0	0	0	0	1	1	1	0	0	0	0	0	1	0
chrII	121194	G	A	0	1	0	0	0	0	0	1	1	1	1	1	1	0	1	1	0	1	1	1	1	0	1	0	0	1	0	0	0	0	1	1	0	0	0	0	1	1	1	0	0	0	0	0	1	0
chrII	121421	G	A	0	1	0	0	0	0	0	1	1	1	1	1	1	0	1	1	0	1	1	1	1	0	1	0	0	1	0	0	0	0	1	1	0	0	0	0	1	1	1	0	0	0	0	0	1	0
chrII	121809	C	T	0	1	0	0	0	0	0	1	1	1	1	1	1	0	1	1	0	1	1	1	1	0	1	0	0	1	0	0	0	0	1	1	0	0	0	0	1	1	1	0	0	0	0	0	1	0
chrII	121848	C	T	0	1	0	0	0	0	0	1	1	1	1	1	1	0	1	1	0	1	1	1	1	0	1	0	0	1	0	0	0	0	1	1	0	0	0	0	1	1	1	0	0	0	0	0	1	0
chrII	121908	G	A	0	1	0	0	0	0	0	1	1	1	1	1	1	0	1	1	0	1	1	1	1	0	1	0	0	1	0	0	0	0	1	1	0	0	0	0	1	1	1	0	0	0	0	0	1	0
chrII	122437	A	AG	0	1	0	0	0	0	0	1	1	1	1	1	1	0	1	1	0	1	1	1	1	0	1	0	0	1	0	0	0	0	1	1	0	0	1	0	1	1	1	0	0	0	0	0	1	0
chrII	122638	TTATATATATATAT	TTATATATATAT	0	1	0	0	0	0	0	1	1	1	1	1	1	0	1	1	0	1	1	1	1	0	1	0	0	1	0	0	0	0	1	1	0	0	1	0	1	1	1	0	0	0	0	0	1	0
chrII	123008	G	A	0	1	0	0	0	0	0	1	1	1	1	1	1	0	1	1	0	1	1	1	1	0	1	0	0	1	0	0	0	0	1	1	0	0	1	0	1	1	1	0	0	0	0	0	1	0
chrII	123100	G	A	0	1	0	0	0	0	0	1	1	1	1	1	1	0	1	1	0	1	1	1	1	0	1	0	0	1	0	0	0	0	1	1	0	0	1	0	1	1	1	0	0	0	0	0	1	0
chrII	123103	T	A	0	1	0	0	0	0	0	1	1	1	1	1	1	0	1	1	0	1	1	1	1	0	1	0	0	1	0	0	0	0	1	1	0	0	1	0	1	1	1	0	0	0	0	0	1	0
chrII	123311	C	T	0	1	0	0	0	0	0	1	1	1	1	1	1	0	1	1	0	1	1	1	1	0	1	0	0	1	0	0	0	0	1	1	0	0	1	0	1	1	1	0	0	0	0	0	1	0
chrII	123320	T	C	0	1	0	0	0	0	0	1	1	1	1	1	1	0	1	1	0	1	1	1	1	0	1	0	0	1	0	0	0	0	1	1	0	0	1	0	1	1	1	0	0	0	0	0	1	0
chrII	123339	C	T	0	1	0	0	0	0	0	1	1	1	1	1	1	0	1	1	0	1	1	1	1	0	1	0	0	1	0	0	0	0	1	1	0	0	1	0	1	1	1	0	0	0	0	0	1	0
chrII	123764	G	A	0	1	0	0	0	0	0	1	1	1	1	1	1	0	1	1	0	1	1	1	1	0	1	0	0	1	0	0	0	0	1	1	0	0	1	0	1	1	1	0	0	0	0	0	1	0
chrII	123800	C	T,A	0	1	0	0	0	0	0	1	1	1	1	1	1	0	1	1	0	1	1	1	1	0	1	0	0	1	0	0	0	0	1	1	0	0	1	0	1	1	1	0	0	0	0	0	1	0
chrII	123940	C	T	0	1	0	0	0	0	0	1	1	1	1	1	1	0	1	1	0	1	1	1	1	0	1	0	0	1	0	0	0	0	1	1	0	0	1	0	1	1	1	0	0	0	0	0	1	0
chrII	124174	C	G	0	1	0	0	0	0	0	1	1	1	1	1	1	0	1	1	0	1	1	1	1	0	1	0	0	1	0	0	0	0	1	1	0	0	1	0	1	1	1	0	0	0	0	0	1	0
chrII	124193	C	A	0	1	0	0	0	0	0	1	1	1	1	1	1	0	1	1	0	1	1	1	1	0	1	0	0	1	0	0	0	0	1	1	0	0	1	0	1	1	1	0	0	0	0	0	1	0
chrII	124286	C	A	0	1	0	0	0	0	0	1	1	1	1	1	1	0	1	1	0	1	1	1	1	0	1	0	0	1	0	0	0	0	1	1	0	0	1	0	1	1	1	0	0	0	0	0	1	0
chrII	124505	A	G	0	1	0	0	0	0	0	1	1	1	1	1	1	0	1	1	0	1	1	1	1	0	1	0	0	1	0	0	0	0	1	1	0	0	1	0	1	1	1	0	0	0	0	0	1	0
chrII	124574	T	C	0	1	0	0	0	0	0	1	1	1	1	1	1	0	1	1	0	1	1	1	1	0	1	0	0	1	0	0	0	0	1	1	0	0	1	0	1	1	1	0	0	0	0	0	1	0
chrII	124677	T	C	0	1	0	0	0	0	0	1	1	1	1	1	1	0	1	1	0	1	1	1	1	0	1	0	0	1	0	0	0	0	1	1	0	0	1	0	1	1	1	0	0	0	0	0	1	0
chrII	125552	T	C	0	1	0	0	0	0	0	1	1	1	1	1	1	0	1	1	0	1	1	1	1	0	1	0	0	1	0	0	0	0	1	1	0	0	1	0	1	1	1	0	0	0	0	0	1	0
chrII	126130	C	T	0	1	0	0	0	0	0	1	1	1	1	1	1	0	1	1	0	1	1	1	1	0	1	0	0	1	0	0	0	0	1	1	0	0	1	0	1	1	1	0	0	0	0	0	1	0
chrII	126263	T	C	0	1	0	0	0	0	0	1	1	1	1	1	1	0	1	1	0	1	1	1	1	0	1	0	0	1	0	0	0	0	1	1	0	0	1	0	1	1	1	0	0	0	0	0	1	0
chrII	126335	G	A	0	1	0	0	0	0	0	1	1	1	1	1	1	0	1	1	0	1	1	1	1	0	1	0	0	1	0	0	0	0	1	1	0	0	1	0	1	1	1	0	0	0	0	0	1	0
chrII	126692	G	T	0	1	0	0	0	0	0	1	1	1	1	1	1	0	1	1	0	1	1	1	1	0	1	0	0	1	0	0	0	0	1	1	0	0	1	0	1	1	1	0	0	0	0	0	1	0
chrII	126836	G	A	0	1	0	0	0	0	0	1	1	1	1	1	1	0	1	1	0	1	1	1	1	0	1	0	0	1	0	0	0	0	1	1	0	0	1	0	1	1	1	0	0	0	0	0	1	0
chrII	127964	C	T	0	1	0	0	0	0	0	1	1	1	1	1	1	0	1	1	0	1	1	1	0	0	1	0	0	1	0	0	0	0	1	1	0	0	1	0	1	1	1	0	0	0	0	0	1	0
chrII	128257	A	G	0	1	0	0	0	0	0	1	1	1	1	1	1	0	1	1	0	1	1	1	0	0	1	0	0	1	0	0	0	0	1	1	0	0	1	0	1	1	1	0	0	0	0	0	1	0
chrII	128423	G	A	0	1	0	0	0	0	0	1	1	1	1	1	1	0	1	1	0	1	1	1	0	0	1	0	0	1	0	0	0	0	0	1	0	0	1	0	1	1	1	0	0	0	0	0	1	0
chrII	128479	T	G	0	1	0	0	0	0	0	1	1	1	1	1	1	0	1	1	0	1	1	1	0	0	1	0	0	1	0	0	0	0	0	1	0	0	1	0	1	1	1	0	0	0	0	0	1	0
chrII	128480	T	A	0	1	0	0	0	0	0	1	1	1	1	1	1	0	1	1	0	1	1	1	0	0	1	0	0	1	0	0	0	0	0	1	0	0	1	0	1	1	1	0	0	0	0	0	1	0
chrII	128547	A	G	0	1	0	0	0	0	0	1	1	1	1	1	1	0	1	1	0	1	1	1	0	0	1	0	0	1	0	0	0	0	0	1	0	0	1	0	1	1	1	0	0	0	0	0	1	0
chrII	128669	A	G	0	1	0	0	0	0	0	1	1	1	1	1	1	0	1	1	0	1	1	1	0	0	1	0	0	1	0	0	0	0	0	1	0	0	1	0	1	1	1	0	0	0	0	0	1	0
chrII	128935	T	C	0	1	0	0	0	0	0	1	1	1	1	1	1	0	1	1	0	1	1	1	0	0	1	0	0	1	0	0	0	0	0	1	0	0	1	0	1	1	1	0	0	0	0	0	1	0
chrII	129254	C	T	0	1	0	0	0	0	0	1	1	1	1	1	1	0	1	1	0	1	1	1	0	0	1	0	0	1	0	0	0	0	0	1	0	0	1	0	1	1	1	0	0	0	0	0	1	0
chrII	129308	T	A	0	1	0	0	0	0	0	1	1	1	1	1	1	0	1	1	0	1	1	1	0	0	1	0	0	1	0	0	0	0	0	1	0	0	1	0	1	1	1	0	0	0	0	0	1	0
chrII	129347	G	A	0	1	0	0	0	0	0	1	1	1	1	1	1	0	1	1	0	1	1	1	0	0	1	0	0	1	0	0	0	0	0	1	0	0	1	0	1	1	1	0	0	0	0	0	1	0
chrII	129386	T	C	0	1	0	0	0	0	0	1	1	1	1	1	1	0	1	1	0	1	1	1	0	0	1	0	0	1	0	0	0	0	0	1	0	0	1	0	1	1	1	0	0	0	0	0	1	0
chrII	129437	G	A	0	1	0	0	0	0	0	1	1	1	1	1	1	0	1	1	0	1	1	1	0	0	1	0	0	1	0	0	0	0	0	1	0	0	1	0	1	1	1	0	0	0	0	0	1	0
chrII	129668	C	T	0	1	0	0	0	0	0	1	1	1	1	1	1	0	1	1	0	1	1	1	0	0	1	0	0	1	0	0	0	0	0	1	0	0	1	0	1	1	1	0	0	0	0	0	1	0
chrII	129692	C	T	0	1	0	0	0	0	0	1	1	1	1	1	1	0	1	1	0	1	1	1	0	0	1	0	0	1	0	0	0	0	0	1	0	0	1	0	1	1	1	0	0	0	0	0	1	0
chrII	129791	T	A	0	1	0	0	0	0	0	1	1	1	1	1	1	0	1	1	0	1	1	1	0	0	1	0	0	1	0	0	0	0	0	1	0	0	1	0	1	1	1	0	0	0	0	0	1	0
chrII	130040	T	C	0	1	0	0	0	0	0	1	1	1	1	1	1	0	1	1	0	1	1	1	0	0	1	0	0	1	0	0	0	0	0	1	0	0	1	0	1	1	1	0	0	0	0	0	1	0
chrII	130349	G	A	0	1	0	0	0	0	0	1	1	1	1	1	1	0	1	1	0	1	1	1	0	0	1	0	0	1	0	0	0	0	0	1	0	0	1	0	1	1	1	0	0	0	0	0	1	0
chrII	130370	G	T	0	1	0	0	0	0	0	1	1	1	1	1	1	0	1	1	0	1	1	1	0	0	1	0	0	1	0	0	0	0	0	1	0	0	1	0	1	1	1	0	0	0	0	0	1	0
chrII	130407	A	G	0	1	0	0	0	0	0	1	1	1	1	1	1	0	1	1	0	1	1	1	0	0	1	0	0	1	0	0	0	0	0	1	0	0	1	0	1	1	1	0	0	0	0	0	1	0
chrII	130769	C	T	0	1	0	0	0	0	0	1	1	1	1	1	1	0	1	1	0	1	1	1	0	0	1	0	0	1	0	0	0	0	0	1	0	0	1	0	1	1	1	0	0	0	0	0	1	0
chrII	130976	G	A	0	1	0	0	0	0	0	1	1	1	1	1	1	0	1	1	0	1	1	1	0	0	1	0	0	1	0	0	0	0	0	1	0	0	1	0	1	1	1	0	0	0	0	0	1	0
chrII	130988	T	C	0	1	0	0	0	0	0	1	1	1	1	1	1	0	1	1	0	1	1	1	0	0	1	0	0	1	0	0	0	0	0	1	0	0	1	0	1	1	1	0	0	0	0	0	1	0
chrII	131020	A	G	0	1	0	0	0	0	0	1	1	1	1	1	1	0	1	1	0	1	1	1	0	0	1	0	0	1	0	0	0	0	0	1	0	0	1	0	1	1	1	0	0	0	0	0	1	0
chrII	131051	G	A	0	1	0	0	0	0	0	1	1	1	1	1	1	0	1	1	0	1	1	1	0	0	1	0	0	1	0	0	0	0	0	1	0	0	0	0	1	1	1	0	0	0	0	0	1	0
chrII	131705	G	A	0	1	0	0	0	0	0	1	1	1	1	1	1	0	1	1	0	1	1	1	0	0	1	0	0	1	0	0	0	0	0	1	0	0	0	0	1	1	1	0	0	0	0	0	1	0
chrII	131783	G	A	0	1	0	0	0	0	0	1	1	1	1	1	1	0	1	1	0	1	1	1	0	0	1	0	0	1	0	0	0	0	0	1	0	0	0	0	1	1	1	0	0	0	0	0	1	0
chrII	132482	G	A	0	1	0	0	0	0	0	1	1	1	1	1	1	0	1	1	0	1	1	1	0	0	1	0	0	1	0	0	0	0	0	1	0	0	0	0	1	0	1	0	0	0	0	0	1	0
chrII	132564	T	C	0	1	0	0	0	0	0	1	1	1	1	1	1	0	1	1	0	1	1	1	0	0	1	0	0	1	0	0	0	0	0	1	0	0	0	0	1	0	1	0	0	0	0	0	1	0
chrII	132576	G	A	0	1	0	0	0	0	0	1	1	1	1	1	1	0	1	1	0	1	1	1	0	0	1	0	0	1	0	0	0	0	0	1	0	0	0	0	1	0	1	0	0	0	0	0	1	0
chrII	132654	T	C	0	1	0	0	0	0	0	1	1	1	1	1	1	0	1	1	0	1	1	1	0	0	1	0	0	1	0	0	0	0	0	1	0	0	0	0	1	0	1	0	0	0	0	0	1	0
chrII	132945	A	G	0	1	0	0	0	0	0	1	1	1	1	1	1	0	1	1	0	1	1	1	0	0	1	0	0	1	0	0	0	0	0	1	0	0	1	0	1	0	1	0	0	0	0	0	1	0
chrII	132975	T	A	0	1	0	0	0	0	0	1	1	1	1	1	1	0	1	1	0	1	1	1	0	0	1	0	0	1	0	0	0	0	0	1	0	0	1	0	1	0	1	0	0	0	0	0	1	0
chrII	133163	G	C	0	1	0	0	0	0	0	1	1	1	1	1	1	0	1	1	0	1	1	1	0	0	1	0	0	1	0	0	0	0	0	1	0	0	1	0	1	0	1	0	0	0	0	0	1	0
chrII	133239	C	T	0	1	0	0	0	0	0	1	1	1	1	1	1	0	1	1	0	1	1	1	0	0	1	0	0	1	0	0	0	0	0	1	0	0	1	0	1	0	1	0	0	0	0	0	1	0
chrII	133355	T	C	0	1	0	0	0	0	0	1	1	1	1	1	1	0	1	1	0	1	1	1	0	0	1	0	0	1	0	0	0	0	0	1	0	0	1	0	1	0	1	0	0	0	0	0	1	0
chrII	133435	C	T	0	1	0	0	0	0	0	1	0	1	1	1	1	0	1	1	0	1	1	1	0	0	1	0	0	1	0	0	0	0	0	1	0	0	1	0	1	0	1	0	0	0	0	0	1	0
chrII	133595	A	G	0	1	0	0	0	0	0	1	0	1	1	1	1	0	1	1	0	1	1	1	0	0	1	0	0	1	0	0	0	0	0	1	0	0	1	0	1	0	1	0	0	0	0	0	1	0
chrII	133612	A	G	0	1	0	0	0	0	0	1	0	1	1	1	1	0	1	1	0	1	1	1	0	0	1	0	0	1	0	0	0	0	0	1	0	0	1	0	1	0	1	0	0	0	0	0	1	0
chrII	133742	C	T	0	1	0	0	0	0	0	1	0	1	1	1	1	0	1	1	0	1	1	1	0	0	1	0	0	1	0	0	0	0	0	1	0	0	1	0	1	0	1	0	0	0	0	0	1	0
chrII	133779	C	T	0	1	0	0	0	0	0	1	0	1	1	1	1	0	1	1	0	1	1	1	0	0	1	0	0	1	0	0	0	0	0	1	0	0	1	0	1	0	1	0	0	0	0	0	1	0
chrII	133938	A	C	0	1	0	0	0	0	0	1	0	1	1	1	1	0	1	1	0	1	1	1	0	0	1	0	0	1	0	0	0	0	0	1	0	0	1	0	1	0	1	0	0	0	0	0	1	0
chrII	134090	A	G	0	1	0	0	0	0	0	1	0	1	1	1	1	0	1	1	0	1	1	1	0	0	1	0	0	1	0	0	0	0	0	1	0	0	1	0	1	0	1	0	0	0	0	0	1	0
chrII	135183	A	C	0	1	0	0	0	0	0	1	0	1	1	1	1	0	1	1	0	1	1	1	0	0	1	0	0	1	0	0	0	0	0	1	0	0	1	0	1	0	1	0	0	0	0	0	1	0
chrII	135214	G	A	0	1	0	0	0	0	0	1	0	1	1	1	1	0	1	1	0	1	1	1	0	0	1	0	0	1	0	0	0	0	0	1	0	0	1	0	1	0	1	0	0	0	0	0	1	0
chrII	135402	C	T	0	1	0	0	0	0	0	1	0	1	1	1	1	0	1	1	0	1	1	1	0	0	1	0	0	1	0	0	0	0	0	1	0	0	1	0	1	0	1	0	0	0	0	0	1	0
chrII	135630	T	A	0	1	0	0	0	0	0	1	0	1	1	1	1	0	1	1	0	1	1	1	0	0	1	0	0	1	0	0	0	0	0	1	0	0	1	0	1	0	1	0	0	0	0	0	1	0
chrII	135667	A	C	0	1	0	0	0	0	0	1	0	1	1	1	1	0	1	1	0	1	1	1	0	0	1	0	0	1	0	0	0	0	0	1	0	0	1	0	1	0	1	0	0	0	0	0	1	0
chrII	136632	T	G	0	1	0	0	0	0	0	1	0	1	1	1	1	0	1	1	0	1	1	1	0	0	1	0	0	1	0	0	0	0	0	1	0	0	1	0	1	0	1	0	0	0	0	0	1	0
chrII	136840	A	T	0	1	0	0	0	0	0	1	0	1	1	1	1	0	1	1	0	1	1	1	0	0	1	0	0	1	0	0	0	0	0	1	0	0	1	0	1	0	1	0	0	0	0	0	1	0
chrII	137272	T	C	0	1	0	0	0	0	0	1	0	1	1	1	1	0	1	1	0	1	1	1	0	0	1	1	0	1	0	0	0	0	0	1	0	0	1	0	1	0	1	0	0	0	0	0	1	0
chrII	137341	C	T	0	1	0	0	0	0	0	1	0	1	1	1	1	0	1	1	0	1	1	1	0	0	1	1	0	1	0	0	0	0	0	1	0	0	1	0	1	0	1	0	0	0	0	0	1	0
chrII	138318	A	G	0	1	0	0	0	0	0	1	0	1	1	1	1	0	1	1	0	1	1	1	0	0	1	1	0	1	0	0	0	0	0	1	0	0	1	0	1	0	1	0	0	0	0	0	1	0
chrII	138346	T	C	0	1	0	0	0	0	0	1	0	1	1	1	1	0	1	1	0	1	1	1	0	0	1	1	0	1	0	0	0	0	0	1	0	0	1	0	1	0	1	0	0	0	0	0	1	0
chrII	138529	G	T	0	1	0	0	0	0	0	1	0	1	1	1	1	0	1	1	0	1	1	1	0	0	1	1	0	1	0	0	0	0	0	1	0	0	1	0	1	0	1	0	0	0	0	0	1	0
chrII	138695	T	C	0	1	0	0	0	0	0	1	0	1	1	1	1	0	1	1	0	1	1	1	0	0	1	1	0	1	0	0	0	0	0	1	0	0	1	0	1	0	1	0	0	0	0	0	1	0
chrII	138734	C	T	0	1	0	0	0	0	0	1	0	1	1	1	1	0	1	1	0	1	1	1	0	0	1	0	0	1	0	0	0	0	0	1	0	0	1	0	1	0	1	0	0	0	0	0	1	0
chrII	138835	A	G	0	1	0	0	0	0	0	1	0	1	1	1	1	0	1	1	0	1	1	1	0	0	1	0	0	1	0	0	0	0	0	1	0	0	1	0	1	0	1	0	0	0	0	0	1	0
chrII	139079	T	G	0	1	0	0	0	0	0	1	0	1	1	1	1	0	1	1	0	1	1	1	0	0	1	0	0	1	0	0	0	0	0	1	0	0	1	0	1	0	1	0	0	0	0	0	1	0
chrII	139728	A	G	0	1	0	0	0	0	0	1	0	1	1	1	1	0	1	1	0	1	1	1	0	0	1	0	0	1	0	0	0	0	0	1	0	0	1	0	1	0	1	0	0	0	0	0	1	0
chrII	140021	C	T	0	1	0	0	0	0	0	1	0	1	1	1	1	0	1	1	0	1	1	1	0	0	1	0	0	1	0	0	0	0	0	1	0	0	1	0	1	0	1	0	0	0	0	0	1	0
chrII	140061	T	C	0	1	0	0	0	0	0	1	0	1	1	1	1	0	1	1	0	1	1	1	0	0	1	0	0	1	0	0	0	0	0	1	0	0	1	0	1	0	1	0	0	0	0	0	1	0
chrII	140131	T	C	0	1	0	0	0	0	0	1	0	1	1	1	1	0	1	1	0	1	1	1	0	0	1	0	0	1	0	0	0	0	0	1	0	0	1	0	1	0	1	0	0	0	0	0	1	0
chrII	140174	C	T	0	1	0	0	0	0	0	1	0	1	1	1	1	0	1	1	0	1	1	1	0	0	1	0	0	1	0	0	0	0	0	1	0	0	1	0	1	0	1	0	0	0	0	0	1	0
chrII	141175	C	T	0	1	0	0	0	0	0	1	0	1	1	1	1	0	1	1	0	1	1	1	0	0	1	0	0	1	0	0	0	0	0	1	0	0	1	0	1	0	1	0	0	0	0	0	1	0
chrII	141191	G	A	0	1	0	0	0	0	0	1	0	1	1	1	1	0	1	1	0	1	1	1	0	0	1	0	0	1	0	0	0	0	0	1	0	0	1	0	1	0	1	0	0	0	0	0	1	0
chrII	141215	C	T	0	1	0	0	0	0	0	1	0	1	1	1	1	0	1	1	0	1	1	1	0	0	1	0	0	1	0	0	0	0	0	1	0	0	1	0	1	0	1	0	0	0	0	0	1	0
chrII	141292	C	G	0	1	0	0	0	0	0	1	0	1	1	1	1	0	1	1	0	1	1	1	0	0	1	0	0	1	0	0	0	0	0	1	0	0	1	0	1	0	1	0	0	0	0	0	1	0
chrII	141553	C	T	0	1	0	0	0	0	0	1	0	1	1	1	1	0	1	1	0	1	1	1	0	0	1	0	0	1	0	0	0	0	0	1	0	0	1	0	1	0	1	0	0	0	0	0	1	0
chrII	141579	C	T	0	1	0	0	0	0	0	1	0	1	1	1	1	0	1	1	0	1	1	1	0	0	1	0	0	1	0	0	0	0	0	1	0	0	1	0	1	0	1	0	0	0	0	0	1	0
chrII	141987	A	T	0	1	0	0	0	0	0	1	0	1	1	1	1	0	1	1	0	1	1	1	0	0	1	0	0	1	0	0	0	0	0	1	0	0	1	0	1	0	1	0	0	0	0	0	1	0
chrII	142133	C	T	0	1	0	0	0	0	0	1	0	1	1	1	1	0	1	1	0	1	1	1	0	0	1	0	0	1	0	0	0	0	0	1	0	0	1	0	1	0	1	0	0	0	0	0	1	0
chrII	142181	C	T	0	1	0	0	0	0	0	1	0	1	1	1	1	0	1	1	0	1	1	1	0	0	1	0	0	1	0	0	0	0	0	1	0	0	1	0	1	0	1	0	0	0	0	0	1	0
chrII	142186	G	A	0	1	0	0	0	0	0	1	0	1	1	1	1	0	1	1	0	1	1	1	0	0	1	0	0	1	0	0	0	0	0	1	0	0	1	0	1	0	1	0	0	0	0	0	1	0
chrII	142208	G	A	0	1	0	0	0	0	0	1	0	1	1	1	1	0	1	1	0	1	1	1	0	0	1	0	0	1	0	0	0	0	0	1	0	0	1	0	1	0	1	0	0	0	0	0	1	0
chrII	142364	A	G	0	1	0	0	0	0	0	1	0	1	1	1	1	0	1	1	0	1	1	1	0	0	1	0	0	1	0	0	0	0	0	1	0	0	1	0	1	0	1	0	0	0	0	0	1	0
chrII	142625	C	T	0	1	0	0	0	0	0	1	0	1	1	1	1	0	1	1	0	1	1	1	0	0	1	0	0	1	0	0	0	0	0	1	0	0	1	0	1	0	1	0	0	0	0	0	1	0
chrII	142804	C	G	0	1	0	0	0	0	0	1	0	1	1	1	1	0	1	1	0	1	1	1	0	0	1	0	0	1	0	0	0	0	0	1	0	0	1	0	1	0	1	0	0	0	0	0	1	0
chrII	143298	A	T	0	1	0	0	0	0	0	1	0	1	1	1	1	0	1	1	0	1	1	1	0	0	1	0	0	1	0	0	0	0	0	1	0	0	1	0	1	0	1	0	0	0	0	0	1	0
chrII	143335	C	G	0	1	0	0	0	0	0	1	0	1	1	1	1	0	1	1	0	1	1	1	0	0	1	0	0	1	0	0	0	0	0	1	0	0	1	0	1	0	1	0	0	0	0	0	1	0
chrII	143356	T	G	0	1	0	0	0	0	0	1	0	1	1	1	1	0	1	1	0	1	1	1	0	0	1	0	0	1	0	0	0	0	0	1	0	0	1	0	1	0	1	0	0	0	0	0	1	0
chrII	143491	T	C	0	1	0	0	0	0	0	1	0	1	1	1	1	0	1	1	0	1	1	1	0	0	1	0	0	1	0	0	0	0	0	1	0	0	1	0	1	0	1	0	0	0	0	0	1	0
chrII	143613	A	G	0	1	0	0	0	0	0	1	0	1	1	1	1	0	1	1	0	1	1	1	0	0	1	0	0	1	0	0	0	0	0	1	0	0	1	0	1	0	1	0	0	0	0	0	1	0
chrII	144151	G	A	0	1	0	0	0	0	0	1	0	1	1	1	1	0	1	1	0	1	1	1	0	0	1	0	0	1	0	0	0	0	0	1	0	0	1	0	1	0	1	0	0	0	0	0	1	0
chrII	144820	T	G	0	1	0	0	0	0	0	1	0	1	1	1	1	0	1	1	0	1	1	1	0	0	1	0	0	1	0	0	0	0	0	1	0	0	1	0	1	0	1	0	0	0	0	0	1	0
chrII	144853	G	A	0	1	0	0	0	0	0	1	0	1	1	1	1	0	1	1	0	1	1	1	0	0	1	0	0	1	0	0	0	0	0	1	0	0	1	0	1	0	1	0	0	0	0	0	1	0
chrII	144937	T	C	0	1	0	0	0	0	0	1	0	1	1	1	1	0	1	1	0	1	1	1	0	0	1	0	0	1	0	0	0	0	0	1	0	0	1	0	1	0	1	0	0	0	0	0	1	0
chrII	144991	A	G	0	1	0	0	0	0	0	1	0	1	1	1	1	0	1	1	0	1	1	1	0	0	1	0	0	1	0	0	0	0	0	1	0	0	1	0	1	0	1	0	0	0	0	0	1	0
chrII	145108	T	C	0	1	0	0	0	0	0	1	0	1	1	1	1	0	1	1	0	1	1	1	0	0	1	0	0	1	0	0	0	0	0	1	0	0	1	0	1	0	1	0	0	0	0	0	1	0
chrII	145474	A	G	0	1	0	0	0	0	0	1	0	1	1	1	1	0	1	1	0	1	1	1	0	0	1	0	0	1	0	0	0	0	0	1	0	0	1	0	1	0	1	0	0	0	0	0	1	0
chrII	145486	A	G	0	1	0	0	0	0	0	1	0	1	1	1	1	0	1	1	0	1	1	1	0	0	1	0	0	1	0	0	0	0	0	1	0	0	1	0	1	0	1	0	0	0	0	0	1	0
chrII	146217	T	G	0	1	0	0	0	0	0	1	0	1	1	1	1	0	1	1	0	1	1	1	0	0	1	0	0	1	0	0	0	0	0	1	0	0	1	0	1	0	1	0	0	0	0	0	1	0
chrII	146248	A	G,T	0	1	0	0	0	0	0	1	0	1	1	1	1	0	1	1	0	1	1	1	0	0	1	0	0	1	0	0	0	0	0	1	0	0	1	0	1	0	1	0	0	0	0	0	1	0
chrII	146312	C	G	0	1	0	0	0	0	0	1	0	1	1	1	1	0	1	1	0	1	1	1	0	0	1	0	0	1	0	0	0	0	0	1	0	0	1	0	1	0	1	0	0	0	0	0	1	0
chrII	146333	G	A	0	1	0	0	0	0	0	1	0	1	1	1	1	0	1	1	0	1	1	1	0	0	1	0	0	1	0	0	0	0	0	1	0	0	1	0	1	0	1	0	0	0	0	0	1	0
chrII	146444	C	T	0	1	0	0	0	0	0	1	0	1	1	1	1	0	1	1	0	1	1	1	0	0	1	0	0	1	0	0	0	0	0	1	0	0	1	0	1	0	1	0	0	0	0	0	1	0
chrII	146609	G	A	0	1	0	0	0	0	0	1	0	1	1	1	1	0	1	1	0	1	1	1	0	0	1	0	0	1	0	0	0	0	0	1	0	0	1	0	1	0	1	0	0	0	0	0	1	0
chrII	146672	G	T	0	1	0	0	0	0	0	1	0	1	1	1	1	0	1	1	0	1	1	1	0	0	1	0	0	1	0	0	0	0	0	1	0	0	1	0	1	0	1	0	0	0	0	0	1	0
chrII	146699	G	A	0	1	0	0	0	0	0	1	0	1	1	1	1	0	1	1	0	1	1	1	0	0	1	0	0	1	0	0	0	0	0	1	0	0	1	0	1	0	1	0	0	0	0	0	1	0
chrII	147197	A	T	0	1	0	0	0	0	0	1	0	1	1	1	1	0	1	1	0	1	1	1	0	0	1	0	0	1	0	0	0	0	0	1	0	0	1	0	1	0	1	0	0	0	0	0	1	0
chrII	147484	A	G	0	1	0	0	0	0	0	1	0	1	1	1	1	0	1	1	0	1	1	1	0	0	1	0	0	1	0	0	0	0	0	1	0	0	1	0	1	0	1	0	0	0	0	0	1	0
chrII	147946	A	T	0	1	0	0	0	0	0	1	0	1	1	1	1	0	1	1	0	1	1	1	0	0	1	0	0	1	0	0	0	0	0	1	0	0	1	0	1	0	1	0	0	0	0	0	1	0
chrII	148172	C	T	0	1	0	0	0	0	0	1	0	1	1	1	1	0	1	1	0	1	1	1	0	0	1	0	0	1	0	0	0	0	0	1	0	0	1	0	1	0	1	0	0	0	0	0	1	0
chrII	148327	A	T	0	1	0	0	0	0	0	1	0	1	1	1	1	0	1	1	0	1	1	1	0	0	1	0	0	1	0	0	0	0	0	1	0	0	1	0	1	0	1	0	0	0	0	0	1	0
chrII	148429	C	T	0	1	0	0	0	0	0	1	0	1	1	1	1	0	1	1	0	1	1	1	0	0	1	0	0	1	0	0	0	0	0	1	0	0	1	0	1	0	1	0	0	0	0	0	1	0
chrII	148600	T	A	0	1	0	0	0	0	0	1	0	1	1	1	1	0	1	1	0	1	1	1	0	0	1	0	0	1	0	0	0	0	0	1	0	0	1	0	1	0	1	0	0	0	0	0	1	0
chrII	149026	C	T	0	1	0	0	0	0	0	1	0	1	1	1	1	0	1	1	0	1	1	1	0	0	1	0	0	1	0	0	0	0	0	1	0	0	1	0	1	0	1	0	0	0	0	0	1	0
chrII	149182	A	G	0	1	0	0	0	0	0	1	0	1	1	1	1	0	1	1	0	1	1	1	0	0	1	0	0	1	0	0	0	0	0	1	0	0	1	0	1	0	1	0	0	0	0	0	1	0
chrII	149400	T	C	0	1	0	0	0	0	0	1	0	1	1	1	1	0	1	1	0	1	1	1	0	0	1	0	0	1	0	0	0	0	0	1	0	0	1	0	1	0	1	0	0	0	0	0	1	0
chrII	149696	A	C	0	1	0	0	0	0	0	1	0	1	1	1	1	0	1	1	0	1	1	1	0	0	1	0	0	1	0	0	0	0	0	1	0	0	1	0	1	0	1	0	0	0	0	0	1	0
chrII	149872	T	C	0	1	0	0	0	0	0	1	0	1	1	1	1	0	1	1	0	1	1	1	0	0	1	0	0	1	0	0	0	0	0	1	0	0	1	0	1	0	1	0	0	0	0	0	1	0
chrII	150200	A	T	0	1	0	0	0	0	0	1	0	1	1	1	1	0	1	1	0	1	1	1	0	0	1	0	0	1	0	0	0	0	0	1	0	0	1	0	1	0	1	0	0	0	0	0	1	0
chrII	150394	G	A	0	1	0	0	0	0	0	1	0	1	1	1	1	0	1	1	0	1	1	1	0	0	1	0	0	1	0	0	0	0	0	1	0	0	1	0	1	0	1	0	0	0	0	0	1	0
chrII	150513	C	T	0	1	0	0	0	0	0	1	0	1	1	1	1	0	1	1	0	1	1	1	0	0	1	0	0	1	0	0	0	0	0	1	0	0	1	0	1	0	1	0	0	0	0	0	1	0
chrII	150781	T	C	0	1	0	0	0	0	0	1	0	1	1	1	1	0	1	1	0	1	1	1	0	0	1	0	0	1	0	0	0	0	0	1	0	0	1	0	1	0	1	0	0	0	0	0	1	0
chrII	151212	A	T	0	1	0	0	0	0	0	1	0	1	1	1	1	0	1	1	0	1	1	1	0	0	1	0	0	1	0	0	0	0	0	1	0	0	1	0	1	0	1	0	0	0	0	0	1	0
chrII	151397	T	C	0	1	0	0	0	0	0	1	0	1	1	1	1	0	1	1	0	1	1	1	0	0	1	0	0	1	0	0	0	0	0	1	0	0	1	0	1	0	1	0	0	0	0	0	1	0
chrII	151407	G	T	0	1	0	0	0	0	0	1	0	1	1	1	1	0	1	1	0	1	1	1	0	0	1	0	0	1	0	0	0	0	0	1	0	0	1	0	1	0	1	0	0	0	0	0	1	0
chrII	151574	T	C	0	1	0	0	0	0	0	1	0	1	1	1	1	0	1	1	0	1	1	1	0	0	1	0	0	1	0	0	0	0	0	1	0	0	1	0	1	0	1	0	0	0	0	0	1	0
chrII	151682	A	G	0	1	0	0	0	0	0	1	0	1	1	1	1	0	1	1	0	1	1	1	0	0	1	0	0	1	0	0	0	0	0	1	0	0	1	0	1	0	1	0	0	0	0	0	1	0
chrII	151709	G	A	0	1	0	0	0	0	0	1	0	1	1	1	1	0	1	1	0	1	1	1	0	0	1	0	0	1	0	0	0	0	0	1	0	0	1	0	1	0	1	0	0	0	0	0	1	0
chrII	151724	G	A	0	1	0	0	0	0	0	1	0	1	1	1	1	0	1	1	0	1	1	1	0	0	1	0	0	1	0	0	0	0	0	1	0	0	1	0	1	0	1	0	0	0	0	0	1	0
chrII	151946	A	G	0	1	0	0	0	0	0	1	0	1	1	1	1	0	1	1	0	1	1	1	0	0	1	0	0	1	0	0	0	0	0	1	0	0	1	0	1	0	1	0	0	0	0	0	1	0
chrII	151976	G	A	0	1	0	0	0	0	0	1	0	1	1	1	1	0	1	1	0	1	1	1	0	0	1	0	0	1	0	0	0	0	0	1	0	0	1	0	1	0	1	0	0	0	0	0	1	0
chrII	152073	C	T	0	1	0	0	0	0	0	1	0	1	1	1	1	0	1	1	0	1	1	1	0	0	1	0	0	1	0	0	0	0	0	1	0	0	1	0	1	0	1	0	0	0	0	0	1	0
chrII	152204	A	G	0	1	0	0	0	0	0	1	0	1	1	1	1	0	1	1	0	1	1	1	0	0	1	0	0	1	0	0	0	0	0	1	0	0	1	0	1	0	1	0	0	0	0	0	1	0
chrII	152451	T	C	0	1	0	0	0	0	0	1	0	1	1	1	1	0	1	1	0	1	1	1	0	0	1	0	0	1	0	0	0	0	0	1	0	0	1	0	1	0	1	0	0	0	0	0	1	0
chrII	152612	A	G	0	1	0	0	0	0	0	1	0	1	1	1	1	0	1	1	0	1	1	1	0	0	1	0	0	1	0	0	0	0	0	1	0	0	1	0	1	0	1	0	0	0	0	0	1	0
chrII	152624	C	T	0	1	0	0	0	0	0	1	0	1	1	1	1	0	1	1	0	1	1	1	0	0	1	0	0	1	0	0	0	0	0	1	0	0	1	0	1	0	1	0	0	0	0	0	1	0
chrII	152750	A	C	0	1	0	0	0	0	0	1	0	1	1	1	1	0	1	1	0	1	1	1	0	0	1	0	0	1	0	0	0	0	0	1	0	0	1	0	1	0	1	0	0	0	0	0	1	0
chrII	152894	A	G	0	1	0	0	0	0	0	1	0	1	1	1	1	0	1	1	0	1	1	1	0	0	1	0	0	1	0	0	0	0	0	1	0	0	1	0	1	0	1	0	0	0	0	0	1	0
chrII	152949	A	G	0	1	0	0	0	0	0	1	0	1	1	1	1	0	1	1	0	1	1	1	0	0	1	0	0	1	0	0	0	0	0	1	0	0	1	0	1	0	1	0	0	0	0	0	1	0
chrII	153007	C	T	0	1	0	0	0	0	0	1	0	1	1	1	1	0	1	1	0	1	1	1	0	0	1	0	0	1	0	0	0	0	0	1	0	0	1	0	1	0	1	0	0	0	0	0	1	0
chrII	153035	G	A	0	1	0	0	0	0	0	1	0	1	1	1	1	0	1	1	0	1	1	1	0	0	1	0	0	1	0	0	0	0	0	1	0	0	1	0	1	0	1	0	0	0	0	0	1	0
chrII	153228	G	A	0	1	0	0	0	0	0	1	0	1	1	1	1	0	1	1	0	1	1	1	0	0	1	0	0	1	0	0	0	0	0	1	0	0	1	0	1	0	1	0	0	0	0	0	1	0
chrII	153455	A	C	0	1	0	0	0	0	0	1	0	1	1	1	1	0	1	1	0	1	1	1	0	0	1	0	0	1	0	0	0	0	0	1	0	0	1	0	1	0	1	0	0	0	0	0	1	0
chrII	153787	T	A	0	1	0	0	0	0	0	1	0	1	1	1	1	0	1	1	0	1	1	1	0	0	1	0	0	1	0	0	0	0	0	1	0	0	1	0	1	0	1	0	0	0	0	0	1	0
chrII	154001	A	C	0	1	0	0	0	0	0	1	0	1	1	1	1	0	1	1	0	1	1	1	0	0	1	0	0	1	0	0	0	0	0	1	0	0	1	0	1	0	1	0	0	0	0	0	1	0
chrII	154142	G	A	0	1	0	0	0	0	0	1	0	1	1	1	1	0	1	1	0	1	1	1	0	0	1	0	0	1	0	0	0	0	0	1	0	0	1	0	1	0	1	0	0	0	0	0	1	0
chrII	154740	A	G	0	1	0	0	0	0	0	1	0	1	1	1	1	0	1	1	0	1	1	1	0	0	1	0	0	1	0	0	0	0	0	1	0	0	1	0	1	0	1	0	0	0	0	0	1	0
chrII	154799	G	A	0	1	NA	0	0	0	0	1	0	1	1	1	1	0	1	1	0	1	1	1	0	0	1	0	0	1	0	0	0	0	0	1	0	0	1	0	1	0	1	0	0	0	0	0	1	0
chrII	155354	A	G	0	1	NA	0	0	0	0	1	0	1	1	1	1	0	1	1	0	1	1	1	0	0	1	0	0	1	0	0	0	0	0	1	0	0	1	0	1	0	1	0	0	0	0	0	1	0
chrII	155591	C	T	0	1	NA	0	0	0	0	1	0	1	1	1	1	0	1	1	0	1	1	1	0	0	1	0	0	1	0	0	0	0	0	1	0	0	1	0	1	0	1	0	0	0	0	0	1	0
chrII	155739	T	G	0	1	NA	0	0	0	0	1	0	1	1	1	1	0	1	1	0	1	1	1	0	0	1	0	0	1	0	0	0	0	0	1	0	0	1	0	1	0	1	0	0	0	0	0	1	0
chrII	155783	A	G	0	1	NA	0	0	0	0	1	0	1	1	1	1	0	1	1	0	1	1	1	0	0	1	0	0	1	0	0	0	0	0	1	0	0	1	0	1	0	1	0	0	0	0	0	1	0
chrII	155846	C	T	0	1	NA	0	0	0	0	1	0	1	1	1	1	0	1	1	0	1	1	1	0	0	1	0	0	1	0	0	0	0	0	1	0	0	1	0	1	0	1	0	0	0	0	0	1	0
chrII	155972	C	T	0	1	NA	0	0	0	0	1	0	1	1	1	1	0	1	1	0	1	1	1	0	0	1	0	0	1	0	0	0	0	0	1	0	0	1	0	1	0	1	0	0	0	0	0	1	0
chrII	156261	T	G	0	1	NA	0	0	0	0	1	0	1	1	1	1	0	1	1	0	1	1	1	0	0	1	0	0	1	0	0	0	0	0	1	0	0	1	0	1	0	1	0	0	0	0	0	1	0
chrII	158114	A	G	0	1	NA	0	1	0	0	1	0	1	1	1	1	0	1	1	0	1	1	1	0	0	1	0	0	1	0	0	0	0	0	1	0	0	1	0	1	0	1	0	0	0	0	0	1	0
chrII	158591	C	T	0	1	1	0	1	0	0	1	0	1	1	1	1	0	1	1	0	1	1	1	0	0	1	0	0	1	0	0	0	0	0	1	0	0	1	0	1	0	1	0	0	0	0	0	1	0
chrII	158800	G	T	0	1	1	0	1	0	0	1	0	1	1	1	1	0	1	1	0	1	1	1	0	0	1	0	0	1	0	1	0	0	0	1	0	0	1	0	1	0	1	0	0	0	0	0	1	0
chrII	158803	A	G	0	1	1	0	1	0	0	1	0	1	1	1	1	0	1	1	0	1	1	1	0	0	1	0	0	1	0	1	0	0	0	1	0	0	1	0	1	0	1	0	0	0	0	0	1	0
chrII	158953	G	A	0	1	1	0	1	0	0	1	0	1	1	1	1	0	1	1	0	1	1	1	0	0	1	0	0	1	0	1	0	0	0	1	0	0	1	0	1	0	1	0	0	0	0	0	1	0
chrII	159079	C	T	0	1	1	0	1	0	0	1	0	1	1	1	1	0	1	1	0	1	1	1	0	0	1	0	0	1	0	1	0	0	0	1	0	0	1	0	1	0	1	0	0	0	0	0	1	0
chrII	159139	T	G	0	1	1	0	1	0	0	1	0	1	1	1	1	0	1	1	0	1	1	1	0	0	1	0	0	1	0	1	0	0	0	1	0	0	1	0	1	0	1	0	0	0	0	0	1	0
chrII	160143	T	G	0	1	1	0	1	0	0	1	0	1	1	1	1	0	1	1	0	1	1	1	0	0	1	0	0	1	0	1	0	0	0	1	0	0	1	0	1	0	1	0	0	0	0	0	1	0
chrII	160403	G	T	0	1	1	0	1	0	0	1	0	1	1	1	1	0	1	1	0	1	1	1	0	0	1	0	0	1	0	1	0	0	0	1	0	0	1	0	1	0	1	0	0	0	0	0	1	0
chrII	160810	T	G	0	1	1	0	1	0	0	1	0	1	1	1	1	0	1	1	0	1	1	1	0	0	1	0	0	1	0	0	0	0	0	1	0	0	1	0	1	0	1	0	0	0	0	0	1	0
chrII	161065	G	A	0	1	1	0	1	0	0	1	0	1	1	1	1	0	1	1	0	1	1	1	0	0	1	0	0	1	0	0	0	0	0	1	0	0	1	0	1	0	1	0	0	0	0	0	1	0
chrII	161229	G	T	0	1	1	0	1	0	0	1	0	1	1	1	1	0	1	1	0	1	1	1	0	0	1	0	0	1	0	0	0	0	0	1	0	0	1	0	1	0	1	0	0	0	0	0	1	0
chrII	161297	G	A	0	1	1	0	1	0	0	1	0	1	1	1	1	0	1	1	0	1	1	1	0	0	1	0	0	1	0	0	0	0	0	1	0	0	1	0	1	0	1	0	0	0	0	0	1	0
chrII	161757	G	A	0	NA	1	0	1	0	0	1	0	1	1	1	1	0	1	1	0	1	1	1	0	0	1	0	0	1	0	0	0	0	0	1	0	0	1	0	1	0	1	0	0	0	0	0	1	0
chrII	161840	T	C	0	0	1	0	1	0	0	1	0	1	1	1	1	0	1	1	0	1	1	1	0	0	1	0	0	1	0	0	0	0	0	1	0	0	1	0	1	0	1	0	0	0	0	0	1	0
chrII	162251	A	G	0	0	1	0	1	0	0	1	0	1	1	1	1	0	1	1	0	1	1	1	0	0	1	0	0	1	0	0	0	0	0	1	0	0	1	0	1	0	1	0	0	0	0	0	1	0
chrII	162420	T	C	0	0	1	0	1	0	0	1	0	1	1	1	1	0	1	1	0	1	1	1	0	0	1	0	0	1	0	0	0	0	0	1	0	0	1	0	1	0	1	0	0	0	0	0	1	0
chrII	162696	A	G	0	0	1	0	1	0	0	1	0	1	1	1	1	0	1	1	0	1	1	1	0	0	1	0	0	1	0	0	0	0	0	1	0	0	1	0	1	0	1	0	0	0	0	0	1	0
chrII	162773	T	C	0	0	1	0	1	0	0	1	0	1	1	1	1	0	1	1	0	1	1	1	0	0	1	0	0	1	0	0	0	0	0	1	0	0	1	0	1	0	1	0	0	0	0	0	1	0
chrII	163080	G	A	0	0	1	0	1	0	0	1	0	1	1	1	1	0	1	1	0	1	1	1	0	0	1	0	0	1	0	0	0	0	0	1	0	0	1	0	1	0	1	0	0	0	0	0	1	0
chrII	163180	C	T	0	0	1	0	1	0	0	1	0	1	1	1	1	0	1	1	0	1	1	1	0	0	1	0	0	1	1	0	0	0	0	1	0	0	1	0	1	0	1	0	0	0	0	0	1	0
chrII	163284	A	G	0	0	1	0	1	0	0	1	0	1	1	1	1	0	1	1	0	1	1	1	0	0	1	0	0	1	1	0	0	0	0	1	0	0	1	0	1	0	1	0	0	0	0	0	1	0
chrII	163349	G	T	0	0	1	0	1	0	0	1	0	1	1	1	1	0	1	1	0	1	1	1	0	0	1	0	0	1	1	0	0	0	0	1	0	0	1	0	1	0	1	0	0	0	0	0	1	0
chrII	163497	A	G	0	0	1	0	1	0	0	1	0	1	1	1	1	0	1	1	0	1	1	1	0	0	1	0	0	1	1	0	0	0	0	1	0	0	1	0	1	0	1	0	0	0	0	0	1	0
chrII	163787	A	C	0	0	1	0	1	0	0	1	0	1	1	1	1	0	1	1	0	1	1	1	0	0	1	0	0	1	1	0	0	0	0	1	0	0	1	0	1	0	1	0	0	0	0	0	1	0
chrII	163854	T	C	0	0	1	0	1	0	0	1	0	1	1	1	1	0	1	1	0	1	1	1	0	0	1	0	0	1	1	0	0	0	0	1	0	0	1	0	1	0	1	0	0	0	0	0	1	0
chrII	163892	C	T	0	0	1	0	1	0	0	1	0	1	1	1	1	0	1	1	0	1	1	1	0	0	1	0	0	1	1	0	0	0	0	1	0	0	1	0	1	0	1	0	0	0	0	0	1	0
chrII	163967	A	G	0	0	1	0	1	0	0	1	0	1	1	1	1	0	1	1	0	1	1	1	0	0	1	0	0	1	1	0	0	0	0	1	0	0	1	0	1	0	1	0	0	0	0	0	1	0
chrII	163989	G	A	0	0	1	0	1	0	0	1	0	1	1	1	1	0	1	1	0	1	1	1	0	0	1	0	0	1	1	0	0	0	0	1	0	0	1	0	1	0	1	0	0	0	0	0	1	0
chrII	164378	T	C	0	0	1	0	1	0	0	1	0	1	1	1	1	0	1	1	0	1	1	1	0	0	1	0	0	1	1	0	0	0	0	1	0	0	1	0	1	0	1	0	0	0	0	0	1	0
chrII	164419	T	C	0	0	1	0	1	0	0	1	0	1	1	1	1	0	1	1	0	1	1	1	0	0	1	0	0	1	1	0	0	0	0	1	0	0	1	0	1	0	1	0	0	0	0	0	1	0
chrII	166311	C	T	0	0	1	0	1	0	0	1	0	1	1	1	1	0	1	1	0	1	1	1	0	0	1	0	0	1	1	0	0	0	0	1	0	0	1	0	1	0	1	0	0	0	0	0	1	0
chrII	166544	G	A	0	0	1	0	1	0	0	1	0	1	1	1	1	0	1	1	0	1	1	1	0	0	1	0	0	1	1	0	0	0	0	1	0	0	1	0	1	0	1	0	0	0	0	0	1	0
chrII	166572	C	T	0	0	1	0	1	0	0	1	0	1	1	1	1	0	1	1	0	1	1	1	0	0	1	0	0	1	1	0	0	0	0	1	0	0	1	0	1	0	1	0	0	0	0	0	1	0
chrII	166703	G	A	0	0	1	0	1	0	0	1	0	1	1	1	1	0	1	1	0	1	1	1	0	0	1	0	0	1	1	0	0	0	0	1	0	0	1	0	1	0	1	0	0	0	0	0	1	0
chrII	166909	C	G	0	0	1	0	1	0	0	1	0	1	1	1	1	0	1	1	0	1	1	1	0	0	1	0	0	1	1	0	0	0	0	1	0	0	1	0	1	0	1	0	0	0	0	0	1	0
chrII	167174	A	G	0	0	1	0	1	0	0	1	0	1	1	1	1	0	1	1	0	1	1	1	0	0	1	0	0	1	1	0	0	0	0	1	0	0	1	0	1	0	1	0	0	0	0	0	1	0
chrII	167373	C	T	0	0	1	0	1	0	0	1	0	1	1	1	1	0	1	1	0	1	1	1	0	0	1	0	0	1	1	0	0	0	0	1	0	0	1	0	1	0	1	0	0	0	0	0	1	0
chrII	167426	G	A	0	0	1	0	1	0	0	1	0	1	1	1	1	0	1	1	0	1	1	1	0	0	1	0	0	1	1	0	0	0	0	1	0	0	1	0	1	0	1	0	0	0	0	0	1	0
chrII	167527	G	A	0	0	1	0	1	0	0	1	0	1	1	1	1	0	1	1	0	1	1	1	0	0	1	0	0	1	1	0	0	0	0	1	0	0	1	0	1	0	1	0	0	0	0	0	1	0
chrII	168536	A	G	0	0	1	0	1	0	0	1	0	1	1	1	1	0	1	1	0	1	1	1	0	0	1	0	0	1	1	0	0	0	0	1	0	0	1	0	1	0	1	0	0	0	0	0	1	0
chrII	168653	G	A	0	0	1	0	1	0	0	1	0	1	1	1	1	0	1	1	0	1	1	1	0	0	1	0	0	1	1	0	0	0	0	1	0	0	1	0	1	0	1	0	0	0	0	0	1	0
chrII	168711	C	T	0	0	1	0	1	0	0	1	0	1	1	1	1	0	1	1	0	1	1	1	0	0	1	0	0	1	1	0	0	0	0	1	0	0	1	0	1	0	1	0	0	0	0	0	1	0
chrII	168775	A	T	0	0	1	0	1	0	0	1	0	1	1	1	1	0	1	1	0	1	1	1	0	0	1	0	0	1	1	0	0	0	0	1	0	0	1	0	1	0	1	0	0	0	0	0	1	0
chrII	168802	T	C	0	0	1	0	1	0	0	1	0	1	1	1	1	0	1	1	0	1	1	1	0	0	1	0	0	1	1	0	0	0	0	1	0	0	1	0	1	0	1	0	0	0	0	0	1	0
chrII	169483	A	G	0	0	1	0	1	0	0	1	0	1	1	1	1	0	1	1	0	1	1	1	0	0	1	0	0	1	1	0	0	0	0	1	0	0	1	0	1	0	1	0	0	0	0	0	1	0
chrII	169496	G	C	0	0	1	0	1	0	0	1	0	1	1	1	1	0	1	1	0	1	1	1	0	0	1	0	0	1	1	0	0	0	0	1	0	0	1	0	1	0	1	0	0	0	0	0	1	0
chrII	169566	G	T	0	0	1	0	1	0	0	1	0	1	1	1	1	0	1	1	0	1	1	1	0	0	1	0	0	1	1	0	0	0	0	1	0	0	1	0	1	0	1	0	0	0	0	0	1	0
chrII	169589	A	G,T	0	0	1	0	1	0	0	1	0	1	1	1	1	0	1	1	0	1	1	1	0	0	1	0	0	1	1	0	0	0	0	1	0	0	1	0	1	0	1	0	0	0	0	0	1	0
chrII	169621	C	T	0	0	1	0	1	0	0	1	0	1	1	1	1	0	1	1	0	1	1	1	0	0	1	0	0	1	1	0	0	0	0	1	0	0	1	0	1	0	1	0	0	0	0	0	1	0
chrII	169651	C	A	0	0	1	0	1	0	0	1	0	1	1	1	1	0	1	1	0	1	1	1	0	0	1	0	0	1	1	0	0	0	0	1	0	0	1	0	1	0	1	0	0	0	0	0	1	0
chrII	169820	G	T	0	0	1	0	1	0	0	1	0	1	1	1	1	0	1	1	0	1	1	1	0	0	1	0	0	1	1	0	0	0	0	1	0	0	1	0	1	0	1	0	0	0	0	0	1	0
chrII	170790	T	C	0	0	1	0	1	0	0	1	0	1	0	1	1	0	1	1	0	1	1	1	0	0	1	0	0	1	1	0	0	0	0	1	0	0	1	0	1	0	1	0	0	0	0	0	1	0
chrII	171183	G	T	0	0	1	0	1	0	0	1	0	1	0	1	1	0	1	1	0	1	1	1	0	0	1	0	0	1	1	0	0	0	0	1	0	0	1	0	1	0	1	0	0	0	0	0	1	0
chrII	171433	A	G	0	0	1	0	1	0	0	1	0	1	0	1	1	0	1	1	0	1	1	1	0	0	1	0	0	1	1	0	0	0	0	1	0	0	1	0	1	0	1	0	0	0	0	0	1	0
chrII	171570	A	G	0	0	1	0	1	0	0	1	0	1	0	1	1	0	1	1	0	1	1	1	0	0	1	0	0	1	1	0	0	0	0	1	0	0	1	0	1	0	1	0	0	0	0	0	1	0
chrII	171612	G	C	0	0	1	0	1	0	0	1	0	1	0	1	1	0	1	1	0	1	1	1	0	0	1	0	0	1	1	0	0	0	0	1	0	0	1	0	1	0	1	0	0	0	0	0	1	0
chrII	172028	G	C	0	0	1	0	1	0	0	1	0	1	0	1	1	0	1	1	0	1	1	1	0	0	1	0	0	1	1	0	0	0	0	1	0	0	1	0	1	0	1	0	0	0	0	0	1	0
chrII	172038	T	A	0	0	1	0	1	0	0	1	0	1	0	1	1	0	1	1	0	1	1	1	0	0	1	0	0	1	1	0	0	0	0	1	0	0	1	0	1	0	1	0	0	0	0	0	1	0
chrII	172113	T	C	0	0	1	0	1	0	0	1	0	1	0	1	1	0	1	1	0	1	1	1	0	0	1	0	0	1	1	0	0	0	0	1	0	0	1	0	1	0	1	0	0	0	0	0	1	0
chrII	172223	A	G	0	0	1	0	1	0	0	1	0	1	0	1	1	0	1	1	0	1	1	1	0	0	1	0	0	1	1	0	0	0	0	1	0	0	1	0	1	0	1	0	0	0	0	0	1	0
chrII	172245	C	T	0	0	1	0	1	0	0	1	0	1	0	1	1	0	1	1	0	1	1	1	0	0	1	0	0	1	1	0	0	0	0	1	0	0	1	0	1	0	1	0	0	0	0	0	1	0
chrII	172262	A	G	0	0	1	0	1	0	0	1	0	1	0	1	1	0	1	1	0	1	1	1	0	0	1	0	0	1	1	0	0	0	0	1	0	0	1	0	1	0	1	0	0	0	0	0	1	0
chrII	172346	A	T	0	0	1	0	1	0	0	1	0	1	0	1	1	0	1	1	0	1	1	1	0	0	1	0	0	1	1	0	0	0	0	1	0	0	1	0	1	0	1	0	0	0	0	0	1	0
chrII	173028	T	C	0	0	1	0	1	0	0	1	0	1	0	1	1	0	1	1	0	1	1	1	0	0	1	0	0	1	1	0	0	0	0	1	0	0	1	0	1	0	1	0	0	0	0	0	1	0
chrII	173043	A	G	0	0	1	0	1	0	0	1	0	1	0	1	1	0	1	1	0	1	1	1	0	0	1	0	0	1	1	0	0	0	0	1	0	0	1	0	1	0	1	0	0	0	0	0	1	0
chrII	173254	A	T	0	0	1	0	1	0	0	1	0	1	0	1	1	0	1	1	0	1	1	1	0	0	1	0	0	1	1	0	0	0	0	1	0	0	1	0	1	0	1	0	0	0	0	0	1	0
chrII	173385	G	A	0	0	1	0	1	0	0	1	0	1	0	1	1	0	1	1	0	1	1	1	0	0	1	0	0	1	1	0	0	0	0	1	0	0	1	0	1	0	1	0	0	0	0	0	1	0
chrII	173659	T	C	0	0	1	0	1	0	0	1	0	1	0	1	1	0	1	1	0	1	1	1	0	0	1	0	0	1	1	0	0	0	0	1	0	0	1	0	1	0	1	0	0	0	0	0	1	0
chrII	173973	T	C	0	0	1	0	1	0	0	1	0	1	0	1	1	0	1	1	0	1	1	1	0	0	1	0	0	1	1	0	0	0	0	1	0	0	1	0	1	0	1	0	0	0	0	0	1	0
chrII	174030	G	A	0	0	1	0	1	0	0	1	0	1	0	1	1	0	1	1	0	1	1	1	0	0	1	0	0	1	1	0	0	0	0	1	0	0	1	0	1	0	1	0	0	0	0	0	1	0
chrII	174060	T	C	0	0	1	0	1	0	0	1	0	1	0	1	1	0	1	1	0	1	1	1	0	0	1	0	0	1	1	0	0	0	0	1	0	0	1	0	1	0	1	0	0	0	0	0	1	0
chrII	174597	A	G	0	0	1	0	1	0	0	1	0	1	0	1	1	0	1	1	0	1	1	1	0	0	1	0	0	1	1	0	0	0	0	1	0	0	1	0	1	0	1	0	0	0	0	0	1	0
chrII	174599	G	C	0	0	1	0	1	0	0	1	0	1	0	1	1	0	1	1	0	1	1	1	0	0	1	0	0	1	1	0	0	0	0	1	0	0	1	0	1	0	1	0	0	0	0	0	1	0
chrII	175054	A	G	0	0	1	0	1	0	0	1	0	1	0	1	1	0	1	1	0	1	1	1	0	0	1	0	0	1	1	0	0	0	0	1	0	0	1	0	1	0	1	0	0	0	0	0	1	0
chrII	175109	T	A	0	0	1	0	1	0	0	1	0	1	0	1	1	0	1	1	0	1	1	1	0	0	1	0	0	1	1	0	0	0	0	1	0	0	1	0	1	0	1	0	0	0	0	0	1	0
chrII	175409	A	G	0	0	1	0	1	0	0	1	0	1	0	1	1	0	1	1	0	1	1	1	0	0	1	0	0	1	1	0	0	0	0	1	0	0	1	0	1	0	1	0	0	0	0	0	1	0
chrII	175439	G	A	0	0	1	0	1	0	0	1	0	1	0	1	1	0	1	1	0	1	1	1	0	0	1	0	0	1	1	0	0	0	0	1	0	0	1	0	1	0	1	0	0	0	0	0	1	0
chrII	175505	C	A	0	0	1	0	1	0	0	1	0	1	0	1	1	0	1	1	0	1	1	1	0	0	1	0	0	1	1	0	0	0	0	1	0	0	1	0	1	0	1	0	0	0	0	0	1	0
chrII	175526	A	G	0	0	1	0	1	0	0	1	0	1	0	1	1	0	1	1	0	1	1	1	0	0	1	0	0	1	1	0	0	0	0	1	0	0	1	0	1	0	1	0	0	0	0	0	1	0
chrII	175784	T	C	0	0	1	0	1	0	0	1	0	1	0	1	1	0	1	1	0	1	1	1	0	0	1	0	0	1	1	0	0	0	0	1	0	0	1	0	1	0	1	0	0	0	0	0	1	0
chrII	175964	T	C	0	0	1	0	1	0	0	1	0	1	0	1	1	0	1	1	0	1	1	1	0	0	1	0	0	1	1	0	0	0	0	1	0	0	1	0	1	0	1	0	0	0	0	0	1	0
chrII	176009	A	G	0	0	1	0	1	0	0	1	0	1	0	1	1	0	1	1	0	1	1	1	0	0	1	0	0	1	1	0	0	0	0	1	0	0	1	0	1	0	1	0	0	0	0	0	1	0
chrII	176084	T	C	0	0	1	0	1	0	0	1	0	1	0	1	1	0	1	1	0	1	1	1	0	0	1	0	0	1	1	0	0	0	0	1	0	0	1	0	1	0	1	0	0	0	0	0	1	0
chrII	176261	T	C	0	0	1	0	1	0	0	1	0	1	0	1	1	0	1	1	0	1	1	1	0	0	1	0	0	1	1	0	0	0	0	1	0	0	1	0	1	0	1	0	0	0	0	0	1	0
chrII	178351	C	T	0	0	1	0	1	0	0	1	0	1	0	1	1	0	1	1	0	1	1	1	0	0	1	0	0	1	1	0	0	0	0	1	0	0	1	0	1	0	1	0	0	0	0	0	1	0
chrII	179248	A	G	0	0	1	0	1	0	0	1	0	1	0	1	1	0	1	1	0	1	1	1	0	0	1	0	1	1	1	0	0	0	0	1	0	0	1	0	1	0	1	0	0	0	0	0	1	0
chrII	179257	C	T	0	0	1	0	1	0	0	1	0	1	0	1	1	0	1	1	0	1	1	1	0	0	1	0	1	1	1	0	0	0	0	1	0	0	1	0	1	0	1	0	0	0	0	0	1	0
chrII	179290	C	G	0	0	1	0	1	0	0	1	0	1	0	1	1	0	1	1	0	1	1	1	0	0	1	0	1	1	1	0	0	0	0	1	0	0	1	0	1	0	1	0	0	0	0	0	1	0
chrII	179410	T	C	0	0	1	0	1	0	0	1	0	1	0	1	1	0	1	1	0	1	1	1	0	0	1	0	1	1	1	0	0	0	0	1	0	0	1	0	1	0	1	0	0	0	0	0	1	0
chrII	179872	T	C	0	0	1	0	1	0	0	1	0	1	0	1	1	0	1	1	0	1	1	1	0	0	1	0	1	1	1	0	0	0	0	1	0	0	1	0	1	0	1	0	0	0	0	0	1	0
chrII	180070	T	G	0	0	1	0	1	0	0	1	0	1	0	1	1	0	1	1	0	1	1	1	0	0	1	0	1	1	1	0	0	0	0	1	0	0	1	0	1	0	1	0	0	0	0	0	1	0
chrII	180255	G	T	0	0	1	0	1	0	0	1	0	1	0	1	1	0	1	1	0	1	1	1	0	0	1	0	1	1	1	0	0	0	0	1	0	0	1	0	1	0	1	0	0	0	0	0	1	0
chrII	180379	A	G	0	0	1	0	1	0	0	1	0	1	0	1	1	0	1	1	0	1	1	1	0	0	1	0	1	1	1	0	0	0	0	1	0	0	1	0	1	0	1	0	0	0	0	0	1	0
chrII	180607	G	A	0	0	1	0	1	0	0	1	0	1	0	1	1	0	1	1	0	1	1	1	0	0	1	0	1	1	1	0	0	0	0	1	0	0	1	0	1	0	1	0	0	0	0	0	1	0
chrII	181279	C	T	0	0	1	0	1	0	0	1	0	1	0	1	1	0	1	1	0	1	1	1	0	0	1	0	1	1	1	0	0	0	0	1	0	0	1	0	1	0	1	0	0	0	0	0	1	0
chrII	181635	C	T	0	0	1	0	1	0	0	1	0	1	0	1	1	0	1	1	0	1	1	1	0	0	1	0	1	1	1	0	0	0	0	1	0	0	1	0	1	0	1	0	0	0	0	0	1	0
chrII	181647	T	C	0	0	1	0	1	0	0	1	0	1	0	1	1	0	1	1	0	1	1	1	0	0	1	0	1	1	1	0	0	0	0	1	0	0	1	0	1	0	1	0	0	0	0	0	1	0
chrII	182436	T	C	0	0	1	0	1	0	0	1	0	1	0	1	1	0	1	1	0	1	1	1	0	0	1	0	1	1	1	0	0	0	0	1	0	0	1	0	1	0	1	0	0	0	0	0	1	0
chrII	182758	A	G	0	0	1	0	1	0	0	1	0	1	0	1	1	0	1	1	0	1	1	1	0	0	1	0	1	1	1	0	0	0	0	1	0	0	1	0	1	0	1	0	0	0	0	0	1	0
chrII	182892	G	A	0	0	1	0	1	0	0	1	0	1	0	1	1	0	1	1	0	1	1	1	0	0	1	0	1	1	1	0	0	0	0	1	0	0	1	0	1	0	1	0	0	0	0	0	1	0
chrII	182901	C	T	0	0	1	0	1	0	0	1	0	1	0	1	1	0	1	1	0	1	1	1	0	0	1	0	1	1	1	0	0	0	0	1	0	0	1	0	1	0	1	0	0	0	0	0	1	0
chrII	183084	A	C	0	0	1	0	1	0	0	1	0	1	0	1	1	0	1	1	0	1	1	1	1	0	1	0	1	1	1	0	0	0	0	1	0	0	1	0	1	0	1	0	0	0	0	0	1	0
chrII	183117	T	C	0	0	1	0	1	0	0	1	0	1	0	1	1	0	1	1	0	1	1	1	1	0	1	0	1	1	1	0	0	0	0	1	0	0	1	0	1	0	1	0	0	0	0	0	1	0
chrII	183198	T	C	0	0	1	0	1	0	0	1	0	1	0	1	1	0	1	1	0	1	1	1	1	0	1	0	1	1	1	0	0	0	0	1	0	0	1	0	1	0	1	0	0	0	0	0	1	0
chrII	183456	A	G	0	0	1	0	1	0	0	1	0	1	0	1	1	0	1	1	0	1	1	1	1	0	1	0	1	1	1	0	0	0	0	1	0	0	1	0	1	0	1	0	0	0	0	0	1	0
chrII	183459	C	T	0	0	1	0	1	0	0	1	0	1	0	1	1	0	1	1	0	1	1	1	1	0	1	0	1	1	1	0	0	0	0	1	0	0	1	0	1	0	1	0	0	0	0	0	1	0
chrII	183619	T	C	0	0	1	0	1	0	0	1	0	1	0	1	1	0	1	1	0	1	1	1	1	0	1	0	1	1	1	0	0	0	0	1	0	0	1	0	1	0	1	0	0	0	0	0	1	0
chrII	183810	C	T	0	0	1	0	1	0	0	1	0	1	0	1	1	0	1	1	0	1	1	1	1	0	1	0	1	1	1	0	0	0	0	1	0	0	1	0	1	0	1	0	0	0	0	0	1	0
chrII	183889	C	T	0	0	1	0	1	0	0	1	0	1	0	1	1	0	1	1	0	1	1	1	1	0	1	0	1	1	1	0	0	0	0	1	0	0	1	0	1	0	1	0	0	0	0	0	1	0
chrII	184146	T	C	0	0	1	0	1	0	0	1	0	1	0	1	1	0	1	1	0	1	1	1	1	0	1	0	1	1	1	0	0	0	0	1	0	0	1	0	1	0	1	0	0	0	0	0	1	0
chrII	184606	C	A	0	0	1	0	1	0	0	1	0	1	0	1	1	0	1	1	0	1	1	1	1	0	1	0	1	1	1	0	0	0	0	1	0	0	1	0	1	0	1	0	0	0	0	0	1	0
chrII	184932	A	C	0	0	1	0	1	0	0	1	0	1	0	1	1	0	1	1	0	1	1	1	1	0	1	0	1	1	1	0	0	0	0	1	0	0	1	0	1	0	1	0	0	0	0	0	1	0
chrII	184941	T	A	0	0	1	0	1	0	0	1	0	1	0	1	1	0	1	1	0	1	1	1	1	0	1	0	1	1	1	0	0	0	0	1	0	0	1	0	1	0	1	0	0	0	0	0	1	0
chrII	185376	G	A	0	0	1	0	1	0	0	1	0	1	0	1	1	0	1	1	0	1	1	1	1	0	1	0	1	1	1	0	0	0	0	1	0	0	1	0	1	0	1	0	0	0	0	0	1	0
chrII	185442	C	G	0	0	1	0	1	0	0	1	0	1	0	1	1	0	1	1	0	1	1	1	1	0	1	0	1	1	1	0	0	0	0	1	0	0	1	0	1	0	1	0	0	0	0	0	1	0
chrII	185579	A	G	0	0	1	0	1	0	0	1	0	1	0	1	1	0	1	1	0	1	1	1	1	0	1	0	1	1	1	0	0	0	0	1	0	0	1	0	1	0	1	0	0	0	0	0	1	0
chrII	185762	T	C	0	0	1	0	1	0	0	1	0	1	0	1	1	0	1	1	0	1	1	1	1	0	1	0	1	1	1	0	0	0	0	1	0	0	1	0	1	0	1	0	0	0	0	0	1	0
chrII	185891	T	A	0	0	1	0	1	0	0	1	0	1	0	1	1	0	1	1	0	1	1	1	1	0	1	0	1	1	1	0	0	0	0	1	0	0	1	0	1	0	1	0	0	0	0	0	1	0
chrII	185922	A	G	0	0	1	0	1	0	0	1	0	1	0	1	1	0	1	1	0	1	1	1	1	0	1	0	1	1	1	0	0	0	0	1	0	0	1	0	1	0	1	0	0	0	0	0	1	0
chrII	186049	T	A	0	0	1	0	1	0	0	1	0	1	0	1	1	0	1	1	0	1	1	1	1	0	1	0	1	1	1	0	0	0	0	1	0	0	1	0	1	0	1	0	0	0	0	0	1	0
chrII	186067	A	G	0	0	1	0	1	0	0	1	0	1	0	1	1	0	1	1	0	1	1	1	1	0	1	0	1	1	1	0	0	0	0	1	0	0	1	0	1	0	1	0	0	0	0	0	1	0
chrII	186185	G	A	0	0	1	0	1	0	0	1	0	1	0	1	1	0	1	1	0	1	1	1	1	0	1	0	1	1	1	0	0	0	0	1	0	0	1	0	1	0	1	0	0	0	0	0	1	0
chrII	186210	G	C	0	0	1	0	1	0	0	1	0	1	0	1	1	0	1	1	0	1	1	1	1	0	1	0	1	1	1	0	0	0	0	1	0	0	1	0	1	0	1	0	0	0	0	0	1	0
chrII	186253	A	G	0	0	1	0	1	0	0	1	0	1	0	1	1	0	1	1	0	1	1	1	1	0	1	0	1	1	1	0	0	0	0	1	0	0	1	0	1	0	1	0	0	0	0	0	1	0
chrII	186915	T	C	0	0	1	0	1	0	0	1	0	1	0	1	1	0	1	1	0	1	1	1	1	0	1	0	1	1	1	0	0	0	0	1	0	0	1	0	1	0	1	0	0	0	0	0	1	0
chrII	187153	G	A	0	0	1	0	1	0	0	1	0	1	0	1	1	0	1	1	0	1	1	1	1	0	1	0	1	1	1	0	0	0	0	1	0	0	1	0	1	0	1	0	0	0	0	0	1	0
chrII	187157	G	A	0	0	1	0	1	0	0	1	0	1	0	1	1	0	1	1	0	1	1	1	1	0	1	0	1	1	1	0	0	0	0	1	0	0	1	0	1	0	1	0	0	0	0	0	1	0
chrII	187788	C	T	0	0	1	0	1	0	0	1	0	1	0	1	1	0	1	1	0	1	1	1	1	0	1	0	1	1	1	0	0	0	0	1	0	0	1	0	1	0	1	0	0	0	0	0	1	0
chrII	187873	T	C	0	0	1	0	1	0	0	1	0	1	0	1	1	0	1	1	0	1	1	1	1	0	1	0	1	1	1	0	0	0	0	1	0	0	1	0	1	0	1	0	0	0	0	0	1	0
chrII	188701	G	A	0	0	1	0	1	0	0	1	0	1	0	1	1	0	1	1	0	1	1	1	1	0	1	0	1	1	1	0	0	0	0	1	0	0	1	0	1	0	1	0	0	0	0	0	1	0
chrII	188734	T	C	0	0	1	0	1	0	0	1	0	1	0	1	1	0	1	1	0	1	1	1	1	0	1	0	1	1	1	0	0	0	0	1	0	0	1	0	1	0	1	0	0	0	0	0	1	0
chrII	188743	G	A	0	0	1	0	1	0	0	1	0	1	0	1	1	0	1	1	0	1	1	1	1	0	1	0	1	1	1	0	0	0	0	1	0	0	1	0	1	0	1	0	0	0	0	0	1	0
chrII	189163	A	C	0	0	1	0	1	0	0	1	0	1	0	1	1	0	1	1	0	1	1	1	1	0	1	0	1	1	1	0	0	0	0	1	0	0	1	0	1	0	1	0	0	0	0	0	1	0
chrII	189263	T	C	0	0	1	0	1	0	0	1	0	1	0	1	1	0	1	1	0	1	1	1	1	0	1	0	1	1	1	0	0	0	0	1	0	0	1	0	1	0	1	0	0	0	0	0	1	0
chrII	189739	G	C	0	0	1	0	1	0	0	1	0	1	0	1	1	0	1	1	0	1	1	1	1	0	1	0	1	1	1	0	0	0	0	1	0	0	1	0	1	0	1	0	0	0	0	0	1	0
chrII	190246	C	T	0	0	1	0	1	0	0	1	0	1	0	1	1	0	1	1	0	1	1	1	1	0	1	0	1	1	1	0	0	0	0	1	0	0	1	0	1	0	1	0	0	0	0	0	1	0
chrII	190255	A	G	0	0	1	0	1	0	0	1	0	1	0	1	1	0	1	1	0	1	1	1	1	0	1	0	1	1	1	0	0	0	0	1	0	0	1	0	1	0	1	0	0	0	0	0	1	0
chrII	190351	C	T	0	0	1	0	1	0	0	1	0	1	0	1	1	0	1	1	0	1	1	1	1	0	1	0	1	1	1	0	0	0	0	1	0	0	1	0	1	0	1	0	0	0	0	0	1	0
chrII	190355	C	T	0	0	1	0	1	0	0	1	0	1	0	1	1	0	1	1	0	1	1	1	1	0	1	0	1	1	1	0	0	0	0	1	0	0	1	0	1	0	1	0	0	0	0	0	1	0
chrII	190452	A	G	0	0	1	0	1	0	0	1	0	1	0	1	1	0	1	1	0	1	1	1	1	0	1	0	1	1	1	0	0	0	0	1	0	0	1	0	1	0	1	0	0	0	0	0	1	0
chrII	190737	A	T	0	0	1	0	1	0	0	1	0	1	0	1	1	0	1	1	0	1	1	1	1	0	1	0	1	1	1	0	0	0	0	1	0	0	1	0	1	0	1	0	0	0	0	0	1	0
chrII	190816	G	A	0	0	1	0	1	0	0	1	0	1	0	1	1	0	1	1	0	1	1	1	1	0	1	0	1	1	1	0	0	0	0	1	0	0	1	0	1	0	1	0	0	0	0	0	1	0
chrII	190944	T	C	0	0	1	0	1	0	0	1	0	1	0	1	1	0	1	1	0	1	1	1	1	0	1	0	1	1	1	0	0	0	0	1	0	0	1	0	1	0	1	0	0	0	0	0	1	0
chrII	190980	G	C	0	0	1	0	1	0	0	1	0	1	0	1	1	0	1	1	0	1	1	1	1	0	1	0	1	1	1	0	0	0	0	1	0	0	1	0	1	0	1	0	0	0	0	0	1	0
chrII	191363	C	T	0	0	1	0	1	0	0	1	0	1	0	1	1	0	1	1	0	1	1	1	1	0	1	0	1	1	1	0	0	0	0	1	0	0	1	0	1	0	1	0	0	0	0	0	1	0
chrII	191377	A	G	0	0	1	0	1	0	0	1	0	1	0	1	1	0	1	1	0	1	1	1	1	0	1	0	1	1	1	0	0	0	0	1	0	0	1	0	1	0	1	0	0	0	0	0	1	0
chrII	191521	G	C	0	0	1	0	1	0	0	1	0	1	0	1	1	0	1	1	0	1	1	1	1	0	1	0	1	1	1	0	0	0	0	1	0	0	1	0	1	0	1	0	0	0	0	0	1	0
chrII	191528	G	A	0	0	1	0	1	0	0	1	0	1	0	1	1	0	1	1	0	1	1	1	1	0	1	0	1	1	1	0	0	0	0	1	0	0	1	0	1	0	1	0	0	0	0	0	1	0
chrII	192591	C	T	0	0	1	0	1	0	0	1	0	1	0	1	1	0	1	1	0	1	1	1	1	0	1	0	1	1	1	0	0	0	0	1	0	0	1	0	1	0	1	0	0	0	0	0	1	0
chrII	193380	A	G	0	0	1	0	1	0	0	1	0	1	0	1	1	0	1	1	0	1	1	1	1	0	1	0	1	1	1	0	0	0	0	1	0	0	1	0	1	0	1	0	0	0	0	1	1	0
chrII	193398	C	T	0	0	1	0	1	0	0	1	0	1	0	1	1	0	1	1	0	1	1	1	1	0	1	0	1	1	1	0	0	0	0	1	0	0	1	0	1	0	1	0	0	0	0	1	1	0
chrII	193450	T	C	0	0	1	0	1	0	0	1	0	1	0	1	1	0	1	1	0	1	1	1	1	0	1	0	1	1	1	0	0	0	0	1	0	0	1	0	1	0	1	0	0	0	0	1	1	0
chrII	194057	T	C	0	0	1	0	1	0	0	1	0	1	0	1	1	0	1	1	0	1	1	1	1	0	1	0	1	1	1	0	0	0	0	1	0	0	1	0	1	0	1	0	0	0	0	1	1	0
chrII	194226	C	T	0	0	1	0	1	0	0	1	0	1	0	1	1	0	1	1	0	1	0	1	1	0	1	0	1	1	1	0	0	0	0	1	0	0	1	0	1	0	1	0	0	0	0	1	1	0
chrII	195009	C	T	0	0	1	0	1	0	0	1	0	1	0	1	1	0	1	1	0	1	0	1	1	0	1	0	1	1	1	1	0	0	0	1	0	0	1	0	1	0	1	0	0	0	0	1	1	0
chrII	195719	G	A	0	0	1	0	1	0	0	1	0	1	0	1	1	0	1	1	0	1	0	1	1	0	1	0	1	1	1	1	0	0	0	1	0	0	1	0	1	0	1	0	0	0	0	1	1	0
chrII	199139	T	C	0	0	1	0	1	0	0	1	0	1	0	1	1	0	1	1	0	1	0	1	1	0	1	0	1	0	1	1	0	0	0	1	0	0	1	0	1	0	1	0	0	0	0	1	1	0
chrII	199248	T	C	0	0	1	0	1	0	0	1	0	1	0	1	1	0	1	1	0	1	0	1	1	0	1	0	1	0	1	1	0	0	0	1	0	0	1	0	1	0	1	0	0	0	0	1	1	0
chrII	199390	T	C	0	0	1	0	1	0	0	1	0	1	0	1	1	0	1	1	0	1	0	1	1	0	1	0	1	0	1	1	0	0	0	1	0	0	1	0	1	0	1	0	0	0	0	1	1	0
chrII	199391	A	C	0	0	1	0	1	0	0	1	0	1	0	1	1	0	1	1	0	1	0	1	1	0	1	0	1	0	1	1	0	0	0	1	0	0	1	0	1	0	1	0	0	0	0	1	1	0
chrII	199514	C	T	0	0	1	0	1	0	0	1	0	1	0	1	1	0	1	1	0	1	0	1	1	0	1	0	1	0	1	1	0	0	0	1	0	0	1	0	1	0	1	0	0	0	0	1	1	0
chrII	199762	A	C	0	0	1	0	1	0	0	1	0	1	0	1	1	0	1	1	0	1	0	1	1	0	1	0	1	0	1	1	0	0	0	1	0	0	1	0	1	0	1	0	0	0	0	1	1	0
chrII	199961	A	G	0	0	1	0	1	0	0	1	0	1	0	1	1	0	1	1	0	1	0	1	1	0	1	0	1	0	1	1	0	0	0	1	0	0	1	0	1	0	1	0	0	0	0	0	1	0
chrII	200008	C	T	0	0	1	0	1	0	0	1	0	1	0	1	1	0	1	1	0	1	0	1	1	0	1	0	1	0	1	1	0	0	0	1	0	0	1	0	1	0	1	0	0	0	0	0	1	0
chrII	200483	G	A	0	0	1	0	1	0	0	1	1	1	0	1	1	0	1	1	0	1	0	1	1	0	1	0	1	0	1	1	0	0	0	1	0	0	1	0	1	0	1	0	0	0	0	0	1	0
chrII	200522	A	G	0	0	1	0	1	0	0	1	1	1	0	1	1	0	1	1	0	1	0	1	1	0	1	0	1	0	1	1	0	0	0	1	0	0	1	0	1	0	1	0	0	0	0	0	1	0
chrII	200530	G	T	0	0	1	0	1	0	0	1	1	1	0	1	1	0	1	1	0	1	0	1	1	0	1	0	1	0	1	1	0	0	0	1	0	0	1	0	1	0	1	0	0	0	0	0	1	0
chrII	200968	C	T	0	0	1	0	1	0	0	1	1	1	0	1	1	0	1	1	0	1	0	1	1	0	1	0	1	0	1	1	0	0	0	1	0	0	1	0	1	0	1	0	0	0	0	0	1	0
chrII	201063	C	T	0	0	1	0	1	0	0	1	1	1	0	1	1	0	1	1	0	1	0	1	1	0	1	0	1	0	1	1	0	0	0	1	0	0	1	0	1	0	1	0	0	0	0	0	1	0
chrII	201476	G	A	0	0	1	0	1	0	0	1	1	1	0	1	1	0	1	1	0	1	0	1	1	0	1	0	1	0	1	1	0	0	0	1	0	0	1	0	1	0	1	0	0	0	0	0	1	0
chrII	201611	T	C	0	0	1	0	1	0	0	1	1	1	0	1	1	0	1	1	0	1	0	1	1	0	1	0	1	0	1	1	0	0	0	1	0	0	1	0	1	0	1	0	0	0	0	0	1	0
chrII	201647	C	T	0	0	1	0	1	0	0	1	1	1	0	1	1	0	1	1	0	1	0	1	1	0	1	0	1	0	1	1	0	0	0	1	0	0	1	0	1	0	1	0	0	0	0	0	1	0
chrII	202108	A	T	0	0	1	0	1	0	0	1	1	1	0	1	1	0	1	1	0	1	0	1	1	0	1	0	1	0	1	1	0	0	0	1	0	0	1	0	1	0	1	0	0	0	0	0	1	0
chrII	202227	T	A	0	0	1	0	1	0	0	1	1	1	0	1	1	0	1	1	0	1	0	1	1	0	1	0	1	0	1	1	0	0	0	1	0	0	1	0	1	0	1	0	0	0	0	1	1	0
chrII	203566	T	C	0	0	1	0	1	0	0	1	1	1	0	1	1	0	1	1	0	1	0	1	1	0	1	0	1	0	1	1	0	0	0	1	0	0	1	0	1	0	1	0	0	0	0	1	1	0
chrII	203783	G	C	0	0	1	0	1	0	0	1	1	1	0	1	1	0	1	1	0	1	0	1	1	0	1	0	1	0	1	1	0	0	0	1	0	0	1	0	1	0	1	0	0	0	0	1	1	0
chrII	203910	C	G	0	0	1	0	1	0	0	1	1	1	0	1	1	0	1	1	0	1	0	1	1	0	1	0	1	0	1	1	0	0	0	1	0	0	1	0	1	0	1	0	0	0	0	1	1	0
chrII	204179	T	C	0	0	1	0	1	0	0	1	1	1	0	1	1	0	1	1	0	1	0	1	1	0	1	0	1	0	1	1	0	0	0	1	0	0	1	0	1	0	1	0	0	0	0	1	1	0
chrII	204182	T	C	0	0	1	0	1	0	0	1	1	1	0	1	1	0	1	1	0	1	0	1	1	0	1	0	1	0	1	1	0	0	0	1	0	0	1	0	1	0	1	0	0	0	0	1	1	0
chrII	204215	T	C	0	0	1	0	1	0	0	1	1	1	0	1	1	0	1	1	0	1	0	1	1	0	1	0	1	0	1	1	0	0	0	1	0	0	1	0	1	0	1	0	0	0	0	1	1	0
chrII	204404	C	T	0	0	1	0	1	0	0	1	1	1	0	1	1	0	1	1	0	1	0	1	1	0	1	0	1	0	1	1	0	0	0	1	0	0	1	0	1	0	1	0	0	0	0	1	1	0
chrII	204458	C	T	0	0	1	0	1	0	0	1	1	1	0	1	1	0	1	1	0	1	0	1	1	0	1	0	1	0	1	1	0	0	0	1	0	0	1	0	1	0	1	0	0	0	0	1	1	0
chrII	204536	A	G	0	0	1	0	1	0	0	1	1	1	0	1	1	0	1	1	0	1	0	1	1	0	1	0	1	0	1	1	0	0	0	1	0	0	1	0	1	0	1	0	0	0	0	1	1	0
chrII	204923	A	T,C	0	0	1	0	1	0	0	1	1	1	0	1	1	0	1	1	0	1	0	1	1	0	1	0	1	0	1	1	0	0	0	1	0	0	1	0	1	0	1	0	0	0	0	1	1	0
chrII	204924	T	C	0	0	1	0	1	0	0	1	1	1	0	1	1	0	1	1	0	1	0	1	1	0	1	0	1	0	1	1	0	0	0	1	0	0	1	0	1	0	1	0	0	0	0	1	1	0
chrII	204995	C	T	0	0	1	0	1	0	0	1	1	1	0	1	1	0	1	1	0	1	0	1	1	0	1	0	1	0	1	1	0	0	0	1	0	0	1	0	1	0	1	0	0	0	0	1	1	0
chrII	205151	G	A	0	0	1	0	1	0	0	1	1	1	0	1	1	0	1	1	0	1	0	1	1	0	1	0	1	0	1	1	0	0	0	1	0	0	1	0	1	0	1	0	0	0	0	1	1	0
chrII	205157	C	A	0	0	1	0	1	0	0	1	1	1	0	1	1	0	1	1	0	1	0	1	1	0	1	0	1	0	1	1	0	0	0	1	0	0	1	0	1	0	1	0	0	0	0	1	1	0
chrII	205343	A	C	0	0	1	0	1	0	0	1	1	1	0	1	1	0	1	1	0	1	0	1	1	0	1	0	1	0	1	1	0	0	0	1	0	0	1	0	1	0	1	0	0	0	0	1	1	0
chrII	205891	T	C	0	0	1	0	1	0	0	1	1	1	0	1	1	0	1	1	0	1	0	1	1	0	1	0	1	0	1	1	0	0	0	1	0	0	1	0	1	0	1	0	0	0	0	1	1	0
chrII	206076	C	G	0	0	1	0	1	0	0	1	1	1	0	1	1	0	1	1	0	1	0	1	1	0	1	0	1	0	1	1	0	0	0	1	0	0	1	0	1	0	1	0	0	0	0	1	1	0
chrII	206280	T	C	0	0	1	0	1	0	0	1	1	1	0	1	1	0	1	1	0	1	0	1	1	0	1	0	1	0	1	1	0	0	0	1	0	0	1	0	1	0	1	0	0	0	0	1	1	0
chrII	206369	T	C	0	0	1	0	1	0	0	1	1	1	0	1	1	0	1	1	0	1	0	1	1	0	1	0	1	0	1	1	0	0	0	1	0	0	1	0	1	0	1	0	0	0	0	1	1	0
chrII	206713	G	A	0	0	1	0	1	0	0	1	1	1	0	1	1	0	1	1	0	1	0	1	1	0	1	0	1	0	1	1	0	0	0	1	0	0	1	0	1	0	1	0	0	0	0	1	1	0
chrII	207220	A	G	0	0	1	0	1	0	0	1	1	1	0	1	1	0	1	1	0	1	0	1	1	0	1	0	1	0	1	1	0	0	0	1	0	0	1	0	1	0	1	0	0	0	0	1	1	0
chrII	207561	T	C	0	0	1	0	1	0	0	1	1	1	0	1	1	0	1	1	0	1	0	1	1	0	1	0	1	0	1	1	0	0	0	1	0	0	1	0	1	0	1	0	0	0	0	1	1	0
chrII	207923	C	T	0	0	1	0	1	0	0	1	1	1	0	1	1	0	1	1	0	1	0	1	1	0	1	0	1	0	1	1	0	0	0	1	0	0	1	0	1	0	1	0	0	0	0	1	1	0
chrII	208189	C	T	0	0	1	0	1	0	0	1	1	1	0	1	1	0	1	1	0	1	0	1	1	0	1	0	1	0	1	1	0	0	0	1	0	0	1	0	1	0	1	0	0	0	0	1	1	0
chrII	208213	C	T	0	0	1	0	1	0	0	1	1	1	0	1	1	0	1	1	0	1	0	1	1	0	1	0	1	0	1	1	0	0	0	1	0	0	1	0	1	0	1	0	0	0	0	1	1	0
chrII	208351	T	A	0	0	1	0	1	0	0	1	1	1	0	1	1	0	1	1	0	1	0	1	1	0	1	0	1	0	1	1	0	0	0	1	0	0	1	0	1	0	1	0	0	0	0	1	1	0
chrII	208417	G	A	0	0	1	0	1	0	0	1	1	1	0	1	1	0	1	1	0	1	0	1	1	0	1	0	1	0	1	1	0	0	0	1	0	0	1	0	1	0	1	0	0	0	0	1	1	0
chrII	208471	A	G	0	0	1	0	1	0	0	1	1	1	0	1	1	0	1	1	0	1	0	1	1	0	1	0	1	0	1	1	0	0	0	1	0	0	1	0	1	0	1	0	0	0	0	1	1	0
chrII	208543	A	G	0	0	1	0	1	0	0	1	1	1	0	1	1	0	1	1	0	1	0	1	1	0	1	0	1	0	1	1	0	0	0	1	0	0	1	0	1	0	1	0	0	0	0	1	1	0
chrII	208574	A	G	0	0	1	0	1	0	0	1	1	1	0	1	1	0	1	1	0	1	0	1	1	0	1	0	1	0	1	1	0	0	0	1	0	0	1	0	1	0	1	0	0	0	0	1	1	0
chrII	208682	T	G	0	0	1	0	1	0	0	1	1	1	0	1	1	0	1	1	0	1	0	1	1	0	1	0	1	0	1	1	0	0	0	1	0	0	1	0	1	0	1	0	0	0	0	1	1	0
chrII	208735	C	T	0	0	1	0	1	0	0	1	1	1	0	1	1	0	1	1	0	1	0	1	1	0	1	0	1	0	1	1	0	0	0	1	0	0	1	0	1	0	1	0	0	0	0	1	1	0
chrII	208870	C	T	0	0	1	0	1	0	0	1	1	1	0	1	1	0	1	1	0	1	0	1	1	0	1	0	1	0	1	1	0	0	0	1	0	0	1	0	1	0	1	0	0	0	0	1	1	0
chrII	208879	G	A	0	0	1	0	1	0	0	1	1	1	0	1	1	0	1	1	0	1	0	1	1	0	1	0	1	0	1	1	0	0	0	1	0	0	1	0	1	0	1	0	0	0	0	1	1	0
chrII	208963	C	A	0	0	1	0	1	0	0	1	1	1	0	1	1	0	1	1	0	1	0	1	1	0	1	0	1	0	1	1	0	0	0	1	0	0	1	0	1	0	1	0	0	0	0	1	1	0
chrII	209245	G	A	0	0	1	0	1	0	0	1	1	1	0	1	1	0	1	1	0	1	0	1	1	0	1	0	1	0	1	1	0	0	0	1	0	0	1	1	1	0	1	0	0	0	0	1	1	0
chrII	209754	A	G	0	0	1	0	1	0	0	1	1	1	0	1	1	0	1	1	0	1	0	1	1	0	1	0	1	0	1	1	0	0	0	1	0	0	1	0	1	0	1	0	0	0	0	1	1	0
chrII	210006	T	C	0	0	1	0	1	0	0	1	1	1	0	1	1	0	1	1	0	1	0	1	1	0	1	0	1	0	1	1	0	0	0	1	0	0	1	0	1	0	1	0	0	0	0	1	1	0
chrII	210102	C	T	0	0	1	0	1	0	0	1	1	1	0	1	1	0	1	1	0	1	0	1	1	0	1	0	1	0	1	1	0	0	0	1	0	0	1	0	1	0	1	0	0	0	0	1	1	0
chrII	210387	A	G	0	0	1	0	1	0	0	1	1	1	0	1	1	0	1	1	0	1	0	1	1	0	1	0	1	0	1	1	0	0	0	1	0	0	1	0	1	0	1	0	0	0	0	1	1	0
chrII	210582	G	A	0	0	1	0	1	0	0	1	1	1	0	1	1	0	1	1	0	1	0	1	1	0	1	0	1	0	1	1	0	0	0	1	0	0	1	1	1	0	1	0	0	0	0	1	1	0
chrII	210974	T	C	0	0	1	0	1	0	0	1	1	1	0	1	1	0	1	1	0	1	0	1	1	0	1	0	1	0	1	1	0	0	0	1	0	0	1	1	1	0	1	0	0	0	0	1	1	0
chrII	210990	G	A	0	0	1	0	1	0	0	1	1	1	0	1	1	0	1	1	0	1	0	1	1	0	1	0	1	0	1	1	0	0	0	1	0	0	1	1	1	0	1	0	0	0	0	1	1	0
chrII	211332	G	A	0	0	1	0	1	0	0	1	1	1	0	1	1	0	1	1	0	1	0	1	1	0	1	0	1	0	1	1	0	0	0	1	0	0	1	1	1	0	1	0	0	0	0	1	1	0
chrII	211581	C	T	0	0	1	0	1	0	0	1	1	1	0	1	1	0	1	1	0	1	0	1	1	0	1	0	1	0	1	1	0	0	0	1	0	0	1	1	1	0	1	0	0	0	0	1	1	0
chrII	212638	T	C	0	0	1	0	1	0	0	1	1	1	0	1	1	0	1	1	0	1	0	1	1	0	1	0	1	0	1	1	0	0	0	1	0	0	1	1	1	0	1	0	0	0	0	1	1	0
chrII	212810	T	C	0	0	1	0	1	0	0	1	1	1	0	1	1	0	1	1	0	1	0	1	1	0	1	0	1	0	1	1	0	0	0	1	0	0	1	1	1	0	1	0	0	0	0	1	1	0
chrII	212882	A	G	0	0	1	0	1	0	0	1	1	1	0	1	1	0	1	1	0	1	0	1	1	0	1	0	1	0	1	1	0	0	0	1	0	0	1	1	1	0	1	0	0	0	0	1	1	0
chrII	212886	C	G	0	0	1	0	1	0	0	1	1	1	0	1	1	0	1	1	0	1	0	1	1	0	1	0	1	0	1	1	0	0	0	1	0	0	1	1	1	0	1	0	0	0	0	1	1	0
chrII	213058	C	T	0	0	1	0	1	0	0	1	1	1	0	1	1	0	1	1	0	1	0	1	1	0	1	0	1	0	1	1	0	0	0	1	0	0	1	1	1	0	1	0	0	0	0	1	1	0
chrII	213466	A	G	0	0	1	0	1	0	0	1	1	1	0	1	1	0	1	1	0	1	0	1	1	0	1	0	1	0	1	1	0	0	0	1	0	0	1	1	1	0	1	0	0	0	0	1	1	0
chrII	213545	G	C	0	0	1	0	1	0	0	1	1	1	0	1	1	0	1	1	0	1	0	1	1	0	1	0	1	0	1	1	0	0	0	1	0	0	1	1	1	0	1	0	0	0	0	1	1	0
chrII	213628	T	A	0	0	1	0	1	0	0	1	1	1	0	1	1	0	1	1	0	1	0	1	1	0	1	0	1	0	1	1	0	0	0	1	0	0	1	1	1	0	1	0	0	0	0	1	1	0
chrII	213728	T	G	0	0	1	0	1	0	0	1	1	1	0	1	1	0	1	1	0	1	0	1	1	0	1	0	1	0	1	1	0	0	0	1	0	0	1	1	1	0	1	0	0	0	0	1	1	0
chrII	214190	G	C	0	0	1	0	1	0	0	1	1	1	0	1	1	0	1	1	0	1	0	1	1	0	1	0	1	0	1	1	0	0	0	1	0	0	1	1	1	0	1	0	0	0	0	1	1	0
chrII	214439	G	A	0	0	1	0	1	0	0	1	1	1	0	1	1	0	1	1	0	1	0	1	1	0	1	0	1	0	1	1	0	0	0	1	0	0	1	1	1	0	1	0	0	0	0	1	1	0
chrII	214711	G	A	0	0	1	0	1	0	0	1	1	1	0	1	1	0	0	1	0	1	0	1	1	0	1	0	1	0	1	1	0	0	0	1	0	0	1	1	1	0	1	0	0	0	0	1	1	0
chrII	214801	G	A	0	0	1	0	1	0	0	1	1	1	0	1	1	0	0	1	0	1	0	1	1	0	1	0	1	0	1	1	0	0	0	1	0	0	1	1	1	0	1	0	0	0	0	1	1	0
chrII	214810	C	T	0	0	1	0	1	0	0	1	1	1	0	1	1	0	0	1	0	1	0	1	1	0	1	0	1	0	1	1	0	0	0	1	0	0	1	1	1	0	1	0	0	0	0	1	1	0
chrII	214891	G	A	0	0	1	0	1	0	0	1	1	1	0	1	1	0	0	1	0	1	0	1	1	0	1	0	1	0	1	1	0	0	0	1	0	0	1	1	1	0	1	0	0	0	0	1	1	0
chrII	215016	C	A	0	0	1	0	1	0	0	1	1	1	0	1	1	0	0	1	0	1	0	1	1	0	1	0	1	0	1	1	0	0	0	1	0	0	1	1	1	0	1	0	0	0	0	1	1	0
chrII	215181	G	A	0	0	1	0	1	0	0	1	1	1	0	1	1	0	0	1	0	1	0	1	1	0	1	0	1	0	1	1	0	0	0	1	0	0	1	1	1	0	1	0	0	0	0	1	1	0
chrII	215946	G	C	0	0	1	0	1	0	0	1	1	1	0	1	1	0	0	1	0	1	0	1	1	0	1	0	1	0	1	1	0	0	0	1	0	0	1	1	1	0	1	0	0	0	0	1	1	0
chrII	215962	G	A	0	0	1	0	1	0	0	1	1	1	0	1	1	0	0	1	0	1	0	1	1	0	1	0	1	0	1	1	0	0	0	1	0	0	1	1	1	0	1	0	0	0	0	1	1	0
chrII	216520	A	G	0	0	1	0	1	0	0	1	1	1	0	1	1	0	0	0	0	1	0	1	1	0	1	0	1	0	1	1	0	0	0	1	0	0	1	1	1	0	1	0	0	0	0	1	1	0
chrII	216541	A	C	0	0	1	0	1	0	0	1	1	1	0	1	1	0	0	0	0	1	0	1	1	0	1	0	1	0	1	1	0	0	0	1	0	0	1	1	1	0	1	0	0	0	0	1	1	0
chrII	216631	A	G	0	0	1	0	1	0	0	1	1	1	0	1	1	0	0	0	0	1	0	1	1	0	1	0	1	0	1	1	0	0	0	1	0	0	1	1	1	0	1	0	0	0	0	1	1	0
chrII	216794	T	C	0	0	1	0	1	0	0	1	1	1	0	1	1	0	0	0	0	1	0	1	1	0	1	0	1	0	1	1	0	0	0	1	0	0	1	1	1	0	1	0	0	0	0	1	1	0
chrII	217015	G	C	0	0	1	0	1	0	0	1	1	1	0	1	1	0	0	0	0	1	0	1	1	0	1	0	1	0	1	1	0	0	0	1	0	0	1	1	1	0	1	0	0	0	0	1	1	0
chrII	217070	C	T	0	0	1	0	1	0	0	1	1	1	0	1	1	0	0	0	0	1	0	1	1	0	1	0	1	0	1	1	0	0	0	1	0	0	1	1	1	0	1	0	0	0	0	1	1	0
chrII	217109	T	C	0	0	1	0	1	0	0	1	1	1	0	1	1	0	0	0	0	1	0	1	1	0	1	0	1	0	1	1	0	0	0	1	0	0	1	1	1	0	1	0	0	0	0	1	1	0
chrII	217636	A	G	0	0	1	0	1	0	0	1	1	1	0	1	1	0	0	0	0	1	0	1	1	0	1	0	1	0	1	1	0	0	0	1	0	0	1	1	1	0	1	0	0	0	0	1	1	0
chrII	217676	C	T	0	0	1	0	1	0	0	1	1	1	0	1	1	0	0	0	0	1	0	1	1	0	1	0	1	0	1	1	0	0	0	1	0	0	1	1	1	0	1	0	0	0	0	1	1	0
chrII	218039	A	G	0	0	1	0	1	0	0	1	1	1	0	1	1	0	1	0	0	1	0	1	1	0	1	0	1	0	1	1	0	0	0	1	0	0	1	1	1	0	1	0	0	0	0	1	1	0
chrII	218507	T	C	0	0	1	0	1	1	0	1	1	1	0	1	1	0	1	0	0	1	0	1	1	0	1	0	1	0	1	1	0	0	0	1	0	0	1	1	1	0	1	0	0	0	0	1	1	0
chrII	218630	C	T	0	0	1	0	1	1	0	1	1	1	0	1	1	0	1	0	0	1	0	1	1	0	1	0	1	0	1	1	0	0	0	1	0	0	1	1	1	0	1	0	0	0	0	1	1	0
chrII	218666	G	A	0	0	1	0	1	1	0	1	1	1	0	1	1	0	1	0	0	1	0	1	1	0	1	0	1	0	1	1	0	0	0	1	0	0	1	1	1	0	1	0	0	0	0	1	1	0
chrII	218876	T	C	0	0	1	0	1	1	0	1	1	1	0	1	1	0	1	0	0	1	0	1	1	0	1	0	1	0	1	1	0	0	0	1	0	0	1	1	1	0	1	0	0	0	0	1	1	0
chrII	219410	C	T	0	0	1	0	1	0	0	1	1	1	0	1	1	0	1	0	0	1	0	1	1	0	1	0	1	0	1	1	0	0	0	1	0	0	1	1	1	0	1	0	0	0	0	1	1	0
chrII	219506	A	G	0	0	1	0	1	0	0	1	1	1	0	1	1	0	1	0	0	1	0	1	1	0	1	0	1	0	1	1	0	0	0	1	0	0	1	1	1	0	1	0	0	0	0	1	1	0
chrII	220055	C	T	0	0	1	0	0	0	0	1	1	1	0	0	1	0	1	0	0	1	0	1	1	0	1	0	1	0	1	1	0	0	0	1	0	0	1	1	1	0	1	0	0	0	0	1	1	0
chrII	220122	G	A	0	0	1	0	0	0	0	1	1	1	0	0	1	0	1	0	0	1	0	1	1	0	1	0	1	0	1	1	0	0	0	1	0	0	1	1	1	0	1	0	0	0	0	1	1	0
chrII	220136	C	T	0	0	1	0	0	0	0	1	1	1	0	0	1	0	1	0	0	1	0	1	1	0	1	0	1	0	1	1	0	0	0	1	0	0	1	1	1	0	1	0	0	0	0	1	1	0
chrII	220216	A	G	0	0	1	0	0	0	0	1	1	1	0	0	1	0	1	0	0	1	0	1	1	0	1	0	1	0	1	1	0	0	0	1	0	0	1	1	1	0	1	0	0	0	0	1	1	0
chrII	220331	C	T	0	0	1	0	0	0	0	1	1	1	0	0	1	0	1	0	0	1	0	1	1	0	1	0	1	0	1	1	0	0	0	1	0	0	1	1	1	0	1	0	0	0	0	1	1	0
chrII	220451	T	G	0	0	1	0	0	0	0	1	1	1	0	0	1	0	1	0	0	1	0	1	1	0	1	0	1	0	1	1	0	0	0	1	0	0	1	1	1	0	1	0	0	0	0	1	1	0
chrII	227881	T	C	0	0	1	0	0	0	0	1	1	1	0	1	1	0	1	0	0	1	0	1	1	0	1	0	1	0	1	1	0	0	0	1	0	0	1	1	1	0	1	0	0	0	0	1	1	0
chrII	228106	T	C	0	0	1	0	0	0	0	1	1	1	0	1	1	0	1	0	0	1	0	1	1	0	1	0	1	0	1	1	0	0	0	1	0	0	1	1	1	0	1	0	0	0	0	1	1	0
chrII	228251	T	C	0	0	1	0	0	0	0	1	1	1	0	1	1	0	1	0	0	1	0	1	1	0	1	0	1	0	1	1	0	0	0	1	0	0	1	1	1	0	1	0	0	0	0	1	1	0
chrII	228551	C	T	0	0	1	0	0	0	0	1	1	1	0	1	1	0	1	0	0	1	0	1	1	0	1	0	1	0	1	1	0	0	0	1	0	0	1	1	1	0	1	0	0	0	0	1	1	0
chrII	228581	A	G	0	0	1	0	0	0	0	1	1	1	0	1	1	0	1	0	0	1	0	1	1	0	1	0	1	0	1	1	0	0	0	1	0	0	1	1	1	0	1	0	0	0	0	1	1	0
chrII	228645	C	T	0	0	1	0	0	0	0	1	1	1	0	1	1	0	1	0	0	1	0	1	1	0	1	0	1	0	1	1	0	0	0	1	0	0	1	1	1	0	1	0	0	0	0	1	1	0
chrII	229777	T	C	0	0	1	0	0	0	0	1	1	1	0	1	1	0	1	0	0	1	0	1	1	0	1	0	1	0	1	1	0	0	0	1	0	0	1	1	1	0	1	0	0	0	0	1	1	0
chrII	230037	A	T	0	0	1	0	0	0	0	1	1	1	0	1	1	0	1	0	0	1	0	1	1	0	1	0	1	0	1	1	0	0	0	1	0	0	1	1	1	0	1	0	0	0	0	1	1	0
chrII	230255	C	T	0	0	1	0	0	0	0	1	1	1	0	1	1	0	1	0	0	1	0	1	1	0	1	0	1	0	1	1	0	0	0	1	0	0	1	1	1	0	1	0	0	0	0	1	1	0
chrII	230378	G	C	0	0	1	0	0	0	0	1	1	1	0	1	1	0	1	0	0	1	0	1	1	0	1	0	1	0	1	1	0	0	0	1	0	0	1	1	1	0	1	0	0	0	0	1	1	0
chrII	230576	A	G	0	0	1	0	0	0	0	1	1	1	0	1	1	0	1	0	0	1	0	1	1	0	1	0	1	0	1	1	0	0	0	1	0	0	1	1	1	0	1	0	0	0	0	1	1	0
chrII	230849	A	G	0	0	1	0	0	0	0	1	1	1	0	1	1	0	1	0	0	1	0	1	1	0	1	0	1	0	1	1	0	0	0	1	0	0	1	1	1	0	1	0	0	0	0	1	1	0
chrII	231614	A	G	0	0	1	0	0	0	0	1	1	1	0	1	1	0	1	0	0	1	0	1	1	0	1	0	1	0	1	1	0	0	0	1	0	0	1	1	1	0	1	0	0	0	0	1	1	0
chrII	231704	A	G	0	0	1	0	0	0	0	1	1	1	0	1	1	0	1	0	0	1	0	1	1	0	1	0	1	0	1	1	0	0	0	1	0	0	1	1	1	0	1	0	0	0	0	1	1	0
chrII	231837	A	G	0	0	1	0	0	0	0	1	1	1	0	1	1	0	1	0	0	1	0	1	1	0	1	0	1	0	1	1	0	0	0	1	0	0	1	1	1	0	1	0	0	0	0	1	1	0
chrII	231943	T	C	0	0	1	0	0	0	0	1	1	1	0	1	1	0	1	0	0	1	0	1	1	0	1	0	1	0	1	1	0	0	0	1	0	0	1	1	1	0	1	0	0	0	0	1	1	0
chrII	232156	C	G	0	0	1	0	0	0	0	1	1	1	0	1	1	0	1	0	0	1	0	1	1	0	1	0	1	0	1	1	0	0	0	1	0	0	1	1	1	0	1	0	0	0	0	1	1	0
chrII	232618	C	T	0	0	1	0	0	0	0	1	1	1	0	1	1	0	1	0	0	1	0	1	1	0	1	0	1	0	1	1	0	0	0	1	0	0	1	1	1	0	1	0	0	0	0	1	1	0
chrII	233405	C	T	0	0	1	0	0	0	0	1	1	1	0	1	1	0	1	0	0	1	0	1	1	0	1	0	1	0	1	1	0	0	0	1	0	0	1	1	1	0	1	0	0	0	0	1	1	0
chrII	234340	T	C	0	0	1	0	0	0	0	1	1	1	0	1	1	0	1	0	0	1	0	1	1	0	1	0	1	0	1	1	0	0	0	1	0	0	1	1	1	0	1	0	0	0	0	1	1	0
chrII	234385	G	A	0	0	1	0	0	0	0	1	1	1	0	1	1	0	1	0	0	1	0	1	1	0	1	0	1	0	1	1	0	0	0	1	0	0	1	1	1	0	1	0	0	0	0	1	1	0
chrII	234604	T	C	0	0	1	0	0	0	0	1	1	1	0	1	1	0	1	0	0	1	0	1	1	0	1	0	1	0	1	1	0	0	0	1	0	0	1	1	1	0	1	0	0	0	0	1	1	0
chrII	234613	T	A	0	0	1	0	0	0	0	1	1	1	0	1	1	0	1	0	0	1	0	1	1	0	1	0	1	0	1	1	0	0	0	1	0	0	1	1	1	0	1	0	0	0	0	1	1	0
chrII	234673	G	A	0	0	1	0	0	0	0	1	1	1	0	1	1	0	1	0	0	1	0	1	1	0	1	0	1	0	1	1	0	0	0	1	0	0	1	1	1	0	1	0	0	0	0	1	1	0
chrII	234856	C	G	0	0	1	0	0	0	0	1	1	1	0	1	1	0	1	0	0	1	0	1	1	0	1	0	1	0	1	1	0	0	0	1	0	0	1	1	1	0	1	0	0	0	0	1	1	0
chrII	235113	C	T	0	0	1	0	0	0	0	1	1	1	0	1	1	0	1	0	0	1	0	1	1	0	1	0	1	0	1	1	0	0	0	1	0	0	1	1	1	0	1	0	0	0	0	1	1	0
chrII	235634	T	C	0	0	1	0	0	0	0	1	1	1	0	1	1	0	1	0	0	1	0	1	1	0	1	0	1	0	1	1	0	0	0	1	0	0	1	1	1	0	1	0	0	0	0	1	1	0
chrII	236441	T	A	0	0	1	0	0	0	0	1	1	1	0	1	1	0	1	0	0	1	0	1	1	0	1	0	1	0	1	1	0	0	0	1	0	0	1	1	1	0	1	0	0	0	0	1	1	0
chrII	236489	C	A	0	0	1	0	0	0	0	1	1	1	0	1	1	0	1	0	0	1	0	1	1	0	1	0	1	0	1	1	0	0	0	1	0	0	1	1	1	0	1	0	0	0	0	1	1	0
chrII	236626	T	C	0	0	1	0	0	0	0	1	1	1	0	1	1	0	1	0	0	1	0	1	1	0	1	0	1	0	1	1	0	0	0	1	0	0	1	1	1	0	1	0	0	0	0	1	1	0
chrII	237151	A	G	0	0	1	0	0	0	0	1	1	1	0	1	1	0	1	0	0	1	0	1	1	0	1	0	1	0	1	1	0	0	0	1	0	0	1	1	1	0	1	0	0	0	0	1	1	0
chrII	238737	G	A	0	0	1	0	0	0	0	1	1	1	0	1	1	0	1	0	0	1	0	1	1	0	1	0	1	0	1	1	0	0	0	1	0	0	1	1	1	0	1	0	0	0	0	1	1	0
chrII	238944	T	A	0	0	1	0	0	0	0	1	1	1	0	1	1	0	1	0	0	1	0	1	1	0	1	0	1	0	1	1	0	0	0	1	0	0	1	1	1	0	1	0	0	0	0	1	1	0
chrII	239434	T	A	0	0	1	0	0	0	0	1	1	1	0	1	1	0	1	0	0	1	0	1	1	0	1	0	1	0	1	1	0	0	0	1	0	0	1	1	1	0	1	0	0	0	0	1	1	0
chrII	239528	A	C	0	0	1	0	0	0	0	1	1	1	0	1	1	0	1	0	0	1	0	1	1	0	1	0	1	0	1	1	0	0	0	1	0	0	1	1	1	0	1	0	0	0	0	1	1	0
chrII	239597	C	T	0	0	1	0	0	0	0	1	1	1	0	1	1	0	1	0	0	1	0	1	1	0	1	0	1	0	1	1	0	0	0	1	0	0	1	1	1	0	1	0	0	0	0	1	1	0
chrII	239625	T	C	0	0	1	0	0	0	0	1	1	1	0	1	1	0	1	0	0	1	0	1	1	0	1	0	1	0	1	1	0	0	0	1	0	0	1	1	1	0	1	0	0	0	0	1	1	0
chrII	239864	G	A	0	0	1	0	0	0	0	1	1	1	0	1	1	0	1	0	0	1	0	1	1	0	1	0	1	0	1	1	0	0	0	1	0	0	1	1	1	0	1	0	0	0	0	1	1	0
chrII	239951	A	G	0	0	1	0	0	0	0	1	1	1	0	1	1	0	1	0	0	1	0	1	1	0	1	0	1	0	1	1	0	0	0	1	0	0	1	1	1	0	1	0	0	0	0	1	1	0
chrII	240048	C	A	0	0	1	0	0	0	0	1	1	1	0	1	1	0	1	0	0	1	0	1	1	0	1	0	1	0	1	1	0	0	0	1	0	0	1	1	1	0	1	0	0	0	0	1	1	0
chrII	240542	C	T	0	0	1	0	0	0	0	1	1	1	0	1	1	0	1	0	0	1	0	1	1	0	1	0	1	0	1	1	0	0	0	1	0	0	1	1	1	0	1	0	0	0	0	1	1	0
chrII	240840	G	A	0	0	1	0	0	0	0	1	1	1	0	1	1	0	1	0	0	1	0	1	1	0	1	0	1	0	1	1	0	0	0	1	0	0	1	1	1	0	1	0	0	0	0	1	1	0
chrII	240963	C	T	0	0	1	0	0	0	0	1	1	1	0	1	1	0	1	0	0	1	0	1	1	0	1	0	1	0	1	1	0	0	0	1	0	0	1	1	1	0	1	0	0	0	0	1	1	0
chrII	241143	A	G	0	0	1	0	0	0	0	1	1	1	0	1	1	0	1	0	0	1	0	1	1	0	1	0	1	0	1	1	0	0	0	1	0	0	1	1	1	0	1	0	0	0	0	1	1	0
chrII	241196	C	T	0	0	1	0	0	0	0	1	1	1	0	1	1	0	1	0	0	1	0	1	1	0	1	0	1	0	1	1	0	0	0	1	0	0	1	1	1	0	1	0	0	0	0	1	1	0
chrII	242012	T	C	0	0	1	0	0	0	0	1	1	1	0	1	1	0	1	0	0	1	0	1	1	0	1	0	1	0	1	1	0	0	0	1	0	0	1	1	1	0	1	0	0	0	0	1	1	0
chrII	242038	A	G	0	0	1	0	0	0	0	1	1	1	0	1	1	0	1	0	0	1	0	1	1	0	1	0	1	0	1	1	0	0	0	1	0	0	1	1	1	0	1	0	0	0	0	1	1	0
chrII	242434	G	A	0	0	1	0	0	0	0	1	1	1	0	1	1	0	1	0	0	1	0	1	1	0	1	0	1	0	1	1	0	0	0	1	0	0	1	1	1	0	1	0	0	0	0	1	1	0
chrII	243436	G	A	0	0	1	0	0	0	0	1	1	1	0	1	1	0	1	0	0	1	0	1	1	0	1	0	1	0	1	1	0	0	0	1	0	0	1	1	1	0	1	0	0	0	0	1	1	0
chrII	243486	G	A	0	0	1	0	0	0	0	1	1	1	0	1	1	0	1	0	0	1	0	1	1	0	1	0	1	0	1	1	0	0	0	1	0	0	1	1	1	0	1	0	0	0	0	1	1	0
chrII	243609	T	C	0	0	1	0	0	0	0	1	1	1	0	1	1	0	1	0	0	1	0	1	1	0	1	0	1	0	1	1	0	0	0	1	0	0	1	1	1	0	1	0	0	0	0	1	1	0
chrII	243768	C	T	0	0	1	0	0	0	0	1	1	1	0	1	1	0	1	0	0	1	0	1	1	0	1	0	1	0	1	1	0	0	0	1	0	0	1	1	1	0	1	0	0	0	0	1	1	0
chrII	243846	C	T	0	1	1	0	0	0	0	1	1	1	0	1	1	0	1	0	0	1	0	1	1	0	1	0	1	0	1	1	0	0	0	1	0	0	1	1	1	0	1	0	0	0	0	1	1	0
chrII	244011	A	G	0	1	1	0	0	0	0	1	1	1	0	1	1	0	1	0	0	1	0	1	1	0	1	0	1	0	1	1	0	0	0	1	0	0	1	1	1	0	1	0	0	0	0	1	1	0
chrII	244215	A	G	0	1	1	0	0	0	0	1	1	1	0	1	1	0	1	0	0	1	0	1	1	0	1	0	1	0	1	1	0	0	0	1	0	0	1	1	1	0	1	0	0	0	0	1	1	0
chrII	244779	A	G	0	1	1	0	0	0	0	1	1	1	0	1	1	0	1	0	0	1	0	1	1	0	1	0	1	0	1	1	0	0	0	1	0	0	1	1	1	0	1	0	0	0	0	1	1	0
chrII	245034	C	T	0	1	1	0	0	0	0	1	1	1	0	1	1	0	1	0	0	1	0	1	1	0	1	0	1	0	1	1	0	0	0	1	0	0	1	1	1	0	1	0	0	0	0	1	1	0
chrII	245073	A	G	0	1	1	0	0	0	0	1	1	1	0	1	1	0	1	0	0	1	0	1	1	0	1	0	1	0	1	1	0	0	0	1	0	0	1	1	1	0	1	0	0	0	0	1	1	0
chrII	245305	C	T	0	1	1	0	0	0	0	1	1	1	0	1	1	0	1	0	0	1	0	1	1	0	1	0	1	0	1	1	0	0	0	1	0	0	1	1	1	0	1	0	0	0	0	1	1	0
chrII	245877	G	A	0	1	1	0	0	0	0	1	1	1	0	1	1	0	1	0	0	1	0	1	1	0	1	0	1	0	1	1	0	0	0	1	0	0	1	1	1	0	1	0	0	0	0	1	1	0
chrII	246027	T	G	0	1	1	0	0	0	0	1	1	1	0	1	1	0	1	0	0	1	0	1	1	0	1	0	1	0	1	1	0	0	0	1	0	0	1	1	1	0	1	0	0	0	0	1	1	0
chrII	246059	G	A	0	1	1	0	0	0	0	1	1	1	0	1	1	0	1	0	0	1	0	1	1	0	1	0	1	0	1	1	0	0	0	1	0	0	1	1	1	0	1	0	0	0	0	1	1	0
chrII	246172	G	A	0	1	1	0	0	0	0	1	1	1	0	1	1	0	1	0	0	1	0	1	1	0	1	0	1	0	1	1	0	0	0	1	0	0	1	1	1	0	1	0	0	0	0	1	1	0
chrII	246575	T	C	0	1	1	0	0	0	0	1	1	1	0	1	1	0	1	0	0	1	0	1	1	0	1	0	1	0	1	1	0	0	0	1	0	0	1	1	1	0	1	0	0	0	0	1	1	0
chrII	246579	A	C	0	1	1	0	0	0	0	1	1	1	0	1	1	0	1	0	0	1	0	1	1	0	1	0	1	0	1	1	0	0	0	1	0	0	1	1	1	0	1	0	0	0	0	1	1	0
chrII	246960	C	T	0	1	1	0	0	0	0	1	1	1	0	1	1	0	1	0	0	1	0	1	1	0	1	0	1	0	1	1	0	0	0	1	0	0	1	1	1	0	1	0	0	0	0	1	1	0
chrII	247040	C	T	0	1	1	0	0	0	0	1	1	1	0	1	1	0	1	0	0	1	0	1	1	0	1	0	1	0	1	1	0	0	0	1	0	0	1	1	1	0	1	0	0	0	0	1	1	0
chrII	247234	A	G	0	1	1	0	0	0	0	1	1	1	0	1	1	0	1	0	0	1	0	1	1	0	1	0	1	0	1	1	0	0	0	1	0	0	1	1	1	0	1	0	0	0	0	1	1	0
chrII	247522	G	A	0	1	1	0	0	0	0	1	1	1	0	1	1	0	1	0	0	1	0	1	1	0	1	0	1	0	1	1	0	0	0	1	0	0	1	1	1	0	1	0	0	0	0	1	1	0
chrII	247531	C	T	0	1	1	0	0	0	0	1	1	1	0	1	1	0	1	0	0	1	0	1	1	0	1	0	1	0	1	1	0	0	0	1	0	0	1	1	1	0	1	0	0	0	0	1	1	0
chrII	247603	A	T	0	1	1	0	0	0	0	1	1	1	0	1	1	0	1	0	0	1	0	1	1	0	1	0	1	0	1	1	0	0	0	1	0	0	1	1	1	0	1	0	0	0	0	1	1	0
chrII	247759	G	A	0	1	1	0	0	0	0	1	1	1	0	1	1	0	1	0	0	1	0	1	1	0	1	0	1	0	1	1	0	0	0	1	0	0	1	1	1	0	1	0	0	0	0	1	1	0
chrII	247789	A	G	0	1	1	0	0	0	0	1	1	1	0	1	1	0	1	0	0	1	0	1	1	0	1	0	1	0	1	1	0	0	0	1	0	0	1	1	1	0	1	0	0	0	0	1	1	0
chrII	247813	C	T	0	1	1	0	0	0	0	1	1	1	0	1	1	0	1	0	0	1	0	1	1	0	1	0	1	0	1	1	0	0	0	1	0	0	1	1	1	0	1	0	0	0	0	1	1	0
chrII	247993	C	T	0	1	1	0	0	0	0	1	1	1	0	1	1	0	1	0	0	1	0	1	1	0	1	0	1	0	1	1	0	0	0	1	0	0	1	1	1	0	1	0	0	0	0	1	1	0
chrII	248152	A	T	0	1	1	0	0	0	0	1	1	1	0	1	1	1	1	0	0	1	0	1	1	0	1	0	1	0	1	1	0	0	0	1	0	0	1	1	1	0	1	0	0	0	0	1	1	0
chrII	248212	A	G	0	1	1	0	0	0	0	1	1	1	0	1	1	1	1	0	0	1	0	1	1	0	1	0	1	0	1	1	0	0	0	1	0	0	1	1	1	0	1	0	0	0	0	1	1	0
chrII	248555	G	T	0	1	1	0	0	0	0	1	1	1	0	1	1	1	1	0	0	1	0	1	1	0	1	0	1	0	1	1	0	0	0	1	0	0	1	1	1	0	1	0	0	0	0	1	1	0
chrII	248659	G	A	0	1	1	0	0	0	0	1	1	1	0	1	1	1	1	0	0	1	0	1	1	0	1	0	1	0	1	1	0	0	0	1	0	0	1	1	1	0	1	0	0	0	0	1	1	0
chrII	248728	A	G	0	1	1	0	0	0	0	1	1	1	0	1	1	1	1	0	0	1	0	1	1	0	1	0	1	0	1	1	0	0	0	1	0	0	1	1	1	0	1	0	0	0	0	1	1	0
chrII	248918	C	T	0	1	1	0	0	0	0	1	1	1	0	1	1	1	1	0	0	1	0	1	1	0	1	0	1	0	1	1	0	0	0	1	0	0	1	1	1	0	1	0	0	0	0	1	1	0
chrII	249073	G	A	0	1	1	0	0	0	0	1	1	1	0	1	1	1	1	0	0	1	0	1	1	0	1	0	1	0	1	1	0	0	0	1	0	0	1	1	1	0	1	0	0	0	0	1	1	0
chrII	249400	G	C	0	1	1	0	0	0	0	1	1	1	0	1	1	1	1	0	0	1	0	1	1	0	1	0	1	0	1	1	0	0	0	1	0	0	1	1	1	0	1	0	0	0	0	1	1	0
chrII	249533	T	C	0	1	1	0	0	0	0	1	1	1	0	1	1	1	1	0	0	1	0	1	1	0	1	0	1	0	1	1	0	0	0	1	0	0	1	1	1	0	1	0	0	0	0	1	1	0
chrII	249570	G	A	0	1	1	0	0	0	0	1	1	1	0	1	1	1	1	0	0	1	0	1	1	0	1	0	1	0	1	1	0	0	0	1	0	0	1	1	1	0	1	0	0	0	0	1	1	0
chrII	249967	A	G	0	1	1	0	0	0	0	1	1	1	0	1	1	1	1	0	0	1	0	1	1	0	1	0	1	0	1	1	0	0	0	1	0	0	1	1	1	0	1	0	0	0	0	1	1	0
chrII	250250	G	A	0	1	1	0	0	0	0	1	1	1	0	1	1	1	1	0	0	1	0	1	1	0	1	0	1	0	1	1	0	0	0	1	0	0	1	1	1	0	1	0	0	0	0	1	1	0
chrII	250316	G	A	0	1	1	0	0	0	0	1	1	1	0	1	1	1	1	0	0	1	0	1	1	0	1	0	1	0	1	1	0	0	0	1	0	0	1	1	1	0	1	0	0	0	0	1	1	0
chrII	250396	A	G	0	1	1	0	0	0	0	1	1	1	0	1	1	1	1	0	0	1	0	1	1	0	1	0	1	0	1	1	0	0	0	1	0	0	1	1	1	0	1	0	0	0	0	1	1	0
chrII	250482	C	A	0	1	1	0	0	0	0	1	1	1	0	1	1	1	1	0	0	1	0	1	1	0	1	0	1	0	1	1	0	0	0	1	0	0	1	1	1	0	1	0	0	0	0	1	1	0
chrII	251004	A	T	0	1	1	0	0	0	0	1	1	1	0	1	1	1	1	0	0	1	0	1	1	0	1	0	1	0	1	1	0	0	0	1	0	0	1	1	1	0	1	0	0	0	0	1	1	0
chrII	252161	C	G	0	1	1	0	0	0	0	1	1	1	0	1	1	1	1	0	0	1	0	1	1	0	1	0	1	0	1	1	0	0	0	1	1	0	1	1	1	0	1	0	0	0	0	1	1	0
chrII	252193	A	G	0	1	1	0	0	0	0	1	1	1	0	1	1	1	1	0	0	1	0	1	1	0	1	0	1	0	1	1	0	0	0	1	1	0	1	1	1	0	1	0	0	0	0	1	1	0
chrII	252305	T	C	0	1	1	0	0	0	0	1	1	1	0	1	1	1	1	0	0	1	0	1	1	0	1	0	1	0	1	1	0	0	0	1	1	0	1	1	1	0	1	0	0	0	0	1	1	0
chrII	252680	A	G	0	1	1	0	0	0	0	1	1	1	0	1	1	1	1	0	0	1	0	1	1	0	1	0	1	0	1	1	0	0	0	1	1	0	1	1	1	0	1	0	0	0	0	1	1	0
chrII	252704	G	T	0	1	1	0	0	0	0	1	1	1	0	1	1	1	1	0	0	1	0	1	1	0	1	0	1	0	1	1	0	0	0	1	1	0	1	1	1	0	1	0	0	0	0	1	1	0
chrII	252792	T	G	0	1	1	0	0	0	0	1	1	1	0	1	1	1	1	0	0	1	0	1	1	0	1	0	1	0	1	1	0	0	0	1	1	0	1	1	1	0	1	0	0	0	0	1	1	0
chrII	253219	G	A	0	1	1	0	0	0	0	1	1	1	0	1	1	1	1	0	0	1	0	1	1	0	1	0	1	0	1	1	0	0	0	1	1	0	1	1	1	0	1	0	0	0	0	1	1	0
chrII	253709	G	A	0	1	1	0	0	0	0	1	1	1	0	1	1	1	1	0	0	1	0	1	1	0	1	0	1	0	1	1	0	0	0	1	1	0	1	1	1	0	1	0	0	0	0	1	1	0
chrII	254030	C	T	0	1	1	0	0	0	0	1	1	1	0	1	1	1	1	0	0	1	0	1	1	0	1	0	1	0	1	1	0	0	0	1	1	0	1	1	1	0	1	0	0	0	0	1	1	0
chrII	254124	T	C	0	1	1	0	0	0	0	1	1	1	0	1	1	1	1	0	0	1	0	1	1	0	1	0	1	0	1	1	0	0	0	1	1	0	1	1	1	0	1	0	0	0	0	1	1	0
chrII	254349	C	T	0	1	1	0	0	0	0	1	1	1	0	1	1	1	1	0	0	1	0	1	1	0	1	0	1	0	1	1	0	0	0	1	1	0	1	1	1	0	1	0	0	0	0	1	1	0
chrII	254368	C	T	0	1	1	0	0	0	0	1	1	1	0	1	1	1	1	0	0	1	0	1	1	0	1	0	1	0	1	1	0	0	0	1	1	0	1	1	1	0	1	0	0	0	0	1	1	0
chrII	254436	T	C	0	1	1	0	0	0	0	1	1	1	0	1	1	1	1	0	0	1	0	1	1	0	1	0	1	0	1	1	0	0	0	1	1	0	1	1	1	0	1	0	0	0	0	1	1	0
chrII	254571	G	A	0	1	1	0	0	0	0	1	1	1	0	1	1	1	1	0	0	1	0	1	1	0	1	0	1	0	1	1	0	0	0	1	1	0	1	1	1	0	1	0	0	0	0	1	1	0
chrII	254728	C	T	0	1	1	0	0	0	0	1	1	1	0	1	1	1	1	0	0	1	0	1	1	0	1	0	1	0	1	1	0	0	0	1	1	0	1	1	1	0	1	0	0	0	0	1	1	0
chrII	254834	A	G	0	1	1	0	0	0	0	1	1	1	0	1	1	1	1	0	0	1	0	1	1	0	1	0	1	0	1	1	0	0	0	1	1	0	1	1	1	0	1	0	0	0	0	1	1	0
chrII	255127	A	G	0	1	1	0	0	0	0	1	1	1	0	1	1	1	1	0	0	1	0	1	1	0	1	0	1	0	1	1	0	0	0	1	1	0	1	1	1	0	1	0	0	0	0	1	1	0
chrII	255469	G	A	0	1	1	0	0	0	0	1	1	1	0	1	1	1	1	0	0	1	0	1	1	0	1	0	1	0	1	1	0	0	0	1	0	0	1	1	1	0	1	0	0	0	0	1	1	0
chrII	255688	T	A	0	1	1	0	0	0	0	1	1	1	0	1	1	1	1	0	0	1	0	1	1	0	1	0	1	0	1	1	0	0	0	1	0	0	1	1	1	0	1	0	0	0	0	1	1	0
chrII	255740	G	A	0	1	1	0	0	0	0	1	1	1	0	1	1	1	1	0	0	1	0	1	1	0	1	0	1	0	1	1	0	0	0	1	0	0	1	1	1	0	1	0	0	0	0	1	1	0
chrII	255743	C	T	0	1	1	0	0	0	0	1	1	1	0	1	1	1	1	0	0	1	0	1	1	0	1	0	1	0	1	1	0	0	0	1	0	0	1	1	1	0	1	0	0	0	0	1	1	0
chrII	256925	T	C	0	1	1	0	0	0	0	1	1	1	0	1	1	1	1	0	0	1	0	1	1	0	1	0	1	0	1	1	0	0	0	1	0	0	1	1	1	0	1	0	0	0	0	1	1	0
chrII	256941	A	T	0	1	1	0	0	0	0	1	1	1	0	1	1	1	1	0	0	1	0	1	1	0	1	0	1	0	1	1	0	0	0	1	0	0	1	1	1	0	1	0	0	0	0	1	1	0
chrII	257430	C	T	0	1	1	0	0	0	0	1	1	1	0	1	1	1	1	0	0	1	0	1	1	0	1	0	1	0	1	1	0	0	0	1	0	0	1	1	1	0	1	0	0	0	0	1	1	0
chrII	257913	T	C	0	1	1	0	0	0	0	1	1	1	0	1	1	1	1	0	0	1	0	1	1	0	1	0	1	0	1	1	0	0	0	1	0	0	1	1	1	0	1	0	0	0	0	1	1	0
chrII	259158	A	G	0	1	1	0	0	0	0	1	1	1	0	1	1	1	1	0	0	1	0	1	1	0	1	0	1	0	1	1	0	0	0	1	0	0	1	1	1	0	1	0	0	0	0	1	1	0
chrII	259235	T	C	0	1	1	0	0	0	0	1	1	1	0	1	1	1	1	0	0	1	0	1	1	0	1	0	1	0	1	1	0	0	0	1	0	0	1	1	1	0	1	0	0	0	0	1	1	0
chrII	259284	T	G	0	1	1	0	0	0	0	1	1	1	0	1	1	1	1	0	0	1	0	1	1	0	1	0	1	0	1	1	0	0	0	1	0	0	1	1	1	0	1	0	0	0	0	1	1	0
chrII	265775	G	A	0	1	1	0	0	0	0	1	1	1	0	1	1	1	1	0	0	1	0	1	1	0	1	0	1	0	1	1	0	0	0	1	0	0	1	1	1	0	1	0	0	0	0	1	1	0
chrII	265831	A	G	0	1	1	0	0	0	0	1	1	1	0	1	1	1	1	0	0	1	0	1	1	0	1	0	1	0	1	1	0	0	0	1	0	0	1	1	1	0	1	0	0	0	0	1	1	0
chrII	266551	C	G	0	1	1	0	0	0	0	1	1	1	0	1	1	1	1	0	0	1	0	1	1	0	1	0	1	0	1	1	0	0	0	1	0	0	1	1	1	0	1	0	0	0	0	1	1	0
chrII	266622	T	C	0	1	1	0	0	0	0	1	1	1	0	1	1	1	1	0	0	1	0	1	1	0	1	0	1	0	1	1	0	0	0	1	0	0	1	1	1	0	1	0	0	0	0	1	1	0
chrII	266791	G	A	0	1	1	0	0	0	0	1	1	1	0	1	1	1	1	0	0	1	0	1	1	0	1	0	1	0	1	1	0	0	0	1	0	0	1	1	1	0	1	0	0	0	0	1	1	0
chrII	266952	A	G	0	1	1	0	0	0	0	1	1	1	0	1	1	1	1	0	0	1	0	1	1	0	1	0	1	0	1	1	0	0	0	1	0	0	1	1	1	0	1	0	0	0	0	1	1	0
chrII	267100	A	T	0	1	1	0	0	0	0	1	1	1	0	1	1	1	1	0	0	1	0	1	1	0	1	0	1	0	1	1	0	0	0	1	0	0	1	1	1	0	1	0	0	0	0	1	1	0
chrII	267594	A	G	0	1	1	0	0	0	0	1	1	1	0	1	1	1	1	0	0	1	0	1	1	0	1	0	1	0	1	1	0	0	0	1	0	0	1	1	1	0	1	0	0	0	0	1	1	0
chrII	278218	C	G	0	1	NA	NA	0	0	0	1	1	1	0	1	1	1	1	0	0	1	0	1	1	0	1	0	1	0	1	1	0	0	0	1	0	0	1	1	1	0	1	0	0	0	0	1	1	0
chrII	279910	T	C	0	1	0	NA	0	0	0	1	1	1	0	1	1	1	1	0	0	1	0	1	1	0	1	0	1	0	1	1	0	0	0	1	0	0	1	1	1	0	1	0	0	0	0	1	1	0
chrII	283431	A	C	0	1	0	NA	0	0	0	1	1	1	0	1	1	1	1	0	0	1	0	1	1	0	1	0	1	0	1	1	0	0	0	1	0	0	1	1	1	0	1	0	0	0	0	1	1	0
chrII	283729	G	C	0	1	0	1	0	0	0	1	1	1	0	1	1	1	1	0	0	1	0	1	1	0	1	0	1	0	1	1	0	0	0	1	0	0	1	1	1	0	1	0	0	0	0	1	1	0
chrII	286762	A	G	0	1	0	1	0	0	0	1	1	1	0	1	1	1	1	0	0	1	0	1	1	0	1	0	1	0	1	1	0	0	0	1	0	0	1	1	1	0	1	0	0	0	0	1	1	0
chrII	287483	G	A	0	1	0	1	0	0	0	1	1	1	0	1	1	1	1	0	0	1	0	1	1	0	1	0	1	0	1	1	0	0	0	1	0	0	1	1	1	0	1	0	0	0	0	1	1	0
chrII	290619	C	T	0	1	0	1	0	0	0	1	1	1	0	1	1	1	1	0	0	1	0	1	1	0	1	0	0	0	1	1	0	0	0	1	0	0	1	1	1	0	1	1	0	0	0	1	1	0
chrII	291464	G	A	0	1	0	1	0	0	0	1	1	1	0	1	1	1	1	0	0	1	0	1	1	0	1	0	0	0	1	1	0	0	0	1	0	0	1	1	1	0	1	1	0	0	0	1	1	0
chrII	292835	C	T	0	1	0	1	0	0	0	1	1	1	0	1	1	1	1	0	0	1	0	1	1	0	1	0	0	0	1	1	0	0	0	1	0	0	1	1	1	0	1	1	0	0	0	1	1	0
chrII	295710	C	G	0	1	0	1	0	0	0	1	1	1	0	1	1	1	1	0	0	1	0	1	1	0	1	0	0	0	1	1	0	0	0	1	0	0	1	1	1	0	1	1	0	0	0	1	1	0
chrII	295912	T	C	0	1	0	1	0	0	0	1	1	1	0	1	1	1	1	0	0	1	0	1	1	0	1	0	0	0	1	1	0	0	0	1	0	0	1	1	1	0	1	1	0	0	0	1	1	0
chrII	297226	G	A	0	1	0	1	0	0	0	1	1	1	0	1	1	1	1	0	0	1	0	1	1	0	1	0	0	0	1	1	0	0	0	1	1	0	1	1	1	0	1	1	0	0	0	1	1	0
chrII	297610	G	A	0	1	0	1	0	0	0	1	1	1	0	1	1	1	1	0	0	1	0	1	1	0	1	0	0	0	1	1	0	0	0	1	1	0	1	1	1	0	1	1	0	0	0	1	1	0
chrII	298141	C	T	0	1	0	1	0	0	0	1	1	1	0	1	1	1	1	0	0	1	0	1	1	0	1	0	0	0	1	1	0	0	0	1	1	0	1	1	1	0	1	1	0	0	0	1	1	0
chrII	298721	G	A	0	1	0	1	0	0	0	1	1	1	0	1	1	1	1	0	0	1	0	1	1	0	1	0	0	0	1	1	0	0	0	1	1	0	1	1	1	0	1	1	0	0	0	1	1	0
chrII	298966	T	C	0	1	0	1	0	0	0	1	1	1	0	1	1	1	1	0	0	1	0	1	1	0	1	0	0	0	1	1	0	0	0	1	1	0	1	1	1	0	1	1	0	0	0	1	1	0
chrII	298990	G	A	0	1	0	1	0	0	0	1	1	1	0	1	1	1	1	0	0	1	0	1	1	0	1	0	0	0	1	1	0	0	0	1	1	0	1	1	1	0	1	1	0	0	0	1	1	0
chrII	299034	A	G	0	1	0	1	0	0	0	1	1	1	0	1	1	1	1	0	0	1	0	1	1	0	1	0	0	0	1	1	0	0	0	1	1	0	1	1	1	0	1	1	0	0	0	1	1	0
chrII	299174	T	C	0	1	0	1	0	0	0	1	1	1	0	1	1	1	1	0	0	1	0	1	1	0	1	0	0	0	1	1	0	0	0	1	1	0	1	1	1	0	1	1	0	0	0	1	1	0
chrII	299196	T	C	0	1	0	1	0	0	0	1	1	1	0	1	1	1	1	0	0	1	0	1	1	0	1	0	0	0	1	1	0	0	0	1	1	0	1	1	1	0	1	1	0	0	0	1	1	0
chrII	299389	A	G	0	1	0	1	0	0	0	1	1	1	0	1	1	1	1	0	0	1	0	1	1	0	1	0	0	0	1	1	0	0	0	1	1	0	1	1	1	0	1	1	0	0	0	1	1	0
chrII	299524	C	T	0	1	0	1	0	0	0	1	1	1	0	1	1	1	1	0	0	1	0	1	1	0	1	0	0	0	1	1	0	0	0	1	1	0	1	1	1	0	1	1	0	0	0	1	1	0
chrII	299680	T	G	0	1	0	1	0	0	0	1	1	1	0	1	1	1	1	0	0	1	0	1	1	0	1	0	0	0	1	1	0	0	0	1	1	0	1	1	1	0	1	1	0	0	0	1	1	0
chrII	299708	G	A	0	1	0	1	0	0	0	1	1	1	0	1	1	1	1	0	0	1	0	1	1	0	1	0	0	0	1	1	0	0	0	1	1	0	1	1	1	0	1	1	0	0	0	1	1	0
chrII	299759	C	T	0	1	0	1	0	0	0	1	1	1	0	1	1	1	1	0	0	1	0	1	1	0	1	0	0	0	1	1	0	0	0	1	1	0	1	1	1	0	1	1	0	0	0	1	1	0
chrII	299803	C	A	0	1	0	1	0	0	0	1	1	1	0	1	1	1	1	0	0	1	0	1	1	0	1	0	0	0	1	1	0	0	0	1	1	0	1	1	1	0	1	1	0	0	0	1	1	0
chrII	301455	G	A	0	1	0	1	0	0	0	1	1	1	0	1	1	1	1	0	0	1	0	1	1	0	1	0	0	0	1	1	0	0	0	1	0	0	1	1	1	0	1	1	0	0	0	1	1	0
chrII	301549	C	T	0	1	0	1	0	0	0	1	1	1	0	1	1	1	1	0	0	1	0	1	1	0	1	0	0	0	1	1	0	0	0	1	0	0	1	1	1	0	1	1	0	0	0	1	1	0
chrII	301569	T	C	0	1	0	1	0	0	0	1	1	1	0	1	1	1	1	0	0	1	0	1	1	0	1	0	0	0	1	1	0	0	0	1	0	0	1	1	1	0	1	1	0	0	0	1	1	0
chrII	301570	T	C	0	1	0	1	0	0	0	1	1	1	0	1	1	1	1	0	0	1	0	1	1	0	1	0	0	0	1	1	0	0	0	1	0	0	1	1	1	0	1	1	0	0	0	1	1	0
chrII	301710	G	A	0	1	0	1	0	0	0	1	1	1	0	1	1	1	1	0	0	1	0	1	1	0	1	0	0	0	1	1	0	0	0	1	0	0	1	1	1	0	1	1	0	0	0	1	1	0
chrII	301937	T	A	0	1	0	1	0	0	0	1	1	1	0	1	1	1	1	0	0	1	0	1	1	0	1	0	0	0	1	1	0	0	0	1	0	0	1	1	1	0	1	1	0	0	0	1	1	0
chrII	302104	A	G	0	1	0	1	0	0	0	1	1	1	0	1	1	1	1	0	0	1	0	1	1	0	1	0	0	0	1	1	0	0	0	1	0	0	1	1	1	0	1	1	0	0	0	1	1	0
chrII	302245	G	C	0	1	0	1	0	0	0	1	1	1	0	1	1	1	1	0	0	1	0	1	1	0	1	0	0	0	1	1	0	0	0	1	0	0	1	1	1	0	1	1	0	0	0	1	1	0
chrII	302473	T	C	0	1	0	1	0	0	0	1	1	1	0	1	1	1	1	0	0	1	0	1	1	0	1	0	0	0	1	1	0	0	0	1	0	0	1	1	1	0	1	1	0	0	0	1	1	0
chrII	302839	T	G	0	1	0	1	0	0	0	1	1	1	0	1	1	1	1	0	0	1	0	1	1	0	1	0	0	0	1	1	0	0	0	1	0	0	1	1	1	0	1	1	0	0	0	1	1	0
chrII	303528	C	G	0	1	0	1	0	0	0	1	1	1	0	1	1	1	1	0	0	1	0	1	1	0	1	0	0	0	1	1	0	0	0	1	0	0	1	1	1	0	1	1	0	0	0	1	1	0
chrII	304691	C	T	0	1	0	1	0	0	0	1	1	1	0	1	1	1	1	0	0	1	0	1	1	0	1	0	0	0	1	1	0	0	0	1	0	0	1	1	1	0	1	1	0	0	0	1	1	0
chrII	308097	A	G	0	1	0	1	0	0	0	1	1	1	0	1	0	1	1	0	0	1	0	1	0	0	1	0	0	0	0	1	0	0	0	0	0	0	0	1	1	0	1	1	0	0	0	1	1	0
chrII	308989	A	G	0	1	0	1	0	0	0	1	1	1	0	1	0	1	1	0	0	1	0	1	0	0	1	0	0	0	0	1	0	0	0	0	0	0	0	1	1	0	1	1	0	0	0	1	1	0
chrII	309402	A	G,T	0	1	0	1	0	0	0	1	1	1	0	1	0	1	1	0	0	1	0	1	0	0	1	0	0	0	0	1	0	0	0	0	0	0	0	1	1	0	1	1	0	0	0	1	1	0
chrII	310030	T	C	0	1	0	1	0	0	0	1	1	1	0	1	0	1	1	0	0	1	0	1	0	0	1	0	0	0	0	1	0	0	0	0	0	0	0	1	1	0	1	1	0	0	0	1	1	0
chrII	310113	G	A	0	1	0	1	0	0	0	1	1	1	0	1	0	1	1	0	0	1	0	1	0	0	1	0	0	0	0	1	0	0	0	0	0	0	0	1	1	0	1	1	0	0	0	1	1	0
chrII	310972	G	C	0	1	0	1	0	0	0	1	1	1	0	1	0	1	1	0	0	1	0	1	0	0	1	0	0	0	0	1	0	0	0	0	0	0	0	1	1	0	1	1	0	0	0	1	1	0
chrII	312659	G	A	0	1	0	1	0	0	0	1	1	1	0	1	0	1	1	0	0	1	0	1	0	0	1	0	0	0	0	1	0	0	0	0	0	0	0	1	1	0	1	1	0	0	0	1	1	0
chrII	314198	A	G	0	1	0	1	0	0	0	1	1	1	0	1	0	1	1	0	0	1	0	1	0	1	1	0	0	0	0	0	0	0	0	0	0	0	0	1	1	0	1	1	0	0	0	1	1	0
chrII	318379	T	C	0	1	0	1	0	0	0	1	1	1	0	1	0	1	1	0	0	1	0	1	0	1	1	0	0	0	0	0	0	0	0	0	0	0	0	1	1	0	1	1	0	0	0	1	1	0
chrII	319900	G	A	0	1	0	1	0	0	0	1	1	1	0	1	0	1	1	0	0	1	0	1	0	1	1	0	0	0	0	0	0	0	0	0	0	0	0	1	1	0	1	1	0	0	0	1	1	0
chrII	320188	T	C	0	1	0	1	0	0	0	1	1	1	0	1	0	1	1	0	0	1	0	1	0	1	1	0	0	0	0	0	0	0	0	0	0	0	0	1	1	0	1	1	0	0	0	1	1	0
chrII	320415	T	A	0	1	0	1	0	0	0	1	1	1	0	1	0	1	1	0	0	1	0	1	0	1	1	0	0	0	0	0	0	0	0	0	0	0	0	1	1	0	1	1	0	0	0	1	1	0
chrII	320539	A	G	0	1	0	1	0	0	0	1	1	1	0	1	0	1	1	0	0	1	0	1	0	1	1	0	0	0	0	0	0	0	0	0	0	0	0	1	1	0	1	1	0	0	0	1	1	0
chrII	320644	T	G	0	1	0	1	0	0	0	1	1	1	0	1	0	1	1	0	0	1	0	1	0	1	1	0	0	0	0	0	0	0	0	0	0	0	0	1	1	0	1	1	0	0	0	1	1	0
chrII	320656	A	G	0	1	0	1	0	0	0	1	1	1	0	1	0	1	1	0	0	1	0	1	0	1	1	0	0	0	0	0	0	0	0	0	0	0	0	1	1	0	1	1	0	0	0	1	1	0
chrII	320788	A	T	0	1	0	1	0	0	0	1	1	1	0	1	0	1	1	0	0	1	0	1	0	1	1	0	0	0	0	0	0	0	0	0	0	0	0	1	1	0	1	1	0	0	0	1	1	0
chrII	320851	T	C	0	1	0	1	0	0	0	1	1	1	0	1	0	1	1	0	0	1	0	1	0	1	1	0	0	0	0	0	0	0	0	0	0	0	0	1	1	0	1	1	0	0	0	1	1	0
chrII	320886	C	T	0	1	0	1	0	0	0	1	1	1	0	1	0	1	1	0	0	1	0	1	0	1	1	0	0	0	0	0	0	0	0	0	0	0	0	1	1	0	1	1	0	0	0	1	1	0
chrII	320988	C	A	0	1	0	1	0	0	0	1	1	1	0	1	0	1	1	0	0	1	0	1	0	1	1	0	0	0	0	0	0	0	0	0	0	0	0	1	1	0	1	1	0	0	0	1	1	0
chrII	321385	C	A	0	1	0	1	0	0	0	1	1	1	0	1	0	1	1	0	0	1	0	1	0	1	1	0	0	0	0	0	0	0	0	0	0	0	0	1	1	0	1	1	0	0	0	1	1	0
chrII	321438	A	G	0	1	0	1	0	0	0	1	1	1	0	1	0	1	1	0	0	1	0	1	0	1	1	0	0	0	0	0	0	0	0	0	0	0	0	1	1	0	1	1	0	0	0	1	1	0
chrII	321553	G	A	0	1	0	1	0	0	0	1	1	1	0	1	0	1	1	0	0	1	0	1	0	1	1	0	0	0	0	0	0	0	0	0	0	0	0	1	1	0	1	1	0	0	0	1	1	0
chrII	321857	G	C	0	1	0	1	0	0	0	1	1	1	0	1	0	1	1	0	0	1	0	1	0	1	1	0	0	0	0	0	0	0	0	0	0	0	0	1	1	0	1	1	0	0	0	1	1	0
chrII	321906	A	G	0	1	0	1	0	0	0	1	1	1	0	1	0	1	1	0	0	1	0	1	0	1	1	0	0	0	0	0	0	0	0	0	0	0	0	1	1	0	1	1	0	0	0	1	1	0
chrII	322122	T	C	0	1	0	1	0	0	0	1	1	1	0	1	0	1	1	0	0	1	0	1	0	1	1	0	0	0	0	0	0	0	0	0	0	0	0	1	1	0	1	1	0	0	0	1	1	0
chrII	322182	A	T	0	1	0	1	0	0	0	1	1	1	0	1	0	1	1	0	0	1	0	1	0	1	1	0	0	0	0	0	0	0	0	0	0	0	0	1	1	0	1	1	0	0	0	1	1	0
chrII	322479	T	C	0	1	0	1	0	0	0	1	1	1	0	1	0	1	1	0	0	1	0	1	0	1	1	0	0	0	0	0	0	0	0	0	0	0	0	1	1	0	1	1	0	0	0	1	1	0
chrII	322610	G	C	0	1	0	1	0	0	0	1	1	1	0	1	0	1	1	0	0	1	0	1	0	1	1	0	0	0	0	0	0	0	0	0	0	0	0	1	1	0	1	1	0	0	0	1	1	0
chrII	322620	G	A	0	1	0	1	0	0	0	1	1	1	0	1	0	1	1	0	0	1	0	1	0	1	1	0	0	0	0	0	0	0	0	0	0	0	0	1	1	0	1	1	0	0	0	1	1	0
chrII	322797	A	G	0	1	0	1	0	0	0	1	1	1	0	1	0	1	1	0	0	1	0	1	0	1	1	0	0	0	0	0	0	0	0	0	0	0	0	1	1	0	1	1	0	0	0	1	1	0
chrII	322869	A	G	0	1	0	1	0	0	0	1	1	1	0	1	0	1	1	0	0	1	0	1	0	1	1	0	0	0	0	0	0	0	0	0	0	0	0	1	1	0	1	1	0	0	0	1	1	0
chrII	322968	T	C	0	1	0	1	0	0	0	1	1	1	0	1	0	1	1	0	0	1	0	1	0	1	1	0	0	0	0	0	0	0	0	0	0	0	0	1	1	0	1	1	0	0	0	1	1	0
chrII	323106	C	T	0	1	0	1	0	0	0	1	1	1	0	1	0	1	1	0	0	1	0	1	0	1	1	0	0	0	0	0	0	0	0	0	0	0	0	1	1	0	1	1	0	0	0	1	1	0
chrII	323184	C	T	0	1	0	1	0	0	0	1	1	1	0	1	0	1	1	0	0	1	0	1	0	1	1	0	0	0	0	0	0	0	0	0	0	0	0	1	1	0	1	1	0	0	0	1	1	0
chrII	323214	C	G	0	1	0	1	0	0	0	1	1	1	0	1	0	1	1	0	0	1	0	1	0	1	1	0	0	0	0	0	0	0	0	0	0	0	0	1	1	0	1	1	0	0	0	1	1	0
chrII	323577	G	A	0	1	0	1	0	0	0	1	1	1	0	1	0	1	1	0	0	1	0	1	0	1	1	0	0	0	0	0	0	0	0	0	0	0	0	1	1	0	1	1	0	0	0	1	1	0
chrII	324455	T	A	0	1	0	1	0	0	0	1	1	1	0	1	0	1	1	0	0	1	0	1	0	1	1	0	0	0	0	0	0	0	0	0	0	0	0	1	1	0	1	1	0	0	0	1	1	0
chrII	324525	G	A	0	1	0	1	0	0	0	1	1	1	0	1	0	1	1	0	0	1	0	1	0	1	1	0	0	0	0	0	0	0	0	0	0	0	0	1	1	0	1	1	0	0	0	1	1	0
chrII	324887	A	G	0	1	0	1	0	0	0	1	1	1	0	1	0	1	1	0	0	1	0	1	0	1	1	0	0	0	0	0	0	0	0	0	0	0	0	1	1	0	1	1	0	0	0	1	1	0
chrII	324926	T	C	0	1	0	1	0	0	0	1	1	1	0	1	0	1	1	0	0	1	0	1	0	1	1	0	0	0	0	0	0	0	0	0	0	0	0	1	1	0	1	1	0	0	0	1	1	0
chrII	325007	G	A	0	1	0	1	0	0	0	1	1	1	0	1	0	1	1	0	0	1	0	1	0	1	1	0	0	0	0	0	0	0	0	0	0	0	0	1	1	0	1	1	0	0	0	1	1	0
chrII	325175	T	C	0	1	0	1	0	0	0	1	1	0	0	1	0	1	1	0	0	1	0	1	0	1	1	0	0	0	0	0	0	0	0	0	0	0	0	1	1	0	1	1	0	0	0	1	1	0
chrII	325202	A	G	0	1	0	1	0	0	0	1	1	0	0	1	0	1	1	0	0	1	0	1	0	1	1	0	0	0	0	0	0	0	0	0	0	0	0	1	1	0	1	1	0	0	0	1	1	0
chrII	325533	G	A	0	1	0	1	0	0	0	1	1	0	0	1	0	1	1	0	0	1	0	1	0	1	1	0	0	0	0	0	0	0	0	0	0	0	0	1	1	0	1	1	0	0	0	1	1	0
chrII	325550	A	G	0	1	0	1	0	0	0	1	1	0	0	1	0	1	1	0	0	1	0	1	0	1	1	0	0	0	0	0	0	0	0	0	0	0	0	1	1	0	1	1	0	0	0	1	1	0
chrII	325595	T	C	0	1	0	1	0	0	0	1	1	0	0	1	0	1	1	0	0	1	0	1	0	1	1	0	0	0	0	0	0	0	0	0	0	0	0	1	1	0	1	1	0	0	0	1	1	0
chrII	325701	T	C	0	1	0	1	0	0	0	1	1	0	0	1	0	1	1	0	0	1	0	1	0	1	1	0	0	0	0	0	0	0	0	0	0	0	0	1	1	0	1	1	0	0	0	1	1	0
chrII	328179	A	G	0	1	0	1	0	0	1	1	1	0	0	1	0	1	1	0	0	1	0	1	0	1	1	0	0	0	0	0	0	0	0	0	0	0	0	1	1	0	1	1	0	0	0	1	1	0
chrII	328278	A	C	0	1	0	1	0	0	1	1	1	0	0	1	0	1	1	0	0	1	0	1	0	1	1	0	0	0	0	0	0	0	0	0	0	0	0	1	1	0	1	1	0	0	0	1	1	0
chrII	328908	A	G	0	1	0	1	0	0	1	1	1	0	0	1	0	1	1	0	0	1	0	1	0	1	1	0	0	0	0	0	0	0	0	0	0	0	0	1	1	0	1	1	0	0	0	1	1	0
chrII	330495	C	A	0	1	0	1	0	0	1	1	1	0	0	1	0	1	1	0	0	1	0	1	0	1	1	0	0	0	0	0	0	0	0	0	0	0	0	1	1	0	1	1	0	0	0	1	1	0
chrII	330647	C	T	0	1	0	1	0	0	1	1	1	0	0	1	0	1	1	0	0	1	0	1	0	1	1	0	0	0	0	0	0	0	0	0	0	0	0	1	1	0	1	1	0	0	0	1	1	0
chrII	331253	C	T	0	1	0	1	0	0	1	1	1	0	0	1	0	1	1	0	0	1	0	1	0	1	1	0	0	0	0	0	0	1	0	0	0	0	0	1	1	0	1	1	0	0	0	1	1	0
chrII	331350	A	G	0	1	0	1	0	0	1	1	1	0	0	1	0	1	1	0	0	1	0	1	0	1	1	0	0	0	0	0	0	1	0	0	0	0	0	1	1	0	1	1	0	0	0	1	1	0
chrII	331446	T	A	0	1	0	1	0	0	1	1	1	0	0	1	0	1	1	0	0	1	0	1	0	1	1	0	0	0	0	0	0	1	0	0	0	0	0	1	1	0	1	1	0	0	0	1	1	0
chrII	331937	A	G	0	1	0	1	0	0	1	1	1	0	0	1	0	1	1	0	0	1	0	1	0	1	1	0	0	0	0	0	0	1	0	0	0	0	0	1	1	0	1	1	0	0	0	1	1	0
chrII	331973	T	C	0	1	0	1	0	0	1	1	1	0	0	1	0	1	1	0	0	1	0	1	0	1	1	0	0	0	0	0	0	1	0	0	0	0	0	1	1	0	1	1	0	0	0	1	1	0
chrII	332940	C	G	0	1	0	1	0	0	1	1	1	0	0	1	0	1	1	0	1	1	0	1	0	1	1	0	0	0	0	0	0	1	0	0	0	0	0	1	1	0	1	1	0	0	0	1	1	0
chrII	332992	C	G	0	1	0	1	0	0	1	1	1	0	0	1	0	1	1	0	1	1	0	1	0	1	1	0	0	0	0	0	0	1	0	0	0	0	0	1	1	0	1	1	0	0	0	1	1	0
chrII	333347	T	A	0	1	0	1	0	0	1	1	1	0	0	1	0	1	1	0	1	1	0	1	0	1	1	0	0	0	0	0	0	1	0	0	0	0	0	1	1	0	1	1	0	0	0	1	1	0
chrII	333382	T	A	0	1	0	1	0	0	1	1	1	0	0	1	0	1	1	0	1	1	0	1	0	1	1	0	0	0	0	0	0	1	0	0	0	0	0	1	1	0	1	1	0	0	0	1	1	0
chrII	334452	G	A	0	1	0	1	0	0	1	1	0	0	0	1	0	1	1	0	1	1	0	1	0	1	1	0	0	0	0	0	0	1	0	0	0	0	0	1	1	0	1	1	1	0	0	1	1	0
chrII	335046	A	T	0	1	0	1	0	0	1	1	0	0	0	1	0	1	1	0	1	1	0	1	0	1	1	0	0	0	0	0	0	1	0	0	0	0	0	1	1	0	1	1	1	0	0	1	1	0
chrII	335310	A	G	0	1	0	1	0	0	1	1	0	0	0	1	0	1	1	0	1	1	0	1	0	1	1	0	0	0	0	0	0	1	0	0	0	0	0	1	1	0	1	1	1	0	0	1	1	0
chrII	336060	C	T	0	1	0	1	0	0	1	1	0	0	0	1	0	1	1	0	1	1	0	1	0	1	1	0	0	0	0	0	0	1	0	0	0	0	0	1	1	0	1	1	1	0	0	1	1	0
chrII	336720	G	A	0	1	0	1	0	0	1	1	0	0	0	1	0	1	1	0	1	1	0	1	0	1	1	0	0	0	0	0	0	1	0	0	0	0	0	1	1	0	1	1	1	0	0	1	1	0
chrII	336747	A	G	0	1	0	1	0	0	1	1	0	0	0	1	0	1	1	0	1	1	0	1	0	1	1	0	0	0	0	0	0	1	0	0	0	0	0	1	1	0	1	1	1	0	0	1	1	0
chrII	338656	A	T	0	1	0	1	0	0	1	1	0	0	0	1	0	1	1	0	1	1	0	1	0	1	1	0	0	0	0	0	0	1	0	0	0	0	0	1	1	0	1	1	1	0	0	0	1	0
chrII	338664	A	T	0	1	0	1	0	0	1	1	0	0	0	1	0	1	1	0	1	1	0	1	0	1	1	0	0	0	0	0	0	1	0	0	0	0	0	1	1	0	1	1	1	0	0	0	1	0
chrII	339083	T	G	0	1	0	1	0	0	1	1	0	0	0	1	0	1	1	0	1	1	0	1	0	1	1	0	0	0	0	0	0	1	0	0	0	0	0	1	1	0	1	1	1	0	0	0	1	0
chrII	339200	C	T	0	1	0	1	0	0	1	1	0	0	0	1	0	1	1	0	1	1	0	1	0	1	1	0	0	0	0	0	0	1	0	0	0	0	0	1	1	0	1	1	1	0	0	0	1	0
chrII	339326	A	G	0	1	0	1	0	0	1	1	0	0	0	1	0	1	1	0	1	1	0	1	0	1	1	0	0	0	0	0	0	1	0	0	0	0	0	1	1	0	1	1	1	0	0	0	1	0
chrII	339542	G	A	0	1	0	1	0	0	1	1	0	0	0	1	0	1	1	0	1	1	0	1	0	1	1	0	0	0	0	0	0	1	0	0	0	0	0	1	1	0	1	1	1	0	0	0	1	0
chrII	339674	C	T	0	1	0	1	0	0	1	1	0	0	0	1	0	1	1	0	1	1	0	1	0	1	1	0	0	0	0	0	0	1	0	0	0	0	0	1	1	0	1	1	1	0	0	0	1	0
chrII	339739	T	C	0	1	0	1	0	0	1	1	0	0	0	1	0	1	1	0	1	1	0	1	0	1	1	0	0	0	0	0	0	1	0	0	0	0	0	1	1	0	1	1	1	0	0	0	1	0
chrII	339902	A	G	0	1	0	1	0	0	1	1	0	0	0	1	0	1	1	0	1	1	0	1	0	1	1	0	0	0	0	0	0	1	0	0	0	0	0	1	1	0	1	1	1	0	0	0	1	0
chrII	339903	A	G	0	1	0	1	0	0	1	1	0	0	0	1	0	1	1	0	1	1	0	1	0	1	1	0	0	0	0	0	0	1	0	0	0	0	0	1	1	0	1	1	1	0	0	0	1	0
chrII	339966	G	A	0	1	0	1	0	0	1	1	0	0	0	1	0	1	1	0	1	1	0	1	0	1	1	0	0	0	0	0	0	1	0	0	0	0	0	1	1	0	1	1	1	0	0	0	1	0
chrII	340305	A	G	0	1	0	1	0	0	1	1	0	0	0	1	0	1	1	0	1	1	0	1	0	1	1	0	0	0	0	0	0	1	0	0	0	0	0	1	1	0	1	1	1	0	0	0	1	0
chrII	340644	G	A	0	1	0	1	0	0	1	1	0	0	0	1	0	1	1	0	1	1	0	1	0	1	1	0	0	0	0	0	0	1	0	0	0	0	0	1	1	0	1	1	1	0	0	0	1	0
chrII	343086	A	T	0	1	0	NA	0	0	1	1	0	0	0	1	0	1	1	0	1	1	0	1	0	1	1	0	0	0	0	0	0	1	0	0	0	0	0	1	1	0	1	1	1	0	0	0	1	0
chrII	343406	C	T	0	1	0	0	0	0	1	1	0	0	0	1	0	1	1	0	1	1	0	1	0	1	1	0	0	0	0	0	0	1	0	0	0	0	0	1	1	0	1	1	1	0	0	0	1	0
chrII	343713	A	G	0	1	0	0	0	0	1	1	0	0	0	1	0	1	1	0	1	1	0	1	0	1	1	0	0	0	0	0	0	1	0	0	0	0	0	1	1	0	1	1	1	0	0	0	1	0
chrII	343838	G	A	0	1	0	0	0	0	1	1	0	0	0	1	0	1	1	0	1	1	0	1	0	1	1	0	0	0	0	0	0	1	0	0	0	0	0	1	1	0	1	1	1	0	0	0	1	0
chrII	343845	C	T	0	1	0	0	0	0	1	1	0	0	0	1	0	1	1	0	1	1	0	1	0	1	1	0	0	0	0	0	0	1	0	0	0	0	0	1	1	0	1	1	1	0	0	0	1	0
chrII	343970	T	C	0	1	0	0	0	0	1	1	0	0	0	1	0	1	1	0	1	1	0	1	0	1	1	0	0	0	0	0	0	1	0	0	0	0	0	1	1	0	1	1	1	0	0	0	1	0
chrII	344093	A	G	0	1	0	0	0	0	1	1	0	0	0	1	0	1	1	0	1	1	0	1	0	1	1	0	0	0	0	0	0	1	0	0	0	0	0	1	1	0	1	1	1	0	0	0	1	0
chrII	344225	C	T	0	1	0	0	0	0	1	1	0	0	0	1	0	1	1	0	1	1	0	1	0	1	1	0	0	0	0	0	0	1	0	0	0	0	0	1	1	0	1	1	1	0	0	0	1	0
chrII	344282	C	T	0	1	0	0	0	0	1	1	0	0	0	1	0	1	1	0	1	1	0	1	0	1	1	0	0	0	0	0	0	1	0	0	0	0	0	1	1	0	1	1	1	0	0	0	1	0
chrII	344668	G	A	0	1	0	0	0	0	1	1	0	0	0	1	0	1	1	0	1	1	0	1	0	1	1	0	0	0	0	0	0	1	0	0	0	0	0	1	1	0	1	1	1	0	0	0	1	0
chrII	344938	C	T	0	1	0	0	0	0	1	1	0	0	0	1	0	1	1	0	1	1	0	1	0	1	1	0	0	0	0	0	0	1	0	0	0	0	0	1	1	0	1	1	1	0	0	0	1	0
chrII	345172	C	T	0	1	0	0	0	0	1	1	0	0	0	1	0	1	1	0	1	1	0	1	0	1	1	0	0	0	0	0	0	1	0	0	0	0	0	1	1	0	1	1	1	0	0	0	1	0
chrII	345288	A	G	0	1	0	0	0	0	1	1	0	0	0	1	0	1	1	0	1	1	0	1	0	1	1	0	0	0	0	0	0	1	0	0	0	0	0	1	1	0	1	1	1	0	0	0	1	0
chrII	345609	C	A	0	1	0	0	0	0	1	1	0	0	0	1	0	1	1	0	1	1	0	1	0	1	1	0	0	0	0	0	0	1	0	0	0	0	0	1	1	0	1	1	1	0	0	0	1	0
chrII	346082	A	C	0	1	0	0	0	0	1	1	0	0	0	1	0	1	1	0	1	1	0	1	0	1	1	0	0	0	0	0	0	1	0	0	0	0	0	1	1	0	1	1	1	0	0	0	1	0
chrII	346270	A	G	0	1	0	0	0	0	1	1	0	0	0	1	0	1	1	0	1	1	0	1	0	1	1	0	0	0	0	0	0	1	0	0	0	0	0	1	1	0	1	1	1	0	0	0	1	0
chrII	346363	A	G	0	1	0	0	0	0	1	1	0	0	0	1	0	1	1	0	1	1	0	1	0	1	1	0	0	0	0	0	0	1	0	0	0	0	0	1	1	0	1	1	1	0	0	0	1	0
chrII	346437	C	T	0	1	0	0	0	0	1	1	0	0	0	1	0	1	1	0	1	1	0	1	0	1	1	0	0	0	0	0	0	1	0	0	0	0	0	1	1	0	1	1	1	0	0	0	1	0
chrII	346636	A	G	0	1	0	0	0	0	1	1	0	0	0	1	0	1	1	0	1	1	0	1	0	1	1	0	0	0	0	0	0	1	0	0	0	0	0	1	1	0	1	1	1	0	0	0	1	0
chrII	346663	A	G	0	1	0	0	0	0	1	1	0	0	0	1	0	1	1	0	1	1	0	1	0	1	1	0	0	0	0	0	0	1	0	0	0	0	0	1	1	0	1	1	1	0	0	0	1	0
chrII	346741	G	A	0	1	0	0	0	0	1	1	0	0	0	1	0	1	1	0	1	1	0	1	0	1	1	0	0	0	0	0	0	1	0	0	0	0	0	1	1	0	1	1	1	0	0	0	1	0
chrII	347020	T	A	0	1	0	0	0	0	1	1	0	0	0	1	0	1	1	0	1	1	0	1	0	1	1	0	0	0	0	0	0	1	0	0	0	0	0	1	1	0	1	1	1	0	0	0	1	0
chrII	347227	T	C	0	1	0	0	0	0	1	1	0	0	0	1	0	1	1	0	1	1	0	1	0	1	1	0	0	0	0	0	0	1	0	0	0	0	0	1	1	0	1	1	1	0	0	0	1	0
chrII	347231	G	A	0	1	0	0	0	0	1	1	0	0	0	1	0	1	1	0	1	1	0	1	0	1	1	0	0	0	0	0	0	1	0	0	0	0	0	1	1	0	1	1	1	0	0	0	1	0
chrII	347935	T	C	0	1	0	0	0	0	1	1	0	0	0	1	0	1	1	0	1	1	0	1	0	1	1	0	0	0	0	0	0	1	0	0	0	0	0	1	1	0	1	1	1	0	0	0	1	0
chrII	348625	T	C	0	1	0	0	0	0	1	1	0	0	0	1	0	1	1	0	1	1	0	1	0	1	1	0	0	0	0	0	0	1	0	0	0	0	0	1	1	0	1	1	1	0	0	0	1	0
chrII	348820	G	A	0	1	0	0	0	0	1	1	0	0	0	1	0	1	1	0	1	1	0	1	0	1	1	0	0	0	0	0	0	1	0	0	0	0	0	1	1	0	1	1	1	0	0	0	1	0
chrII	349415	A	T	0	1	0	0	0	0	1	1	0	0	0	1	0	1	1	0	1	1	0	1	0	1	1	0	0	0	0	0	0	1	0	0	0	0	0	1	1	0	1	1	1	0	0	0	1	0
chrII	351335	G	A	0	0	0	0	0	0	1	1	0	0	0	1	0	1	1	0	1	1	1	1	0	1	1	0	1	0	0	0	0	1	0	0	0	0	0	1	1	0	1	1	1	0	0	0	1	0
chrII	352302	A	G	0	0	0	0	0	0	1	1	0	0	0	1	0	1	1	0	1	1	1	1	0	1	1	0	1	0	0	0	0	1	0	0	0	0	0	1	1	0	1	1	1	0	0	0	1	0
chrII	352469	A	G	0	0	0	0	0	0	1	1	0	0	0	1	0	1	1	0	1	1	1	1	0	1	1	0	1	0	0	0	0	1	0	0	0	0	0	1	1	0	1	1	1	0	0	0	1	0
chrII	352562	C	T	0	0	0	0	0	0	1	1	0	0	0	1	0	1	1	0	1	1	1	1	0	1	1	0	1	0	0	0	0	1	0	0	0	0	0	1	1	0	1	1	1	0	0	0	1	0
chrII	355349	C	T	0	0	0	0	0	0	1	1	0	0	0	1	0	1	1	0	1	1	1	1	0	1	1	0	1	0	0	0	0	1	0	0	0	0	0	1	1	0	1	1	1	0	0	0	1	0
chrII	355626	G	A	0	0	0	0	0	0	1	1	0	0	0	1	0	1	1	0	1	1	1	1	0	1	1	0	1	0	0	0	0	1	0	0	0	0	0	1	1	0	1	1	1	0	0	0	1	0
chrII	355836	A	G	0	0	0	0	0	0	1	1	0	0	0	1	0	1	1	0	1	1	1	1	0	1	1	0	1	0	0	0	0	1	0	0	0	0	0	1	1	0	1	1	1	0	0	0	1	0
chrII	357199	A	G	0	0	0	0	0	0	1	1	0	0	0	1	0	1	1	0	1	1	1	1	0	1	1	0	1	0	0	0	0	1	0	0	0	0	0	1	1	0	1	1	1	0	0	0	1	0
chrII	358948	G	A	0	0	0	0	0	0	1	1	0	0	0	1	0	1	1	0	1	1	1	1	0	1	1	0	1	0	0	0	0	1	0	0	0	0	0	1	1	0	1	1	1	0	0	0	1	0
chrII	359006	G	A	0	0	0	0	0	0	1	1	0	0	0	1	0	1	1	0	1	1	1	1	0	1	1	0	1	0	0	0	0	1	0	0	0	0	0	1	1	0	1	1	1	0	0	0	1	0
chrII	359116	G	A	0	0	0	0	0	0	1	1	0	0	0	1	0	1	1	0	1	1	1	1	0	1	1	0	1	0	0	0	0	1	0	0	0	0	0	1	1	0	1	1	1	0	0	0	1	0
chrII	359471	A	G	0	0	0	0	0	0	1	1	0	0	0	1	0	1	1	0	1	1	1	1	0	1	1	0	1	0	0	0	0	1	0	0	0	0	0	1	1	0	1	1	1	0	0	0	1	0
chrII	359576	C	T	0	0	0	0	0	0	1	1	0	0	0	1	0	1	1	0	1	1	1	1	0	1	1	0	1	0	0	0	0	1	0	0	0	0	0	1	1	0	1	1	1	0	0	0	1	0
chrII	359654	G	A	0	0	0	0	0	0	1	1	0	0	0	1	0	1	1	0	1	1	1	1	0	1	1	0	1	0	0	0	0	1	0	0	0	0	0	1	1	0	1	1	1	0	0	0	1	0
chrII	359662	A	G	0	0	0	0	0	0	1	1	0	0	0	1	0	1	1	0	1	1	1	1	0	1	1	0	1	0	0	0	0	1	0	0	0	0	0	1	1	0	1	1	1	0	0	0	1	0
chrII	359957	C	T	0	0	0	0	0	0	1	1	0	0	0	1	0	1	1	0	1	1	1	1	0	1	1	0	1	0	0	0	0	1	0	0	0	0	0	1	1	0	1	1	1	0	0	0	1	0
chrII	359978	C	T	0	0	0	0	0	0	1	1	0	0	0	1	0	1	1	0	1	1	1	1	0	1	1	0	1	0	0	0	0	1	0	0	0	0	0	1	1	0	1	1	1	0	0	0	1	0
chrII	360862	T	C	0	0	0	0	0	0	1	1	0	0	0	1	0	1	1	0	1	1	1	1	0	1	1	0	1	0	0	0	0	1	0	0	0	0	0	1	1	0	1	1	1	0	0	0	1	0
chrII	361468	T	C	0	0	0	0	0	0	1	1	0	0	0	1	0	1	1	0	1	1	1	1	0	1	1	0	1	0	0	0	0	1	0	0	0	0	0	1	1	0	1	1	1	0	0	0	1	0
chrII	361648	G	T	0	0	0	0	0	0	1	1	0	0	0	1	0	1	1	0	1	1	1	1	0	1	1	0	1	0	0	0	0	1	0	0	0	0	0	1	1	0	1	1	1	0	0	0	1	0
chrII	361669	G	A	0	0	0	0	0	0	1	1	0	0	0	1	0	1	1	0	1	1	1	1	0	1	1	0	1	0	0	0	0	1	0	0	0	0	0	1	1	0	1	1	1	0	0	0	1	0
chrII	362082	C	T	0	0	0	0	0	0	1	1	0	0	0	1	0	1	1	0	1	1	1	1	0	1	1	0	1	0	0	0	0	1	0	0	0	0	0	1	1	0	1	0	1	0	0	0	1	0
chrII	362354	C	T	0	0	0	0	0	0	1	1	0	0	0	1	0	1	1	0	1	1	1	1	0	1	1	0	1	0	0	0	0	1	0	0	0	0	0	1	1	0	1	0	1	0	0	0	1	0
chrII	362377	C	T	0	0	0	0	0	0	1	1	0	0	0	1	0	1	1	0	1	1	1	1	0	1	1	0	1	0	0	0	0	1	0	0	0	0	0	1	1	0	1	0	1	0	0	0	1	0
chrII	362997	A	G	0	0	0	0	0	0	1	1	0	0	0	1	0	1	1	0	1	1	1	1	0	1	1	0	1	0	0	0	0	1	0	0	0	0	0	1	1	0	1	0	1	0	0	0	1	0
chrII	363277	C	G	0	0	0	0	0	0	1	1	0	0	0	1	0	1	1	0	1	1	1	1	0	1	1	0	1	0	0	0	0	1	0	0	0	0	0	1	1	0	1	0	1	0	0	0	1	0
chrII	363362	A	G	0	0	0	0	0	0	1	1	0	0	0	1	0	1	1	0	1	1	1	1	0	1	1	0	1	0	0	0	0	1	0	0	0	0	0	1	1	0	1	0	1	0	0	0	1	0
chrII	363616	T	C	0	0	0	0	0	0	1	1	0	0	0	1	0	1	1	0	1	1	1	1	0	1	1	0	1	0	0	0	0	1	0	0	0	0	0	1	1	0	1	0	1	0	0	0	1	0
chrII	363700	T	G	0	0	0	0	0	0	1	1	0	0	0	1	0	1	1	0	1	1	1	1	0	1	1	0	1	0	0	0	0	1	0	0	0	0	0	1	1	0	1	0	1	0	0	0	1	0
chrII	363721	C	T	0	0	0	0	0	0	1	1	0	0	0	1	0	1	1	0	1	1	1	1	0	1	1	0	1	0	0	0	0	1	0	0	0	0	0	1	1	0	1	0	1	0	0	0	1	0
chrII	363888	C	G	0	0	0	0	0	0	1	1	0	0	0	1	0	1	1	0	1	1	1	1	0	1	1	0	1	0	0	0	0	1	0	0	0	0	0	1	1	0	1	0	1	0	0	0	1	0
chrII	363954	T	A	0	0	0	0	0	0	1	1	0	0	0	1	0	1	1	0	1	1	1	1	0	1	1	0	1	0	0	0	0	1	0	0	0	0	0	1	1	0	1	0	1	0	0	0	1	0
chrII	364073	C	T	0	0	0	0	0	0	1	1	0	0	0	1	0	1	1	0	1	1	1	1	0	1	1	0	1	0	0	0	0	1	0	0	0	0	0	1	1	0	1	0	1	0	0	0	1	0
chrII	364161	T	C	0	0	0	0	0	0	1	1	0	0	0	1	0	1	1	0	1	1	1	1	0	1	1	0	1	0	0	0	0	1	0	0	0	0	0	1	1	0	1	0	1	0	0	0	1	0
chrII	364199	T	C	0	0	0	0	0	0	1	1	0	0	0	1	0	1	1	0	1	1	1	1	0	1	1	0	1	0	0	0	0	1	0	0	0	0	0	1	1	0	1	0	1	0	0	0	1	0
chrII	364373	C	T	0	0	0	0	0	0	1	1	0	0	0	1	0	1	1	0	1	1	1	1	0	1	1	0	1	0	0	0	0	1	0	0	0	0	0	1	1	0	1	0	1	0	0	0	1	0
chrII	364408	A	G	0	0	0	0	0	0	1	1	0	0	0	1	0	1	1	0	1	1	1	1	0	1	1	0	1	0	0	0	0	1	0	0	0	0	0	1	1	0	1	0	1	0	0	0	1	0
chrII	364419	C	T	0	0	0	0	0	0	1	1	0	0	0	1	0	1	1	0	1	1	1	1	0	1	1	0	1	0	0	0	0	1	0	0	0	0	0	1	1	0	1	0	1	0	0	0	1	0
chrII	364642	A	G	0	0	0	0	0	0	1	1	0	0	0	1	0	1	1	0	1	1	1	1	0	1	1	0	1	0	0	0	0	1	0	0	0	0	0	1	1	0	1	0	1	0	0	0	1	0
chrII	364725	G	A	0	0	0	0	0	0	1	1	0	0	0	1	0	1	1	0	1	1	1	1	0	1	1	0	1	0	0	0	0	1	0	0	0	0	0	1	1	0	1	0	1	0	0	0	1	0
chrII	364895	C	T	0	0	0	0	0	0	1	1	0	0	0	1	0	1	1	0	1	1	1	1	0	1	1	0	1	0	0	0	0	1	0	0	0	0	0	1	1	0	1	0	1	0	0	0	1	0
chrII	365120	A	C	0	0	0	0	0	0	1	1	0	0	0	1	0	1	1	0	1	1	1	1	0	1	1	0	1	0	0	0	0	1	0	0	0	0	0	1	1	0	1	0	1	0	0	0	1	0
chrII	365126	C	T	0	0	0	0	0	0	1	1	0	0	0	1	0	1	1	0	1	1	1	1	0	1	1	0	1	0	0	0	0	1	0	0	0	0	0	1	1	0	1	0	1	0	0	0	1	0
chrII	365306	G	A	0	0	0	0	0	0	1	1	0	0	0	1	0	1	1	0	1	1	1	1	0	1	1	0	1	0	0	0	0	1	0	0	0	0	0	1	1	0	1	0	1	0	0	0	1	0
chrII	365326	A	G	0	0	0	0	0	0	1	1	0	0	0	1	0	1	1	0	1	1	1	1	0	1	1	0	1	0	0	0	0	1	0	0	0	0	0	1	1	0	1	0	1	0	0	0	1	0
chrII	365525	C	T	0	0	0	0	0	0	1	1	0	0	0	1	0	1	1	0	1	1	1	1	0	1	1	0	1	0	0	0	0	1	0	0	0	0	0	1	1	0	1	0	1	0	0	0	1	0
chrII	366047	C	T	0	0	0	0	0	0	1	1	0	0	0	1	0	1	1	0	1	1	1	1	0	1	1	0	1	0	0	0	0	1	0	0	0	0	0	1	1	0	1	0	1	0	0	0	1	0
chrII	366120	C	T	0	0	0	0	0	0	1	1	0	0	0	1	0	1	1	0	1	1	1	1	0	1	1	0	1	0	0	0	0	1	0	0	0	0	0	1	1	0	1	0	1	0	0	0	1	0
chrII	366264	C	T	0	0	0	0	0	0	1	1	0	0	0	1	0	1	1	0	1	1	1	1	0	1	1	0	1	0	0	0	0	1	0	0	0	0	0	1	1	0	1	0	1	0	0	0	1	0
chrII	366323	T	A	0	0	0	0	0	0	1	1	0	0	0	1	0	1	1	0	1	1	1	1	0	1	1	0	1	0	0	0	0	1	0	0	0	0	0	1	1	0	1	0	1	0	0	0	1	0
chrII	366754	C	T	0	0	0	0	0	0	1	1	0	0	0	1	0	1	1	0	1	1	1	1	0	1	1	0	1	0	0	0	0	1	0	0	0	0	0	1	1	0	1	0	1	0	0	0	1	0
chrII	366936	A	G	0	0	0	0	0	0	1	1	0	0	0	1	0	1	1	0	1	1	1	1	0	1	1	0	1	0	0	0	0	1	0	0	0	0	0	1	1	0	1	0	1	0	0	0	1	0
chrII	366946	G	C	0	0	0	0	0	0	1	1	0	0	0	1	0	1	1	0	1	1	1	1	0	1	1	0	1	0	0	0	0	1	0	0	0	0	0	1	1	0	1	0	1	0	0	0	1	0
chrII	367200	C	T	0	0	0	0	0	0	1	1	0	0	0	1	0	1	1	0	1	1	1	1	0	1	1	0	1	0	0	0	0	1	0	0	0	0	0	1	1	0	1	0	1	0	0	0	1	0
chrII	367429	T	C	0	0	0	0	0	0	1	1	0	0	0	1	0	1	1	0	1	1	1	1	0	1	1	0	1	0	0	0	0	1	0	0	0	0	0	1	1	0	1	0	1	0	0	0	1	0
chrII	367587	A	G	0	0	0	0	0	0	1	1	0	0	0	1	0	1	1	0	1	1	1	1	0	1	1	0	1	0	0	0	0	1	0	0	0	0	0	1	1	0	1	0	1	0	0	0	1	0
chrII	367601	C	T	0	0	0	0	0	0	1	1	0	0	0	1	0	1	1	0	1	1	1	1	0	1	1	0	1	0	0	0	0	1	0	0	0	0	0	1	1	0	1	0	1	0	0	0	1	0
chrII	367774	A	T	0	0	0	0	0	0	1	1	0	0	0	1	0	1	1	0	1	1	1	1	0	1	1	0	1	0	0	0	0	1	0	0	0	0	0	1	1	0	1	0	1	0	0	0	1	0
chrII	367802	A	G	0	0	0	0	0	0	1	1	0	0	0	1	0	1	1	0	1	1	1	1	0	1	1	0	1	0	0	0	0	1	0	0	0	0	0	1	1	0	1	0	1	0	0	0	1	0
chrII	367884	A	G	0	0	0	0	0	0	1	1	0	0	0	1	0	1	1	0	1	1	1	1	0	1	1	0	1	0	0	0	0	1	0	0	0	0	0	1	1	0	1	0	1	0	0	0	1	0
chrII	368051	G	A	0	0	0	0	0	0	1	1	0	0	0	1	0	1	1	1	1	1	1	1	0	1	1	0	1	0	0	0	0	1	0	0	0	0	0	1	1	0	1	0	1	0	0	0	1	0
chrII	368093	C	T	0	0	0	0	0	0	1	1	0	0	0	1	0	1	1	1	1	1	1	1	0	1	1	0	1	0	0	0	0	1	0	0	0	0	0	1	1	0	1	0	1	0	0	0	1	0
chrII	368247	T	C	0	0	0	0	0	0	1	1	0	0	0	1	0	1	1	1	1	1	1	1	0	1	1	0	1	0	0	0	0	1	0	0	0	0	0	1	1	0	1	0	1	0	0	0	1	0
chrII	368496	C	T	0	0	0	0	0	0	1	1	0	0	0	1	0	1	1	1	1	1	1	1	0	1	1	0	1	0	0	0	0	1	0	0	0	0	0	1	1	0	1	0	1	0	0	0	1	0
chrII	368536	T	C	0	0	0	0	0	0	1	1	0	0	0	1	0	1	1	1	1	1	1	1	0	1	1	0	1	0	0	0	0	1	0	0	0	0	0	1	1	0	1	0	1	0	0	0	1	0
chrII	368583	T	C	0	0	0	0	0	0	1	1	0	0	0	1	0	1	1	1	1	1	1	1	0	1	1	0	1	0	0	0	0	1	0	0	0	0	0	1	1	0	1	0	1	0	0	0	1	0
chrII	368630	T	G	0	0	0	0	0	0	1	1	0	0	0	1	0	1	1	1	1	1	1	1	0	1	1	0	1	0	0	0	0	1	0	0	0	0	0	1	1	0	1	0	1	0	0	0	1	0
chrII	369040	C	T	0	0	0	0	0	0	1	1	0	0	0	1	0	1	1	1	1	1	1	1	0	1	1	0	1	0	0	0	0	1	0	0	0	0	0	1	1	0	1	0	1	0	0	0	1	0
chrII	369085	T	C	0	0	0	0	0	0	1	1	0	0	0	1	0	1	1	1	1	1	1	1	0	1	1	0	1	0	0	0	0	1	0	0	0	0	0	1	1	0	1	0	1	0	0	0	1	0
chrII	369657	G	A	0	0	0	0	0	0	1	1	0	0	0	1	0	1	1	1	1	1	1	1	0	1	1	0	1	0	0	0	0	1	0	0	0	0	0	1	1	0	1	0	1	0	0	0	1	0
chrII	370007	T	G	0	0	0	0	0	0	1	1	0	0	0	1	0	1	1	1	1	1	1	1	0	1	1	0	1	0	0	0	0	1	0	0	0	0	0	1	1	0	1	0	1	0	0	0	1	0
chrII	370707	T	C	0	0	0	0	0	0	1	1	0	0	0	1	0	1	1	0	1	1	1	1	0	1	1	0	1	0	0	0	0	1	0	0	0	0	0	1	1	0	1	0	1	0	0	0	1	0
chrII	370780	T	G	0	0	0	0	0	0	1	1	0	0	0	1	0	1	1	0	1	1	1	1	0	1	1	0	1	0	0	0	0	1	0	0	0	0	0	1	1	0	1	0	1	0	0	0	1	0
chrII	370967	C	T	0	0	0	0	0	0	1	1	0	0	0	1	0	1	1	0	1	1	1	1	0	1	1	0	1	0	0	0	0	1	0	0	0	0	0	1	1	0	1	0	1	0	0	0	1	0
chrII	371029	A	G	0	0	0	0	0	0	1	1	0	0	0	1	0	1	1	0	1	1	1	1	0	1	1	0	1	0	0	0	0	1	0	0	0	0	0	1	1	0	1	0	1	0	0	0	1	0
chrII	371033	C	T	0	0	0	0	0	0	1	1	0	0	0	1	0	1	1	0	1	1	1	1	0	1	1	0	1	0	0	0	0	1	0	0	0	0	0	1	1	0	1	0	1	0	0	0	1	0
chrII	371139	T	G	0	0	0	0	0	0	1	1	0	0	0	1	0	1	1	0	1	1	1	1	0	1	1	0	1	0	0	0	0	1	0	0	0	0	0	1	1	0	1	0	1	0	0	0	1	0
chrII	371146	C	T	0	0	0	0	0	0	1	1	0	0	0	1	0	1	1	0	1	1	1	1	0	1	1	0	1	0	0	0	0	1	0	0	0	0	0	1	1	0	1	0	1	0	0	0	1	0
chrII	371555	C	T	0	0	0	0	0	0	1	1	0	0	0	1	0	1	0	0	1	1	1	1	0	1	1	0	1	0	0	0	0	1	0	0	0	0	0	1	1	0	1	0	1	0	0	0	1	0
chrII	371601	C	G	0	0	0	0	0	0	1	1	0	0	0	1	0	1	0	0	1	1	1	1	0	1	1	0	1	0	0	0	0	1	0	0	0	0	0	1	1	0	1	0	1	0	0	0	1	0
chrII	371707	C	G	0	0	0	0	0	0	1	1	0	0	0	1	0	1	0	0	1	1	1	1	0	1	1	0	1	0	0	0	0	1	0	0	0	0	0	1	1	0	1	0	1	0	0	0	1	0
chrII	371746	A	C	0	0	0	0	0	0	1	1	0	0	0	1	0	1	0	0	1	1	1	1	0	1	1	0	1	0	0	0	0	1	0	0	0	0	0	1	1	0	1	0	1	0	0	0	1	0
chrII	372481	A	G	0	0	0	0	0	0	1	1	0	0	0	1	0	1	0	0	1	1	1	1	0	1	1	0	1	0	0	0	0	1	0	0	0	0	0	1	1	0	1	0	1	0	0	0	1	0
chrII	372547	A	G	0	0	0	0	0	0	1	1	0	0	0	1	0	1	0	0	1	1	1	1	0	1	1	0	1	0	0	0	0	1	0	0	0	0	0	1	1	0	1	0	1	0	0	0	1	0
chrII	372730	G	A	0	0	0	0	0	0	1	1	0	0	0	1	0	1	0	0	1	1	1	1	0	1	1	0	1	0	0	0	0	1	0	0	0	0	0	1	1	0	1	0	1	0	0	0	1	0
chrII	372845	G	A	0	0	0	0	0	0	1	1	0	0	0	1	0	1	0	0	1	1	1	1	0	1	1	0	1	0	0	0	0	1	0	0	0	0	0	1	1	0	1	0	1	0	0	0	1	0
chrII	373603	T	C	0	0	0	0	0	0	1	1	0	0	0	1	0	1	0	0	1	1	1	1	0	1	1	0	1	0	0	0	0	1	0	0	0	0	0	1	1	0	1	0	1	0	0	0	1	0
chrII	373731	G	A	0	0	0	0	0	0	1	1	0	0	0	1	0	1	0	0	1	1	1	1	0	1	1	0	1	0	0	0	0	1	0	0	0	0	0	1	1	0	1	0	1	0	0	0	1	0
chrII	373782	A	G	0	0	0	0	0	0	1	1	0	0	0	1	0	1	0	0	1	1	1	1	0	1	1	0	1	0	0	0	0	1	0	0	0	0	0	1	1	0	1	0	1	0	0	0	1	0
chrII	374149	G	C	0	0	0	0	0	0	1	1	0	0	0	1	0	1	0	0	1	1	1	1	0	1	1	0	1	0	0	0	0	1	0	0	0	0	0	1	1	0	1	0	1	0	0	0	1	0
chrII	375303	T	C	0	0	0	0	0	0	1	1	0	0	0	1	0	1	0	0	1	1	1	1	0	1	1	0	1	0	0	0	0	1	0	0	0	0	0	1	1	0	1	0	1	0	0	0	1	0
chrII	375370	T	A	0	0	0	0	0	0	1	1	0	0	0	1	0	1	0	0	1	1	1	1	0	1	1	0	1	0	0	0	0	1	0	0	0	0	0	1	1	0	1	0	1	0	0	0	1	0
chrII	375505	C	T	0	0	0	0	0	0	1	1	0	0	0	1	0	1	0	0	1	1	1	1	0	1	1	0	1	0	0	0	0	1	0	0	0	0	0	1	1	0	1	0	1	0	0	0	1	0
chrII	375801	T	C	0	0	0	0	0	0	1	1	0	0	0	1	0	1	0	0	1	1	1	1	0	1	1	0	1	0	0	0	0	1	0	0	0	0	0	1	1	0	1	0	1	0	0	0	1	0
chrII	375942	T	C	0	0	0	0	0	0	1	1	0	0	0	1	0	1	0	0	1	1	1	1	0	1	1	0	1	0	0	0	0	1	0	0	0	0	0	1	1	0	1	0	1	0	0	0	1	0
chrII	375972	G	A	0	0	0	0	0	0	1	1	0	0	0	1	0	1	0	0	1	1	1	1	0	1	1	0	1	0	0	0	0	1	0	0	0	0	0	1	1	0	1	0	1	0	0	0	1	0
chrII	376093	C	T	0	0	0	0	0	0	1	1	0	0	0	1	0	1	0	0	1	1	1	1	0	1	1	0	1	0	0	0	0	1	0	0	0	0	0	1	1	0	1	0	1	0	0	0	1	0
chrII	376186	C	T	0	0	0	0	0	0	1	1	0	0	0	1	0	1	0	0	1	1	1	1	0	1	1	0	1	0	0	0	0	1	0	0	0	0	0	1	1	0	1	0	1	0	0	0	1	0
chrII	376375	G	A	0	0	0	0	0	0	1	1	0	0	0	1	0	1	0	0	1	1	1	1	0	1	1	0	1	0	0	0	0	1	0	0	0	0	0	1	1	0	1	0	1	0	0	0	1	0
chrII	376703	C	T	0	0	0	0	0	0	1	1	0	0	0	1	0	1	0	0	1	1	1	1	0	1	1	0	1	0	0	0	0	1	0	0	0	0	0	1	1	0	1	0	1	0	0	0	1	0
chrII	376898	C	T	0	0	0	0	0	0	1	1	0	0	0	1	0	1	0	0	1	1	1	1	0	1	1	0	1	0	0	0	0	1	0	0	0	0	0	1	1	0	1	0	1	0	0	0	1	0
chrII	376916	G	T	0	0	0	0	0	0	1	1	0	0	0	1	0	1	0	0	1	1	1	1	0	1	1	0	1	0	0	0	0	1	0	0	0	0	0	1	1	0	1	0	1	0	0	0	1	0
chrII	377588	A	G	0	0	0	0	0	0	1	1	0	0	0	1	0	1	0	0	1	1	1	1	0	1	1	0	1	0	0	0	0	1	0	0	0	0	0	1	1	0	1	0	1	0	0	0	1	0
chrII	377622	T	C	0	0	0	0	0	0	1	1	0	0	0	1	0	1	0	0	1	1	1	1	0	1	1	0	1	0	0	0	0	1	0	0	0	0	0	1	1	0	1	0	1	0	0	0	1	0
chrII	377657	T	C	0	0	0	0	0	0	1	1	0	0	0	1	0	1	0	0	1	1	1	1	0	1	1	0	1	0	0	0	0	1	0	0	0	0	0	1	1	0	1	0	1	0	0	0	1	0
chrII	377735	C	T	0	0	0	0	0	0	1	1	0	0	0	1	0	1	0	0	1	1	1	1	0	1	1	0	1	0	0	0	0	1	0	0	0	0	0	1	1	0	1	0	1	0	0	0	1	0
chrII	377820	A	G	0	0	0	0	0	0	1	1	0	0	0	1	0	1	0	0	1	1	1	1	0	1	1	0	1	0	0	0	0	1	0	0	0	0	0	1	1	0	1	0	1	0	0	0	1	0
chrII	377867	G	A	0	0	0	0	0	0	1	1	0	0	0	1	0	1	0	0	1	1	1	1	0	1	1	0	1	0	0	0	0	1	0	0	0	0	0	1	1	0	1	0	1	0	0	0	1	0
chrII	378164	C	T	0	0	0	0	0	0	1	1	0	0	0	1	0	1	0	0	1	1	1	1	0	1	1	0	1	0	0	0	0	1	0	0	0	0	0	1	1	0	1	0	1	0	0	0	1	0
chrII	378523	G	A	0	0	0	0	0	0	1	1	0	0	0	1	0	1	0	0	1	1	1	1	0	1	1	0	1	0	0	0	0	1	0	0	0	0	0	1	1	0	1	0	1	0	0	0	1	0
chrII	379311	T	C	0	0	0	0	0	0	1	1	0	0	0	1	0	1	0	0	1	1	1	1	0	1	1	0	1	0	0	0	0	1	0	0	0	0	0	1	1	0	1	0	1	0	0	0	1	0
chrII	379421	A	G	0	0	0	0	0	0	1	1	0	0	0	1	0	1	0	0	1	1	1	1	0	1	1	0	1	0	0	0	0	1	0	0	0	0	0	1	1	0	1	0	1	0	0	0	1	0
chrII	379464	A	G	0	0	0	0	0	0	1	1	0	0	0	1	0	1	0	0	1	1	1	1	0	1	1	0	1	0	0	0	0	1	0	0	0	0	0	1	1	0	1	0	1	0	0	0	1	0
chrII	379470	G	A	0	0	0	0	0	0	1	1	0	0	0	1	0	1	0	0	1	1	1	1	0	1	1	0	1	0	0	0	0	1	0	0	0	0	0	1	1	0	1	0	1	0	0	0	1	0
chrII	379598	T	C	0	0	0	0	0	0	1	1	0	0	0	1	0	1	0	0	1	1	1	1	0	1	1	0	1	0	0	0	0	1	0	0	0	0	0	1	1	0	1	0	1	0	0	0	1	0
chrII	380932	C	T	0	0	0	0	0	0	1	1	0	0	0	1	0	1	0	0	1	1	1	1	0	1	1	0	1	0	1	0	0	1	0	0	0	0	0	1	1	0	1	0	1	0	0	0	1	0
chrII	380971	C	T	0	0	0	0	0	0	1	1	0	0	0	1	0	1	0	0	1	1	1	1	0	1	1	0	1	0	1	0	0	1	0	0	0	0	0	1	1	0	1	0	1	0	0	0	1	0
chrII	382146	A	G	0	0	0	0	0	0	1	1	0	0	0	1	0	1	0	0	1	1	1	1	0	1	1	0	1	0	1	0	0	1	0	0	0	0	0	1	1	0	1	0	1	0	0	0	1	0
chrII	382471	G	T	0	0	0	0	0	0	1	1	0	0	0	1	0	1	0	0	1	1	1	1	0	1	1	0	1	0	1	0	0	1	0	0	0	0	0	1	1	0	1	0	1	0	0	0	1	0
chrII	382571	A	G	0	0	0	0	0	0	1	1	0	0	0	1	0	1	0	0	1	1	1	1	0	1	1	0	1	0	1	0	0	1	0	0	0	0	0	1	1	0	1	0	1	0	0	0	1	0
chrII	382581	G	A	0	0	0	0	0	0	1	1	0	0	0	1	0	1	0	0	1	1	1	1	0	1	1	0	1	0	1	0	0	1	0	0	0	0	0	1	1	0	1	0	1	0	0	0	1	0
chrII	382644	G	A	0	0	0	0	0	0	1	1	0	0	0	1	0	1	0	0	1	1	1	1	0	1	1	0	1	0	1	0	0	1	0	0	0	0	0	1	1	0	1	0	1	0	0	0	1	0
chrII	382823	A	G	0	0	0	0	0	0	1	1	0	0	0	1	0	1	0	0	1	1	1	1	0	1	1	0	1	0	1	0	0	1	0	0	0	0	0	1	1	0	1	0	1	0	0	0	1	0
chrII	383390	C	T	0	0	0	0	0	0	1	1	0	0	0	1	0	1	0	0	1	1	1	1	0	1	1	0	1	0	1	0	0	1	0	0	0	0	0	1	1	0	1	0	1	0	0	0	1	0
chrII	383707	G	A	0	0	0	0	0	0	1	1	0	0	0	1	0	1	0	0	1	1	1	1	0	1	1	0	1	0	1	0	0	1	0	0	0	0	0	1	1	0	1	0	1	0	0	0	1	0
chrII	383768	C	T	0	0	0	0	0	0	1	1	0	0	0	1	0	1	0	0	1	1	1	1	0	1	1	0	1	0	1	0	0	1	0	0	0	0	0	1	1	0	1	0	1	0	0	0	1	0
chrII	384458	C	T	0	0	0	0	0	0	1	1	0	0	0	1	0	1	0	0	1	1	1	1	0	1	1	0	1	0	1	0	0	1	0	0	0	0	0	1	1	0	1	0	1	0	0	0	1	0
chrII	384578	G	A	0	0	0	0	0	0	1	1	0	0	0	1	0	1	0	0	1	1	1	1	0	1	1	0	1	0	1	0	0	1	0	0	0	0	0	1	1	0	1	0	1	0	0	0	1	0
chrII	384692	T	C	0	0	0	0	0	0	1	1	0	0	0	1	0	1	0	0	1	1	1	1	0	1	1	0	1	0	1	0	0	1	0	0	0	0	0	1	1	0	1	0	1	0	0	0	1	0
chrII	384884	C	T	0	0	0	0	0	0	1	1	0	0	0	1	0	1	0	0	1	1	1	1	0	1	1	0	1	0	1	0	0	1	0	0	0	0	0	1	1	0	1	0	1	0	0	0	1	0
chrII	384955	A	G	0	0	0	0	0	0	1	1	0	0	0	1	0	1	0	0	1	1	1	1	0	1	1	0	1	0	1	0	0	1	0	0	0	0	0	1	1	0	1	0	1	0	0	0	1	0
chrII	385111	A	G	0	0	0	0	0	0	1	1	0	0	0	1	0	1	0	0	1	1	1	1	0	1	1	0	1	0	1	0	0	1	0	0	0	0	0	1	1	0	1	0	1	0	0	0	1	0
chrII	385403	T	G	0	0	0	0	0	0	1	1	0	0	0	1	0	1	0	0	1	1	1	1	0	1	1	0	1	0	1	0	0	1	0	0	0	0	0	1	1	0	1	0	1	0	0	0	1	0
chrII	385445	T	C	0	0	0	0	0	0	1	1	0	0	0	1	0	1	0	0	1	1	1	1	0	1	1	0	1	0	1	0	0	1	0	0	0	0	0	1	1	0	1	0	1	0	0	0	1	0
chrII	385559	G	A	0	0	0	0	0	0	1	1	0	0	0	1	0	1	0	0	1	1	1	1	0	1	1	0	1	0	1	0	0	1	0	0	0	0	0	1	1	0	1	0	1	0	0	0	1	0
chrII	385766	A	T	0	0	0	0	0	0	1	1	0	0	0	1	0	1	0	0	1	1	1	1	0	1	1	0	1	0	1	0	0	1	0	0	0	0	0	1	1	0	1	0	1	0	0	0	1	0
chrII	385829	A	G	0	0	0	0	0	0	1	1	0	0	0	1	0	1	0	0	1	1	1	1	0	1	1	0	1	0	1	0	0	1	0	0	0	0	0	1	1	0	1	0	1	0	0	0	1	0
chrII	385925	A	C	0	0	0	0	0	0	1	1	0	0	0	1	0	1	0	0	1	1	1	1	0	1	1	0	1	0	1	0	0	1	0	0	0	0	0	1	1	0	1	0	1	0	0	0	1	0
chrII	386474	C	T	0	0	0	0	0	0	1	1	0	0	0	1	0	1	0	0	1	1	1	1	0	1	1	0	1	0	1	0	0	1	0	0	0	0	0	1	1	0	1	0	1	0	0	0	1	0
chrII	386919	G	A	0	0	0	0	0	0	1	1	0	0	0	1	0	1	0	0	1	1	1	1	0	1	1	0	1	0	1	0	0	1	0	0	0	0	0	1	1	0	1	0	1	0	0	0	1	0
chrII	387022	G	A	0	0	0	0	0	0	1	1	0	0	0	1	0	1	0	0	1	1	1	1	0	1	1	0	1	0	1	0	0	1	0	0	0	0	0	1	1	0	1	0	1	0	0	0	1	0
chrII	387301	C	T	0	0	0	0	0	0	1	1	0	0	0	1	0	1	0	0	1	1	1	1	0	1	1	0	1	0	1	0	0	1	0	0	0	0	0	1	1	0	1	0	1	0	0	0	1	0
chrII	387453	T	C	0	0	0	0	0	0	1	1	0	0	0	1	0	1	0	0	1	1	1	1	0	1	1	0	1	0	1	0	0	1	0	0	0	0	0	1	1	0	1	0	1	0	0	0	1	0
chrII	387602	A	T	0	0	0	0	0	0	1	1	0	0	0	1	0	1	0	0	1	1	1	1	0	1	1	0	1	0	1	0	0	1	0	0	0	0	0	1	1	0	1	0	1	0	0	0	1	0
chrII	387923	T	C	0	0	0	0	0	0	1	1	0	0	0	1	0	1	0	0	1	1	1	1	0	1	1	0	1	0	1	0	0	1	0	0	0	0	0	1	1	0	1	0	1	0	0	0	1	0
chrII	387935	G	A	0	0	0	0	0	0	1	1	0	0	0	1	0	1	0	0	1	1	1	1	0	1	1	0	1	0	1	0	0	1	0	0	0	0	0	1	1	0	1	0	1	0	0	0	1	0
chrII	387954	C	T	0	0	0	0	0	0	1	1	0	0	0	1	0	1	0	0	1	1	1	1	0	1	1	0	1	0	1	0	0	1	0	0	0	0	0	1	1	0	1	0	1	0	0	0	1	0
chrII	388313	C	T	0	0	0	0	0	0	1	1	0	0	0	1	0	1	0	0	1	1	1	1	0	1	1	0	1	0	1	0	0	1	0	0	0	0	0	1	1	0	1	0	1	0	0	0	1	0
chrII	388325	C	G	0	0	0	0	0	0	1	1	0	0	0	1	0	1	0	0	1	1	1	1	0	1	1	0	1	0	1	0	0	1	0	0	0	0	0	1	1	0	1	0	1	0	0	0	1	0
chrII	388687	T	C	0	0	0	0	0	0	1	1	0	0	0	1	0	1	0	0	1	1	1	1	0	1	1	0	1	0	1	0	0	1	0	0	0	0	0	1	1	0	1	0	1	0	0	0	1	0
chrII	388769	G	T	0	0	0	0	0	0	1	1	0	0	0	1	0	1	0	0	1	1	1	1	0	1	1	0	1	0	1	0	0	1	0	0	0	0	0	1	1	0	1	0	1	0	0	0	1	0
chrII	388878	G	A	0	0	0	0	0	0	1	1	0	0	0	1	0	1	0	0	1	1	1	1	0	1	1	0	1	0	1	0	0	1	0	0	0	0	0	1	1	0	1	0	1	0	0	0	1	0
chrII	388901	G	A	0	0	0	0	0	0	1	1	0	0	0	1	0	1	0	0	1	1	1	1	0	1	1	0	1	0	1	0	0	1	0	0	0	0	0	1	1	0	1	0	1	0	0	0	1	0
chrII	389007	G	T	0	0	0	0	0	0	1	1	0	0	0	1	0	1	0	0	1	1	1	1	0	1	1	0	1	0	1	0	0	1	0	0	0	0	0	1	1	0	1	0	1	0	0	0	1	0
chrII	389242	T	C	0	0	0	0	0	0	1	1	0	0	0	1	0	1	0	0	1	1	1	1	0	1	1	0	1	0	1	0	0	1	0	0	0	0	0	1	1	0	1	0	1	0	0	0	1	0
chrII	389243	T	C	0	0	0	0	0	0	1	1	0	0	0	1	0	1	0	0	1	1	1	1	0	1	1	0	1	0	1	0	0	1	0	0	0	0	0	1	1	0	1	0	1	0	0	0	1	0
chrII	391319	T	A	0	0	0	0	0	0	1	1	0	0	0	1	0	1	0	0	1	1	1	1	0	1	1	0	1	0	1	0	0	1	0	0	0	0	0	1	1	0	1	0	1	0	0	0	1	0
chrII	391457	C	T	0	0	0	0	0	0	1	1	0	0	0	1	0	1	0	0	1	1	1	1	0	1	1	0	1	0	1	0	0	1	0	0	0	0	0	1	1	0	1	0	1	0	0	0	1	0
chrII	391835	C	T	0	0	0	0	0	0	1	1	0	0	0	1	0	1	0	0	1	1	1	1	0	1	1	0	1	0	1	0	0	1	0	0	0	0	0	1	1	0	1	0	1	0	0	0	1	0
chrII	391895	C	T	0	0	0	0	0	0	1	1	0	0	0	1	0	1	0	0	1	1	1	1	0	1	1	0	1	0	1	0	0	1	0	0	0	0	0	1	1	0	1	0	1	0	0	0	1	0
chrII	392090	G	A	0	0	0	0	0	0	1	1	0	0	0	1	0	1	0	0	1	1	1	1	0	1	1	0	1	0	1	0	0	1	0	0	0	0	0	1	1	0	1	0	1	0	0	0	1	0
chrII	392135	G	A	0	0	0	0	0	0	1	1	0	0	0	1	0	1	0	0	1	1	1	1	0	1	1	0	1	0	1	0	0	1	0	0	0	0	0	1	1	0	1	0	1	0	0	0	1	0
chrII	392182	T	A	0	0	0	0	0	0	1	1	0	0	0	1	0	1	0	0	1	1	1	1	0	1	1	0	1	0	1	0	0	1	0	0	0	0	0	1	1	0	1	0	1	0	0	0	1	0
chrII	393191	A	T	0	0	0	0	0	0	1	1	0	0	0	1	0	1	0	0	1	1	1	1	0	1	1	0	1	0	1	0	0	1	0	0	0	0	0	1	1	0	1	0	1	0	0	0	1	0
chrII	393269	T	C	0	0	0	0	0	0	1	1	0	0	0	1	0	1	0	0	1	1	1	1	0	1	1	0	1	0	1	0	0	1	0	0	0	0	0	1	1	0	1	0	1	0	0	0	1	0
chrII	393489	C	T	0	0	0	0	0	0	1	1	0	0	0	1	0	1	0	0	1	1	1	1	0	1	1	0	1	0	1	0	0	1	0	0	0	0	0	1	1	0	1	0	1	0	0	0	1	0
chrII	393507	G	A	0	0	0	0	0	0	1	1	0	0	0	1	0	1	0	0	1	1	1	1	0	1	1	0	1	0	1	0	0	1	0	0	0	0	0	1	1	0	1	0	1	0	0	0	1	0
chrII	393519	A	T	0	0	0	0	0	0	1	1	0	0	0	1	0	1	0	0	1	1	1	1	0	1	1	0	1	0	1	0	0	1	0	0	0	0	0	1	1	0	1	0	1	0	0	0	1	0
chrII	393698	C	T	0	0	0	0	0	0	1	1	0	0	0	1	0	1	0	0	1	1	1	1	0	1	1	0	1	0	1	0	0	1	0	0	0	0	0	1	1	0	1	0	1	0	0	0	1	0
chrII	393708	T	C	0	0	0	0	0	0	1	1	0	0	0	1	0	1	0	0	1	1	1	1	0	1	1	0	1	0	1	0	0	1	0	0	0	0	0	1	1	0	1	0	1	0	0	0	1	0
chrII	394376	G	A	0	0	0	0	0	0	1	1	0	0	0	1	0	1	0	0	1	1	1	1	0	1	1	0	1	0	1	0	0	1	0	0	0	1	0	1	1	0	1	0	1	0	0	0	1	0
chrII	394415	C	A	0	0	0	0	0	0	1	1	0	0	0	1	0	1	0	0	1	1	1	1	0	1	1	0	1	0	1	0	0	1	0	0	0	1	0	1	1	0	1	0	1	0	0	0	1	0
chrII	394430	C	T	0	0	0	0	0	0	1	1	0	0	0	1	0	1	0	0	1	1	1	1	0	1	1	0	1	0	1	0	0	1	0	0	0	1	0	1	1	0	1	0	1	0	0	0	1	0
chrII	394461	T	A	0	0	0	0	0	0	1	1	0	0	0	1	0	1	0	0	1	1	1	1	0	1	1	0	1	0	1	0	0	1	0	0	0	1	0	1	1	0	1	0	1	0	0	0	1	0
chrII	394726	G	C	0	0	0	0	0	0	1	1	0	0	0	1	0	1	0	0	1	1	1	1	0	1	1	0	1	0	1	0	0	1	0	0	0	1	0	1	1	0	1	0	1	0	0	0	1	0
chrII	394873	G	A	0	0	0	0	0	0	1	1	0	0	0	1	0	1	0	0	1	1	1	1	0	1	1	0	1	0	1	0	0	1	0	0	0	1	0	1	1	0	1	0	1	0	0	0	1	0
chrII	395030	A	G	0	0	0	0	0	0	1	1	0	0	0	1	0	1	0	0	1	1	1	1	0	1	1	0	1	0	1	0	0	1	0	0	0	1	0	1	1	0	1	0	1	0	0	0	1	0
chrII	395115	C	T	0	0	0	0	0	0	1	1	0	0	0	1	0	1	0	0	1	1	1	1	0	1	1	0	1	0	1	0	0	1	0	0	0	1	0	1	1	0	1	0	1	0	0	0	1	0
chrII	395218	G	A	0	0	0	0	0	0	1	1	0	0	0	1	0	1	0	0	1	1	1	1	0	1	1	0	1	0	1	0	0	1	0	0	0	1	0	1	1	0	1	0	1	0	0	0	1	0
chrII	395258	C	A	0	0	0	0	0	0	1	1	0	0	0	1	0	1	0	0	1	1	1	1	0	1	1	0	1	0	1	0	0	1	0	0	0	1	0	1	1	0	1	0	1	0	0	0	1	0
chrII	395349	G	A	0	0	0	0	0	0	1	1	0	0	0	1	0	1	0	0	1	1	1	1	0	1	1	0	1	0	1	0	0	1	0	0	0	1	0	1	1	0	1	0	1	0	0	0	1	0
chrII	395606	G	A	0	0	0	0	0	0	1	1	0	0	0	1	0	1	0	0	1	1	1	1	0	1	1	0	1	0	1	0	0	1	0	0	0	1	0	1	1	0	1	0	1	0	0	0	1	0
chrII	395756	G	A	0	0	0	0	0	0	1	1	0	0	0	1	0	1	0	0	1	1	1	1	0	1	1	0	1	0	1	0	0	1	0	0	0	1	0	1	1	0	1	0	1	0	0	0	1	0
chrII	396556	T	C	0	0	0	0	0	0	1	1	0	0	0	1	0	1	0	0	1	1	1	1	0	1	1	0	1	0	1	0	0	1	0	0	0	1	0	1	1	0	1	0	1	0	0	0	1	0
chrII	396705	C	T	0	0	0	0	0	0	1	1	0	0	0	1	0	1	0	0	1	1	1	1	0	1	1	0	1	0	1	0	0	1	0	0	0	1	0	1	1	0	1	0	1	0	0	0	1	0
chrII	396793	T	C	0	0	0	0	0	0	1	1	0	0	0	1	0	1	0	0	1	1	1	1	0	1	1	0	1	0	1	0	0	1	0	0	0	1	0	1	1	0	1	0	1	0	0	0	1	0
chrII	396967	A	G	0	0	0	0	0	0	1	1	0	0	0	1	0	1	0	0	1	1	1	1	0	1	1	0	1	0	1	0	0	1	0	0	0	1	0	1	1	0	1	0	1	0	0	0	1	0
chrII	396972	C	T	0	0	0	0	0	0	1	1	0	0	0	1	0	1	0	0	1	1	1	1	0	1	1	0	1	0	1	0	0	1	0	0	0	1	0	1	1	0	1	0	1	0	0	0	1	0
chrII	397114	G	A	0	0	0	0	0	0	1	1	0	0	0	1	0	1	0	0	1	1	1	1	0	1	1	0	1	0	1	0	0	1	0	0	0	1	0	1	1	0	1	0	1	0	0	0	1	0
chrII	397162	T	C	0	0	0	0	0	0	1	1	0	0	0	1	0	1	0	0	1	1	1	1	0	1	1	0	1	0	1	0	0	1	0	0	0	1	0	1	1	0	1	0	1	0	0	0	1	0
chrII	397348	A	G	0	0	0	0	0	0	1	1	0	0	0	1	0	1	0	0	1	1	1	1	0	1	1	0	1	0	1	0	0	1	0	0	0	1	0	1	1	0	1	0	1	0	0	0	1	0
chrII	397360	A	G	0	0	0	0	0	0	1	1	0	0	0	1	0	1	0	0	1	1	1	1	0	1	1	0	1	0	1	0	0	1	0	0	0	1	0	1	1	0	1	0	1	0	0	0	1	0
chrII	397435	A	G	0	0	0	0	0	0	1	1	0	0	0	1	0	1	0	0	1	1	1	1	0	1	1	0	1	0	1	0	0	1	0	0	0	1	0	1	1	0	1	0	1	0	0	0	1	0
chrII	397645	A	G	0	0	0	0	0	0	1	1	0	0	0	1	0	1	0	0	1	1	1	1	0	1	1	0	1	0	1	0	0	1	0	0	0	1	0	1	1	0	1	0	1	0	0	0	1	0
chrII	397813	T	C	0	0	0	0	0	0	1	1	0	0	0	1	0	1	0	0	1	1	1	1	0	1	1	0	1	0	1	0	0	1	0	0	0	1	0	1	1	0	1	0	1	0	0	0	1	0
chrII	397849	C	T	0	0	0	0	0	0	1	1	0	0	0	1	0	1	0	0	1	1	1	1	0	1	1	0	1	0	1	0	0	1	0	0	0	1	0	1	1	0	1	0	1	0	0	0	1	0
chrII	397984	A	G	0	0	0	0	0	0	1	1	0	0	0	1	0	1	0	0	1	1	1	1	0	1	1	0	1	0	1	0	0	1	0	0	0	1	0	1	1	0	1	0	1	0	0	0	1	0
chrII	399535	C	T	0	0	0	0	0	0	1	1	0	0	0	1	0	1	0	0	1	1	1	1	0	1	1	0	1	0	1	0	0	1	0	0	0	1	0	1	1	0	1	0	1	0	0	0	1	0
chrII	399796	G	A	0	0	0	0	0	0	1	1	0	0	0	1	0	1	0	0	1	1	1	1	0	1	1	0	1	0	1	0	0	1	0	0	0	1	0	1	1	0	1	0	1	0	0	0	1	0
chrII	399991	G	A	0	0	0	0	0	0	1	1	0	0	0	1	0	1	0	0	1	1	1	1	0	1	1	0	1	0	1	0	0	1	0	0	0	1	0	1	1	0	1	0	1	0	0	0	1	0
chrII	400486	A	G	0	0	0	0	0	0	1	1	0	0	0	1	0	1	0	0	1	1	1	1	0	1	1	0	1	0	1	0	0	1	0	0	0	1	0	1	1	0	1	0	1	0	0	0	1	0
chrII	400827	T	C	0	0	0	0	0	0	1	1	0	0	0	1	0	1	0	0	1	1	1	1	0	1	1	0	1	0	1	0	0	1	0	0	0	1	0	1	1	0	1	0	1	0	0	0	1	0
chrII	401604	C	G	0	0	0	0	0	0	1	1	0	0	0	1	0	1	0	0	1	1	1	1	0	1	1	0	1	0	1	0	0	1	0	0	0	1	0	1	1	0	1	0	1	0	0	0	1	0
chrII	401612	T	C	0	0	0	0	0	0	1	1	0	0	0	1	0	1	0	0	1	1	1	1	0	1	1	0	1	0	1	0	0	1	0	0	0	1	0	1	1	0	1	0	1	0	0	0	1	0
chrII	401915	A	G	0	0	0	0	0	0	1	1	0	0	0	1	0	1	0	0	1	1	1	1	0	1	1	0	1	0	1	0	0	1	0	0	0	1	0	1	1	0	1	0	1	0	0	0	1	0
chrII	402150	T	C,A	0	0	0	0	0	0	1	1	0	0	0	1	0	1	0	0	1	1	1	1	0	1	1	0	1	0	1	0	0	1	0	0	0	1	0	1	1	0	1	0	1	0	0	0	1	0
chrII	402249	T	C	0	0	0	0	0	0	1	1	0	0	0	1	0	1	0	0	1	1	1	1	0	1	1	0	1	0	1	0	0	1	0	0	0	1	0	1	1	0	1	0	1	0	0	0	1	0
chrII	403146	C	T	0	0	0	0	0	0	1	1	0	0	0	1	0	1	0	0	1	1	1	1	0	1	1	0	1	0	1	0	0	1	0	0	0	1	0	1	1	0	1	0	1	0	0	0	1	0
chrII	403244	C	T	0	0	0	0	0	0	1	1	0	0	0	1	0	1	0	0	1	1	1	1	0	1	1	0	1	0	1	0	0	1	0	0	0	1	0	1	1	0	1	0	1	0	0	0	1	0
chrII	403354	T	C	0	0	0	0	0	0	1	1	0	0	0	1	0	1	0	0	1	1	1	1	0	1	1	0	1	0	1	0	0	1	0	0	0	1	0	1	1	0	1	0	1	0	0	0	1	0
chrII	403369	T	C	0	0	0	0	0	0	1	1	0	0	0	1	0	1	0	0	1	1	1	1	0	1	1	0	1	0	1	0	0	1	0	0	0	1	0	1	1	0	1	0	1	0	0	0	1	0
chrII	403621	C	G	0	0	0	0	0	0	1	1	0	0	0	1	0	1	0	0	1	1	1	1	0	1	1	0	1	0	1	0	0	1	0	0	0	1	0	1	1	0	1	0	1	0	0	0	1	0
chrII	403763	T	C	0	0	0	0	0	0	1	1	0	0	0	1	0	1	0	0	1	1	1	1	0	1	1	0	1	0	1	0	0	1	0	0	0	1	0	1	1	0	1	0	1	0	0	0	1	0
chrII	403944	C	T	0	0	0	0	0	0	1	1	0	0	0	1	0	1	0	0	1	1	1	1	0	1	1	0	1	0	1	0	0	1	0	0	0	1	0	1	1	0	1	0	1	0	0	0	1	0
chrII	404090	A	G	0	0	0	0	0	0	1	1	0	0	0	1	0	1	0	0	1	1	1	1	0	1	1	0	1	0	1	0	0	1	0	0	0	1	0	1	1	0	1	0	1	0	0	0	1	0
chrII	404101	C	T	0	0	0	0	0	0	1	1	0	0	0	1	0	1	0	0	1	1	1	1	0	1	1	0	1	0	1	0	0	1	0	0	0	1	0	1	1	0	1	0	1	0	0	0	1	0
chrII	404406	G	A	0	0	0	0	0	0	1	1	0	0	0	1	0	1	0	0	1	1	1	1	0	1	1	0	1	0	1	0	0	1	0	0	0	1	0	1	1	0	1	0	1	0	0	0	1	0
chrII	404586	C	T	0	0	0	0	0	0	1	1	0	0	0	1	0	1	0	0	1	1	1	1	0	1	1	0	1	0	1	0	0	1	0	0	0	1	0	1	1	0	1	0	1	0	0	0	1	0
chrII	404589	C	T	0	0	0	0	0	0	1	1	0	0	0	1	0	1	0	0	1	1	1	1	0	1	1	0	1	0	1	0	0	1	0	0	0	1	0	1	1	0	1	0	1	0	0	0	1	0
chrII	404662	C	T	0	0	0	0	0	0	1	1	0	0	0	1	0	1	0	0	1	1	1	1	0	1	1	0	1	0	1	0	0	1	0	0	0	1	0	1	1	0	1	0	1	0	0	0	1	0
chrII	404844	T	C	0	0	0	0	0	0	1	1	0	0	0	1	0	1	0	0	1	1	1	1	0	1	1	0	1	0	1	0	0	1	0	0	0	1	0	1	1	0	1	0	1	0	0	0	1	0
chrII	405122	C	T	0	0	0	0	0	0	1	1	0	0	0	1	0	1	0	0	1	1	1	1	0	1	1	0	1	0	1	0	0	1	0	0	0	1	0	1	1	0	1	0	1	0	0	0	1	0
chrII	405275	G	A	0	0	0	0	0	0	1	1	0	0	0	1	0	1	0	0	1	1	1	1	0	1	1	0	1	0	1	0	0	1	0	0	0	1	0	1	1	0	1	0	1	0	0	0	1	0
chrII	406787	T	G	1	0	0	0	0	0	1	1	0	0	0	1	0	1	0	0	1	1	1	1	0	1	1	0	1	0	1	0	0	1	0	0	0	1	0	1	1	0	1	0	1	0	0	0	1	0
chrII	406889	T	C	1	0	0	0	0	0	1	1	0	0	0	1	0	1	0	0	1	1	1	1	0	1	1	0	1	0	1	0	0	1	0	0	0	1	0	1	1	0	1	0	1	0	0	0	1	0
chrII	407113	T	G	1	0	0	0	0	0	1	1	0	0	0	1	0	1	0	0	1	1	1	1	0	1	1	0	1	0	1	0	0	1	0	0	0	1	0	1	1	0	1	0	1	0	0	0	1	0
chrII	407146	A	G	1	0	0	0	0	0	1	1	0	0	0	1	0	1	0	0	1	1	1	1	0	1	1	0	1	0	1	0	0	1	0	0	0	1	0	1	1	0	1	0	1	0	0	0	1	0
chrII	409149	A	G	1	0	0	0	0	0	1	1	0	0	0	1	0	1	0	0	1	1	1	1	0	1	1	0	1	0	1	0	0	1	0	0	0	1	0	1	1	0	1	0	1	0	0	0	1	0
chrII	409264	G	A	1	0	0	0	0	0	1	1	0	0	0	1	0	1	0	0	1	1	1	1	0	1	1	0	1	0	1	0	0	1	0	0	0	1	0	1	1	0	1	0	1	0	0	0	1	0
chrII	409364	A	G	1	0	0	0	0	0	1	1	0	0	0	1	0	1	0	0	1	1	1	1	0	1	1	0	1	0	1	0	0	1	0	0	0	1	0	1	1	0	1	0	1	0	0	0	1	0
chrII	409999	T	C	1	0	0	0	0	0	1	1	0	0	0	1	0	1	0	0	1	1	1	1	0	1	1	0	1	0	1	0	0	1	0	0	0	1	0	1	1	0	1	0	1	0	0	0	1	0
chrII	410209	G	T	1	0	0	0	0	0	1	1	0	0	0	1	0	1	0	0	1	1	1	1	0	1	1	0	1	0	1	0	0	1	0	0	0	1	0	1	1	0	1	0	1	0	0	0	1	0
chrII	410546	T	C	1	0	0	0	0	0	1	1	0	0	0	1	0	1	0	0	1	1	1	1	0	1	1	0	1	0	1	0	0	1	0	0	0	1	0	1	1	0	1	0	1	0	0	0	1	0
chrII	411152	T	A	1	0	0	0	0	0	1	1	0	0	0	1	0	1	0	0	1	1	1	1	0	1	1	0	1	0	1	0	0	1	0	0	0	1	0	1	1	0	1	0	1	0	0	0	1	0
chrII	412233	A	C	1	0	0	0	0	0	1	1	0	0	0	1	0	1	0	0	1	1	1	1	0	1	1	0	1	0	1	0	0	1	0	0	0	1	0	1	1	0	1	0	1	0	0	0	1	0
chrII	412403	T	C	1	0	0	0	0	0	1	1	0	0	0	1	0	1	0	0	1	1	1	1	0	1	1	0	1	0	1	0	0	1	0	0	0	1	0	1	1	0	1	0	1	0	0	0	1	0
chrII	412642	A	G	1	0	0	0	0	0	1	1	0	0	0	1	0	1	0	0	1	1	1	1	0	1	1	0	1	0	1	0	0	1	0	0	0	1	0	1	1	0	1	0	1	0	0	0	1	0
chrII	413099	A	G	1	0	0	0	0	0	1	1	0	0	0	1	0	1	0	0	1	1	1	1	0	1	1	0	1	0	1	0	0	1	0	0	0	1	0	1	1	0	1	0	1	0	0	0	1	0
chrII	413111	G	A	1	0	0	0	0	0	1	1	0	0	0	1	0	1	0	0	1	1	1	1	0	1	1	0	1	0	1	0	0	1	0	0	0	1	0	1	1	0	1	0	1	0	0	0	1	0
chrII	413148	A	T	1	0	0	0	0	0	1	1	0	0	0	1	0	1	0	0	1	1	1	1	0	1	1	0	1	0	1	0	0	1	0	0	0	1	0	1	1	0	1	0	1	0	0	0	1	0
chrII	413264	C	A	1	0	0	0	0	0	1	1	0	0	0	1	0	1	0	0	1	1	1	1	0	1	1	0	1	0	1	0	0	1	0	0	0	1	0	1	1	0	1	0	1	0	0	0	1	0
chrII	413270	C	T	1	0	0	0	0	0	1	1	0	0	0	1	0	1	0	0	1	1	1	1	0	1	1	0	1	0	1	0	0	1	0	0	0	1	0	1	1	0	1	0	1	0	0	0	1	0
chrII	413321	C	A	1	0	0	0	0	0	1	1	0	0	0	1	0	1	0	0	1	1	1	1	0	1	1	0	1	0	1	0	0	1	0	0	0	1	0	1	1	0	1	0	1	0	0	0	1	0
chrII	413777	A	G	1	0	0	0	0	0	1	1	0	0	0	1	0	1	0	0	1	1	1	1	0	1	1	0	1	0	1	0	0	1	0	0	0	1	0	1	1	0	1	0	1	0	0	0	1	0
chrII	414756	G	A	1	0	0	0	0	0	1	1	0	0	0	1	0	1	0	0	1	1	1	1	0	1	1	0	1	0	1	0	0	1	0	0	0	1	0	1	1	0	1	0	1	0	0	0	1	0
chrII	414849	C	T	1	0	0	0	0	0	1	1	0	0	0	1	0	1	0	0	1	1	1	1	0	1	1	0	1	0	1	0	0	1	0	0	0	1	0	1	1	0	1	0	1	0	0	0	1	0
chrII	414987	C	G	1	0	0	0	0	0	1	1	0	0	0	1	0	1	0	0	1	1	1	1	0	1	1	0	1	0	1	0	0	1	0	0	0	1	0	1	1	0	1	0	1	0	0	0	1	0
chrII	418557	A	G	1	0	0	0	0	0	1	1	0	0	0	1	0	1	0	0	1	1	1	1	0	1	1	0	1	0	1	0	0	1	0	0	0	1	0	1	1	0	1	0	1	0	0	0	1	0
chrII	418629	T	A	1	0	0	0	0	0	1	1	0	0	0	1	0	1	0	0	1	1	1	1	0	1	1	0	1	0	1	0	0	1	0	0	0	1	0	1	1	0	1	0	1	0	0	0	1	0
chrII	419086	G	A	1	0	0	0	0	0	1	1	0	0	0	1	0	1	0	0	1	1	1	1	0	1	1	0	1	0	1	0	0	1	0	0	0	1	0	1	1	0	1	0	1	0	0	0	1	0
chrII	419139	C	T	1	0	0	0	0	0	1	1	0	0	0	1	0	1	0	0	1	1	1	1	0	1	1	0	1	0	1	0	0	1	0	0	0	1	0	1	1	0	1	0	1	0	0	0	1	0
chrII	419197	A	G	1	0	0	0	0	0	1	1	0	0	0	1	0	1	0	0	1	1	1	1	0	1	1	0	1	0	1	0	0	1	0	0	0	1	0	1	1	0	1	0	1	0	0	0	1	0
chrII	420402	A	G	1	0	0	0	0	0	1	1	0	0	0	1	0	1	0	0	1	1	1	1	0	1	1	0	1	0	1	0	0	1	0	0	0	1	0	1	1	0	1	0	1	0	0	0	1	0
chrII	420411	C	T	1	0	0	0	0	0	1	1	0	0	0	1	0	1	0	0	1	1	1	1	0	1	1	0	1	0	1	0	0	1	0	0	0	1	0	1	1	0	1	0	1	0	0	0	1	0
chrII	420567	G	T	1	0	0	0	0	0	1	1	0	0	0	1	0	1	0	0	1	1	1	1	0	1	1	0	1	0	1	0	0	1	0	0	0	1	0	1	1	0	1	0	1	0	0	0	1	0
chrII	420692	G	A	1	0	0	0	0	0	1	1	0	0	0	1	0	1	0	0	1	1	1	1	0	1	1	0	1	0	1	0	0	1	0	0	0	1	0	1	0	0	1	0	1	0	0	0	1	0
chrII	420720	G	A	1	0	0	0	0	0	1	1	0	0	0	1	0	1	0	0	1	1	1	1	0	1	1	0	1	0	1	0	0	1	0	0	0	1	0	1	0	0	1	0	1	0	0	0	1	0
chrII	420843	C	T	1	0	0	0	0	0	1	1	0	0	0	1	0	1	0	0	1	1	1	1	0	1	1	0	1	0	1	0	0	1	0	0	0	1	0	1	0	0	1	0	1	0	0	0	1	0
chrII	421082	A	G	1	0	0	0	0	0	1	1	0	0	0	1	0	1	0	0	1	1	1	1	0	1	1	0	1	0	1	0	0	1	0	0	0	1	0	1	0	0	1	0	1	0	0	0	1	0
chrII	421116	C	A	1	0	0	0	0	0	1	1	0	0	0	1	0	1	0	0	1	1	1	1	0	1	1	0	1	0	1	0	0	1	0	0	0	1	0	1	0	0	1	0	1	0	0	0	1	0
chrII	421574	G	A	1	0	0	0	0	0	1	1	0	0	0	1	0	1	0	0	1	1	1	1	0	1	1	0	1	0	1	0	0	1	0	0	0	1	0	1	0	0	1	0	1	0	0	0	1	0
[truncated: 24,063 more rows]
[truncated: 66 more columns]

## Sheet: populationCovariates
strain	covariate1	covariate2	covariate3	covariate4	covariate5	covariate6	covariate7
[truncated: 112 more rows]
