# Supplementary material for: The impact of genomic variation on protein phosphorylation states and regulatory networks
Source: Mol Syst Biol. 2022 May 16;18(5):e10712. doi: 10.15252/msb.202110712 (PMC9109056; doi:10.15252/msb.202110712)
Supplement: Supplementary file 5 — Dataset EV3 [file MSB-18-e10712-s007.xlsx]

## Sheet: Description
This file contains the information in what batches each sample was measured for the different molecular layers and what strain it contains. The columns should be interpreted as follows:
culture: This is the identifier of the culture. It corresponds to the sample names in the file with the trait data. Note that it is possible to match different molecular data of the same sample.
strain: This column indicates what strain was grown in the sample.
platePosition: Position on the plate where the strain was grown.
cultureBatch: Culture medium was generated in batches. This column indicates with which batch of medium the sample was grown.
OD: This column indicates at what OD the sample was harvested.
proteinConc_BCA: This column indicates the protein concentration of the sample assayed by BCA.
RNAseqRun: This column indicates in which RNAseq run the sample was measured.
riboAmpBatch: This column indicates the RNA-extraction and polyA enrichment batch.
MSrun_unmod: This column indicates the respective file of non phospho-enriched SWATH-MS measurements.
MSbatch_unmod: This column indicates the non phospho-enriched SWATH-MS measurement batch of the sample.
LCcolumn_unmod: This column indicates which column was used for non phospho-enriched SWATH-MS measurements.
MSmethod_unmod: This column specifies which protocol was used for the respective sample in the non phospho-enriched SWATH-MS run.
TIC_unmod: This column contains the total ion current (TIC) of the non phospho-enriched measurement of this sample.
MSrun_phospho: This column indicates the respective file of phospho-enriched SWATH-MS measurements.
MSbatch_phospho: This column indicates the phospho-enriched SWATH-MS measurement batch of the sample.
LCcolumn_phospho: This column indicates which column was used for phospho-enriched SWATH-MS measurements.
MSmethod_phospho: This column specifies which protocol was used for the respective sample in the phospho-enriched SWATH-MS run.
TIC_phospho: This column contains the total ion current (TIC) of the phospho-enriched measurement of this sample.

## Sheet: metadata
culture	strain	platePosition	cultureBatch	OD	proteinConc_BCA	RNAseqRun	riboAmpBatch	MSrun_unmod	MSbatch_unmod	LCcolumn_unmod	MSmethod_unmod	TIC_unmod	MSrun_phospho	MSbatch_phospho	LCcolumn_phospho	MSmethod_phospho	TIC_phospho
LG3	18.3.d	P1-H10	cultureBatch01	0.71	4.5	SN7640274_27646_LG3_1_sequence	riboAmpBatch01	lgillet_L130508_015_SW	MSbatch05	column1	LG_SWATH25_1ul_300nlmin_135min_big_sandwich	65000000	lgillet_L121001_002_SW	MSbatch06	column2	LG_SWATH25_2ul_300nlmin_135min_big_sandwich	25000000
LG7	9.5.d	P1-H6	cultureBatch01	0.75	6.4	SN7640274_27648_LG7_1_sequence	riboAmpBatch01	lgillet_L130503_017_SW	MSbatch04	column1	LG_SWATH25_1ul_300nlmin_135min_big_sandwich	60000000	lgillet_L121012_011_SW	MSbatch04	column2	LG_SWATH25_4ul_300nlmin_135min_big_sandwich	30000000
LG8	8.3.a	P1-H5	cultureBatch01	0.72	5.6	SN7640274_27650_LG8_1_sequence	riboAmpBatch01	lgillet_L130430_004_SW	MSbatch03	column1	LG_SWATH25_1ul_300nlmin_135min_big_sandwich	80000000	lgillet_L121001_015_SW	MSbatch06	column2	LG_SWATH25_2ul_300nlmin_135min_big_sandwich	20000000
LG9	7.2.c	P1-H4	cultureBatch01	0.72	4.8	SN7640274_27652_LG9_1_sequence	riboAmpBatch01	lgillet_L130508_010_SW	MSbatch05	column1	LG_SWATH25_1ul_300nlmin_135min_big_sandwich	60000000	lgillet_L121007_013_SW	MSbatch05	column2	LG_SWATH25_4ul_300nlmin_135min_big_sandwich	40000000
LG10	5.5.d	P1-H3	cultureBatch01	0.7	5.1	SN7640274_27654_LG10_1_sequence	riboAmpBatch01	lgillet_L130525_014_SW	MSbatch08	column1	LG_SWATH25_1ul_300nlmin_135min_big_sandwich	60000000	lgillet_L120924_009_SW	MSbatch08b	column2	LG_SWATH25_2ul_300nlmin_135min_big_sandwich	50000000
LG11	3.5.d	P1-H2	cultureBatch01	0.7	5.4	SN7640274_27656_LG11_1_sequence	riboAmpBatch01	lgillet_L130606_019_SW	MSbatch10	column2	LG_SWATH25_08ul_300nlmin_135min_big_sandwich	60000000	lgillet_L121018_018_SW	MSbatch03	column2	LG_SWATH25_3ul_300nlmin_135min_big_sandwich	20000000
LG12	2.3.d	P1-H1	cultureBatch01	0.71	4.9	SN7640274_27874_LG12_1_sequence	riboAmpBatch02	lgillet_L130503_020_SW	MSbatch04	column1	LG_SWATH25_1ul_300nlmin_135min_big_sandwich	60000000	lgillet_L121007_019_SW	MSbatch05	column2	LG_SWATH25_2ul_300nlmin_135min_big_sandwich	35000000
LG13	RM11-1a	P2-A6	cultureBatch01	0.71	4.6	SN7640274_27876_LG13_1_sequence	riboAmpBatch02	lgillet_L1305011_008_SW	MSbatch06	column1	LG_SWATH25_1ul_300nlmin_135min_big_sandwich	55000000	lgillet_L121001_009_SW	MSbatch06	column2	LG_SWATH25_2ul_300nlmin_135min_big_sandwich	30000000
LG14	BY4716	P2-D6	cultureBatch01	0.7	5.2	SN7640274_27878_LG14_1_sequence	riboAmpBatch02	lgillet_L130503_006_SW	MSbatch04	column1	LG_SWATH25_1ul_300nlmin_135min_big_sandwich	65000000	lgillet_L120920_016_SW	MSbatch09	column1	LG_SWATH25_3ul_300nlmin_135min_big_sandwich	40000000
LG15	21.5.c	P1-G12	cultureBatch02	0.56	6.5	SN7640274_27880_LG15_1_sequence	riboAmpBatch02	lgillet_L130508_003_SW	MSbatch05	column1	LG_SWATH25_1ul_300nlmin_135min_big_sandwich	55000000	lgillet_L121024_008_SW	MSbatch02	column2	LG_SWATH25_4ul_300nlmin_135min_big_sandwich	30000000
LG16	2.6.d	P1-B2	cultureBatch02	0.79	5.7	SN7640274_27658_LG16_1_sequence	riboAmpBatch02	lgillet_L130522_011_SW	MSbatch07	column1	LG_SWATH25_2ul_300nlmin_135min_big_sandwich	65000000	lgillet_L120928_004_SW	MSbatch07	column2	LG_SWATH25_2ul_300nlmin_135min_big_sandwich	20000000
LG18	6.3.c	P1-B4	cultureBatch02	0.7	5.8	SN7640274_27882_LG18_1_sequence	riboAmpBatch02	lgillet_L130525_005_SW	MSbatch08	column1	LG_SWATH25_1ul_300nlmin_135min_big_sandwich	55000000	lgillet_L120928_006_SW	MSbatch07	column2	LG_SWATH25_2ul_300nlmin_135min_big_sandwich	20000000
LG19	7.5.d	P1-B5	cultureBatch02	0.65	5	SN7640274_27884_LG19_1_sequence	riboAmpBatch02	lgillet_L1305020_009_SW	MSbatch06	column1	LG_SWATH25_2ul_300nlmin_135min_big_sandwich	70000000	lgillet_L121012_010_SW	MSbatch04	column2	LG_SWATH25_4ul_300nlmin_135min_big_sandwich	30000000
LG20	8.6.c	P1-B6	cultureBatch02	0.38	3.2	SN7640274_27886_LG20_1_sequence	riboAmpBatch02	lgillet_L130508_011_SW	MSbatch05	column1	LG_SWATH25_1ul_300nlmin_135min_big_sandwich	60000000	lgillet_L120920_018_SW	MSbatch09	column1	LG_SWATH25_4ul_300nlmin_135min_big_sandwich	50000000
LG22	13.1.a	P1-B8	cultureBatch02	0.48	1.2	SN7640274_27888_LG22_1_sequence	riboAmpBatch03	lgillet_L1305011_003_SW	MSbatch06	column1	LG_SWATH25_1ul_300nlmin_135min_big_sandwich	50000000	lgillet_L121001_017_SW	MSbatch06	column2	LG_SWATH25_2ul_300nlmin_135min_big_sandwich	25000000
LG23	14.5.b	P1-B9	cultureBatch02	0.66	6.3	SN7640274_27890_LG23_1_sequence	riboAmpBatch03	lgillet_L130503_009_SW	MSbatch04	column1	LG_SWATH25_1ul_300nlmin_135min_big_sandwich	65000000	lgillet_L120928_007_SW	MSbatch07	column2	LG_SWATH25_3ul_300nlmin_135min_big_sandwich	25000000
LG25	19.1.c	P1-B11	cultureBatch02	0.69	5.4	SN7640274_27892_LG25_1_sequence	riboAmpBatch03	lgillet_L130606_006_SW	MSbatch10	column2	LG_SWATH25_08ul_300nlmin_135min_big_sandwich	60000000	lgillet_L120914_008_SW	MSbatch10	column1	LG_SWATH25_3ul_300nlmin_135min_big_sandwich	40000000
LG27	1.1.d	P1-A1	cultureBatch02	0.78	5.2	SN7640274_27660_LG27_1_sequence	riboAmpBatch03	lgillet_L130522_013_SW	MSbatch07	column1	LG_SWATH25_2ul_300nlmin_135min_big_sandwich	60000000	lgillet_L121001_019_SW	MSbatch06	column2	LG_SWATH25_2ul_300nlmin_135min_big_sandwich	25000000
LG28	2.5.d	P1-A2	cultureBatch02	0.66	4.6	SN7640274_27894_LG28_1_sequence	riboAmpBatch03	lgillet_L130601_019_SW	MSbatch09	column1	LG_SWATH25_1ul_300nlmin_135min_big_sandwich	55000000	lgillet_L120928_010_SW	MSbatch07	column2	LG_SWATH25_2ul_300nlmin_135min_big_sandwich	25000000
LG29	6.2.b	P1-A4	cultureBatch02	0.66	4.2	SN7640274_27896_LG29_1_sequence	riboAmpBatch03	lgillet_L130430_021_SW	MSbatch03	column1	LG_SWATH25_1ul_300nlmin_135min_big_sandwich	65000000	lgillet_L120924_018_SW	MSbatch08b	column2	LG_SWATH25_2ul_300nlmin_135min_big_sandwich	40000000
LG30	7.4.c	P1-A5	cultureBatch02	0.56	4.4	SN7640274_27898_LG30_1_sequence	riboAmpBatch03	lgillet_L130522_008_SW	MSbatch07	column1	LG_SWATH25_2ul_300nlmin_135min_big_sandwich	65000000	lgillet_L120914_020_SW	MSbatch10	column1	LG_SWATH25_3ul_300nlmin_135min_big_sandwich	30000000
LG31	1.3.d	P1-C1	cultureBatch03	0.73	4	SN7640274_27662_LG31_1_sequence	riboAmpBatch03	lgillet_L130428_018_SW	MSbatch02	column1	LG_SWATH25_1ul_300nlmin_135min_big_sandwich	85000000	lgillet_L121001_007_SW	MSbatch06	column2	LG_SWATH25_2ul_300nlmin_135min_big_sandwich	30000000
LG32	2.7.d	P1-C2	cultureBatch03	0.58	2.7	SN7640274_27664_LG32_1_sequence	riboAmpBatch04	lgillet_L130430_005_SW	MSbatch03	column1	LG_SWATH25_1ul_300nlmin_135min_big_sandwich	80000000	lgillet_L121007_016_SW	MSbatch05	column2	LG_SWATH25_2ul_300nlmin_135min_big_sandwich	35000000
LG33	4.4.d	P1-C3	cultureBatch03	0.8	4.2	SN7640274_27900_LG33_1_sequence	riboAmpBatch04	lgillet_L130508_009_SW	MSbatch05	column1	LG_SWATH25_1ul_300nlmin_135min_big_sandwich	60000000	lgillet_L121001_008_SW	MSbatch06	column2	LG_SWATH25_2ul_300nlmin_135min_big_sandwich	25000000
LG34	6.4.d	P1-C4	cultureBatch03	0.72	5.2	SN7640274_27666_LG34_1_sequence	riboAmpBatch04	lgillet_L130606_005_SW	MSbatch10	column2	LG_SWATH25_08ul_300nlmin_135min_big_sandwich	60000000	lgillet_L121030_005_SW	MSbatch01a	column2	LG_SWATH25_4ul_300nlmin_135min_big_sandwich	25000000
LG35	7.6.c	P1-C5	cultureBatch03	0.67	4.4	NA	NA	lgillet_L130430_016_SW	MSbatch03	column1	LG_SWATH25_1ul_300nlmin_135min_big_sandwich	75000000	lgillet_L120920_005_SW	MSbatch09	column1	LG_SWATH25_2ul_300nlmin_135min_big_sandwich	30000000
LG36	8.7.b	P1-C6	cultureBatch03	0.75	5.1	SN7640274_27902_LG36_1_sequence	riboAmpBatch04	lgillet_L130606_004_SW	MSbatch10	column2	LG_SWATH25_08ul_300nlmin_135min_big_sandwich	60000000	lgillet_L120914_009_SW	MSbatch10	column1	LG_SWATH25_2ul_300nlmin_135min_big_sandwich	30000000
LG37	10.2.d	P1-C7	cultureBatch03	0.75	4.3	SN7640274_27668_LG37_1_sequence	riboAmpBatch04	lgillet_L130606_014_SW	MSbatch10	column2	LG_SWATH25_08ul_300nlmin_135min_big_sandwich	60000000	lgillet_L120924_003_SW	MSbatch08a	column1	LG_SWATH25_2ul_300nlmin_135min_big_sandwich	40000000
LG38	13.2.c	P1-C8	cultureBatch03	0.76	4.1	SN7640274_27670_LG38_1_sequence	riboAmpBatch04	lgillet_L130525_011_SW	MSbatch08	column1	LG_SWATH25_1ul_300nlmin_135min_big_sandwich	55000000	lgillet_L121007_010_SW	MSbatch05	column2	LG_SWATH25_2ul_300nlmin_135min_big_sandwich	30000000
LG39	14.6.d	P1-C9	cultureBatch03	0.63	4.4	SN7640274_27672_LG39_1_sequence	riboAmpBatch04	lgillet_L130430_007_SW	MSbatch03	column1	LG_SWATH25_1ul_300nlmin_135min_big_sandwich	80000000	lgillet_L121007_021_SW	MSbatch05	column2	LG_SWATH25_3ul_300nlmin_135min_big_sandwich	35000000
LG40	17.2.d	P1-C10	cultureBatch03	0.77	3	SN7640274_27674_LG40_1_sequence	riboAmpBatch04	lgillet_L130503_015_SW	MSbatch04	column1	LG_SWATH25_1ul_300nlmin_135min_big_sandwich	60000000	lgillet_L121012_005_SW	MSbatch04	column2	LG_SWATH25_2ul_300nlmin_135min_big_sandwich	25000000
LG41	19.2.c	P1-C11	cultureBatch03	0.62	3.9	SN7640274_27904_LG41_1_sequence	riboAmpBatch04	lgillet_L130508_018_SW	MSbatch05	column1	LG_SWATH25_1ul_300nlmin_135min_big_sandwich	60000000	lgillet_L120920_014_SW	MSbatch09	column1	LG_SWATH25_2ul_300nlmin_135min_big_sandwich	30000000
LG42	21.1.d	P1-C12	cultureBatch03	0.39	4.6	SN7640274_27906_LG42_1_sequence	riboAmpBatch05	lgillet_L130424_017_SW	MSbatch01	column1	LG_SWATH25_1ul_300nlmin_135min_big_sandwich	80000000	lgillet_L121012_012_SW	MSbatch04	column2	LG_SWATH25_3ul_300nlmin_135min_big_sandwich	25000000
LG43	1.1.d	P1-A1	cultureBatch03	0.74	4.3	SN7640274_27676_LG43_1_sequence	riboAmpBatch05	lgillet_L130428_008_SW	MSbatch02	column1	LG_SWATH25_1ul_300nlmin_135min_big_sandwich	85000000	lgillet_L121012_023_SW	MSbatch04	column2	LG_SWATH25_2ul_300nlmin_135min_big_sandwich	20000000
LG44	8.5.b	P1-A6	cultureBatch03	0.71	3.8	SN7640274_27678_LG44_1_sequence	riboAmpBatch05	lgillet_L130525_021_SW	MSbatch08	column1	LG_SWATH25_1ul_300nlmin_135min_big_sandwich	60000000	lgillet_L120914_016_SW	MSbatch10	column1	LG_SWATH25_2ul_300nlmin_135min_big_sandwich	30000000
LG45	9.7.d	P1-A7	cultureBatch03	0.73	5.1	SN7640274_27680_LG45_1_sequence	riboAmpBatch05	lgillet_L130508_005_SW	MSbatch05	column1	LG_SWATH25_2ul_300nlmin_135min_big_sandwich	60000000	lgillet_L121024_013_SW	MSbatch02	column2	LG_SWATH25_4ul_300nlmin_135min_big_sandwich	15000000
LG47	1.4.d	P1-D1	cultureBatch04	0.78	5.4	SN7640274_27908_LG47_1_sequence	riboAmpBatch05	lgillet_L130525_019_SW	MSbatch08	column1	LG_SWATH25_1ul_300nlmin_135min_big_sandwich	60000000	lgillet_L121012_009_SW	MSbatch04	column2	LG_SWATH25_2ul_300nlmin_135min_big_sandwich	25000000
LG48	3.1.d	P1-D2	cultureBatch04	0.64	3.3	SN7640274_27682_LG48_1_sequence	riboAmpBatch05	lgillet_L130426_011_SW	MSbatch01	column1	LG_SWATH25_1ul_300nlmin_135min_big_sandwich	85000000	lgillet_L121018_012_SW	MSbatch03	column2	LG_SWATH25_3ul_300nlmin_135min_big_sandwich	20000000
LG49	5.1.d	P1-D3	cultureBatch04	0.64	4.4	SN7640274_27684_LG49_1_sequence	riboAmpBatch05	lgillet_L130508_019_SW	MSbatch05	column1	LG_SWATH25_1ul_300nlmin_135min_big_sandwich	60000000	lgillet_L120920_002_SW	MSbatch09	column1	LG_SWATH25_2ul_300nlmin_135min_big_sandwich	25000000
LG50	6.5.d	P1-D4	cultureBatch04	0.62	4.7	SN7640274_27686_LG50_1_sequence	riboAmpBatch05	lgillet_L130522_005_SW	MSbatch07	column1	LG_SWATH25_2ul_300nlmin_135min_big_sandwich	65000000	lgillet_L121024_004_SW	MSbatch02	column2	LG_SWATH25_3ul_300nlmin_135min_big_sandwich	35000000
LG51	7.7.c	P1-D5	cultureBatch04	0.67	4.6	SN7640274_27688_LG51_1_sequence	riboAmpBatch05	lgillet_L130424_021_SW	MSbatch01	column1	LG_SWATH25_1ul_300nlmin_135min_big_sandwich	80000000	lgillet_L121018_006_SW	MSbatch03	column2	LG_SWATH25_3ul_300nlmin_135min_big_sandwich	20000000
LG52	9.1.d	P1-D6	cultureBatch04	0.63	4.4	SN7640274_27690_LG52_1_sequence	riboAmpBatch05	lgillet_L130508_004_SW	MSbatch05	column1	LG_SWATH25_1ul_300nlmin_135min_big_sandwich	60000000	lgillet_L121018_009_SW	MSbatch03	column2	LG_SWATH25_3ul_300nlmin_135min_big_sandwich	20000000
LG53	10.3.c	P1-D7	cultureBatch04	0.6	4.5	SN7640274_27692_LG53_1_sequence	riboAmpBatch05	lgillet_L130522_009_SW	MSbatch07	column1	LG_SWATH25_2ul_300nlmin_135min_big_sandwich	65000000	lgillet_L121012_004_SW	MSbatch04	column2	LG_SWATH25_2ul_300nlmin_135min_big_sandwich	25000000
LG54	13.3.b	P1-D8	cultureBatch04	0.78	5.3	SN7640274_27694_LG54_1_sequence	riboAmpBatch05	lgillet_L130601_018_SW	MSbatch09	column1	LG_SWATH25_1ul_300nlmin_135min_big_sandwich	55000000	lgillet_L121007_022_SW	MSbatch05	column2	LG_SWATH25_3ul_300nlmin_135min_big_sandwich	35000000
LG55	14.7.c	P1-D9	cultureBatch04	0.6	3.8	SN7640274_27696_LG55_1_sequence	riboAmpBatch06	lgillet_L130606_013_SW	MSbatch10	column2	LG_SWATH25_08ul_300nlmin_135min_big_sandwich	60000000	lgillet_L121007_006_SW	MSbatch05	column2	LG_SWATH25_3ul_300nlmin_135min_big_sandwich	40000000
LG56	17.4.a	P1-D10	cultureBatch04	0.73	3.8	SN7640274_27698_LG56_1_sequence	riboAmpBatch06	lgillet_L130426_018_SW	MSbatch01	column1	LG_SWATH25_1ul_300nlmin_135min_big_sandwich	85000000	lgillet_L121012_006_SW	MSbatch04	column2	LG_SWATH25_2ul_300nlmin_135min_big_sandwich	25000000
LG57	19.3.c	P1-D11	cultureBatch04	0.66	4.3	SN7640274_27910_LG57_1_sequence	riboAmpBatch06	lgillet_L1305011_005_SW	MSbatch06	column1	LG_SWATH25_1ul_300nlmin_135min_big_sandwich	60000000	lgillet_L121001_003_SW	MSbatch06	column2	LG_SWATH25_2ul_300nlmin_135min_big_sandwich	25000000
LG58	21.2.d	P1-D12	cultureBatch04	0.62	5.1	SN7640274_27700_LG58_1_sequence	riboAmpBatch06	lgillet_L130601_010_SW	MSbatch09	column1	LG_SWATH25_1ul_300nlmin_135min_big_sandwich	40000000	lgillet_L120928_003_SW	MSbatch07	column2	LG_SWATH25_2ul_300nlmin_135min_big_sandwich	20000000
LG59	4.3.d	P1-B3	cultureBatch04	0.76	5.9	SN7640274_27702_LG59_1_sequence	riboAmpBatch06	lgillet_L130525_013_SW	MSbatch08	column1	LG_SWATH25_1ul_300nlmin_135min_big_sandwich	60000000	lgillet_L120924_011_SW	MSbatch08b	column2	LG_SWATH25_2ul_300nlmin_135min_big_sandwich	40000000
LG60	8.6.c	P1-B6	cultureBatch04	0.63	3.7	SN7640274_27704_LG60_1_sequence	riboAmpBatch06	lgillet_L130605_009_SW	MSbatch09	column1	LG_SWATH25_08ul_300nlmin_135min_big_sandwich	75000000	lgillet_L121024_018_SW	MSbatch02	column2	LG_SWATH25_4ul_300nlmin_135min_big_sandwich	15000000
LG61	10.1.c	P1-B7	cultureBatch04	0.78	8.2	SN7640274_27706_LG61_1_sequence	riboAmpBatch06	lgillet_L130522_007_SW	MSbatch07	column1	LG_SWATH25_2ul_300nlmin_135min_big_sandwich	55000000	lgillet_L120928_009_SW	MSbatch07	column2	LG_SWATH25_2ul_300nlmin_135min_big_sandwich	25000000
LG62	17.1.a	P1-B10	cultureBatch04	0.71	4.6	SN7640274_27708_LG62_1_sequence	riboAmpBatch06	lgillet_L130525_007_SW	MSbatch08	column1	LG_SWATH25_1ul_300nlmin_135min_big_sandwich	60000000	lgillet_L121030_013_SW	MSbatch01b	column3	LG_SWATH25_3ul_300nlmin_135min_big_sandwich	55000000
LG63	1.5.c	P1-E1	cultureBatch05	0.7	6	SN7640274_27710_LG63_1_sequence	riboAmpBatch06	lgillet_L130601_021_SW	MSbatch09	column1	LG_SWATH25_1ul_300nlmin_135min_big_sandwich	55000000	lgillet_L121012_002_SW	MSbatch04	column2	LG_SWATH25_4ul_300nlmin_135min_big_sandwich	30000000
LG64	3.2.d	P1-E2	cultureBatch05	0.53	3.8	SN7640274_27712_LG64_1_sequence	riboAmpBatch06	lgillet_L130522_016_SW	MSbatch07	column1	LG_SWATH25_2ul_300nlmin_135min_big_sandwich	70000000	lgillet_L121001_018_SW	MSbatch06	column2	LG_SWATH25_2ul_300nlmin_135min_big_sandwich	25000000
LG65	5.2.d	P1-E3	cultureBatch05	0.6	5.9	SN7640274_27714_LG65_1_sequence	riboAmpBatch06	lgillet_L130601_011_SW	MSbatch09	column1	LG_SWATH25_1ul_300nlmin_135min_big_sandwich	50000000	lgillet_L121030_002_SW	MSbatch01a	column2	LG_SWATH25_4ul_300nlmin_135min_big_sandwich	35000000
LG66	6.6.d	P1-E4	cultureBatch05	0.63	4.5	SN7640274_27716_LG66_1_sequence	riboAmpBatch06	lgillet_L1305020_004_SW	MSbatch06	column1	LG_SWATH25_2ul_300nlmin_135min_big_sandwich	70000000	lgillet_L120924_006_SW	MSbatch08a	column1	LG_SWATH25_3ul_300nlmin_135min_big_sandwich	45000000
LG67	7.8.d	P1-E5	cultureBatch05	0.67	5.5	SN7640274_27718_LG67_1_sequence	riboAmpBatch07	lgillet_L130525_017_SW	MSbatch08	column1	LG_SWATH25_1ul_300nlmin_135min_big_sandwich	65000000	lgillet_L120928_005_SW	MSbatch07	column2	LG_SWATH25_4ul_300nlmin_135min_big_sandwich	35000000
LG68	9.2.d	P1-E6	cultureBatch05	0.68	6.4	SN7640274_27720_LG68_1_sequence	riboAmpBatch07	lgillet_L130503_007_SW	MSbatch04	column1	LG_SWATH25_1ul_300nlmin_135min_big_sandwich	60000000	lgillet_L120924_004_SW	MSbatch08a	column1	LG_SWATH25_4ul_300nlmin_135min_big_sandwich	45000000
LG69	10.4.d	P1-E7	cultureBatch05	0.6	6.8	NA	NA	lgillet_L1305015_019_SW	MSbatch06	column1	LG_SWATH25_1ul_300nlmin_135min_big_sandwich	65000000	lgillet_L121018_008_SW	MSbatch03	column2	LG_SWATH25_4ul_300nlmin_135min_big_sandwich	20000000
LG70	13.4.a	P1-E8	cultureBatch05	0.65	5.3	SN7640274_27722_LG70_1_sequence	riboAmpBatch07	lgillet_L130503_019_SW	MSbatch04	column1	LG_SWATH25_1ul_300nlmin_135min_big_sandwich	60000000	lgillet_L121007_007_SW	MSbatch05	column2	LG_SWATH25_4ul_300nlmin_135min_big_sandwich	35000000
LG71	15.2.d	P1-E9	cultureBatch05	0.61	5	SN7640274_27724_LG71_1_sequence	riboAmpBatch07	lgillet_L130430_014_SW	MSbatch03	column1	LG_SWATH25_1ul_300nlmin_135min_big_sandwich	80000000	lgillet_L121024_007_SW	MSbatch02	column2	LG_SWATH25_4ul_300nlmin_135min_big_sandwich	30000000
LG72	17.5.b	P1-E10	cultureBatch05	0.68	5.3	SN7640274_27726_LG72_1_sequence	riboAmpBatch07	lgillet_L1305020_003_SW	MSbatch06	column1	LG_SWATH25_2ul_300nlmin_135min_big_sandwich	70000000	lgillet_L121007_008_SW	MSbatch05	column2	LG_SWATH25_3ul_300nlmin_135min_big_sandwich	35000000
LG73	19.4.b	P1-E11	cultureBatch05	0.73	4.9	SN7640274_27728_LG73_1_sequence	riboAmpBatch07	lgillet_L130525_018_SW	MSbatch08	column1	LG_SWATH25_1ul_300nlmin_135min_big_sandwich	60000000	lgillet_L121030_009_SW	MSbatch01a	column2	LG_SWATH25_3ul_300nlmin_135min_big_sandwich	10000000
LG74	21.3.d	P1-E12	cultureBatch05	0.62	4.1	SN7640274_27730_LG74_1_sequence	riboAmpBatch07	lgillet_L130606_003_SW	MSbatch10	column2	LG_SWATH25_08ul_300nlmin_135min_big_sandwich	60000000	lgillet_L120914_004_SW	MSbatch10	column1	LG_SWATH25_3ul_300nlmin_135min_big_sandwich	30000000
LG75	20.5.d	P1-B12	cultureBatch05	0.67	4.7	SN7640274_27732_LG75_1_sequence	riboAmpBatch07	lgillet_L130428_017_SW	MSbatch02	column1	LG_SWATH25_1ul_300nlmin_135min_big_sandwich	85000000	lgillet_L120928_016_SW	MSbatch07	column2	LG_SWATH25_2ul_300nlmin_135min_big_sandwich	25000000
LG76	12.2.b	P1-A8	cultureBatch05	0.85	4.8	NA	NA	lgillet_L130430_020_SW	MSbatch03	column1	LG_SWATH25_1ul_300nlmin_135min_big_sandwich	65000000	lgillet_L120924_019_SW	MSbatch08b	column2	LG_SWATH25_2ul_300nlmin_135min_big_sandwich	30000000
LG77	RM11-1a	P2-A7	cultureBatch05	0.72	5.2	SN7640274_27734_LG77_1_sequence	riboAmpBatch07	lgillet_L130424_009_SW	MSbatch01	column1	LG_SWATH25_1ul_300nlmin_135min_big_sandwich	80000000	lgillet_L121024_015_SW	MSbatch02	column2	LG_SWATH25_3ul_300nlmin_135min_big_sandwich	15000000
LG78	BY4716	P2-D7	cultureBatch05	0.75	3.6	SN7640274_27736_LG78_1_sequence	riboAmpBatch07	lgillet_L130430_009_SW	MSbatch03	column1	LG_SWATH25_1ul_300nlmin_135min_big_sandwich	80000000	lgillet_L121030_012_SW	MSbatch01b	column3	LG_SWATH25_3ul_300nlmin_135min_big_sandwich	40000000
LG79	2.1.d	P1-F1	cultureBatch06	0.35	4.5	SN7640274_27738_LG79_1_sequence	riboAmpBatch07	lgillet_L130503_010_SW	MSbatch04	column1	LG_SWATH25_1ul_300nlmin_135min_big_sandwich	55000000	lgillet_L120928_018_SW	MSbatch07	column2	LG_SWATH25_2ul_300nlmin_135min_big_sandwich	25000000
LG80	3.3.d	P1-F2	cultureBatch06	0.67	4.8	SN7640274_27598_LG80_1_sequence	riboAmpBatch08	lgillet_L130601_020_SW	MSbatch09	column1	LG_SWATH25_1ul_300nlmin_135min_big_sandwich	55000000	lgillet_L120914_005_SW	MSbatch10	column1	LG_SWATH25_3ul_300nlmin_135min_big_sandwich	30000000
LG81	5.3.d	P1-F3	cultureBatch06	0.65	4.9	SN7640274_27600_LG81_1_sequence	riboAmpBatch08	lgillet_L130606_021_SW	MSbatch10	column2	LG_SWATH25_08ul_300nlmin_135min_big_sandwich	60000000	lgillet_L120920_006_SW	MSbatch09	column1	LG_SWATH25_2ul_300nlmin_135min_big_sandwich	30000000
LG82	6.7.d	P1-F4	cultureBatch06	0.62	5.6	SN7640274_27602_LG82_1_sequence	riboAmpBatch08	lgillet_L130508_016_SW	MSbatch05	column1	LG_SWATH25_1ul_300nlmin_135min_big_sandwich	65000000	lgillet_L121001_004_SW	MSbatch06	column2	LG_SWATH25_2ul_300nlmin_135min_big_sandwich	25000000
LG83	8.1.a	P1-F5	cultureBatch06	0.66	6.1	SN7640274_27604_LG83_1_sequence	riboAmpBatch08	lgillet_L130430_019_SW	MSbatch03	column1	LG_SWATH25_1ul_300nlmin_135min_big_sandwich	75000000	lgillet_L120914_006_SW	MSbatch10	column1	LG_SWATH25_3ul_300nlmin_135min_big_sandwich	30000000
LG84	9.3.d	P1-F6	cultureBatch06	0.69	3.4	SN7640274_27606_LG84_1_sequence	riboAmpBatch08	lgillet_L1305015_021_SW	MSbatch06	column1	LG_SWATH25_1ul_300nlmin_135min_big_sandwich	60000000	lgillet_L121024_002_SW	MSbatch02	column2	LG_SWATH25_3ul_300nlmin_135min_big_sandwich	35000000
LG85	11.1.a	P1-F7	cultureBatch06	0.81	3.9	SN7640274_27608_LG85_1_sequence	riboAmpBatch08	lgillet_L130606_018_SW	MSbatch10	column2	LG_SWATH25_08ul_300nlmin_135min_big_sandwich	60000000	lgillet_L120928_014_SW	MSbatch07	column2	LG_SWATH25_2ul_300nlmin_135min_big_sandwich	20000000
LG86	13.5.c	P1-F8	cultureBatch06	0.72	6.3	SN7640274_27610_LG86_1_sequence	riboAmpBatch08	lgillet_L130430_013_SW	MSbatch03	column1	LG_SWATH25_1ul_300nlmin_135min_big_sandwich	80000000	lgillet_L121018_010_SW	MSbatch03	column2	LG_SWATH25_3ul_300nlmin_135min_big_sandwich	20000000
LG87	15.3.b	P1-F9	cultureBatch06	0.81	6.3	NA	NA	lgillet_L130508_008_SW	MSbatch05	column1	LG_SWATH25_1ul_300nlmin_135min_big_sandwich	60000000	lgillet_L121030_018_SW	MSbatch01b	column3	LG_SWATH25_4ul_300nlmin_135min_big_sandwich	50000000
LG88	18.1.d	P1-F10	cultureBatch06	0.72	4.4	SN7640274_27612_LG88_1_sequence	riboAmpBatch08	lgillet_L130424_008_SW	MSbatch01	column1	LG_SWATH25_1ul_300nlmin_135min_big_sandwich	90000000	lgillet_L121024_003_SW	MSbatch02	column2	LG_SWATH25_3ul_300nlmin_135min_big_sandwich	35000000
LG89	19.5.b	P1-F11	cultureBatch06	0.73	4.8	SN7640274_27614_LG89_1_sequence	riboAmpBatch08	lgillet_L130601_016_SW	MSbatch09	column1	LG_SWATH25_1ul_300nlmin_135min_big_sandwich	55000000	lgillet_L121024_009_SW	MSbatch02	column2	LG_SWATH25_3ul_300nlmin_135min_big_sandwich	25000000
LG90	21.4.d	P1-F12	cultureBatch06	0.74	5.3	SN7640274_27616_LG90_1_sequence	riboAmpBatch08	lgillet_L130525_008_SW	MSbatch08	column1	LG_SWATH25_1ul_300nlmin_135min_big_sandwich	60000000	lgillet_L121030_008_SW	MSbatch01a	column2	LG_SWATH25_4ul_300nlmin_135min_big_sandwich	10000000
LG91	2.2.d	P1-G1	cultureBatch06	0.61	4.9	SN7640274_27618_LG91_1_sequence	riboAmpBatch08	lgillet_L130606_016_SW	MSbatch10	column2	LG_SWATH25_08ul_300nlmin_135min_big_sandwich	60000000	lgillet_L121012_007_SW	MSbatch04	column2	LG_SWATH25_2ul_300nlmin_135min_big_sandwich	25000000
LG92	3.4.d	P1-G2	cultureBatch06	0.76	4.5	SN7640274_27620_LG92_1_sequence	riboAmpBatch08	lgillet_L130508_017_SW	MSbatch05	column1	LG_SWATH25_1ul_300nlmin_135min_big_sandwich	65000000	lgillet_L120920_021_SW	MSbatch09	column1	LG_SWATH25_3ul_300nlmin_135min_big_sandwich	50000000
LG93	5.4.d	P1-G3	cultureBatch06	0.82	5.5	NA	NA	lgillet_L130508_007_SW	MSbatch05	column1	LG_SWATH25_1ul_300nlmin_135min_big_sandwich	60000000	lgillet_L121012_019_SW	MSbatch04	column2	LG_SWATH25_3ul_300nlmin_135min_big_sandwich	25000000
LG94	7.1.d	P1-G4	cultureBatch06	0.75	4.9	SN7640274_27622_LG94_1_sequence	riboAmpBatch09	lgillet_L130601_008_SW	MSbatch09	column1	LG_SWATH25_1ul_300nlmin_135min_big_sandwich	50000000	lgillet_L121007_023_SW	MSbatch05	column2	LG_SWATH25_3ul_300nlmin_135min_big_sandwich	35000000
LG95	8.2.d	P1-G5	cultureBatch07	0.7	4	SN7640274_27624_LG95_1_sequence	riboAmpBatch09	lgillet_L130430_011_SW	MSbatch03	column1	LG_SWATH25_1ul_300nlmin_135min_big_sandwich	80000000	lgillet_L121018_005_SW	MSbatch03	column2	LG_SWATH25_3ul_300nlmin_135min_big_sandwich	25000000
LG96	9.4.d	P1-G6	cultureBatch07	0.72	5.7	SN7640274_27626_LG96_1_sequence	riboAmpBatch09	lgillet_L130606_008_SW	MSbatch10	column2	LG_SWATH25_08ul_300nlmin_135min_big_sandwich	60000000	lgillet_L120914_007_SW	MSbatch10	column1	LG_SWATH25_3ul_300nlmin_135min_big_sandwich	30000000
LG97	11.3.b	P1-H7	cultureBatch07	0.74	6.6	SN7640274_27628_LG97_1_sequence	riboAmpBatch09	lgillet_L130606_017_SW	MSbatch10	column2	LG_SWATH25_08ul_300nlmin_135min_big_sandwich	60000000	lgillet_L120924_005_SW	MSbatch08a	column1	LG_SWATH25_4ul_300nlmin_135min_big_sandwich	45000000
LG98	14.1.b	P1-G8	cultureBatch07	0.75	4.6	SN7640274_27630_LG98_1_sequence	riboAmpBatch09	lgillet_L130525_006_SW	MSbatch08	column1	LG_SWATH25_1ul_300nlmin_135min_big_sandwich	60000000	lgillet_L120924_007_SW	MSbatch08a	column1	LG_SWATH25_2ul_300nlmin_135min_big_sandwich	40000000
LG99	15.4.d	P1-G9	cultureBatch07	0.67	5.4	SN7640274_27632_LG99_1_sequence	riboAmpBatch09	lgillet_L130522_015_SW	MSbatch07	column1	LG_SWATH25_2ul_300nlmin_135min_big_sandwich	65000000	lgillet_L120920_004_SW	MSbatch09	column1	LG_SWATH25_3ul_300nlmin_135min_big_sandwich	25000000
LG100	18.2.d	P1-G10	cultureBatch07	0.77	6.5	SN7640274_27634_LG100_1_sequence	riboAmpBatch09	lgillet_L1305011_009_SW	MSbatch06	column1	LG_SWATH25_1ul_300nlmin_135min_big_sandwich	55000000	lgillet_L120924_002_SW	MSbatch08a	column1	LG_SWATH25_2ul_300nlmin_135min_big_sandwich	35000000
LG101	20.1.d	P1-G11	cultureBatch07	0.73	5	SN7640274_27636_LG101_1_sequence	riboAmpBatch09	lgillet_L130508_006_SW	MSbatch05	column1	LG_SWATH25_1ul_300nlmin_135min_big_sandwich	60000000	lgillet_L121030_004_SW	MSbatch01a	column2	LG_SWATH25_4ul_300nlmin_135min_big_sandwich	25000000
LG102	21.5.c	P1-G12	cultureBatch07	0.63	5.3	SN7640274_27638_LG102_1_sequence	riboAmpBatch09	lgillet_L130428_006_SW	MSbatch02	column1	LG_SWATH25_1ul_300nlmin_135min_big_sandwich	85000000	lgillet_L121030_010_SW	MSbatch01a	column2	LG_SWATH25_3ul_300nlmin_135min_big_sandwich	10000000
LG103	2.3.d	P1-H1	cultureBatch07	0.62	5.1	SN7640274_27640_LG103_1_sequence	riboAmpBatch09	lgillet_L1305015_017_SW	MSbatch06	column1	LG_SWATH25_1ul_300nlmin_135min_big_sandwich	55000000	lgillet_L121018_004_SW	MSbatch03	column2	LG_SWATH25_3ul_300nlmin_135min_big_sandwich	25000000
LG104	3.5.d	P1-H2	cultureBatch07	0.72	4.7	SN7640274_27642_LG104_1_sequence	riboAmpBatch09	lgillet_L130601_013_SW	MSbatch09	column1	LG_SWATH25_1ul_300nlmin_135min_big_sandwich	55000000	lgillet_L121030_007_SW	MSbatch01a	column2	LG_SWATH25_3ul_300nlmin_135min_big_sandwich	15000000
LG105	5.5.d	P1-H3	cultureBatch07	0.76	5.7	SN7640274_27644_LG105_1_sequence	riboAmpBatch09	lgillet_L130426_019_SW	MSbatch01	column1	LG_SWATH25_1ul_300nlmin_135min_big_sandwich	85000000	lgillet_L121012_003_SW	MSbatch04	column2	LG_SWATH25_2ul_300nlmin_135min_big_sandwich	25000000
LG106	7.2.c	P1-H4	cultureBatch07	0.63	5	SN7640274_27740_LG106_1_sequence	riboAmpBatch10	lgillet_L130430_006_SW	MSbatch03	column1	LG_SWATH25_1ul_300nlmin_135min_big_sandwich	80000000	lgillet_L120928_002_SW	MSbatch07	column2	LG_SWATH25_3ul_300nlmin_135min_big_sandwich	35000000
LG107	8.3.a	P1-H5	cultureBatch07	0.76	6.6	SN7640274_27742_LG107_1_sequence	riboAmpBatch10	lgillet_L130522_006_SW	MSbatch07	column1	LG_SWATH25_2ul_300nlmin_135min_big_sandwich	65000000	lgillet_L121024_005_SW	MSbatch02	column2	LG_SWATH25_3ul_300nlmin_135min_big_sandwich	30000000
LG108	9.5.d	P1-H6	cultureBatch07	0.8	5.1	SN7640274_27744_LG108_1_sequence	riboAmpBatch10	lgillet_L130601_006_SW	MSbatch09	column1	LG_SWATH25_1ul_300nlmin_135min_big_sandwich	50000000	lgillet_L121024_016_SW	MSbatch02	column2	LG_SWATH25_3ul_300nlmin_135min_big_sandwich	15000000
LG109	11.3.b	P1-H7	cultureBatch07	0.78	5.2	SN7640274_27746_LG109_1_sequence	riboAmpBatch10	lgillet_L130601_017_SW	MSbatch09	column1	LG_SWATH25_1ul_300nlmin_135min_big_sandwich	55000000	lgillet_L121007_002_SW	MSbatch05	column2	LG_SWATH25_3ul_300nlmin_135min_big_sandwich	35000000
LG110	14.2.c	P1-H8	cultureBatch07	0.64	4.5	SN7640274_27748_LG110_1_sequence	riboAmpBatch10	lgillet_L130503_011_SW	MSbatch04	column1	LG_SWATH25_1ul_300nlmin_135min_big_sandwich	60000000	lgillet_L121001_005_SW	MSbatch06	column2	LG_SWATH25_2ul_300nlmin_135min_big_sandwich	35000000
LG111	15.5.b	P1-H9	cultureBatch08	0.74	6.9	SN7640274_27912_LG111_1_sequence	riboAmpBatch10	lgillet_L130424_015_SW	MSbatch01	column1	LG_SWATH25_1ul_300nlmin_135min_big_sandwich	90000000	lgillet_L121030_006_SW	MSbatch01a	column2	LG_SWATH25_4ul_300nlmin_135min_big_sandwich	20000000
LG112	18.3.d	P1-H10	cultureBatch08	0.69	5	SN7640274_27750_LG112_1_sequence	riboAmpBatch10	lgillet_L130605_010_SW	MSbatch09	column1	LG_SWATH25_08ul_300nlmin_135min_big_sandwich	70000000	lgillet_L121024_010_SW	MSbatch02	column2	LG_SWATH25_4ul_300nlmin_135min_big_sandwich	25000000
LG113	20.2.d	P1-H11	cultureBatch08	0.66	6	SN7640274_27752_LG113_1_sequence	riboAmpBatch10	lgillet_L130428_020_SW	MSbatch02	column1	LG_SWATH25_1ul_300nlmin_135min_big_sandwich	85000000	lgillet_L121007_005_SW	MSbatch05	column2	LG_SWATH25_4ul_300nlmin_135min_big_sandwich	40000000
LG114	22.1.d	P1-H12	cultureBatch08	0.66	4.5	SN7640274_27754_LG114_1_sequence	riboAmpBatch10	lgillet_L130606_020_SW	MSbatch10	column2	LG_SWATH25_08ul_300nlmin_135min_big_sandwich	60000000	lgillet_L121001_006_SW	MSbatch06	column2	LG_SWATH25_2ul_300nlmin_135min_big_sandwich	25000000
LG115	22.3.b	P2-A1	cultureBatch08	0.73	5.2	SN7640274_27756_LG115_1_sequence	riboAmpBatch10	lgillet_L130424_014_SW	MSbatch01	column1	LG_SWATH25_1ul_300nlmin_135min_big_sandwich	90000000	lgillet_L121030_003_SW	MSbatch01a	column2	LG_SWATH25_3ul_300nlmin_135min_big_sandwich	30000000
LG116	25.3.d	P2-A2	cultureBatch08	0.69	5.8	SN7640274_27758_LG116_1_sequence	riboAmpBatch10	lgillet_L130522_014_SW	MSbatch07	column1	LG_SWATH25_2ul_300nlmin_135min_big_sandwich	65000000	lgillet_L120920_020_SW	MSbatch09	column1	LG_SWATH25_3ul_300nlmin_135min_big_sandwich	50000000
LG117	22.2.d	P2-A3	cultureBatch08	0.71	5.3	SN7640274_27760_LG117_1_sequence	riboAmpBatch10	lgillet_L130424_007_SW	MSbatch01	column1	LG_SWATH25_1ul_300nlmin_135min_big_sandwich	80000000	lgillet_L121024_006_SW	MSbatch02	column2	LG_SWATH25_4ul_300nlmin_135min_big_sandwich	30000000
LG118	12.1.d	P2-A4	cultureBatch08	0.69	6.6	SN7640274_27762_LG118_1_sequence	riboAmpBatch11	lgillet_L1305015_020_SW	MSbatch06	column1	LG_SWATH25_1ul_300nlmin_135min_big_sandwich	65000000	lgillet_L121012_021_SW	MSbatch04	column2	LG_SWATH25_4ul_300nlmin_135min_big_sandwich	25000000
LG119	22.4.d	P2-B1	cultureBatch08	0.71	5.7	SN7640274_27764_LG119_1_sequence	riboAmpBatch11	lgillet_L130423_003_SW	MSbatch01	column1	LG_SWATH25_1ul_300nlmin_135min_big_sandwich	90000000	lgillet_L121018_002_SW	MSbatch03	column2	LG_SWATH25_3ul_300nlmin_135min_big_sandwich	25000000
LG120	25.4.d	P2-B2	cultureBatch08	0.8	5.1	SN7640274_27766_LG120_1_sequence	riboAmpBatch11	lgillet_L130428_015_SW	MSbatch02	column1	LG_SWATH25_1ul_300nlmin_135min_big_sandwich	85000000	lgillet_L120928_008_SW	MSbatch07	column2	LG_SWATH25_2ul_300nlmin_135min_big_sandwich	25000000
LG121	25.1.d	P2-B3	cultureBatch08	0.65	5	SN7640274_27768_LG121_1_sequence	riboAmpBatch11	lgillet_L130424_020_SW	MSbatch01	column1	LG_SWATH25_1ul_300nlmin_135min_big_sandwich	85000000	lgillet_L121018_003_SW	MSbatch03	column2	LG_SWATH25_3ul_300nlmin_135min_big_sandwich	25000000
LG122	14.3.d	P2-B4	cultureBatch08	0.7	3.7	SN7640274_27770_LG122_1_sequence	riboAmpBatch11	lgillet_L1305015_018_SW	MSbatch06	column1	LG_SWATH25_1ul_300nlmin_135min_big_sandwich	60000000	lgillet_L121018_007_SW	MSbatch03	column2	LG_SWATH25_3ul_300nlmin_135min_big_sandwich	25000000
LG123	RM11-1a	P2-A8	cultureBatch08	0.7	4.9	SN7640274_27772_LG123_1_sequence	riboAmpBatch11	lgillet_L130503_004_SW	MSbatch04	column1	LG_SWATH25_1ul_300nlmin_135min_big_sandwich	60000000	lgillet_L120914_018_SW	MSbatch10	column1	LG_SWATH25_2ul_300nlmin_135min_big_sandwich	30000000
LG124	BY4716	P2-D8	cultureBatch08	0.68	4.8	SN7640274_27774_LG124_1_sequence	riboAmpBatch11	lgillet_L130428_005_SW	MSbatch02	column1	LG_SWATH25_1ul_300nlmin_135min_big_sandwich	85000000	lgillet_L121018_019_SW	MSbatch03	column2	LG_SWATH25_3ul_300nlmin_135min_big_sandwich	15000000
LG125	9.6.d	P2-H3	cultureBatch08	0.66	4.5	SN7640274_27776_LG125_1_sequence	riboAmpBatch11	lgillet_L130522_018_SW	MSbatch07	column1	LG_SWATH25_2ul_300nlmin_135min_big_sandwich	70000000	lgillet_L120920_013_SW	MSbatch09	column1	LG_SWATH25_2ul_300nlmin_135min_big_sandwich	30000000
LG126	12.2.b	P1-A8	cultureBatch08	0.8	4.5	SN7640274_27778_LG126_1_sequence	riboAmpBatch11	lgillet_L130601_015_SW	MSbatch09	column1	LG_SWATH25_1ul_300nlmin_135min_big_sandwich	55000000	lgillet_L121007_014_SW	MSbatch05	column2	LG_SWATH25_3ul_300nlmin_135min_big_sandwich	35000000
LG128	25.5.d	P2-C2	cultureBatch09	0.63	5.3	SN7640274_27780_LG128_1_sequence	riboAmpBatch11	lgillet_L130522_004_SW	MSbatch07	column1	LG_SWATH25_2ul_300nlmin_135min_big_sandwich	65000000	lgillet_L121030_017_SW	MSbatch01b	column3	LG_SWATH25_3ul_300nlmin_135min_big_sandwich	50000000
LG132	26.1.d	P2-D2	cultureBatch09	0.66	4.7	SN7640274_27782_LG132_1_sequence	riboAmpBatch11	lgillet_L130430_017_SW	MSbatch03	column1	LG_SWATH25_1ul_300nlmin_135min_big_sandwich	75000000	lgillet_L120920_015_SW	MSbatch09	column1	LG_SWATH25_2ul_300nlmin_135min_big_sandwich	35000000
LG133	4.1.c	P2-D3	cultureBatch09	0.74	4.6	SN7640274_27784_LG133_1_sequence	riboAmpBatch11	lgillet_L130522_019_SW	MSbatch07	column1	LG_SWATH25_2ul_300nlmin_135min_big_sandwich	70000000	lgillet_L120928_012_SW	MSbatch07	column2	LG_SWATH25_2ul_300nlmin_135min_big_sandwich	20000000
LG135	26.2.d	P2-E2	cultureBatch09	0.66	4.8	SN7640274_27786_LG135_1_sequence	riboAmpBatch12	lgillet_L130503_008_SW	MSbatch04	column1	LG_SWATH25_1ul_300nlmin_135min_big_sandwich	65000000	lgillet_L120924_017_SW	MSbatch08b	column2	LG_SWATH25_3ul_300nlmin_135min_big_sandwich	40000000
LG137	23.4.d	P2-F1	cultureBatch09	0.7	6.1	NA	NA	lgillet_L130601_005_SW	MSbatch09	column1	LG_SWATH25_1ul_300nlmin_135min_big_sandwich	55000000	lgillet_L121007_017_SW	MSbatch05	column2	LG_SWATH25_3ul_300nlmin_135min_big_sandwich	35000000
LG138	26.3.d	P2-F2	cultureBatch09	0.7	4.8	SN7640274_27788_LG138_1_sequence	riboAmpBatch12	lgillet_L130430_008_SW	MSbatch03	column1	LG_SWATH25_1ul_300nlmin_135min_big_sandwich	80000000	lgillet_L120928_013_SW	MSbatch07	column2	LG_SWATH25_3ul_300nlmin_135min_big_sandwich	25000000
LG140	23.5.d	P2-G1	cultureBatch09	0.69	5	NA	NA	lgillet_L130424_010_SW	MSbatch01	column1	LG_SWATH25_1ul_300nlmin_135min_big_sandwich	80000000	lgillet_L121024_012_SW	MSbatch02	column2	LG_SWATH25_4ul_300nlmin_135min_big_sandwich	20000000
LG142	8.4.c	P2-G3	cultureBatch09	0.63	4.7	SN7640274_27790_LG142_1_sequence	riboAmpBatch12	lgillet_L130424_013_SW	MSbatch01	column1	LG_SWATH25_1ul_300nlmin_135min_big_sandwich	90000000	lgillet_L121018_015_SW	MSbatch03	column2	LG_SWATH25_3ul_300nlmin_135min_big_sandwich	20000000
LG143	22.5.d	P2-C1	cultureBatch10	0.66	3.6	SN7640274_27792_LG143_1_sequence	riboAmpBatch12	lgillet_L130522_003_SW	MSbatch07	column1	LG_SWATH25_2ul_300nlmin_135min_big_sandwich	65000000	lgillet_L121018_016_SW	MSbatch03	column2	LG_SWATH25_3ul_300nlmin_135min_big_sandwich	20000000
LG144	25.5.d	P2-C2	cultureBatch10	0.71	4.4	SN7640274_27794_LG144_1_sequence	riboAmpBatch12	lgillet_L130503_003_SW	MSbatch04	column1	LG_SWATH25_1ul_300nlmin_135min_big_sandwich	65000000	lgillet_L120914_012_SW	MSbatch10	column1	LG_SWATH25_3ul_300nlmin_135min_big_sandwich	40000000
LG145	2.4.a	P2-C3	cultureBatch10	0.65	3.3	SN7640274_27796_LG145_1_sequence	riboAmpBatch12	lgillet_L130430_010_SW	MSbatch03	column1	LG_SWATH25_1ul_300nlmin_135min_big_sandwich	80000000	lgillet_L121030_015_SW	MSbatch01b	column3	LG_SWATH25_4ul_300nlmin_135min_big_sandwich	55000000
LG146	15.6.c	P2-C4	cultureBatch10	1	5.7	SN7640274_27914_LG146_1_sequence	riboAmpBatch12	lgillet_L1305020_007_SW	MSbatch06	column1	LG_SWATH25_2ul_300nlmin_135min_big_sandwich	60000000	lgillet_L120920_023_SW	MSbatch09	column1	LG_SWATH25_3ul_300nlmin_135min_big_sandwich	50000000
LG147	23.2.d	P2-D1	cultureBatch10	0.71	5.8	SN7640274_27798_LG147_1_sequence	riboAmpBatch12	lgillet_L1305011_004_SW	MSbatch06	column1	LG_SWATH25_1ul_300nlmin_135min_big_sandwich	50000000	lgillet_L121001_016_SW	MSbatch06	column2	LG_SWATH25_2ul_300nlmin_135min_big_sandwich	20000000
LG148	26.1.d	P2-D2	cultureBatch10	0.75	6	SN7640274_27800_LG148_1_sequence	riboAmpBatch12	lgillet_L130503_018_SW	MSbatch04	column1	LG_SWATH25_1ul_300nlmin_135min_big_sandwich	60000000	lgillet_L121018_011_SW	MSbatch03	column2	LG_SWATH25_4ul_300nlmin_135min_big_sandwich	20000000
LG149	4.1.c	P2-D3	cultureBatch10	0.85	7.5	SN7640274_27808_LG149_1_sequence	riboAmpBatch13	lgillet_L130606_009_SW	MSbatch10	column2	LG_SWATH25_08ul_300nlmin_135min_big_sandwich	60000000	lgillet_L120914_011_SW	MSbatch10	column1	LG_SWATH25_3ul_300nlmin_135min_big_sandwich	30000000
LG150	23.3.d	P2-E1	cultureBatch10	0.74	6.3	SN7640274_27802_LG150_1_sequence	riboAmpBatch12	lgillet_L130428_009_SW	MSbatch02	column1	LG_SWATH25_1ul_300nlmin_135min_big_sandwich	85000000	lgillet_L120914_022_SW	MSbatch10	column1	LG_SWATH25_3ul_300nlmin_135min_big_sandwich	30000000
LG151	26.2.d	P2-E2	cultureBatch10	0.61	6.5	SN7640274_27804_LG151_1_sequence	riboAmpBatch12	lgillet_L130525_003_SW	MSbatch08	column1	LG_SWATH25_1ul_300nlmin_135min_big_sandwich	70000000	lgillet_L120924_014_SW	MSbatch08b	column2	LG_SWATH25_4ul_300nlmin_135min_big_sandwich	50000000
LG152	6.1.d	P2-E3	cultureBatch10	0.79	5.6	SN7640274_27806_LG152_1_sequence	riboAmpBatch12	lgillet_L130525_015_SW	MSbatch08	column1	LG_SWATH25_1ul_300nlmin_135min_big_sandwich	65000000	lgillet_L121024_014_SW	MSbatch02	column2	LG_SWATH25_4ul_300nlmin_135min_big_sandwich	20000000
LG153	23.4.d	P2-F1	cultureBatch10	0.75	5.5	SN7640274_27810_LG153_1_sequence	riboAmpBatch13	lgillet_L130525_004_SW	MSbatch08	column1	LG_SWATH25_1ul_300nlmin_135min_big_sandwich	65000000	lgillet_L120924_015_SW	MSbatch08b	column2	LG_SWATH25_2ul_300nlmin_135min_big_sandwich	40000000
LG154	26.3.d	P2-F2	cultureBatch10	0.6	4.1	SN7640274_27812_LG154_1_sequence	riboAmpBatch13	lgillet_L130606_011_SW	MSbatch10	column2	LG_SWATH25_08ul_300nlmin_135min_big_sandwich	60000000	lgillet_L121024_019_SW	MSbatch02	column2	LG_SWATH25_2ul_300nlmin_135min_big_sandwich	10000000
LG155	7.3.d	P2-F3	cultureBatch10	0.67	5.2	SN7640274_27814_LG155_1_sequence	riboAmpBatch13	lgillet_L130522_021_SW	MSbatch07	column1	LG_SWATH25_2ul_300nlmin_135min_big_sandwich	60000000	lgillet_L120928_019_SW	MSbatch07	column2	LG_SWATH25_4ul_300nlmin_135min_big_sandwich	25000000
LG156	23.5.d	P2-G1	cultureBatch10	0.61	4.4	SN7640274_27816_LG156_1_sequence	riboAmpBatch13	lgillet_L130508_021_SW	MSbatch05	column1	LG_SWATH25_1ul_300nlmin_135min_big_sandwich	NA	lgillet_L120920_017_SW	MSbatch09	column1	LG_SWATH25_3ul_300nlmin_135min_big_sandwich	45000000
LG157	18.4.c	P2-G2	cultureBatch10	0.76	5.3	SN7640274_27818_LG157_1_sequence	riboAmpBatch13	lgillet_L130522_010_SW	MSbatch07	column1	LG_SWATH25_2ul_300nlmin_135min_big_sandwich	65000000	lgillet_L121012_017_SW	MSbatch04	column2	LG_SWATH25_4ul_300nlmin_135min_big_sandwich	30000000
LG158	8.4.c	P2-G3	cultureBatch10	0.76	4.8	SN7640274_27820_LG158_1_sequence	riboAmpBatch13	lgillet_L130606_010_SW	MSbatch10	column2	LG_SWATH25_08ul_300nlmin_135min_big_sandwich	60000000	lgillet_L120914_010_SW	MSbatch10	column1	LG_SWATH25_2ul_300nlmin_135min_big_sandwich	30000000
LG161	9.6.d	P2-H3	cultureBatch11	0.66	3.7	SN7640274_27822_LG161_1_sequence	riboAmpBatch13	lgillet_L130606_015_SW	MSbatch10	column2	LG_SWATH25_08ul_300nlmin_135min_big_sandwich	60000000	lgillet_L120914_026_SW	MSbatch10	column1	LG_SWATH25_2ul_300nlmin_135min_big_sandwich	40000000
LG163	9.7.d	P1-A7	cultureBatch11	0.65	4.2	SN7640274_27916_LG163_1_sequence	riboAmpBatch13	lgillet_L130508_014_SW	MSbatch05	column1	LG_SWATH25_1ul_300nlmin_135min_big_sandwich	60000000	lgillet_L121007_011_SW	MSbatch05	column2	LG_SWATH25_3ul_300nlmin_135min_big_sandwich	35000000
LG164	RM11-1a	P2-A9	cultureBatch11	0.71	5.4	SN7640274_27824_LG164_1_sequence	riboAmpBatch13	lgillet_L130428_011_SW	MSbatch02	column1	LG_SWATH25_1ul_300nlmin_135min_big_sandwich	85000000	lgillet_L120924_016_SW	MSbatch08b	column2	LG_SWATH25_2ul_300nlmin_135min_big_sandwich	40000000
LG168	5.4.d	P1-G3	cultureBatch11	0.8	5.8	NA	NA	lgillet_L1305020_005_SW	MSbatch06	column1	LG_SWATH25_2ul_300nlmin_135min_big_sandwich	70000000	NA	NA	column1	NA	NA
LG169	12.2.b	P1-A8	cultureBatch11	0.67	4.9	SN7640274_27826_LG169_1_sequence	riboAmpBatch13	lgillet_L130426_006_SW	MSbatch01	column1	LG_SWATH25_1ul_300nlmin_135min_big_sandwich	85000000	lgillet_L121030_014_SW	MSbatch01b	column3	LG_SWATH25_4ul_300nlmin_135min_big_sandwich	35000000
LG170	2.7.d	P1-C2	cultureBatch11	0.3	2.8	NA	NA	lgillet_L130525_016_SW	MSbatch08	column1	LG_SWATH25_1ul_300nlmin_135min_big_sandwich	70000000	lgillet_L121024_011_SW	MSbatch02	column2	LG_SWATH25_4ul_300nlmin_135min_big_sandwich	20000000
LG171	14.4.a	P1-A9	cultureBatch11	0.65	4	SN7640274_27828_LG171_1_sequence	riboAmpBatch13	lgillet_L130508_013_SW	MSbatch05	column1	LG_SWATH25_1ul_300nlmin_135min_big_sandwich	60000000	lgillet_L121007_018_SW	MSbatch05	column2	LG_SWATH25_3ul_300nlmin_135min_big_sandwich	35000000
LG173	18.6.d	P1-A11	cultureBatch11	0.64	4	SN7640274_27830_LG173_1_sequence	riboAmpBatch14	lgillet_L130503_021_SW	MSbatch04	column1	LG_SWATH25_1ul_300nlmin_135min_big_sandwich	60000000	lgillet_L121001_014_SW	MSbatch06	column2	LG_SWATH25_2ul_300nlmin_135min_big_sandwich	20000000
LG174	20.4.c	P1-A12	cultureBatch11	0.59	5.9	SN7640274_27832_LG174_1_sequence	riboAmpBatch14	lgillet_L130428_010_SW	MSbatch02	column1	LG_SWATH25_1ul_300nlmin_135min_big_sandwich	85000000	lgillet_L120920_022_SW	MSbatch09	column1	LG_SWATH25_3ul_300nlmin_135min_big_sandwich	50000000
LG175	19.2.c	P1-C11	cultureBatch12	0.71	6.2	SN7640274_27834_LG175_1_sequence	riboAmpBatch14	lgillet_L130525_009_SW	MSbatch08	column1	LG_SWATH25_1ul_300nlmin_135min_big_sandwich	60000000	lgillet_L120928_011_SW	MSbatch07	column2	LG_SWATH25_3ul_300nlmin_135min_big_sandwich	35000000
LG176	21.1.d	P1-C12	cultureBatch12	0.4	5.1	SN7640274_27836_LG176_1_sequence	riboAmpBatch14	lgillet_L130606_007_SW	MSbatch10	column2	LG_SWATH25_08ul_300nlmin_135min_big_sandwich	60000000	lgillet_L120920_008_SW	MSbatch09	column1	LG_SWATH25_3ul_300nlmin_135min_big_sandwich	30000000
LG177	3.2.d	P1-E2	cultureBatch12	0.58	5.8	SN7640274_27838_LG177_1_sequence	riboAmpBatch14	lgillet_L130424_005_SW	MSbatch01	column1	LG_SWATH25_1ul_300nlmin_135min_big_sandwich	80000000	lgillet_L121030_011_SW	MSbatch01a	column2	LG_SWATH25_4ul_300nlmin_135min_big_sandwich	10000000
LG178	2.1.d	P1-F1	cultureBatch12	0.37	4.3	SN7640274_27840_LG178_1_sequence	riboAmpBatch14	lgillet_L130428_016_SW	MSbatch02	column1	LG_SWATH25_1ul_300nlmin_135min_big_sandwich	85000000	lgillet_L120914_019_SW	MSbatch10	column1	LG_SWATH25_3ul_300nlmin_135min_big_sandwich	30000000
LG179	RM11-1a	P2-A6	cultureBatch12	0.91	4.8	NA	NA	lgillet_L130428_021_SW	MSbatch02	column1	LG_SWATH25_1ul_300nlmin_135min_big_sandwich	85000000	lgillet_L121007_012_SW	MSbatch05	column2	LG_SWATH25_2ul_300nlmin_135min_big_sandwich	35000000
LG180	RM11-1b	P2-B6	cultureBatch12	0.86	4	NA	NA	lgillet_L130428_004_SW	MSbatch02	column1	LG_SWATH25_1ul_300nlmin_135min_big_sandwich	85000000	lgillet_L121030_019_SW	MSbatch01b	column3	LG_SWATH25_3ul_300nlmin_135min_big_sandwich	50000000
LG182	BY4716	P2-D6	cultureBatch12	0.71	5.2	SN7640274_27842_LG182_1_sequence	riboAmpBatch15	lgillet_L130601_009_SW	MSbatch09	column1	LG_SWATH25_1ul_300nlmin_135min_big_sandwich	50000000	lgillet_L121007_015_SW	MSbatch05	column2	LG_SWATH25_3ul_300nlmin_135min_big_sandwich	35000000
LG183	BY4724	P2-E6	cultureBatch12	0.56	5.5	NA	NA	lgillet_L130503_014_SW	MSbatch04	column1	LG_SWATH25_1ul_300nlmin_135min_big_sandwich	65000000	lgillet_L121012_025_SW	MSbatch04	column2	LG_SWATH25_4ul_300nlmin_135min_big_sandwich	25000000
LG184	9.6.d	P2-H3	cultureBatch12	0.63	5	NA	NA	lgillet_L130428_014_SW	MSbatch02	column1	LG_SWATH25_1ul_300nlmin_135min_big_sandwich	85000000	lgillet_L120914_015_SW	MSbatch10	column1	LG_SWATH25_3ul_300nlmin_135min_big_sandwich	30000000
LG185	RM11-1a	P2-A7	cultureBatch12	0.86	6.3	NA	NA	lgillet_L130428_013_SW	MSbatch02	column1	LG_SWATH25_1ul_300nlmin_135min_big_sandwich	85000000	lgillet_L120924_012_SW	MSbatch08b	column2	LG_SWATH25_3ul_300nlmin_135min_big_sandwich	50000000
LG186	BY4716	P2-D7	cultureBatch12	0.57	5.8	SN7640274_27844_LG186_1_sequence	riboAmpBatch14	lgillet_L130508_020_SW	MSbatch05	column1	LG_SWATH25_1ul_300nlmin_135min_big_sandwich	60000000	lgillet_L120920_012_SW	MSbatch09	column1	LG_SWATH25_4ul_300nlmin_135min_big_sandwich	45000000
LG187	1.1.d	P1-A1	cultureBatch12	0.71	4.9	SN7640274_27846_LG187_1_sequence	riboAmpBatch14	lgillet_L130525_010_SW	MSbatch08	column1	LG_SWATH25_1ul_300nlmin_135min_big_sandwich	55000000	lgillet_L121018_014_SW	MSbatch03	column2	LG_SWATH25_3ul_300nlmin_135min_big_sandwich	20000000
LG188	9.7.d	P1-A7	cultureBatch12	0.63	5.6	SN7640274_27848_LG188_1_sequence	riboAmpBatch14	lgillet_L130503_005_SW	MSbatch04	column1	LG_SWATH25_1ul_300nlmin_135min_big_sandwich	65000000	lgillet_L120920_011_SW	MSbatch09	column1	LG_SWATH25_3ul_300nlmin_135min_big_sandwich	35000000
LG189	9.6.d	P2-H3	cultureBatch12	0.66	7.4	SN7640274_27850_LG189_1_sequence	riboAmpBatch15	lgillet_L1305020_002_SW	MSbatch06	column1	LG_SWATH25_4ul_300nlmin_135min_big_sandwich	50000000	lgillet_L121001_011_SW	MSbatch06	column2	LG_SWATH25_3ul_300nlmin_135min_big_sandwich	30000000
LG190	15.3.b	P1-F9	cultureBatch12	0.6	4.9	SN7640274_27852_LG190_1_sequence	riboAmpBatch15	lgillet_L130428_019_SW	MSbatch02	column1	LG_SWATH25_1ul_300nlmin_135min_big_sandwich	85000000	lgillet_L121001_013_SW	MSbatch06	column2	LG_SWATH25_3ul_300nlmin_135min_big_sandwich	30000000
LG191	24.1.d	P2-H1	cultureBatch13	0.69	4.7	SN7640274_27854_LG191_1_sequence	riboAmpBatch15	lgillet_L130503_016_SW	MSbatch04	column1	LG_SWATH25_1ul_300nlmin_135min_big_sandwich	60000000	lgillet_L121012_022_SW	MSbatch04	column2	LG_SWATH25_2ul_300nlmin_135min_big_sandwich	20000000
LG192	20.3.c	P2-H2	cultureBatch13	0.66	10.8	SN7640274_27856_LG192_1_sequence	riboAmpBatch15	lgillet_L130428_003_SW	MSbatch02	column1	LG_SWATH25_1ul_300nlmin_135min_big_sandwich	80000000	lgillet_L121018_017_SW	MSbatch03	column2	LG_SWATH25_3ul_300nlmin_135min_big_sandwich	15000000
LG193	RM11-1a	P2-A6	cultureBatch13	0.7	7.2	NA	NA	lgillet_L130424_016_SW	MSbatch01	column1	LG_SWATH25_1ul_300nlmin_135min_big_sandwich	90000000	lgillet_L121012_024_SW	MSbatch04	column2	LG_SWATH25_2ul_300nlmin_135min_big_sandwich	20000000
LG194	RM11-1a	P2-A7	cultureBatch13	0.64	6.8	SN7640274_27858_LG194_1_sequence	riboAmpBatch15	lgillet_L130525_020_SW	MSbatch08	column1	LG_SWATH25_1ul_300nlmin_135min_big_sandwich	60000000	lgillet_L120914_021_SW	MSbatch10	column1	LG_SWATH25_3ul_300nlmin_135min_big_sandwich	30000000
LG195	RM11-1b	P2-B6	cultureBatch13	0.75	5.9	NA	NA	lgillet_L130430_015_SW	MSbatch03	column1	LG_SWATH25_1ul_300nlmin_135min_big_sandwich	80000000	lgillet_L121030_016_SW	MSbatch01b	column3	LG_SWATH25_4ul_300nlmin_135min_big_sandwich	55000000
LG196	RM11-1-1	P2-C6	cultureBatch13	0.88	6.3	NA	NA	lgillet_L130430_018_SW	MSbatch03	column1	LG_SWATH25_1ul_300nlmin_135min_big_sandwich	75000000	lgillet_L120914_017_SW	MSbatch10	column1	LG_SWATH25_2ul_300nlmin_135min_big_sandwich	30000000
LG197	BY4716	P2-D6	cultureBatch13	0.6	6.3	SN7640274_27860_LG197_1_sequence	riboAmpBatch15	lgillet_L130522_017_SW	MSbatch07	column1	LG_SWATH25_2ul_300nlmin_135min_big_sandwich	70000000	lgillet_L120928_017_SW	MSbatch07	column2	LG_SWATH25_3ul_300nlmin_135min_big_sandwich	25000000
LG198	25.4.d	P2-B2	cultureBatch13	0.65	6.3	SN7640274_27862_LG198_1_sequence	riboAmpBatch15	lgillet_L1305020_006_SW	MSbatch06	column1	LG_SWATH25_2ul_300nlmin_135min_big_sandwich	75000000	lgillet_L120924_013_SW	MSbatch08b	column2	LG_SWATH25_4ul_300nlmin_135min_big_sandwich	50000000
LG199	11.1.a	P1-F7	cultureBatch13	0.88	7.1	NA	NA	lgillet_L130503_013_SW	MSbatch04	column1	LG_SWATH25_1ul_300nlmin_135min_big_sandwich	65000000	lgillet_L121012_018_SW	MSbatch04	column2	LG_SWATH25_4ul_300nlmin_135min_big_sandwich	25000000
LG200	5.4.d	P1-G3	cultureBatch13	0.72	6.2	SN7640274_27864_LG200_1_sequence	riboAmpBatch15	lgillet_L130522_020_SW	MSbatch07	column1	LG_SWATH25_2ul_300nlmin_135min_big_sandwich	70000000	lgillet_L120928_015_SW	MSbatch07	column2	LG_SWATH25_3ul_300nlmin_135min_big_sandwich	25000000
LG201	13.1.a	P1-B8	cultureBatch14	0.6	5.2	SN7640274_27866_LG201_1_sequence	riboAmpBatch15	lgillet_L130601_014_SW	MSbatch09	column1	LG_SWATH25_1ul_300nlmin_135min_big_sandwich	60000000	lgillet_L121001_010_SW	MSbatch06	column2	LG_SWATH25_3ul_300nlmin_135min_big_sandwich	25000000
LG202	8.5.b	P1-A6	cultureBatch14	0.66	4.8	SN7640274_27868_LG202_1_sequence	riboAmpBatch15	lgillet_L1305020_008_SW	MSbatch06	column1	LG_SWATH25_2ul_300nlmin_135min_big_sandwich	55000000	lgillet_L120920_026_SW	MSbatch09	column1	LG_SWATH25_3ul_300nlmin_135min_big_sandwich	25000000
LG203	RM11-1-1	P2-C6	cultureBatch14	0.79	6.4	NA	NA	lgillet_L130430_003_SW	MSbatch03	column1	LG_SWATH25_1ul_300nlmin_135min_big_sandwich	80000000	lgillet_L121001_012_SW	MSbatch06	column2	LG_SWATH25_2ul_300nlmin_135min_big_sandwich	15000000
LG204	11.1.a	P1-F7	cultureBatch14	0.83	7.6	NA	NA	lgillet_L130428_007_SW	MSbatch02	column1	LG_SWATH25_1ul_300nlmin_135min_big_sandwich	85000000	lgillet_L121024_017_SW	MSbatch02	column2	LG_SWATH25_3ul_300nlmin_135min_big_sandwich	15000000
LG205	3.1.d	P1-D2	cultureBatch14	0.62	5.8	SN7640274_27870_LG205_1_sequence	riboAmpBatch16	lgillet_L130601_007_SW	MSbatch09	column1	LG_SWATH25_1ul_300nlmin_135min_big_sandwich	40000000	lgillet_L120924_010_SW	MSbatch08b	column2	LG_SWATH25_4ul_300nlmin_135min_big_sandwich	20000000
LG206	2.7.d	P1-C2	cultureBatch14	0.67	5.2	SN7640274_27872_LG206_1_sequence	riboAmpBatch16	lgillet_L130423_004_SW	MSbatch01	column1	LG_SWATH25_1ul_300nlmin_135min_big_sandwich	90000000	lgillet_L121018_013_SW	MSbatch03	column2	LG_SWATH25_3ul_300nlmin_135min_big_sandwich	20000000
