# Supplementary material for: The impact of genomic variation on protein phosphorylation states and regulatory networks
Source: Mol Syst Biol. 2022 May 16;18(5):e10712. doi: 10.15252/msb.202110712 (PMC9109056; doi:10.15252/msb.202110712)
Supplement: Supplementary file 6 — Dataset EV4 [file MSB-18-e10712-s004.xlsx]

## Sheet: Description
The following sheets contain all QTL that were detected at FDR<10% for each molecular layer. The columns are to be interpreted as follows:
QTL: Each QTL has an individual number which is unique per molecular layer. Note that a single QTL can span multiple rows in cases where the QTL includes regions in high LD that are not direct neighbors.
Trait number: This number refers to which row of the accompanying table with trait values the trait affected by this QTL corresponds.
Trait name: The name of the affected trait. In the case of eQTL, ptQTL and pQTL these are gene names. For phResQTL and phQTL these are identifiers of individual phosphopeptides. Corresponding proteins are given with the trait data.
First marker: The first marker (given in the genotype matrix) of the consecutive significant QTL-region.
Last marker: The last marker of the consecutive significant QTL-region.
Chromosome: The chromosome on which the QTL is located.
First position: The first position in bp that is part of the QTL.
Last position: The last position in bp that is part of the QTL.
Smallest p-value: The smallest p-value (after FDR correction) of any marker within the QTL for this specific trait.
Most significant predictor: The genetic marker with the smallest p-value within the QTL.

## Sheet: eQTL
QTL	trait number	trait name	first marker	last marker	chromosome	first position	last position	smallest p-value	most significant predictor
1	3	YAL003W	1136	1141	6	502995	524394	6.589034e-03	1140
2	3	YAL003W	1302	1303	8	117574	123330	9.899921e-02	1302
3	4	YAL005C	50	50	1	132723	133749	7.747762e-02	50
4	4	YAL005C	63	63	1	174919	176948	8.923013e-02	63
5	5	YAL007C	480	480	4	142603	142799	9.049816e-02	480
6	5	YAL007C	2563	2564	13	45801	47637	8.927447e-03	2563
6	5	YAL007C	2581	2584	13	82403	86512	8.927447e-03	2563
7	5	YAL007C	2952	2954	14	465187	480472	1.4525e-02	2953
8	6	YAL008W	1139	1141	6	512696	524394	4.925469e-02	1139
9	7	YAL009W	37	37	1	88173	93789	3.161095e-02	37
10	7	YAL009W	3166	3166	15	445216	445941	6.505462e-02	3166
11	8	YAL010C	2947	2953	14	445766	478701	2.162894e-03	2953
12	8	YAL010C	2960	2965	14	492375	529136	1.269791e-02	2960
13	10	YAL012W	2558	2574	13	41051	74436	2.162894e-03	2566
14	11	YAL013W	2561	2581	13	44287	83417	2.162894e-03	2574
15	12	YAL014C	2385	2385	12	646705	647936	6.260564e-02	2385
16	14	YAL016W	2386	2397	12	648649	694939	8.927447e-03	2397
17	14	YAL016W	2417	2417	12	721257	721257	6.156692e-02	2417
18	15	YAL017W	1135	1135	6	498534	502082	1.843788e-02	1135
19	17	YAL020C	1094	1109	6	378586	413385	2.162894e-03	1097
20	18	YAL021C	2543	2543	13	16498	16498	2.696098e-02	2543
21	18	YAL021C	2944	2957	14	431063	484904	2.162894e-03	2945
22	19	YAL022C	213	223	2	420692	442819	4.150283e-02	221
23	19	YAL022C	2570	2574	13	62996	74436	6.505462e-02	2574
24	20	YAL023C	2292	2292	12	342319	345678	3.771307e-02	2292
25	20	YAL023C	2386	2386	12	648649	650767	7.867032e-02	2386
26	22	YAL025C	1135	1138	6	498534	516964	2.162894e-03	1137
27	22	YAL025C	3089	3091	15	163912	169869	2.819698e-02	3089
28	24	YAL027W	2948	2950	14	453089	464233	4.466854e-02	2950
29	26	YAL029C	36	41	1	85480	120378	1.186418e-02	41
30	27	YAL030W	1141	1141	6	521007	524394	5.833557e-02	1141
31	27	YAL030W	2951	2953	14	465005	478701	2.162894e-03	2952
32	28	YAL031C	359	360	3	55716	56210	1.615973e-02	360
33	28	YAL031C	1592	1600	9	97362	121745	8.756296e-02	1592
34	29	YAL032C	2958	2959	14	486859	488598	4.369527e-02	2959
35	30	YAL033W	29	35	1	77115	84858	1.843788e-02	33
36	30	YAL033W	2955	2955	14	481081	481081	5.833557e-02	2955
37	31	YAL034C	655	655	4	806584	810443	4.972698e-02	655
38	34	YAL036C	1134	1134	6	491806	491806	7.468176e-02	1134
39	36	YAL038W	2292	2292	12	342319	345678	7.989578e-02	2292
40	36	YAL038W	2953	2954	14	478701	480472	8.377364e-02	2954
41	37	YAL039C	25	27	1	66948	74572	2.162894e-03	26
42	37	YAL039C	2947	2950	14	445766	464233	1.769951e-02	2949
43	38	YAL040C	2563	2564	13	45801	47637	2.260367e-02	2563
44	38	YAL040C	2588	2591	13	97415	106249	4.416718e-02	2591
45	39	YAL041W	7	14	1	37553	56351	2.938282e-02	14
46	40	YAL042W	2951	2957	14	465005	484904	2.162894e-03	2952
47	41	YAL043C	17	21	1	58073	60912	8.927447e-03	19
48	42	YAL044C	3079	3089	15	139359	165358	7.738198e-03	3088
49	43	YAL044W-A	2950	2959	14	457243	488598	2.162894e-03	2951
50	44	YAL046C	246	267	2	499621	560987	2.878447e-02	254
51	46	YAL048C	221	221	2	434976	435279	3.672572e-02	221
52	46	YAL048C	2954	2957	14	480472	484904	9.928549e-03	2957
53	47	YAL049C	4	17	1	34308	58073	2.162894e-03	9
54	48	YAL051W	1110	1110	6	415310	415310	5.560423e-02	1110
55	49	YAL053W	2	11	1	33502	49871	2.162894e-03	6
56	50	YAL054C	1293	1308	8	97616	139917	1.363426e-02	1297
57	52	YAL056W	2	12	1	33502	51095	2.162894e-03	4
58	53	YAL058W	2	12	1	33502	51095	2.162894e-03	4
59	53	YAL058W	239	240	2	489223	489805	3.041765e-02	240
60	53	YAL058W	254	269	2	530473	570929	2.162894e-03	264
61	54	YAL059W	1137	1137	6	506069	507407	7.41474e-02	1137
62	55	YAL060W	1	10	1	31635	46846	2.162894e-03	1
63	55	YAL060W	1137	1137	6	506069	507407	8.89267e-02	1137
64	56	YAL061W	1137	1141	6	506069	524394	3.513975e-02	1139
65	57	YAL062W	1	11	1	31635	49871	2.162894e-03	1
66	57	YAL062W	1359	1360	8	308800	321972	6.729473e-02	1359
67	58	YAR002C-A	2946	2957	14	442265	484904	2.162894e-03	2954
68	59	YAR002W	53	55	1	134475	141342	5.833557e-02	55
69	60	YAR003W	2386	2386	12	648649	650767	6.473774e-02	2386
70	60	YAR003W	2581	2587	13	82403	96883	4.55309e-02	2587
71	60	YAR003W	2946	2946	14	442265	442392	7.330352e-02	2946
72	62	YAR008W	3068	3075	15	86295	110483	1.186418e-02	3068
73	63	YAR014C	1600	1601	9	121745	122207	5.332332e-02	1600
74	64	YAR015W	2564	2585	13	47637	96022	2.162894e-03	2566
75	65	YAR018C	256	256	2	534460	537535	6.439864e-02	256
76	66	YAR019C	1600	1600	9	121745	121745	7.137652e-02	1600
77	67	YAR020C	64	66	1	177285	179796	2.162894e-03	66
78	68	YAR023C	63	67	1	174919	188823	2.162894e-03	64
79	69	YAR027W	62	72	1	174118	193500	2.162894e-03	65
80	70	YAR028W	64	73	1	177285	194499	2.162894e-03	67
81	71	YAR029W	2385	2391	12	646705	673886	2.696098e-02	2385
82	71	YAR029W	2563	2563	13	45801	46331	7.199259e-02	2563
83	72	YAR033W	62	72	1	174118	193500	2.162894e-03	63
84	73	YAR035W	3485	3486	16	496069	499315	5.872834e-02	3486
85	74	YAR042W	68	75	1	192073	196284	2.162894e-03	70
86	75	YAR050W	68	75	1	192073	196284	2.162894e-03	72
87	75	YAR050W	1093	1098	6	371849	397753	2.162894e-03	1094
88	75	YAR050W	1718	1721	9	520123	555454	2.457592e-02	1720
89	76	YBL001C	2590	2590	13	105190	105707	9.503006e-02	2590
90	76	YBL001C	2951	2958	14	465005	487935	2.457592e-02	2952
91	77	YBL002W	1140	1140	6	519742	520669	8.61708e-02	1140
92	80	YBL005W	140	154	2	208189	249073	2.162894e-03	144
93	81	YBL006C	1094	1096	6	378586	394911	5.712999e-02	1094
94	82	YBL007C	131	150	2	199139	243768	2.162894e-03	133
95	83	YBL008W	401	403	3	213859	216257	1.769951e-02	403
96	84	YBL009W	3071	3080	15	102305	141631	2.333622e-02	3071
97	85	YBL010C	2948	2954	14	453089	480472	1.9123e-02	2952
98	86	YBL011W	134	142	2	200968	214891	2.162894e-03	136
99	87	YBL013W	2395	2395	12	677132	677323	9.432386e-02	2395
100	88	YBL014C	158	158	2	257430	267594	5.912235e-02	158
101	88	YBL014C	1137	1137	6	506069	507407	6.969727e-02	1137
102	89	YBL015W	117	132	2	160810	200008	2.162894e-03	127
103	89	YBL015W	2629	2630	13	237159	240594	5.056417e-02	2629
104	90	YBL016W	127	143	2	192591	215962	2.162894e-03	133
105	91	YBL017C	1815	1815	10	306632	307788	2.938282e-02	1815
106	93	YBL019W	120	129	2	163180	194226	2.162894e-03	123
107	94	YBL020W	114	114	2	158114	158591	8.923013e-02	114
108	94	YBL020W	1137	1137	6	506069	507407	9.322577e-02	1137
109	94	YBL020W	2386	2386	12	648649	650767	8.083293e-02	2386
110	96	YBL022C	2951	2958	14	465005	487935	2.162894e-03	2954
111	97	YBL023C	2944	2953	14	431063	478701	2.162894e-03	2945
112	98	YBL024W	465	465	4	107930	113295	9.899921e-02	465
113	98	YBL024W	1137	1137	6	506069	507407	8.61708e-02	1137
114	98	YBL024W	3089	3089	15	163912	165358	9.680153e-02	3089
115	99	YBL025W	221	227	2	434976	453192	3.844425e-03	223
116	99	YBL025W	2566	2570	13	48814	69113	6.867029e-02	2570
117	100	YBL026W	891	891	5	211064	212552	9.503006e-02	891
118	100	YBL026W	2954	2956	14	480472	481896	1.269791e-02	2954
119	101	YBL027W	1135	1140	6	498534	520669	1.982661e-02	1139
120	102	YBL028C	1136	1137	6	502995	507407	6.589034e-03	1137
121	103	YBL029C-A	207	212	2	406889	420567	3.468451e-02	212
122	104	YBL029W	224	234	2	447158	476335	2.162894e-03	231
123	105	YBL030C	2565	2569	13	47907	62630	3.771307e-02	2565
124	106	YBL031W	253	256	2	518106	537535	2.878447e-02	255
125	108	YBL033C	96	99	2	93811	118457	5.342486e-03	98
126	108	YBL033C	114	119	2	158114	163080	2.162894e-03	115
127	108	YBL033C	135	135	2	201611	201647	8.756296e-02	135
128	111	YBL036C	108	112	2	133435	149872	3.217464e-02	112
129	111	YBL036C	2955	2959	14	481081	488598	1.090771e-02	2958
130	113	YBL038W	2946	2950	14	442265	464233	6.589034e-03	2948
131	114	YBL039C	1136	1137	6	502995	507407	5.342486e-03	1137
132	115	YBL039W-B	2560	2561	13	43096	44287	7.837963e-02	2560
133	116	YBL040C	2561	2564	13	44287	47637	8.927447e-03	2563
134	117	YBL041W	196	196	2	380932	380971	9.322577e-02	196
135	118	YBL042C	1013	1016	6	103136	117889	1.843788e-02	1013
136	118	YBL042C	3089	3089	15	163912	165358	9.927034e-02	3089
137	119	YBL043W	2385	2395	12	646705	677323	3.844425e-03	2386
138	120	YBL045C	2372	2372	12	616887	618279	9.459374e-02	2372
139	121	YBL046W	2954	2955	14	480472	481081	4.762445e-02	2954
140	122	YBL047C	2954	2958	14	480472	487935	6.589034e-03	2954
141	125	YBL051C	101	109	2	122437	144991	2.162894e-03	104
141	125	YBL051C	119	119	2	161840	163080	2.162894e-03	104
142	126	YBL052C	2947	2953	14	445766	478701	2.162894e-03	2950
143	127	YBL054W	3213	3213	15	552775	552775	9.728953e-02	3213
144	128	YBL055C	3234	3234	15	617676	620881	5.987171e-02	3234
145	130	YBL057C	2954	2959	14	480472	488598	2.162894e-03	2955
146	132	YBL059C-A	2037	2037	11	246336	246986	7.037272e-02	2037
147	134	YBL060W	2565	2574	13	47907	74436	9.928549e-03	2572
148	136	YBL063W	1090	1096	6	356079	394911	9.168528e-02	1096
149	137	YBL064C	1139	1139	6	512696	519704	5.798979e-02	1139
150	139	YBL067C	1177	1177	7	76914	76914	9.503006e-02	1177
151	140	YBL068W	1135	1135	6	498534	502082	3.819472e-02	1135
152	142	YBL071W-A	222	222	2	435637	437154	5.216902e-02	222
153	142	YBL071W-A	1116	1116	6	428227	429589	7.72191e-02	1116
154	143	YBL072C	1087	1098	6	343502	397753	2.162894e-03	1088
155	144	YBL074C	2947	2947	14	445766	449640	5.521904e-02	2947
156	145	YBL075C	3090	3093	15	165725	185793	2.162894e-03	3091
157	147	YBL078C	1134	1140	6	491806	520669	1.090771e-02	1139
158	149	YBL080C	2950	2958	14	457243	487935	2.162894e-03	2954
159	150	YBL081W	278	278	2	622305	627055	4.675255e-02	278
160	150	YBL081W	1137	1139	6	506069	519704	6.797625e-02	1139
161	151	YBL082C	1137	1137	6	506069	507407	8.82019e-02	1137
162	152	YBL084C	78	79	2	36830	40260	5.145198e-02	79
163	152	YBL084C	82	85	2	63857	69772	2.162894e-03	82
164	153	YBL085W	259	261	2	544962	551109	4.635002e-02	260
165	154	YBL086C	77	79	2	22385	40260	2.162894e-03	79
166	155	YBL087C	1133	1139	6	490549	519704	2.525802e-02	1135
167	157	YBL089W	80	85	2	47104	69772	2.162894e-03	81
168	158	YBL090W	2947	2954	14	445766	480472	2.162894e-03	2949
169	159	YBL091C	2948	2954	14	453089	480472	2.162894e-03	2951
170	160	YBL091C-A	1137	1137	6	506069	507407	8.377364e-02	1137
171	161	YBL092W	1135	1140	6	498534	520669	3.217464e-02	1135
172	161	YBL092W	2954	2955	14	480472	481081	4.675255e-02	2954
173	162	YBL093C	8	11	1	41278	49871	5.949834e-02	11
174	163	YBL095W	3	12	1	33892	51095	2.162894e-03	4
175	165	YBL098W	6	6	1	37255	37478	5.332332e-02	6
176	165	YBL098W	2386	2386	12	648649	650767	6.663335e-02	2386
177	165	YBL098W	3078	3078	15	135779	138847	8.728416e-02	3078
178	167	YBL101C	232	237	2	465493	485107	1.4525e-02	234
179	167	YBL101C	1133	1135	6	490549	502082	4.369527e-02	1134
180	168	YBL102W	227	227	2	452891	453192	1.9123e-02	227
181	168	YBL102W	2560	2561	13	43096	44287	4.334644e-02	2561
182	168	YBL102W	2574	2575	13	73993	74704	2.938282e-02	2591
182	168	YBL102W	2590	2592	13	105190	107365	2.938282e-02	2591
183	169	YBL103C	2566	2566	13	48814	50514	4.104557e-02	2566
184	171	YBL105C	955	957	5	397305	400841	6.589034e-03	956
185	173	YBL107C	632	632	4	680477	689618	5.949834e-02	632
186	173	YBL107C	1475	1478	8	794614	800053	1.696732e-02	1476
187	173	YBL107C	2950	2952	14	457243	473648	7.330352e-02	2952
188	174	YBL113C	76	80	2	9932	47104	2.162894e-03	76
189	174	YBL113C	2539	2542	12	1048929	1058607	2.189883e-02	2539
190	175	YBR001C	131	151	2	199139	245073	2.162894e-03	149
191	175	YBR001C	1303	1306	8	122622	126362	2.333622e-02	1303
192	176	YBR002C	2385	2390	12	646705	663368	1.534865e-02	2386
193	177	YBR003W	2950	2957	14	457243	484904	2.162894e-03	2953
194	178	YBR004C	1316	1316	8	165780	165923	9.377671e-02	1316
195	179	YBR005W	1297	1301	8	114332	117360	4.800311e-02	1297
196	180	YBR006W	154	158	2	248659	267594	8.927447e-03	158
197	180	YBR006W	698	698	4	1006085	1008697	7.385249e-02	698
198	180	YBR006W	1140	1140	6	519742	520669	7.929433e-02	1140
199	181	YBR007C	153	158	2	248152	267594	2.162894e-03	154
200	182	YBR008C	221	232	2	434976	469648	3.844425e-03	223
201	184	YBR010W	891	891	5	211064	212552	8.839259e-02	891
202	185	YBR011C	2950	2957	14	457243	484904	2.162894e-03	2951
203	186	YBR012C	139	143	2	204923	215962	3.844425e-03	153
203	186	YBR012C	153	158	2	248152	267594	3.844425e-03	153
204	186	YBR012C	2543	2543	13	16498	16498	2.581973e-02	2543
205	187	YBR013C	152	160	2	245305	287483	2.162894e-03	153
206	188	YBR014C	2952	2952	14	465187	473648	5.145198e-02	2952
207	190	YBR016W	213	213	2	420692	424031	7.26556e-02	213
208	190	YBR016W	2382	2386	12	638087	650767	2.938282e-02	2386
209	191	YBR017C	466	469	4	114755	124630	1.696732e-02	469
210	192	YBR020W	3363	3363	16	65188	66527	6.054063e-02	3363
211	193	YBR021W	152	159	2	245305	286762	2.162894e-03	153
212	194	YBR022W	2952	2964	14	465187	518686	7.738198e-03	2955
213	196	YBR024W	1149	1149	6	545826	545826	9.827773e-02	1149
214	196	YBR024W	2950	2955	14	457243	481081	6.589034e-03	2954
215	197	YBR025C	2954	2955	14	480472	481081	3.964811e-02	2954
216	198	YBR026C	161	165	2	290619	299803	2.162894e-03	161
217	199	YBR027C	240	240	2	489688	489805	7.498837e-02	240
218	200	YBR028C	150	164	2	227881	299524	2.162894e-03	159
219	201	YBR029C	2585	2592	13	87318	107365	8.927447e-03	2591
220	202	YBR030W	2954	2954	14	480472	480472	4.972698e-02	2954
221	203	YBR031W	161	168	2	290619	312659	2.162894e-03	163
222	204	YBR032W	162	166	2	291464	302839	3.844425e-03	166
223	204	YBR032W	3204	3204	15	512256	512820	9.728953e-02	3204
224	205	YBR033W	1291	1292	8	96337	96869	2.122089e-02	1291
224	205	YBR033W	1303	1303	8	122622	123330	2.122089e-02	1291
225	206	YBR034C	3089	3091	15	163912	169869	4.150283e-02	3089
226	206	YBR034C	3209	3213	15	548689	552775	6.630756e-02	3213
227	207	YBR035C	2560	2560	13	43096	43166	9.553562e-02	2560
228	207	YBR035C	2589	2592	13	102104	107365	2.162894e-03	2591
229	209	YBR037C	2949	2957	14	453937	484904	2.162894e-03	2950
230	215	YBR044C	2099	2099	11	479521	479521	9.503006e-02	2099
231	215	YBR044C	2950	2957	14	457243	484904	2.162894e-03	2952
232	216	YBR045C	168	185	2	308097	349415	2.162894e-03	174
233	216	YBR045C	2543	2543	13	16498	16498	9.459374e-02	2543
234	216	YBR045C	2564	2565	13	47637	47907	7.07036e-02	2564
235	217	YBR046C	1137	1141	6	506069	524394	1.269791e-02	1140
236	218	YBR047W	2543	2543	13	16498	16498	9.322577e-02	2543
237	218	YBR047W	3071	3073	15	102305	108354	6.190519e-02	3087
237	218	YBR047W	3087	3087	15	160139	161134	6.190519e-02	3087
238	219	YBR048W	1133	1140	6	490549	520669	4.061526e-02	1139
239	220	YBR049C	1094	1094	6	378586	378586	5.370979e-02	1094
240	220	YBR049C	2586	2591	13	89247	106249	3.844425e-03	2590
241	221	YBR050C	728	728	4	1183454	1183454	7.929433e-02	728
242	222	YBR052C	1134	1134	6	491806	491806	8.870264e-02	1134
243	224	YBR054W	2635	2639	13	250460	257811	1.090771e-02	2639
244	225	YBR055C	196	221	2	380932	435279	2.260367e-02	203
245	226	YBR056W	1134	1140	6	491806	520669	1.843788e-02	1134
246	227	YBR056W-A	254	254	2	530473	533002	6.904304e-02	254
247	228	YBR057C	1596	1596	9	101020	102818	4.762445e-02	1596
248	228	YBR057C	2270	2270	12	281896	282094	8.82019e-02	2270
249	229	YBR058C	2396	2397	12	679180	694939	2.989611e-02	2397
249	229	YBR058C	2407	2413	12	706112	719036	2.989611e-02	2397
250	230	YBR058C-A	2945	2954	14	437955	480472	2.162894e-03	2951
251	232	YBR060C	186	198	2	351335	383768	2.162894e-03	189
252	233	YBR061C	190	192	2	362082	370007	4.104557e-02	190
253	233	YBR061C	1136	1137	6	502995	507407	3.568178e-02	1137
254	235	YBR063C	1809	1812	10	291961	297043	2.162894e-03	1810
255	235	YBR063C	1823	1824	10	326293	331934	4.594975e-02	1823
256	236	YBR065C	1809	1812	10	291961	297043	2.162894e-03	1810
257	237	YBR066C	175	203	2	328179	394461	2.162894e-03	184
258	238	YBR067C	189	194	2	357199	379598	2.162894e-03	189
259	238	YBR067C	2372	2375	12	616887	625055	5.342486e-03	2374
260	240	YBR069C	186	195	2	351335	377820	2.162894e-03	188
261	240	YBR069C	2566	2568	13	48814	51951	5.342486e-03	2567
261	240	YBR069C	2580	2592	13	79575	107365	5.342486e-03	2567
262	241	YBR070C	190	197	2	362082	382146	3.844425e-03	196
263	241	YBR070C	2359	2360	12	591465	599986	5.634292e-02	2360
264	242	YBR071W	196	206	2	380932	411152	6.589034e-03	196
265	243	YBR072W	862	878	5	112854	166532	2.162894e-03	865
266	243	YBR072W	899	900	5	246817	249795	7.669315e-02	899
267	243	YBR072W	2661	2661	13	329923	331755	8.89267e-02	2661
268	244	YBR073W	188	188	2	355626	355836	9.981484e-02	188
269	245	YBR074W	189	200	2	357199	392182	1.769951e-02	189
270	246	YBR076C-A	246	247	2	499621	503196	4.191123e-02	246
271	246	YBR076C-A	2330	2330	12	509612	509982	3.964811e-02	2330
272	248	YBR078W	2672	2672	13	355589	355589	5.216902e-02	2672
273	249	YBR079C	1137	1137	6	506069	507407	3.920551e-02	1137
274	250	YBR080C	207	236	2	406889	487661	2.162894e-03	233
275	251	YBR081C	2951	2957	14	465005	484904	2.162894e-03	2956
276	252	YBR082C	1054	1074	6	228104	280130	9.928549e-03	1069
277	253	YBR083W	188	209	2	355626	418557	2.162894e-03	208
278	253	YBR083W	1581	1581	9	65200	65566	5.912235e-02	1581
279	254	YBR084C-A	1135	1140	6	498534	520669	4.675255e-02	1136
280	254	YBR084C-A	1303	1303	8	122622	123330	9.405303e-02	1303
281	254	YBR084C-A	2957	2957	14	484904	484904	9.503006e-02	2957
282	255	YBR084W	1136	1137	6	502995	507407	1.363426e-02	1137
283	256	YBR085C-A	1139	1139	6	512696	519704	6.473774e-02	1139
284	257	YBR085W	2371	2391	12	614130	673886	2.162894e-03	2374
285	261	YBR089C-A	236	240	2	481261	489805	2.397635e-02	238
286	263	YBR092C	278	279	2	622305	629323	2.696098e-02	278
287	263	YBR092C	474	488	4	134327	165032	2.260367e-02	477
288	264	YBR093C	204	204	2	394726	402249	1.9123e-02	214
288	264	YBR093C	214	214	2	424199	427812	1.9123e-02	214
289	264	YBR093C	2567	2567	13	50831	50955	7.498837e-02	2567
290	265	YBR094W	2945	2953	14	437955	478701	1.769951e-02	2952
291	266	YBR095C	2960	2960	14	492375	493333	8.701754e-02	2960
292	267	YBR096W	1113	1115	6	418504	423827	3.161095e-02	1113
293	267	YBR096W	2951	2952	14	465005	473648	1.534865e-02	2952
294	269	YBR098W	1130	1131	6	476809	483728	3.771307e-02	1131
295	270	YBR099C	1368	1372	8	353297	383573	1.615973e-02	1368
296	270	YBR099C	1386	1388	8	405802	418502	4.675255e-02	1386
297	271	YBR101C	1367	1377	8	350521	390484	2.162894e-03	1370
298	272	YBR102C	221	225	2	434976	451784	5.48345e-02	225
299	273	YBR103W	219	233	2	430846	469374	6.589034e-03	224
300	274	YBR104W	2564	2570	13	47637	69113	2.162894e-03	2565
301	275	YBR105C	3208	3209	15	546198	549314	1.843788e-02	3209
302	277	YBR107C	221	234	2	434976	476335	2.162894e-03	225
303	278	YBR108W	3087	3091	15	160139	169869	2.581973e-02	3088
304	279	YBR109C	238	238	2	488875	488899	5.912235e-02	238
305	279	YBR109C	2950	2956	14	457243	481896	2.162894e-03	2951
306	281	YBR110W	330	330	2	744063	744519	8.701754e-02	330
307	283	YBR111W-A	240	245	2	489688	499454	5.756871e-02	240
308	284	YBR112C	2232	2232	12	180329	180414	8.239957e-02	2232
309	284	YBR112C	2561	2561	13	44287	44287	4.369527e-02	2561
310	285	YBR114W	223	232	2	438126	469648	1.769951e-02	223
311	285	YBR114W	2563	2563	13	45801	46331	5.370979e-02	2563
312	285	YBR114W	3089	3091	15	163912	169869	6.589034e-03	3091
313	286	YBR117C	3088	3095	15	161464	189700	2.162894e-03	3091
314	287	YBR118W	228	239	2	453417	489241	2.162894e-03	234
315	288	YBR119W	235	241	2	479201	490264	2.162894e-03	235
316	289	YBR120C	2372	2372	12	616887	618279	7.72191e-02	2372
317	289	YBR120C	2947	2954	14	445766	480472	2.162894e-03	2949
318	290	YBR121C	1136	1140	6	502995	520669	5.342486e-03	1139
319	291	YBR122C	2948	2955	14	453089	481081	2.162894e-03	2950
320	292	YBR123C	232	239	2	465493	489241	2.162894e-03	235
321	293	YBR125C	232	245	2	465493	499454	2.162894e-03	236
322	294	YBR126C	1134	1139	6	491806	519704	6.021141e-02	1134
323	297	YBR128C	1136	1139	6	502995	519704	3.318757e-02	1137
324	297	YBR128C	3578	3578	16	890535	894011	9.459374e-02	3578
325	298	YBR129C	1297	1297	8	114332	114332	3.041765e-02	1297
326	299	YBR130C	2309	2309	12	408647	411601	6.190519e-02	2309
327	300	YBR131W	221	221	2	434976	435279	6.569757e-02	221
328	300	YBR131W	360	360	3	56210	56210	4.883209e-02	360
329	301	YBR132C	238	239	2	488875	489241	8.498591e-02	239
330	302	YBR133C	1601	1601	9	122207	122207	7.199259e-02	1601
331	302	YBR133C	2562	2569	13	44455	62630	1.982661e-02	2566
332	303	YBR135W	2960	2960	14	492375	493333	9.432386e-02	2960
333	304	YBR136W	220	225	2	433187	451784	2.756732e-02	225
334	304	YBR136W	250	253	2	513202	530153	2.457592e-02	250
335	305	YBR137W	2561	2561	13	44287	44287	9.244425e-02	2561
336	307	YBR139W	378	378	3	105047	105429	6.904304e-02	378
337	307	YBR139W	1134	1134	6	491806	491806	5.872834e-02	1134
338	309	YBR141C	1134	1137	6	491806	507407	7.669315e-02	1137
339	311	YBR143C	1136	1148	6	502995	545025	2.162894e-03	1136
340	312	YBR145W	2562	2562	13	44455	44612	9.168528e-02	2562
341	313	YBR146W	2948	2957	14	453089	484904	2.162894e-03	2950
342	314	YBR147W	226	234	2	451373	476335	2.162894e-03	234
343	315	YBR148W	250	264	2	513202	557246	2.162894e-03	253
344	316	YBR149W	1139	1141	6	512696	524394	1.363426e-02	1140
345	317	YBR150C	252	264	2	515157	557246	2.162894e-03	254
346	319	YBR152W	227	227	2	452891	453192	6.190519e-02	227
347	320	YBR153W	1703	1704	9	483007	484694	1.363426e-02	1704
348	320	YBR153W	2951	2952	14	465005	473648	1.982661e-02	2952
349	321	YBR154C	1134	1140	6	491806	520669	5.342486e-03	1137
350	322	YBR155W	1135	1137	6	498534	507407	6.663335e-02	1135
351	323	YBR156C	698	698	4	1006085	1008697	2.938282e-02	698
352	324	YBR157C	866	866	5	142906	143302	6.969727e-02	866
353	324	YBR157C	2663	2664	13	334583	336381	3.269336e-02	2664
354	325	YBR158W	254	269	2	530473	570929	2.162894e-03	257
355	326	YBR159W	1	11	1	31635	49871	1.269791e-02	1
356	326	YBR159W	2951	2954	14	465005	480472	3.844425e-03	2952
357	327	YBR160W	2371	2387	12	614130	658599	7.738198e-03	2385
358	328	YBR161W	265	269	2	558866	570929	2.162894e-03	265
359	329	YBR162C	257	278	2	539105	627055	2.162894e-03	265
360	330	YBR162W-A	2187	2191	12	50192	71063	8.588624e-02	2191
361	330	YBR162W-A	2951	2957	14	465005	484904	2.162894e-03	2955
362	331	YBR163W	268	273	2	563695	594784	2.059734e-02	269
363	332	YBR164C	2949	2955	14	453937	481081	2.162894e-03	2951
364	333	YBR165W	259	274	2	544962	605067	2.162894e-03	265
365	334	YBR166C	265	278	2	558866	627055	2.162894e-03	265
366	335	YBR167C	1	16	1	31635	57320	2.162894e-03	6
367	336	YBR168W	3	6	1	33892	37478	1.4525e-02	3
367	336	YBR168W	16	16	1	57320	57320	1.4525e-02	3
368	336	YBR168W	190	190	2	362082	371146	6.156692e-02	190
369	337	YBR169C	1139	1141	6	512696	524394	3.318757e-02	1139
370	338	YBR170C	265	280	2	558866	630671	2.162894e-03	266
371	338	YBR170C	296	296	2	651951	653007	5.599387e-02	296
372	339	YBR171W	246	251	2	499621	515130	4.594975e-02	251
373	340	YBR172C	3204	3204	15	512256	512820	8.89267e-02	3204
374	341	YBR173C	265	280	2	558866	630671	2.162894e-03	272
375	342	YBR175W	223	226	2	438126	451373	8.61708e-02	223
376	343	YBR176W	2565	2565	13	47907	47907	7.531863e-02	2565
377	344	YBR177C	1089	1100	6	349236	400882	2.641912e-02	1100
378	344	YBR177C	3071	3081	15	102305	141731	5.342486e-03	3080
379	345	YBR179C	956	957	5	398957	400841	8.267264e-02	956
380	345	YBR179C	2950	2957	14	457243	484904	2.162894e-03	2951
381	346	YBR181C	3434	3447	16	349570	383928	2.162894e-03	3441
382	348	YBR183W	2377	2391	12	628215	673886	2.162894e-03	2383
383	349	YBR184W	241	256	2	490264	537535	2.162894e-03	250
384	350	YBR185C	2948	2957	14	453089	484904	2.162894e-03	2952
385	351	YBR187W	1133	1133	6	490549	490549	7.531863e-02	1133
386	352	YBR188C	269	279	2	566827	629323	2.162894e-03	274
387	353	YBR189W	1133	1140	6	490549	520669	1.696732e-02	1139
388	354	YBR191W	1133	1140	6	490549	520669	2.696098e-02	1139
389	355	YBR191W-A	2957	2957	14	484904	484904	4.800311e-02	2957
390	356	YBR192W	2948	2957	14	453089	484904	2.162894e-03	2951
391	357	YBR193C	251	282	2	514806	635478	1.534865e-02	252
392	358	YBR194W	273	280	2	584397	630671	2.878447e-02	274
393	359	YBR195C	850	850	5	57063	57153	8.17455e-02	850
394	359	YBR195C	2660	2666	13	327769	341722	2.162894e-03	2661
395	361	YBR196C-A	269	271	2	566827	583984	1.534865e-02	270
396	363	YBR197C	270	280	2	571034	630671	2.162894e-03	273
397	364	YBR198C	276	278	2	617783	627055	3.722135e-02	278
398	365	YBR199W	265	289	2	558866	645807	2.162894e-03	276
399	366	YBR200W	2949	2953	14	453937	478701	2.162894e-03	2952
400	367	YBR201C-A	1820	1824	10	316206	331934	2.162894e-03	1822
401	367	YBR201C-A	1846	1846	10	392346	392346	5.634292e-02	1846
402	368	YBR201W	1041	1041	6	198077	198538	7.169375e-02	1041
403	369	YBR202W	2945	2951	14	437955	466588	1.843788e-02	2945
404	370	YBR203W	254	264	2	530473	557246	2.162894e-03	256
405	371	YBR204C	279	286	2	628267	640834	2.162894e-03	281
406	371	YBR204C	1148	1148	6	545025	545025	9.244425e-02	1148
407	372	YBR205W	168	168	2	308097	312659	4.191123e-02	168
408	372	YBR205W	2954	2954	14	480472	480472	8.321047e-02	2954
409	373	YBR206W	2952	2954	14	465187	480472	3.103198e-02	2954
410	375	YBR208C	3197	3213	15	495525	552775	2.989611e-02	3210
411	376	YBR210W	2949	2957	14	453937	484904	2.162894e-03	2951
412	378	YBR212W	2954	2954	14	480472	480472	7.07036e-02	2954
413	379	YBR213W	2951	2953	14	465005	478701	3.844425e-03	2953
414	380	YBR214W	1134	1139	6	491806	519704	1.843788e-02	1134
415	382	YBR216C	2957	2960	14	484904	493333	5.293348e-02	2957
416	383	YBR217W	2590	2590	13	105190	105707	3.621665e-02	2590
417	386	YBR221C	775	783	4	1401828	1417509	5.634292e-02	778
418	386	YBR221C	2952	2952	14	465187	473648	4.635002e-02	2952
419	387	YBR222C	3281	3281	15	794866	795939	8.083293e-02	3281
420	388	YBR223C	1133	1134	6	490549	491806	1.186418e-02	1134
421	389	YBR225W	303	306	2	666366	677110	3.722135e-02	306
422	389	YBR225W	1595	1595	9	100079	100241	8.292263e-02	1595
423	390	YBR227C	2946	2956	14	442265	481896	2.162894e-03	2951
424	391	YBR228W	238	238	2	488875	488899	4.800311e-02	238
425	391	YBR228W	317	317	2	705106	705106	7.330352e-02	317
426	392	YBR229C	251	259	2	514806	545201	1.9123e-02	259
427	393	YBR230C	1139	1139	6	512696	519704	4.675255e-02	1139
428	394	YBR230W-A	2952	2953	14	465187	478701	5.833557e-02	2952
429	396	YBR233W	310	315	2	680372	693825	2.162894e-03	312
430	397	YBR233W-A	2951	2955	14	465005	481081	6.086716e-02	2951
431	398	YBR234C	303	314	2	666366	700736	2.162894e-03	312
432	399	YBR235W	311	316	2	681025	698208	2.162894e-03	313
433	400	YBR236C	299	300	2	661314	663226	2.162894e-03	313
433	400	YBR236C	311	316	2	681025	698208	2.162894e-03	313
434	401	YBR237W	2947	2953	14	445766	478701	2.162894e-03	2949
435	402	YBR238C	1086	1086	6	341045	341045	6.260564e-02	1086
436	402	YBR238C	1099	1099	6	398644	399487	9.244425e-02	1099
437	402	YBR238C	1113	1113	6	418504	420596	4.369527e-02	1113
438	403	YBR239C	314	314	2	685165	700736	5.560423e-02	314
439	404	YBR240C	1610	1620	9	152769	182852	2.162894e-03	1614
440	405	YBR241C	1139	1140	6	512696	520669	3.103198e-02	1139
441	406	YBR242W	2382	2394	12	638087	677005	2.162894e-03	2384
442	406	YBR242W	2955	2959	14	481081	488598	6.663335e-02	2955
443	407	YBR243C	2949	2953	14	453937	478701	2.162894e-03	2951
444	410	YBR246W	2954	2954	14	480472	480472	4.55309e-02	2954
445	411	YBR247C	1134	1137	6	491806	507407	2.162894e-03	1137
446	411	YBR247C	3089	3089	15	163912	165358	6.663335e-02	3089
447	412	YBR248C	190	190	2	362082	371146	7.989578e-02	190
448	412	YBR248C	221	223	2	434976	442819	6.600768e-02	221
449	413	YBR249C	2592	2592	13	106723	107365	9.927034e-02	2592
450	414	YBR250W	212	223	2	420402	442819	6.589034e-03	221
451	415	YBR251W	2947	2954	14	445766	480472	2.162894e-03	2949
452	416	YBR252W	1133	1133	6	490549	490549	7.385249e-02	1133
453	417	YBR253W	2560	2563	13	43096	46331	1.090771e-02	2561
454	417	YBR253W	2590	2592	13	105190	107365	1.769951e-02	2590
455	419	YBR255C-A	2565	2570	13	47907	69113	6.936089e-02	2565
456	420	YBR255W	2391	2391	12	663839	673886	8.641439e-02	2391
457	421	YBR256C	2560	2567	13	43096	50955	1.534865e-02	2561
458	421	YBR256C	2591	2592	13	106249	107365	2.756732e-02	2591
459	423	YBR258C	1267	1267	8	48435	52740	9.271181e-02	1267
460	424	YBR259W	2561	2562	13	44287	44612	5.342486e-03	2574
460	424	YBR259W	2573	2580	13	73225	82027	5.342486e-03	2574
461	425	YBR260C	957	957	5	400481	400841	9.728953e-02	957
462	425	YBR260C	2945	2945	14	437955	437955	5.48345e-02	2945
463	425	YBR260C	2952	2958	14	465187	487935	2.162894e-03	2957
464	426	YBR261C	1297	1305	8	114332	125810	7.738198e-03	1303
465	427	YBR262C	2013	2013	11	184445	185287	5.912235e-02	2013
466	427	YBR262C	2947	2954	14	445766	480472	2.162894e-03	2949
467	428	YBR263W	1136	1136	6	502995	505198	8.205145e-02	1136
468	428	YBR263W	1151	1151	6	549055	550566	8.083293e-02	1151
469	429	YBR264C	2561	2567	13	44287	50955	5.342486e-03	2561
469	429	YBR264C	2577	2586	13	75773	92531	5.342486e-03	2561
470	430	YBR265W	190	190	2	362082	371146	7.778962e-02	190
471	431	YBR267W	1137	1137	6	506069	507407	3.217464e-02	1137
472	431	YBR267W	3089	3089	15	163912	165358	5.67077e-02	3089
473	432	YBR268W	2036	2040	11	244792	254579	2.696098e-02	2037
474	432	YBR268W	2950	2950	14	457243	464233	9.553562e-02	2950
475	433	YBR269C	1113	1114	6	418504	427920	1.843788e-02	1113
476	433	YBR269C	1139	1139	6	512696	519704	3.513975e-02	1139
477	435	YBR271W	330	334	2	744063	757931	2.162894e-03	331
478	435	YBR271W	1135	1137	6	498534	507407	7.299502e-02	1137
478	435	YBR271W	1148	1148	6	545025	545025	7.299502e-02	1137
479	436	YBR272C	330	335	2	744063	759424	2.162894e-03	330
480	436	YBR272C	2946	2947	14	442265	449640	4.191123e-02	2946
481	437	YBR273C	2386	2386	12	648649	650767	6.600768e-02	2386
482	437	YBR273C	2404	2404	12	703572	703971	4.840555e-02	2404
483	437	YBR273C	2955	2955	14	481081	481081	8.560932e-02	2955
484	438	YBR274W	330	335	2	744063	759424	2.162894e-03	330
485	439	YBR275C	331	337	2	745190	769972	2.162894e-03	333
486	440	YBR276C	2551	2553	13	29145	33731	8.144692e-02	2553
487	441	YBR278W	1819	1826	10	315237	333412	6.086716e-02	1826
488	442	YBR279W	2591	2591	13	106249	106249	7.609338e-02	2591
489	443	YBR280C	1139	1139	6	512696	519704	4.925469e-02	1139
490	443	YBR280C	1653	1654	9	257550	261724	3.468451e-02	1654
491	443	YBR280C	2954	2954	14	480472	480472	7.41474e-02	2954
492	444	YBR281C	2559	2566	13	42127	50514	5.798979e-02	2566
493	445	YBR282W	2947	2950	14	445766	464233	2.162894e-03	2950
494	446	YBR283C	2670	2670	13	352789	352789	9.480325e-02	2670
495	446	YBR283C	2950	2950	14	457243	464233	6.021141e-02	2950
496	448	YBR285W	2566	2574	13	48814	74436	2.059734e-02	2574
497	450	YBR287W	3184	3184	15	477077	478004	4.191123e-02	3184
498	452	YBR289W	3075	3075	15	108945	110483	4.28474e-02	3075
499	454	YBR291C	226	235	2	451373	480674	2.162894e-03	228
500	456	YBR293W	1822	1824	10	323030	331934	7.552102e-02	1824
501	456	YBR293W	2565	2570	13	47907	69113	3.722135e-02	2565
502	459	YBR298C	1545	1558	8	1025886	1075964	2.162894e-03	1553
503	460	YCL001W	2954	2954	14	480472	480472	4.239695e-02	2954
504	462	YCL004W	378	383	3	105047	130940	1.843788e-02	379
505	462	YCL004W	2953	2965	14	478701	529136	2.162894e-03	2954
506	463	YCL005W	245	246	2	498348	502627	2.756732e-02	246
507	463	YCL005W	2940	2940	14	408945	413314	9.749304e-02	2940
508	464	YCL005W-A	2951	2956	14	465005	481896	2.162894e-03	2952
509	466	YCL009C	2589	2592	13	102104	107365	3.844425e-03	2591
510	467	YCL010C	1824	1827	10	327501	334125	6.589034e-03	1824
511	467	YCL010C	2385	2386	12	646705	650767	2.819698e-02	2385
512	468	YCL011C	966	966	5	421122	421278	7.810445e-02	966
513	468	YCL011C	2951	2957	14	465005	484904	2.162894e-03	2953
514	469	YCL012C	376	378	3	95527	105429	6.439864e-02	378
515	469	YCL012C	2565	2566	13	47907	50514	5.293348e-02	2566
516	472	YCL017C	372	381	3	79170	130462	2.162894e-03	374
517	473	YCL021W-A	372	383	3	79170	130940	2.162894e-03	374
518	476	YCL026C-A	365	370	3	69265	76147	2.162894e-03	367
519	477	YCL026C-B	365	371	3	69265	77505	2.162894e-03	367
520	478	YCL027W	393	397	3	167724	198164	6.663335e-02	397
521	478	YCL027W	1578	1581	9	53770	65566	5.446165e-02	1581
522	478	YCL027W	1589	1601	9	77502	122207	2.162894e-03	1597
523	478	YCL027W	2565	2565	13	47907	47907	7.837963e-02	2565
524	479	YCL028W	361	371	3	59775	77505	2.162894e-03	367
525	480	YCL029C	1062	1062	6	248691	249522	3.920551e-02	1062
526	480	YCL029C	1076	1076	6	294112	294112	3.468451e-02	1076
527	481	YCL030C	187	187	2	352302	355349	9.634659e-02	187
528	481	YCL030C	3089	3091	15	163912	169869	2.333622e-02	3091
529	482	YCL031C	1134	1135	6	491806	502082	4.013302e-02	1134
530	483	YCL032W	355	359	3	50897	55716	1.269791e-02	356
531	485	YCL034W	2951	2953	14	465005	478701	3.844425e-03	2952
532	487	YCL036W	3089	3089	15	163912	165358	8.560932e-02	3089
533	488	YCL037C	357	361	3	53891	59775	2.162894e-03	358
534	490	YCL039W	1137	1137	6	506069	507407	9.480325e-02	1137
535	491	YCL040W	1134	1134	6	491806	491806	7.137652e-02	1134
536	492	YCL043C	480	480	4	142603	142799	4.191123e-02	480
537	492	YCL043C	1037	1037	6	192377	193011	9.298291e-02	1037
538	492	YCL043C	2563	2563	13	45801	46331	9.480325e-02	2563
539	493	YCL044C	246	251	2	499621	515130	6.190519e-02	251
540	494	YCL045C	254	259	2	530473	545201	7.738198e-03	256
541	494	YCL045C	2950	2953	14	457243	478701	2.457592e-02	2953
542	497	YCL050C	1304	1304	8	123716	124931	5.332332e-02	1304
543	497	YCL050C	1824	1824	10	327501	331934	5.013847e-02	1824
544	499	YCL052C	2949	2960	14	453937	493333	2.162894e-03	2955
545	500	YCL054W	1134	1138	6	491806	516964	2.162894e-03	1137
546	501	YCL055W	1578	1578	9	53770	54471	5.370979e-02	1578
547	501	YCL055W	1597	1598	9	103046	118187	2.581973e-02	1597
548	501	YCL055W	2561	2567	13	44287	50955	1.090771e-02	2563
549	502	YCL056C	348	350	3	17635	38664	8.927447e-03	348
550	502	YCL056C	2543	2543	13	16498	16498	3.369942e-02	2543
551	506	YCL058W-A	1134	1135	6	491806	502082	5.521904e-02	1135
552	507	YCL059C	1136	1140	6	502995	520669	1.769951e-02	1136
553	510	YCL064C	2558	2580	13	41051	82027	2.162894e-03	2566
554	511	YCR002C	2396	2396	12	679180	691605	6.536123e-02	2396
555	512	YCR003W	2948	2957	14	453089	484904	2.162894e-03	2951
556	514	YCR005C	2966	2966	14	532790	532790	6.260564e-02	2966
557	515	YCR006C	2322	2329	12	447548	509438	6.086716e-02	2322
558	516	YCR007C	1823	1824	10	326293	331934	1.090771e-02	1823
559	517	YCR008W	2705	2710	13	484290	513778	5.013847e-02	2710
560	519	YCR011C	1132	1135	6	488835	502082	9.928549e-03	1135
561	520	YCR012W	2511	2511	12	989078	989108	7.26556e-02	2511
562	521	YCR014C	1058	1058	6	237481	237481	7.900645e-02	1058
563	523	YCR016W	1136	1137	6	502995	507407	2.938282e-02	1136
564	523	YCR016W	3234	3237	15	617676	629011	6.123781e-02	3236
565	525	YCR019W	1873	1874	10	469453	470995	1.363426e-02	1874
566	526	YCR020C	1610	1618	9	152769	181132	2.162894e-03	1614
567	527	YCR020C-A	1114	1116	6	419378	429589	2.525802e-02	1116
568	527	YCR020C-A	2951	2951	14	465005	466588	5.521904e-02	2951
569	528	YCR020W-B	1110	1120	6	415310	460028	2.162894e-03	1119
570	530	YCR023C	2560	2569	13	43096	62630	2.162894e-03	2566
571	531	YCR024C	2947	2955	14	445766	481081	2.162894e-03	2949
572	533	YCR024C-B	390	395	3	161749	190765	2.162894e-03	392
573	535	YCR026C	389	393	3	159689	167724	2.162894e-03	390
574	536	YCR027C	367	367	3	70425	71079	9.899921e-02	367
575	536	YCR027C	391	393	3	162941	167724	6.589034e-03	392
576	537	YCR028C	148	148	2	219410	219506	3.568178e-02	148
577	537	YCR028C	1639	1639	9	218189	220155	5.446165e-02	1639
578	539	YCR030C	2954	2957	14	480472	484904	5.342486e-03	2954
579	540	YCR031C	1133	1139	6	490549	519704	7.199259e-02	1139
580	540	YCR031C	2954	2955	14	480472	481081	4.334644e-02	2954
581	542	YCR033W	152	154	2	245305	249073	3.468451e-02	154
582	543	YCR034W	1136	1141	6	502995	524394	2.162894e-03	1139
583	544	YCR035C	377	378	3	98535	105429	4.675255e-02	378
584	544	YCR035C	387	397	3	156868	198164	2.162894e-03	394
585	545	YCR036W	3	3	1	33892	34170	6.729473e-02	3
586	546	YCR037C	2349	2350	12	562046	563747	3.844425e-03	2349
587	547	YCR038C	396	399	3	191932	204897	1.363426e-02	398
588	547	YCR038C	1654	1654	9	261710	261724	8.588624e-02	1654
589	549	YCR043C	2951	2957	14	465005	484904	2.162894e-03	2954
590	551	YCR045W-A	221	222	2	434976	437154	2.641912e-02	222
591	552	YCR046C	1815	1816	10	306632	309358	3.161095e-02	1815
592	552	YCR046C	2946	2954	14	442265	480472	2.162894e-03	2950
593	553	YCR047C	1134	1137	6	491806	507407	3.672572e-02	1136
594	553	YCR047C	3089	3089	15	163912	165358	9.927034e-02	3089
595	554	YCR048W	2375	2382	12	624955	638411	7.867032e-02	2375
596	555	YCR051W	1135	1140	6	498534	520669	3.844425e-03	1136
597	556	YCR052W	401	406	3	213859	222829	2.162894e-03	401
598	557	YCR053W	2565	2574	13	47907	74436	3.819472e-02	2566
599	558	YCR054C	3204	3204	15	512256	512820	7.137652e-02	3204
600	559	YCR057C	1137	1137	6	506069	507407	4.239695e-02	1137
601	560	YCR059C	1114	1114	6	419378	427920	3.920551e-02	1114
602	560	YCR059C	1131	1131	6	479996	483728	9.849602e-02	1131
603	561	YCR060W	1095	1096	6	379332	394911	3.041765e-02	1095
604	562	YCR061W	411	412	3	231858	235669	3.819472e-02	411
605	566	YCR067C	2952	2959	14	465187	488598	2.162894e-03	2958
606	569	YCR071C	2948	2956	14	453089	481896	2.162894e-03	2950
607	570	YCR072C	1134	1137	6	491806	507407	2.122089e-02	1137
608	571	YCR073C	422	424	3	259724	265240	8.927447e-03	423
609	573	YCR075C	2951	2953	14	465005	478701	5.342486e-03	2952
610	575	YCR076C	1142	1142	6	523179	523488	8.641439e-02	1142
611	576	YCR077C	414	424	3	239515	265240	2.162894e-03	419
612	576	YCR077C	2945	2958	14	437955	487935	1.269791e-02	2957
613	577	YCR079W	212	215	2	420402	425467	4.150283e-02	212
614	579	YCR082W	2949	2954	14	453937	480472	2.162894e-03	2952
615	580	YCR083W	419	427	3	249994	280449	2.162894e-03	421
616	581	YCR084C	2543	2543	13	16498	16498	5.293348e-02	2543
617	581	YCR084C	2561	2561	13	44287	44287	7.867032e-02	2561
618	581	YCR084C	2949	2953	14	453937	478701	1.269791e-02	2952
619	582	YCR086W	255	263	2	533760	554862	1.090771e-02	256
620	582	YCR086W	427	430	3	278675	300695	3.041765e-02	427
621	583	YCR087C-A	1136	1140	6	502995	520669	1.534865e-02	1136
622	584	YCR088W	1113	1113	6	418504	420596	8.839259e-02	1113
623	584	YCR088W	2951	2953	14	465005	478701	7.738198e-03	2952
624	585	YCR089W	2561	2569	13	44287	62630	8.927447e-03	2565
625	586	YCR090C	2952	2956	14	465187	481896	7.738198e-03	2954
626	587	YCR091W	1134	1137	6	491806	507407	1.769951e-02	1134
627	587	YCR091W	1308	1308	8	131125	139917	9.530618e-02	1308
628	589	YCR093W	410	410	3	230175	230267	6.867029e-02	410
629	590	YCR094W	202	203	2	393269	394461	1.9123e-02	202
630	590	YCR094W	2950	2950	14	457243	464233	8.560932e-02	2950
631	591	YCR095C	1824	1828	10	327501	335148	5.181604e-02	1827
632	591	YCR095C	1856	1856	10	420791	420791	9.322577e-02	1856
633	593	YCR098C	425	431	3	266048	301452	2.162894e-03	428
634	594	YCR099C	2591	2591	13	106249	106249	7.443222e-02	2591
635	594	YCR099C	3060	3060	15	61694	69757	8.053904e-02	3060
636	595	YCR100C	2566	2566	13	48814	50514	6.569757e-02	2566
637	595	YCR100C	3091	3091	15	166482	169869	6.260564e-02	3091
638	596	YCR101C	2591	2592	13	106249	107365	3.318757e-02	2591
639	597	YCR102C	2536	2542	12	1040785	1058607	2.162894e-03	2539
640	598	YCR105W	76	80	2	9932	47104	2.162894e-03	76
641	598	YCR105W	2537	2542	12	1041901	1058607	2.162894e-03	2540
642	599	YCR106W	76	79	2	9932	40260	2.162894e-03	76
643	599	YCR106W	1957	1968	11	3393	45141	5.342486e-03	1959
644	599	YCR106W	2537	2542	12	1041901	1058607	1.534865e-02	2541
645	600	YCR107W	76	79	2	9932	40260	2.162894e-03	76
646	600	YCR107W	1957	1968	11	3393	45141	2.162894e-03	1959
647	600	YCR107W	2531	2542	12	1026338	1058607	2.162894e-03	2541
648	601	YDL001W	574	582	4	424905	481074	3.844425e-03	577
649	601	YDL001W	2330	2330	12	509612	509982	7.669315e-02	2330
650	603	YDL003W	564	564	4	383065	391712	5.013847e-02	564
651	603	YDL003W	577	578	4	439746	443547	4.013302e-02	578
652	604	YDL004W	2036	2036	11	244792	246131	4.239695e-02	2036
653	604	YDL004W	2386	2386	12	648649	650767	7.778962e-02	2386
654	605	YDL005C	564	564	4	383065	391712	9.530618e-02	564
655	605	YDL005C	574	581	4	424905	476181	2.162894e-03	575
656	606	YDL006W	588	588	4	506998	509831	9.878732e-02	588
657	607	YDL007W	1840	1840	10	378869	386494	4.416718e-02	1840
658	608	YDL008W	573	581	4	420255	476181	2.162894e-03	575
659	609	YDL010W	575	587	4	425689	504047	2.162894e-03	576
660	610	YDL012C	572	581	4	414243	476181	2.162894e-03	575
661	611	YDL013W	2941	2942	14	413686	418300	8.588624e-02	2942
662	612	YDL014W	1135	1144	6	498534	526092	2.162894e-03	1137
663	613	YDL015C	2951	2956	14	465005	481896	1.696732e-02	2954
664	614	YDL016C	572	573	4	414243	421542	7.169375e-02	572
665	614	YDL016C	2951	2956	14	465005	481896	4.762445e-02	2951
666	614	YDL016C	2983	2983	14	614336	619281	3.161095e-02	2983
667	615	YDL017W	577	577	4	439746	464571	5.181604e-02	577
668	615	YDL017W	2379	2379	12	632011	633782	8.996375e-02	2379
669	617	YDL019C	2954	2960	14	480472	493333	1.4525e-02	2960
670	618	YDL020C	452	453	4	67659	80056	4.466854e-02	453
671	618	YDL020C	1297	1302	8	114332	120263	3.423573e-02	1302
672	619	YDL021W	1139	1142	6	512696	523488	5.949834e-02	1142
673	619	YDL021W	2468	2468	12	842955	852274	6.505462e-02	2468
674	621	YDL024C	3291	3294	15	824858	844466	2.162894e-03	3293
675	622	YDL025C	1137	1137	6	506069	507407	6.021141e-02	1137
676	622	YDL025C	3068	3076	15	86295	134063	2.525802e-02	3076
677	623	YDL027C	278	278	2	622305	627055	9.772784e-02	278
678	623	YDL027C	1133	1139	6	490549	519704	2.162894e-03	1134
679	625	YDL029W	1113	1113	6	418504	420596	7.299502e-02	1113
680	627	YDL031W	1136	1137	6	502995	507407	1.363426e-02	1137
681	628	YDL033C	2951	2954	14	465005	480472	2.162894e-03	2953
682	630	YDL036C	1303	1305	8	122622	125810	6.536123e-02	1303
683	631	YDL039C	562	569	4	375394	402371	2.162894e-03	563
684	631	YDL039C	1093	1093	6	371849	375017	8.109102e-02	1093
685	633	YDL042C	2330	2330	12	509612	509982	8.430118e-02	2330
686	633	YDL042C	2955	2961	14	481081	508757	2.162894e-03	2958
687	633	YDL042C	3089	3091	15	163912	169869	5.056417e-02	3090
688	635	YDL044C	2949	2956	14	453937	481896	2.162894e-03	2951
689	637	YDL045W-A	2948	2954	14	453089	480472	1.090771e-02	2950
690	638	YDL046W	2948	2953	14	453089	478701	2.162894e-03	2950
691	639	YDL047W	558	564	4	367213	391712	2.162894e-03	560
692	641	YDL049C	211	211	2	419086	419197	2.696098e-02	211
693	641	YDL049C	227	235	2	452891	480674	4.28474e-02	235
694	641	YDL049C	246	249	2	499621	512880	4.925469e-02	246
695	642	YDL051W	1137	1137	6	506069	507407	7.468176e-02	1137
696	642	YDL051W	2955	2957	14	481081	484904	6.402154e-02	2957
697	645	YDL054C	221	221	2	434976	435279	3.672572e-02	221
698	645	YDL054C	3060	3073	15	61694	108354	2.581973e-02	3071
699	646	YDL055C	255	264	2	533760	557246	2.162894e-03	262
700	648	YDL057W	1136	1144	6	502995	526092	3.964811e-02	1144
701	648	YDL057W	2543	2543	13	16498	16498	7.964493e-02	2543
702	650	YDL059C	1593	1593	9	97536	98643	5.293348e-02	1593
703	650	YDL059C	2565	2571	13	47907	71867	2.162894e-03	2566
704	651	YDL060W	1136	1138	6	502995	516964	2.162894e-03	1137
705	652	YDL061C	1135	1139	6	498534	519704	7.693368e-02	1135
706	653	YDL063C	1137	1137	6	506069	507407	5.987171e-02	1137
707	654	YDL064W	2952	2957	14	465187	484904	2.189883e-02	2955
708	656	YDL066W	2560	2570	13	43096	69113	2.162894e-03	2566
708	656	YDL066W	2589	2589	13	102104	103361	2.162894e-03	2566
709	658	YDL069C	2585	2601	13	87318	143064	4.061526e-02	2591
710	661	YDL073W	212	215	2	420402	425467	3.920551e-02	213
711	661	YDL073W	2386	2386	12	648649	650767	1.696732e-02	2386
712	662	YDL074C	148	148	2	219410	219506	1.769951e-02	148
713	663	YDL075W	1135	1139	6	498534	519704	6.156692e-02	1139
714	663	YDL075W	2954	2955	14	480472	481081	5.987171e-02	2954
715	664	YDL076C	1136	1137	6	502995	507407	3.161095e-02	1136
716	665	YDL077C	2954	2957	14	480472	484904	1.843788e-02	2954
717	665	YDL077C	3234	3234	15	617676	620881	8.467034e-02	3234
718	666	YDL078C	1139	1140	6	512696	520669	4.369527e-02	1139
719	666	YDL078C	2386	2386	12	648649	650767	1.534865e-02	2386
720	669	YDL081C	1133	1140	6	490549	520669	5.013847e-02	1139
721	670	YDL082W	1131	1140	6	479996	520669	7.738198e-03	1135
722	671	YDL083C	1133	1140	6	490549	520669	2.525802e-02	1135
723	672	YDL084W	2950	2956	14	457243	481896	2.162894e-03	2951
724	673	YDL085C-A	531	531	4	265445	270285	2.162894e-03	547
724	673	YDL085C-A	541	551	4	296793	334393	2.162894e-03	547
725	675	YDL086C-A	530	543	4	264134	304248	2.162894e-03	538
726	676	YDL086W	536	536	4	280934	282145	9.079526e-02	536
727	676	YDL086W	2372	2393	12	616887	675407	2.162894e-03	2384
728	678	YDL088C	542	548	4	299792	320548	2.122089e-02	543
729	678	YDL088C	2950	2956	14	457243	481896	2.162894e-03	2951
730	679	YDL089W	2561	2561	13	44287	44287	3.873373e-02	2561
731	679	YDL089W	2687	2688	13	409225	411113	2.162894e-03	2687
732	679	YDL089W	2694	2694	13	445007	447382	8.756296e-02	2694
733	680	YDL090C	2335	2335	12	516197	516236	9.322577e-02	2335
734	680	YDL090C	2686	2698	13	406726	459519	2.162894e-03	2687
735	681	YDL091C	2960	2960	14	492375	493333	4.925469e-02	2960
736	682	YDL092W	2951	2957	14	465005	484904	2.162894e-03	2952
737	683	YDL093W	2370	2372	12	613113	618279	8.927447e-03	2372
738	683	YDL093W	2386	2386	12	648649	650767	3.513975e-02	2386
739	684	YDL095W	2292	2292	12	342319	345678	2.878447e-02	2292
740	686	YDL098C	2956	2956	14	481896	481896	6.630756e-02	2956
741	688	YDL100C	2580	2581	13	79575	83417	3.217464e-02	2581
742	688	YDL100C	2951	2952	14	465005	473648	2.938282e-02	2951
743	689	YDL101C	2379	2390	12	632011	663368	1.615973e-02	2385
744	691	YDL103C	2394	2394	12	675924	677005	7.137652e-02	2406
744	691	YDL103C	2406	2406	12	705704	705749	7.137652e-02	2406
745	691	YDL103C	2418	2419	12	721788	722380	3.369942e-02	2418
746	692	YDL104C	2950	2957	14	457243	484904	2.162894e-03	2951
747	693	YDL105W	2952	2956	14	465187	481896	7.738198e-03	2955
748	694	YDL106C	243	249	2	492025	512880	2.162894e-03	246
749	695	YDL107W	2950	2957	14	457243	484904	2.162894e-03	2951
750	697	YDL109C	2392	2395	12	674615	677323	2.162894e-03	2394
751	698	YDL110C	1139	1148	6	512696	545025	3.041765e-02	1139
752	701	YDL113C	1137	1137	6	506069	507407	4.840555e-02	1137
753	704	YDL117W	246	276	2	499621	621963	2.162894e-03	258
754	705	YDL119C	241	254	2	490264	533002	2.162894e-03	250
754	705	YDL119C	264	264	2	556539	557246	2.162894e-03	250
755	706	YDL120W	520	522	4	232777	241206	9.928549e-03	522
756	707	YDL121C	2954	2957	14	480472	484904	6.589034e-03	2955
757	709	YDL123W	521	522	4	239573	241206	2.260367e-02	522
758	710	YDL124W	509	523	4	200994	246743	2.162894e-03	514
759	711	YDL125C	517	529	4	228430	263773	2.162894e-03	519
760	712	YDL126C	542	544	4	299792	305680	3.568178e-02	543
761	713	YDL127W	858	859	5	98050	101030	6.797625e-02	859
762	714	YDL128W	520	520	4	232777	237897	8.839259e-02	520
763	714	YDL128W	550	555	4	330288	353682	8.267264e-02	550
764	716	YDL130W	1133	1140	6	490549	520669	1.769951e-02	1135
765	716	YDL130W	2954	2954	14	480472	480472	7.001128e-02	2954
766	717	YDL130W-A	1137	1148	6	506069	545025	1.843788e-02	1139
767	718	YDL131W	228	234	2	453417	476335	2.162894e-03	232
768	719	YDL132W	509	518	4	200994	230620	2.162894e-03	513
769	720	YDL133C-A	1139	1139	6	512696	519704	6.473774e-02	1139
770	721	YDL133W	1293	1303	8	97616	123330	2.162894e-03	1302
771	723	YDL135C	2567	2567	13	50831	50955	2.260367e-02	2586
771	723	YDL135C	2581	2586	13	82403	92531	2.260367e-02	2586
772	724	YDL136W	509	517	4	200994	230153	2.162894e-03	509
773	724	YDL136W	1908	1908	10	581086	581101	9.298291e-02	1908
774	725	YDL137W	2951	2954	14	465005	480472	2.162894e-03	2952
775	727	YDL139C	507	513	4	199259	220373	2.162894e-03	509
776	729	YDL141W	1061	1061	6	247147	247354	6.327676e-02	1061
777	729	YDL141W	1077	1078	6	300738	308135	3.161095e-02	1078
778	730	YDL142C	3088	3089	15	161464	165358	6.402154e-02	3089
779	731	YDL143W	1303	1303	8	122622	123330	5.293348e-02	1303
780	731	YDL143W	1834	1834	10	359074	359074	7.72191e-02	1834
781	733	YDL145C	2958	2958	14	486859	487935	7.498837e-02	2958
782	734	YDL146W	3088	3091	15	161464	169869	6.589034e-03	3089
783	735	YDL147W	220	220	2	433187	433232	3.041765e-02	238
783	735	YDL147W	230	238	2	462765	488899	3.041765e-02	238
784	736	YDL148C	1137	1137	6	506069	507407	8.641439e-02	1137
785	737	YDL149W	1131	1140	6	479996	520669	2.162894e-03	1139
786	737	YDL149W	1325	1327	8	193938	198476	6.797625e-02	1326
787	738	YDL150W	333	333	2	749992	757005	5.599387e-02	333
788	738	YDL150W	1134	1137	6	491806	507407	1.363426e-02	1134
789	739	YDL153C	1136	1137	6	502995	507407	1.363426e-02	1137
790	740	YDL154W	1652	1654	9	253492	261724	4.369527e-02	1654
791	740	YDL154W	2952	2953	14	465187	478701	1.9123e-02	2953
792	741	YDL155W	1134	1137	6	491806	507407	9.244425e-02	1134
793	743	YDL157C	480	480	4	142603	142799	2.162894e-03	493
793	743	YDL157C	492	504	4	170327	197574	2.162894e-03	493
794	744	YDL158C	2955	2957	14	481081	484904	2.581973e-02	2957
795	745	YDL159W	484	497	4	157918	178058	2.162894e-03	491
796	746	YDL160C	478	478	4	138482	139681	2.162894e-03	492
796	746	YDL160C	491	507	4	168238	199393	2.162894e-03	492
797	747	YDL160C-A	2187	2187	12	50192	50192	6.969727e-02	2187
798	748	YDL161W	1113	1113	6	418504	420596	3.513975e-02	1113
799	749	YDL164C	2456	2456	12	828578	828578	4.013302e-02	2456
800	750	YDL165W	485	488	4	162498	165032	3.844425e-03	487
801	750	YDL165W	1707	1707	9	488714	491330	9.899921e-02	1707
802	751	YDL166C	1133	1140	6	490549	520669	2.162894e-03	1135
803	752	YDL167C	1134	1137	6	491806	507407	3.568178e-02	1134
804	753	YDL168W	479	491	4	140808	168256	2.162894e-03	481
805	754	YDL169C	482	482	4	148986	155661	4.28474e-02	482
806	754	YDL169C	1138	1142	6	507644	523488	2.162894e-03	1139
807	755	YDL170W	221	222	2	434976	437154	2.989611e-02	222
808	755	YDL170W	2562	2562	13	44455	44612	7.234783e-02	2562
809	756	YDL171C	238	240	2	488875	489805	2.059734e-02	239
810	757	YDL173W	2395	2395	12	677132	677323	9.459374e-02	2395
811	758	YDL174C	2382	2392	12	638087	675042	2.162894e-03	2385
812	759	YDL175C	197	197	2	382146	382146	7.330352e-02	197
813	759	YDL175C	222	222	2	435637	437154	7.234783e-02	222
814	759	YDL175C	2591	2591	13	106249	106249	9.927034e-02	2591
815	761	YDL177C	222	235	2	435637	480674	3.217464e-02	228
816	761	YDL177C	1857	1860	10	425929	453005	6.473774e-02	1857
817	761	YDL177C	2591	2592	13	106249	107365	3.621665e-02	2591
818	762	YDL178W	2385	2391	12	646705	673886	2.162894e-03	2386
819	762	YDL178W	2562	2562	13	44455	44612	5.257682e-02	2562
820	762	YDL178W	2581	2581	13	82403	83417	9.827773e-02	2581
821	762	YDL178W	2946	2950	14	442265	464233	2.189883e-02	2946
822	763	YDL179W	257	271	2	539105	583984	2.162894e-03	262
823	764	YDL180W	476	480	4	135873	142799	2.162894e-03	478
824	766	YDL182W	227	235	2	452891	480674	2.162894e-03	228
825	767	YDL183C	200	200	2	391319	392182	5.411515e-02	200
826	767	YDL183C	219	234	2	430846	476335	2.162894e-03	227
827	768	YDL184C	2952	2954	14	465187	480472	9.459374e-02	2952
828	771	YDL189W	458	469	4	95033	124630	2.162894e-03	465
829	772	YDL190C	2955	2957	14	481081	484904	3.672572e-02	2957
830	772	YDL190C	2982	2985	14	611511	629832	1.843788e-02	2983
831	773	YDL191W	508	518	4	199642	230620	2.162894e-03	509
832	774	YDL192W	2191	2195	12	68071	87340	5.101881e-02	2195
833	774	YDL192W	2952	2956	14	465187	481896	3.844425e-03	2954
834	775	YDL193W	1041	1041	6	198077	198538	7.037272e-02	1041
835	775	YDL193W	2385	2385	12	646705	647936	9.530618e-02	2385
836	776	YDL194W	130	130	2	195009	195719	8.498591e-02	130
837	776	YDL194W	361	361	3	59775	59775	5.521904e-02	361
838	777	YDL195W	2956	2959	14	481896	488598	2.397635e-02	2958
839	778	YDL197C	458	464	4	95033	107197	2.162894e-03	461
840	780	YDL199C	458	465	4	95033	113295	2.162894e-03	462
841	782	YDL201W	1136	1144	6	502995	526092	2.819698e-02	1137
842	783	YDL202W	1813	1815	10	297732	307788	1.9123e-02	1815
843	783	YDL202W	2947	2954	14	445766	480472	2.162894e-03	2949
844	785	YDL204W	3091	3095	15	166482	189700	1.982661e-02	3094
845	786	YDL205C	267	278	2	560987	627055	3.369942e-02	278
846	786	YDL205C	460	469	4	99854	124630	8.927447e-03	469
847	787	YDL206W	1137	1137	6	506069	507407	3.722135e-02	1137
848	787	YDL206W	1302	1303	8	117574	123330	1.269791e-02	1303
849	788	YDL207W	145	150	2	217636	243768	6.402154e-02	146
850	788	YDL207W	454	462	4	86111	106143	2.162894e-03	454
851	789	YDL208W	1134	1144	6	491806	526092	1.363426e-02	1137
852	791	YDL210W	240	251	2	489688	515130	1.090771e-02	244
853	791	YDL210W	454	455	4	86111	90554	7.531863e-02	454
854	792	YDL211C	2953	2955	14	478701	481081	1.696732e-02	2955
855	793	YDL212W	2951	2957	14	465005	484904	2.162894e-03	2953
856	794	YDL213C	448	459	4	62726	99689	1.982661e-02	457
857	794	YDL213C	1136	1137	6	502995	507407	9.928549e-03	1136
858	795	YDL214C	444	453	4	54223	80056	2.162894e-03	449
859	796	YDL215C	647	649	4	753496	765852	3.423573e-02	647
860	796	YDL215C	1136	1137	6	502995	507407	5.798979e-02	1136
861	798	YDL217C	447	455	4	62021	90554	2.162894e-03	448
862	799	YDL218W	31	31	1	81999	82379	8.89267e-02	31
863	799	YDL218W	3085	3092	15	158717	184291	4.55309e-02	3085
864	800	YDL219W	2950	2954	14	457243	480472	2.162894e-03	2952
865	802	YDL222C	3091	3094	15	166482	186481	3.423573e-02	3091
866	803	YDL223C	3089	3095	15	163912	189700	3.844425e-03	3091
867	804	YDL224C	1817	1817	10	311273	311273	9.352219e-02	1817
868	804	YDL224C	2539	2539	12	1048929	1054390	3.318757e-02	2539
869	805	YDL225W	2394	2394	12	675924	677005	2.162894e-03	2394
870	806	YDL226C	441	449	4	40439	64935	2.162894e-03	441
871	807	YDL229W	1136	1144	6	502995	526092	2.162894e-03	1137
872	809	YDL231C	441	452	4	40439	80251	2.162894e-03	441
873	811	YDL233W	1297	1299	8	114332	116454	8.89267e-02	1299
874	812	YDL234C	1303	1308	8	122622	139917	7.738198e-03	1304
875	813	YDL235C	2945	2945	14	437955	437955	1.982661e-02	2945
876	813	YDL235C	2955	2957	14	481081	484904	3.318757e-02	2957
877	814	YDL236W	2951	2956	14	465005	481896	2.162894e-03	2954
878	815	YDL237W	2591	2591	13	106249	106249	5.056417e-02	2591
879	816	YDL238C	435	436	4	27235	30826	2.059734e-02	436
880	817	YDL239C	435	436	4	27235	30826	2.059734e-02	436
881	818	YDL240W	1591	1601	9	96126	122207	1.534865e-02	1599
882	819	YDL243C	1723	1727	10	24640	37127	2.162894e-03	1723
883	820	YDL248W	3350	3354	16	16749	38391	2.162894e-03	3350
884	821	YDR001C	1134	1142	6	491806	523488	2.122089e-02	1134
885	822	YDR002W	1136	1136	6	502995	505198	7.362705e-02	1136
886	822	YDR002W	2953	2956	14	478701	481896	5.342486e-03	2954
887	823	YDR003W	469	469	4	124321	124630	2.457592e-02	469
888	826	YDR005C	576	587	4	431267	504047	2.162894e-03	578
889	827	YDR006C	333	333	2	749992	757005	3.722135e-02	333
890	827	YDR006C	3209	3209	15	548689	549314	5.48345e-02	3209
891	828	YDR007W	2953	2958	14	478701	487935	1.090771e-02	2958
892	829	YDR009W	572	581	4	414243	476181	2.162894e-03	572
893	830	YDR011W	2386	2394	12	648649	677005	7.738198e-03	2388
894	831	YDR012W	160	166	2	287483	302839	2.162894e-03	162
895	833	YDR014W	309	316	2	678941	698208	2.059734e-02	316
896	834	YDR016C	175	184	2	328179	347935	2.457592e-02	184
897	836	YDR018C	1137	1139	6	506069	519704	3.964811e-02	1137
898	837	YDR019C	3073	3076	15	107219	134063	3.318757e-02	3088
898	837	YDR019C	3088	3090	15	161464	166324	3.318757e-02	3088
899	838	YDR020C	579	584	4	445249	484028	1.615973e-02	579
900	839	YDR021W	1137	1137	6	506069	507407	4.507984e-02	1137
901	839	YDR021W	3089	3089	15	163912	165358	9.728953e-02	3089
902	841	YDR023W	1136	1140	6	502995	520669	1.186418e-02	1136
903	841	YDR023W	1303	1303	8	122622	123330	5.145198e-02	1303
904	843	YDR025W	1133	1140	6	490549	520669	9.928549e-03	1135
905	844	YDR026C	2563	2571	13	45801	71867	1.9123e-02	2571
906	845	YDR027C	3085	3091	15	158717	169869	4.150283e-02	3089
907	846	YDR028C	955	957	5	397305	400841	2.938282e-02	956
908	847	YDR030C	580	580	4	465882	471061	6.402154e-02	580
909	848	YDR031W	1139	1139	6	512696	519704	9.849602e-02	1139
910	848	YDR031W	3462	3462	16	430826	430826	9.218928e-02	3462
911	849	YDR032C	2952	2953	14	465187	478701	7.199259e-02	2952
912	850	YDR033W	576	591	4	431267	523964	2.162894e-03	586
913	852	YDR034C-D	205	207	2	403146	406889	1.769951e-02	206
914	852	YDR034C-D	586	587	4	491804	504047	8.17455e-02	587
915	852	YDR034C-D	1603	1606	9	124092	140065	2.162894e-03	1603
916	853	YDR034W-B	3088	3094	15	161464	186481	2.162894e-03	3091
917	854	YDR035W	2567	2567	13	50831	50955	9.352219e-02	2567
918	855	YDR036C	2951	2957	14	465005	484904	2.162894e-03	2954
919	857	YDR038C	586	598	4	491804	551843	2.162894e-03	590
920	858	YDR040C	586	598	4	491804	551843	2.162894e-03	589
921	859	YDR041W	214	214	2	424199	427812	8.756296e-02	214
922	859	YDR041W	2946	2955	14	442265	481081	2.162894e-03	2948
923	860	YDR042C	577	579	4	439746	445817	7.385249e-02	579
924	861	YDR043C	255	266	2	533760	560006	2.878447e-02	255
925	861	YDR043C	1091	1093	6	360247	375017	5.013847e-02	1093
926	862	YDR044W	1082	1104	6	331977	407957	2.333622e-02	1093
927	863	YDR045C	1135	1135	6	498534	502082	6.086716e-02	1135
928	864	YDR046C	211	211	2	419086	419197	6.698521e-02	211
929	864	YDR046C	231	232	2	463791	469648	2.525802e-02	231
930	864	YDR046C	246	246	2	499621	502627	8.701754e-02	246
931	865	YDR047W	592	601	4	525412	555957	2.162894e-03	595
932	867	YDR050C	2954	2954	14	480472	480472	6.156692e-02	2954
933	868	YDR051C	2051	2051	11	285242	285242	4.466854e-02	2051
934	868	YDR051C	2559	2580	13	42127	82027	2.162894e-03	2563
934	868	YDR051C	2597	2599	13	121603	126663	2.162894e-03	2563
935	869	YDR052C	3087	3087	15	160139	161134	7.037272e-02	3087
936	870	YDR054C	1822	1823	10	323030	326989	3.771307e-02	1822
937	871	YDR055W	1581	1581	9	65200	65566	9.849602e-02	1581
938	871	YDR055W	2632	2632	13	244883	244883	4.883209e-02	2632
939	872	YDR056C	230	233	2	462765	469374	3.269336e-02	231
940	872	YDR056C	1029	1029	6	168930	170706	8.377364e-02	1029
941	874	YDR058C	601	616	4	555957	613791	2.162894e-03	604
942	876	YDR060W	1137	1137	6	506069	507407	1.769951e-02	1137
943	877	YDR061W	2949	2959	14	453937	488598	2.162894e-03	2955
944	878	YDR062W	1137	1139	6	506069	519704	4.334644e-02	1139
945	879	YDR063W	252	252	2	515157	517869	9.899921e-02	252
946	880	YDR064W	1131	1140	6	479996	520669	7.738198e-03	1135
947	881	YDR065W	2561	2561	13	44287	44287	4.104557e-02	2561
948	882	YDR066C	1639	1640	9	218189	220430	4.55309e-02	1640
949	884	YDR068W	611	613	4	588381	592559	2.457592e-02	613
950	886	YDR070C	3089	3095	15	163912	189700	3.844425e-03	3091
951	887	YDR071C	2952	2952	14	465187	473648	4.72413e-02	2952
952	889	YDR073W	610	623	4	579755	625250	2.162894e-03	613
953	889	YDR073W	2951	2957	14	465005	484904	6.589034e-03	2954
954	891	YDR075W	3089	3091	15	163912	169869	4.416718e-02	3091
955	892	YDR076W	221	221	2	434976	435279	8.923013e-02	221
956	892	YDR076W	2543	2543	13	16498	16498	5.560423e-02	2543
957	892	YDR076W	2565	2574	13	47907	74436	2.162894e-03	2570
958	892	YDR076W	3073	3073	15	107219	108354	7.867032e-02	3073
959	893	YDR077W	602	602	4	557242	557242	7.330352e-02	602
960	893	YDR077W	2661	2661	13	329923	331755	9.459374e-02	2661
961	894	YDR078C	608	615	4	572100	611625	1.363426e-02	615
962	895	YDR079C-A	614	614	4	600764	600764	2.189883e-02	614
963	895	YDR079C-A	2561	2561	13	44287	44287	5.798979e-02	2561
964	896	YDR079W	2294	2297	12	355836	378260	2.189883e-02	2297
965	896	YDR079W	2950	2950	14	457243	464233	2.260367e-02	2950
966	897	YDR080W	2956	2956	14	481896	481896	9.749304e-02	2956
967	899	YDR082W	2813	2815	13	892255	896227	2.819698e-02	2814
968	900	YDR083W	1137	1137	6	506069	507407	6.021141e-02	1137
969	900	YDR083W	3089	3089	15	163912	165358	6.190519e-02	3089
970	902	YDR085C	1589	1589	9	77502	80249	9.530618e-02	1589
971	902	YDR085C	2561	2561	13	44287	44287	6.663335e-02	2561
972	903	YDR086C	2946	2957	14	442265	484904	2.162894e-03	2954
973	904	YDR087C	1135	1139	6	498534	519704	7.738198e-03	1137
974	906	YDR089W	614	622	4	600764	624969	3.844425e-03	616
975	907	YDR090C	2391	2391	12	663839	673886	7.234783e-02	2391
976	907	YDR090C	2687	2688	13	409225	411113	9.928549e-03	2688
977	908	YDR091C	278	278	2	622305	627055	6.473774e-02	278
978	908	YDR091C	1132	1135	6	488835	502082	1.090771e-02	1134
979	909	YDR092W	2949	2954	14	453937	480472	2.162894e-03	2951
980	911	YDR096W	1308	1309	8	131125	140030	2.397635e-02	1308
981	913	YDR098C	2952	2957	14	465187	484904	3.844425e-03	2954
982	915	YDR100W	1137	1137	6	506069	507407	7.578906e-02	1137
983	916	YDR101C	1135	1138	6	498534	516964	2.162894e-03	1137
984	917	YDR103W	1086	1086	6	341045	341045	5.181604e-02	1086
985	917	YDR103W	1822	1822	10	323030	326091	7.669315e-02	1822
986	917	YDR103W	2335	2335	12	516197	516236	6.290502e-02	2335
987	917	YDR103W	3297	3297	15	850811	858879	7.810445e-02	3297
988	918	YDR104C	3119	3119	15	246679	250385	9.020906e-02	3119
989	919	YDR105C	3	5	1	33892	37069	4.191123e-02	3
990	922	YDR108W	212	227	2	420402	453192	1.9123e-02	221
991	924	YDR110W	2814	2817	13	894039	900561	4.594975e-02	2814
992	926	YDR113C	3067	3067	15	82213	82531	7.964493e-02	3067
993	927	YDR115W	2949	2950	14	453937	464233	4.061526e-02	2950
994	928	YDR116C	2948	2955	14	453089	481081	2.162894e-03	2950
995	931	YDR119W	246	246	2	499621	502627	7.669315e-02	246
996	931	YDR119W	278	278	2	622305	627055	5.712999e-02	278
997	933	YDR120C	1134	1137	6	491806	507407	2.581973e-02	1137
998	933	YDR120C	3213	3213	15	552775	552775	5.181604e-02	3213
999	934	YDR121W	629	634	4	671424	697118	2.162894e-03	630
1000	934	YDR121W	2954	2960	14	480472	493333	1.090771e-02	2955
1001	935	YDR122W	629	634	4	671424	697118	2.162894e-03	630
1002	936	YDR123C	7	8	1	37553	41802	5.446165e-02	7
1003	936	YDR123C	490	490	4	166604	166634	4.013302e-02	490
1004	936	YDR123C	3060	3060	15	61694	69757	3.873373e-02	3060
1005	937	YDR124W	267	267	2	560987	560987	6.698521e-02	267
1006	938	YDR125C	3578	3578	16	890535	894011	7.552102e-02	3578
1007	939	YDR126W	629	637	4	671424	707926	2.162894e-03	631
1008	941	YDR128W	305	305	2	668585	669262	8.996375e-02	305
1009	942	YDR129C	30	31	1	81262	82379	3.672572e-02	31
1010	942	YDR129C	2573	2575	13	73225	74704	3.873373e-02	2575
1011	945	YDR132C	2952	2953	14	465187	478701	2.696098e-02	2953
1012	945	YDR132C	2965	2965	14	527014	529136	9.800781e-02	2965
1013	946	YDR133C	260	261	2	549769	551109	5.949834e-02	260
1014	946	YDR133C	640	649	4	717377	765852	2.162894e-03	641
1015	947	YDR135C	1102	1102	6	402468	402468	5.48345e-02	1102
1016	950	YDR139C	2951	2952	14	465005	473648	2.397635e-02	2952
1017	954	YDR143C	642	646	4	720763	753137	2.162894e-03	643
1018	955	YDR144C	640	649	4	717377	765852	2.162894e-03	643
1019	956	YDR145W	643	651	4	724549	770352	2.162894e-03	645
1020	956	YDR145W	2946	2952	14	442265	473648	6.439864e-02	2952
1021	958	YDR147W	2370	2386	12	613113	650767	1.090771e-02	2370
1022	960	YDR150W	646	649	4	749263	765852	2.162894e-03	649
1023	961	YDR151C	1370	1383	8	360816	399537	3.844425e-03	1379
1024	962	YDR152W	2954	2959	14	480472	488598	2.457592e-02	2958
1025	963	YDR153C	2589	2592	13	102104	107365	2.397635e-02	2591
1026	963	YDR153C	2946	2953	14	442265	478701	2.162894e-03	2952
1027	964	YDR154C	246	246	2	499621	502627	5.370979e-02	246
1028	964	YDR154C	2953	2961	14	478701	508757	3.369942e-02	2958
1029	966	YDR156W	1114	1114	6	419378	427920	9.377671e-02	1114
1030	967	YDR158W	2562	2562	13	44455	44612	9.749304e-02	2562
1031	967	YDR158W	2591	2592	13	106249	107365	2.878447e-02	2591
1032	968	YDR159W	1094	1095	6	378586	379332	3.369942e-02	1095
1033	969	YDR160W	2385	2385	12	646705	647936	7.498837e-02	2385
1034	970	YDR161W	649	660	4	765852	832289	7.738198e-03	657
1035	970	YDR161W	1652	1654	9	253492	261724	1.769951e-02	1653
1036	971	YDR162C	339	339	2	777303	780545	4.762445e-02	339
1037	973	YDR164C	2940	2940	14	408945	413314	5.987171e-02	2940
1038	973	YDR164C	2949	2956	14	453937	481896	3.161095e-02	2951
1039	974	YDR165W	1134	1149	6	491806	545826	2.122089e-02	1137
1040	975	YDR166C	2954	2958	14	480472	487935	2.162894e-03	2956
1041	976	YDR167W	2954	2958	14	480472	487935	2.162894e-03	2955
1042	977	YDR168W	238	246	2	488875	502627	3.161095e-02	238
1043	978	YDR169C	246	254	2	499621	533002	5.833557e-02	254
1044	980	YDR170W-A	359	360	3	55716	56210	1.4525e-02	360
1045	980	YDR170W-A	2342	2342	12	536833	536833	7.867032e-02	2342
1046	982	YDR172W	1136	1139	6	502995	519704	2.162894e-03	1137
1047	983	YDR173C	815	815	4	1501879	1501879	8.205145e-02	815
1048	984	YDR174W	2310	2310	12	415732	415732	6.190519e-02	2310
1049	984	YDR174W	3529	3529	16	683893	684997	8.950118e-02	3529
1050	985	YDR175C	2948	2957	14	453089	484904	2.162894e-03	2950
1051	986	YDR176W	817	817	4	1510882	1521711	4.55309e-02	817
1052	987	YDR177W	654	659	4	796092	831973	2.162894e-03	656
1053	990	YDR179W-A	2571	2575	13	71137	74704	2.162894e-03	2573
1054	992	YDR181C	257	257	2	539105	548443	5.446165e-02	257
1055	994	YDR182W-A	651	660	4	770352	832289	2.162894e-03	656
1056	995	YDR183C-A	3213	3213	15	552775	552775	1.9123e-02	3213
1057	997	YDR184C	333	333	2	749992	757005	8.641439e-02	333
1058	997	YDR184C	1134	1137	6	491806	507407	6.663335e-02	1135
1059	998	YDR185C	654	660	4	796092	832289	9.928549e-03	655
1060	999	YDR186C	2951	2953	14	465005	478701	2.162894e-03	2952
1061	1000	YDR188W	662	666	4	838720	855191	2.397635e-02	662
1062	1001	YDR189W	245	254	2	498348	533002	1.186418e-02	246
1063	1001	YDR189W	480	480	4	142603	142799	8.239957e-02	480
1064	1002	YDR190C	1136	1137	6	502995	507407	1.186418e-02	1136
1065	1004	YDR192C	663	669	4	843125	859173	2.162894e-03	663
1066	1005	YDR194C	2949	2957	14	453937	484904	2.162894e-03	2951
1067	1005	YDR194C	3127	3127	15	269477	272235	5.293348e-02	3127
1068	1006	YDR195W	2960	2965	14	492375	529136	7.738198e-03	2965
1069	1007	YDR196C	2590	2590	13	105190	105707	8.498591e-02	2590
1070	1008	YDR197W	2947	2954	14	445766	480472	2.162894e-03	2950
1071	1009	YDR198C	3207	3207	15	519432	522422	6.600768e-02	3207
1072	1010	YDR200C	3208	3209	15	546198	549314	4.239695e-02	3209
1073	1012	YDR202C	1137	1140	6	506069	520669	1.363426e-02	1137
1074	1012	YDR202C	1639	1639	9	218189	220155	5.634292e-02	1639
1075	1013	YDR204W	1137	1142	6	506069	523488	5.342486e-03	1139
1076	1014	YDR205W	1821	1832	10	319272	352052	2.162894e-03	1822
1077	1015	YDR206W	148	148	2	219410	219506	5.67077e-02	148
1078	1016	YDR207C	2396	2396	12	679180	691605	4.334644e-02	2396
1079	1016	YDR207C	2557	2570	13	40487	69113	2.162894e-03	2561
1080	1016	YDR207C	2590	2590	13	105190	105707	7.001128e-02	2590
1081	1017	YDR208W	2585	2592	13	87318	107365	5.342486e-03	2590
1082	1018	YDR210W	256	256	2	534460	537535	3.468451e-02	256
1083	1018	YDR210W	667	679	4	856366	911925	2.162894e-03	671
1084	1022	YDR214W	1841	1841	10	383417	385921	9.352219e-02	1841
1085	1023	YDR216W	2382	2382	12	638087	638411	7.693368e-02	2382
1086	1023	YDR216W	3073	3073	15	107219	108354	7.747762e-02	3073
1087	1028	YDR222W	2635	2635	13	250460	250460	7.747762e-02	2635
1088	1029	YDR223W	454	454	4	86111	89066	7.498837e-02	454
1089	1030	YDR224C	2566	2569	13	48814	62630	1.090771e-02	2566
1090	1032	YDR226W	238	238	2	488875	488899	2.581973e-02	238
1091	1033	YDR227W	1094	1094	6	378586	378586	5.987171e-02	1094
1092	1035	YDR229W	2574	2574	13	73993	74436	5.411515e-02	2574
1093	1036	YDR231C	1691	1698	9	448924	465091	2.162894e-03	1693
1094	1037	YDR232W	683	684	4	928988	930059	1.769951e-02	684
1095	1037	YDR232W	693	694	4	961744	980596	5.949834e-02	694
1096	1037	YDR232W	2952	2952	14	465187	473648	6.936089e-02	2952
1097	1039	YDR234W	199	202	2	384458	393708	3.819472e-02	199
1098	1039	YDR234W	226	234	2	451373	476335	2.162894e-03	228
1099	1042	YDR237W	2949	2955	14	453937	481081	2.162894e-03	2951
1100	1043	YDR238C	682	691	4	928114	959283	2.162894e-03	685
1101	1044	YDR239C	221	221	2	434976	435279	7.137652e-02	221
1102	1044	YDR239C	1825	1825	10	332541	332665	9.849602e-02	1825
1103	1045	YDR240C	2587	2587	13	96832	96883	6.123781e-02	2587
1104	1046	YDR241W	1575	1575	9	49107	49817	6.054063e-02	1575
1105	1047	YDR242W	2561	2561	13	44287	44287	9.049816e-02	2561
1106	1047	YDR242W	2591	2591	13	106249	106249	4.334644e-02	2591
1107	1049	YDR244W	7	7	1	37553	40914	1.982661e-02	7
1108	1049	YDR244W	1600	1600	9	121745	121745	7.103681e-02	1600
1109	1049	YDR244W	3380	3380	16	102652	104784	6.569757e-02	3380
1110	1050	YDR245W	1134	1145	6	491806	526712	2.162894e-03	1137
1111	1050	YDR245W	1295	1305	8	106214	125810	7.738198e-03	1303
1112	1051	YDR246W	999	1000	6	48124	58114	6.190519e-02	1000
1113	1052	YDR246W-A	2452	2453	12	825429	826153	2.989611e-02	2453
1114	1053	YDR247W	689	689	4	955831	955831	9.190614e-02	689
1115	1053	YDR247W	3182	3184	15	468284	478004	2.189883e-02	3182
1116	1054	YDR248C	1692	1698	9	453534	465091	2.162894e-03	1693
1117	1055	YDR249C	1600	1600	9	121745	121745	2.525802e-02	1600
1118	1055	YDR249C	2565	2565	13	47907	47907	8.839259e-02	2565
1119	1057	YDR252W	245	247	2	498348	503196	1.534865e-02	246
1120	1057	YDR252W	2952	2958	14	465187	487935	2.162894e-03	2953
1121	1058	YDR253C	2564	2574	13	47637	74436	2.162894e-03	2565
1122	1059	YDR254W	3269	3270	15	741440	747552	2.162894e-03	3269
1123	1060	YDR255C	1132	1137	6	488835	507407	2.162894e-03	1134
1124	1061	YDR256C	16	19	1	57320	60198	6.663335e-02	19
1125	1062	YDR257C	2333	2334	12	515236	515570	1.090771e-02	2334
1126	1063	YDR258C	2953	2956	14	478701	481896	1.534865e-02	2954
1127	1064	YDR259C	692	698	4	960835	1008697	2.162894e-03	692
1128	1064	YDR259C	1088	1098	6	346707	397753	1.4525e-02	1096
1129	1065	YDR260C	1770	1770	10	138281	139819	9.580531e-02	1770
1130	1066	YDR261C	248	248	2	503310	505396	8.404023e-02	248
1131	1066	YDR261C	2377	2382	12	628215	638411	4.762445e-02	2382
1132	1067	YDR262W	692	698	4	960835	1008697	2.162894e-03	693
1133	1068	YDR263C	690	697	4	956734	1004080	2.162894e-03	692
1134	1069	YDR264C	691	697	4	959283	1004080	2.162894e-03	692
1135	1070	YDR265W	691	697	4	959283	1004080	2.162894e-03	694
1136	1072	YDR267C	2396	2398	12	679180	698944	2.260367e-02	2396
1137	1073	YDR268W	2955	2959	14	481081	488598	2.162894e-03	2958
1138	1074	YDR270W	2321	2321	12	442615	446197	7.552102e-02	2321
1139	1074	YDR270W	2386	2390	12	648649	663368	3.722135e-02	2386
1140	1075	YDR272W	694	701	4	974042	1029308	2.162894e-03	697
1141	1076	YDR273W	691	701	4	959283	1029308	2.162894e-03	697
1142	1077	YDR275W	226	226	2	451373	451373	3.318757e-02	226
1143	1077	YDR275W	246	254	2	499621	533002	3.844425e-03	249
1144	1078	YDR276C	3	3	1	33892	34170	7.199259e-02	3
1145	1078	YDR276C	2372	2372	12	616887	618279	6.123781e-02	2372
1146	1078	YDR276C	2386	2390	12	648649	663368	1.534865e-02	2386
1147	1082	YDR281C	229	229	2	459628	459672	9.020906e-02	229
1148	1083	YDR282C	2948	2957	14	453089	484904	2.162894e-03	2954
1149	1085	YDR284C	1822	1837	10	323030	372699	2.162894e-03	1824
1150	1086	YDR285W	1821	1841	10	319272	385921	2.162894e-03	1823
1151	1088	YDR287W	775	775	4	1401828	1401828	5.446165e-02	775
1152	1088	YDR287W	1113	1113	6	418504	420596	7.669315e-02	1113
1153	1090	YDR289C	226	227	2	451373	453192	2.525802e-02	227
1154	1092	YDR292C	2949	2953	14	453937	478701	1.269791e-02	2952
1155	1093	YDR293C	2952	2960	14	465187	493333	2.162894e-03	2954
1156	1094	YDR294C	703	703	4	1036857	1037347	4.466854e-02	703
1157	1095	YDR295C	257	264	2	539105	557246	1.090771e-02	262
1158	1095	YDR295C	705	710	4	1040300	1060010	2.162894e-03	708
1159	1096	YDR296W	2947	2954	14	445766	480472	2.162894e-03	2949
1160	1097	YDR297W	706	714	4	1051307	1072962	2.162894e-03	708
1161	1099	YDR299W	1135	1137	6	498534	507407	1.363426e-02	1137
1162	1099	YDR299W	3089	3089	15	163912	165358	4.762445e-02	3089
1163	1100	YDR300C	1656	1658	9	269682	279899	5.521904e-02	1658
1164	1102	YDR302W	2414	2414	12	719106	719509	4.925469e-02	2414
1165	1103	YDR303C	2586	2592	13	89247	107365	2.162894e-03	2590
1166	1104	YDR304C	2949	2956	14	453937	481896	2.162894e-03	2951
1167	1106	YDR306C	1134	1139	6	491806	519704	3.568178e-02	1137
1168	1106	YDR306C	1297	1303	8	114332	123330	5.181604e-02	1302
1169	1109	YDR309C	2954	2954	14	480472	480472	8.839259e-02	2954
1170	1112	YDR312W	397	399	3	196331	204897	2.397635e-02	398
1171	1113	YDR313C	2574	2574	13	73993	74436	9.657224e-02	2574
1172	1115	YDR315C	2561	2561	13	44287	44287	9.168528e-02	2561
1173	1116	YDR316W	2948	2955	14	453089	481081	2.162894e-03	2949
1174	1117	YDR318W	2949	2956	14	453937	481896	2.162894e-03	2952
1175	1118	YDR319C	272	272	2	582458	582470	9.298291e-02	272
1176	1118	YDR319C	2979	2979	14	602860	602860	9.605576e-02	2979
1177	1119	YDR320C	245	251	2	498348	515130	1.982661e-02	246
1178	1119	YDR320C	720	720	4	1107805	1108696	9.480325e-02	720
1179	1120	YDR320C-A	719	720	4	1107083	1108696	2.162894e-03	720
1180	1120	YDR320C-A	3204	3204	15	512256	512820	5.411515e-02	3204
1181	1121	YDR321W	1135	1139	6	498534	519704	3.161095e-02	1135
1182	1121	YDR321W	2954	2957	14	480472	484904	4.416718e-02	2954
1183	1122	YDR322C-A	2030	2037	11	233252	246986	1.615973e-02	2036
1184	1123	YDR322W	1816	1816	10	309358	309358	9.079526e-02	1816
1185	1123	YDR322W	2947	2957	14	445766	484904	2.162894e-03	2950
1186	1125	YDR324C	466	466	4	114755	116482	8.756296e-02	466
1187	1125	YDR324C	1137	1137	6	506069	507407	1.769951e-02	1137
1188	1126	YDR325W	1094	1097	6	378586	393496	5.013847e-02	1097
1189	1128	YDR328C	401	401	3	213859	215487	9.849602e-02	401
1190	1128	YDR328C	2952	2952	14	465187	473648	3.423573e-02	2952
1191	1130	YDR330W	1134	1141	6	491806	524394	6.589034e-03	1140
1192	1131	YDR331W	1140	1140	6	519742	520669	8.083293e-02	1140
1193	1131	YDR331W	3067	3067	15	82213	82531	5.798979e-02	3067
1194	1132	YDR332W	1277	1277	8	77580	78636	7.669315e-02	1277
1195	1133	YDR333C	145	148	2	217636	219506	7.443222e-02	145
1196	1134	YDR334W	2543	2543	13	16498	16498	7.330352e-02	2543
1197	1135	YDR335W	236	242	2	481261	491265	5.599387e-02	242
1198	1137	YDR337W	1815	1815	10	306632	307788	4.28474e-02	1815
1199	1137	YDR337W	2817	2818	13	899812	911502	7.867032e-02	2818
1200	1137	YDR337W	2947	2954	14	445766	480472	2.162894e-03	2949
1201	1138	YDR338C	1085	1085	6	335812	335812	6.833234e-02	1085
1202	1140	YDR341C	724	728	4	1137761	1183454	3.844425e-03	725
1203	1142	YDR343C	3184	3184	15	477077	478004	6.054063e-02	3184
1204	1143	YDR345C	2567	2567	13	50831	50955	7.552102e-02	2567
1204	1143	YDR345C	2581	2581	13	82403	83417	7.552102e-02	2567
1205	1144	YDR346C	1652	1654	9	253492	261724	2.122089e-02	1652
1206	1144	YDR346C	1684	1690	9	422853	447550	2.260367e-02	1690
1207	1145	YDR347W	2947	2954	14	445766	480472	2.162894e-03	2949
1208	1146	YDR348C	1631	1631	9	193245	193245	3.672572e-02	1631
1209	1147	YDR349C	726	729	4	1171430	1190854	2.162894e-03	727
1210	1147	YDR349C	2814	2814	13	894039	895661	9.377671e-02	2814
1211	1148	YDR350C	1133	1139	6	490549	519704	5.216902e-02	1136
1212	1148	YDR350C	3579	3579	16	895022	897736	5.560423e-02	3579
1213	1149	YDR351W	723	727	4	1135023	1182098	3.844425e-03	726
1214	1150	YDR352W	1111	1115	6	416841	423827	1.696732e-02	1111
1215	1151	YDR353W	254	264	2	530473	557246	2.162894e-03	262
1216	1151	YDR353W	279	282	2	628267	635478	2.819698e-02	279
1217	1154	YDR357C	727	735	4	1181165	1229224	2.162894e-03	728
1218	1155	YDR358W	1133	1139	6	490549	519704	2.162894e-03	1134
1219	1156	YDR359C	1102	1102	6	402468	402468	9.405303e-02	1102
1220	1156	YDR359C	2954	2954	14	480472	480472	7.468176e-02	2954
1221	1157	YDR361C	1136	1137	6	502995	507407	1.363426e-02	1137
1222	1160	YDR363W-A	2951	2956	14	465005	481896	2.162894e-03	2952
1223	1161	YDR364C	2022	2022	11	221820	221820	8.17455e-02	2022
1224	1162	YDR365C	270	270	2	571034	571949	5.912235e-02	270
1225	1162	YDR365C	729	738	4	1184776	1252379	2.162894e-03	731
1226	1163	YDR367W	728	736	4	1183454	1241303	2.162894e-03	731
1227	1164	YDR368W	2951	2953	14	465005	478701	1.186418e-02	2952
1228	1166	YDR370C	378	378	3	105047	105429	1.769951e-02	378
1229	1168	YDR372C	267	267	2	560987	560987	8.788961e-02	267
1230	1168	YDR372C	2645	2645	13	282022	282022	5.48345e-02	2645
1231	1170	YDR374W-A	728	737	4	1183454	1250650	2.162894e-03	735
1232	1171	YDR375C	1816	1816	10	309358	309358	6.223702e-02	1816
1233	1171	YDR375C	2949	2958	14	453937	487935	2.162894e-03	2952
1234	1172	YDR376W	2948	2955	14	453089	481081	1.769951e-02	2949
1235	1174	YDR378C	2951	2956	14	465005	481896	3.844425e-03	2954
1236	1176	YDR379W	1591	1594	9	96126	98622	1.4525e-02	1593
1237	1177	YDR380W	187	194	2	352302	379598	2.162894e-03	190
1238	1177	YDR380W	221	225	2	434976	451784	1.363426e-02	223
1239	1178	YDR381C-A	1140	1140	6	519742	520669	7.552102e-02	1140
1240	1178	YDR381C-A	1657	1657	9	278110	278110	9.480325e-02	1657
1241	1179	YDR381W	2953	2954	14	478701	480472	7.738198e-03	2954
1242	1180	YDR382W	1135	1140	6	498534	520669	2.756732e-02	1139
1243	1181	YDR383C	2543	2543	13	16498	16498	9.459374e-02	2543
1244	1181	YDR383C	2590	2590	13	105190	105707	9.927034e-02	2590
1245	1182	YDR384C	2405	2406	12	704386	705749	3.722135e-02	2405
1246	1182	YDR384C	2577	2589	13	75773	103361	2.989611e-02	2586
1247	1183	YDR385W	3214	3225	15	553150	583715	2.162894e-03	3217
1248	1189	YDR391C	155	158	2	249400	267594	3.103198e-02	158
1249	1191	YDR393W	2948	2955	14	453089	481081	2.162894e-03	2951
1250	1192	YDR394W	221	222	2	434976	437154	7.385249e-02	222
1251	1193	YDR395W	728	728	4	1183454	1183454	3.964811e-02	728
1252	1194	YDR397C	2565	2570	13	47907	69113	2.162894e-03	2566
1253	1195	YDR398W	1137	1137	6	506069	507407	5.293348e-02	1137
1254	1195	YDR398W	3089	3091	15	163912	169869	2.696098e-02	3089
1255	1196	YDR399W	490	499	4	166604	187696	4.013302e-02	490
1256	1196	YDR399W	2566	2588	13	48814	98939	2.162894e-03	2566
1257	1197	YDR400W	480	480	4	142603	142799	7.929433e-02	480
1258	1197	YDR400W	2565	2569	13	47907	62630	6.589034e-03	2568
1258	1197	YDR400W	2580	2580	13	79575	82027	6.589034e-03	2568
1259	1199	YDR403W	2389	2392	12	659769	675042	5.560423e-02	2389
1260	1201	YDR405W	747	747	4	1278407	1278481	8.467034e-02	747
1261	1202	YDR406W	4	4	1	34308	34554	7.693368e-02	4
1262	1202	YDR406W	3082	3083	15	142001	157219	1.982661e-02	3082
1263	1204	YDR408C	3088	3093	15	161464	185793	2.162894e-03	3091
1264	1205	YDR409W	1088	1088	6	346707	346707	6.600768e-02	1088
1265	1205	YDR409W	1101	1103	6	401545	405417	4.416718e-02	1102
1266	1205	YDR409W	1122	1122	6	460898	460898	4.150283e-02	1122
1267	1206	YDR410C	2561	2575	13	44287	74704	6.589034e-03	2574
1268	1207	YDR411C	2560	2564	13	43096	47637	8.927447e-03	2563
1269	1208	YDR412W	2955	2958	14	481081	487935	9.109139e-02	2955
1270	1208	YDR412W	3067	3067	15	82213	82531	4.191123e-02	3067
1271	1210	YDR415C	211	213	2	419086	424031	6.054063e-02	213
1272	1212	YDR418W	1133	1139	6	490549	519704	5.013847e-02	1139
1273	1213	YDR419W	1825	1825	10	332541	332665	4.507984e-02	1825
1274	1213	YDR419W	2951	2957	14	465005	484904	3.217464e-02	2951
1275	1214	YDR420W	155	158	2	249400	267594	3.217464e-02	155
1276	1216	YDR422C	1815	1815	10	306632	307788	9.981484e-02	1815
1277	1217	YDR423C	752	759	4	1298073	1323775	2.162894e-03	754
1278	1220	YDR427W	220	223	2	433187	442819	1.769951e-02	221
1279	1222	YDR429C	1136	1137	6	502995	507407	3.369942e-02	1136
1280	1223	YDR430C	2949	2957	14	453937	484904	2.162894e-03	2952
1281	1224	YDR432W	2543	2543	13	16498	16498	2.122089e-02	2543
1282	1225	YDR434W	2950	2954	14	457243	480472	3.844425e-03	2953
1283	1226	YDR435C	1132	1137	6	488835	507407	7.609338e-02	1132
1284	1226	YDR435C	3088	3092	15	161464	184291	3.844425e-03	3091
1285	1228	YDR437W	2369	2369	12	612784	612784	4.150283e-02	2369
1286	1230	YDR439W	1639	1639	9	218189	220155	9.322577e-02	1639
1287	1231	YDR440W	765	766	4	1341095	1346336	9.928549e-03	765
1288	1232	YDR441C	254	259	2	530473	545201	6.936089e-02	256
1289	1232	YDR441C	761	769	4	1335398	1357207	2.162894e-03	762
1290	1233	YDR443C	765	775	4	1341095	1401828	2.162894e-03	766
1291	1233	YDR443C	964	964	5	417992	420215	9.020906e-02	964
1292	1234	YDR444W	139	139	2	204923	207923	8.674531e-02	139
1293	1234	YDR444W	765	769	4	1341095	1357207	2.162894e-03	766
1294	1235	YDR447C	1134	1140	6	491806	520669	1.090771e-02	1135
1295	1236	YDR448W	765	773	4	1341095	1394087	2.162894e-03	769
1296	1237	YDR449C	1134	1137	6	491806	507407	1.363426e-02	1137
1297	1238	YDR450W	1139	1140	6	512696	520669	4.013302e-02	1139
1298	1238	YDR450W	2954	2955	14	480472	481081	5.599387e-02	2954
1299	1239	YDR451C	773	780	4	1385256	1411853	2.162894e-03	773
1300	1240	YDR452W	2950	2953	14	457243	478701	4.104557e-02	2952
1301	1241	YDR453C	3089	3094	15	163912	186481	5.342486e-03	3091
1302	1242	YDR454C	1139	1140	6	512696	520669	5.560423e-02	1139
1303	1242	YDR454C	2954	2957	14	480472	484904	6.589034e-03	2954
1304	1243	YDR456W	2301	2301	12	386841	387634	6.969727e-02	2301
1305	1243	YDR456W	3085	3089	15	158717	165358	2.457592e-02	3089
1306	1245	YDR458C	396	398	3	191932	207086	1.363426e-02	398
1307	1245	YDR458C	2947	2957	14	445766	484904	1.534865e-02	2948
1308	1246	YDR459C	223	223	2	438126	442819	8.267264e-02	223
1309	1246	YDR459C	2572	2572	13	72027	72351	3.513975e-02	2572
1310	1247	YDR460W	395	400	3	190765	209941	2.162894e-03	397
1311	1247	YDR460W	2586	2586	13	89247	92531	4.416718e-02	2586
1312	1248	YDR461C-A	394	399	3	175328	204897	2.162894e-03	396
1313	1249	YDR461W	394	400	3	175328	209941	2.162894e-03	396
1314	1249	YDR461W	1590	1594	9	80479	98622	6.473774e-02	1593
1315	1250	YDR462W	2036	2038	11	244792	249055	8.292263e-02	2037
1316	1250	YDR462W	2947	2953	14	445766	478701	2.162894e-03	2949
1317	1251	YDR463W	1063	1075	6	250852	290603	2.162894e-03	1067
1318	1251	YDR463W	2952	2952	14	465187	473648	8.532239e-02	2952
1319	1252	YDR464W	158	158	2	257430	267594	6.505462e-02	158
1320	1253	YDR465C	1136	1137	6	502995	507407	3.269336e-02	1136
1321	1255	YDR467C	574	574	4	424905	424905	6.904304e-02	574
1322	1255	YDR467C	774	781	4	1398006	1416431	2.162894e-03	775
1323	1256	YDR468C	246	246	2	499621	502627	8.267264e-02	246
1324	1257	YDR469W	773	780	4	1385256	1411853	2.162894e-03	774
1325	1257	YDR469W	2322	2322	12	447548	447548	9.139558e-02	2322
1326	1258	YDR470C	2950	2957	14	457243	484904	2.162894e-03	2952
1327	1259	YDR471W	1131	1139	6	479996	519704	7.738198e-03	1133
1328	1261	YDR473C	279	279	2	628267	629323	9.432386e-02	279
1329	1262	YDR475C	2955	2960	14	481081	493333	5.216902e-02	2960
1330	1263	YDR476C	271	272	2	572114	582470	4.104557e-02	272
1331	1264	YDR477W	2949	2957	14	453937	484904	2.162894e-03	2953
1332	1265	YDR478W	1591	1591	9	96126	96654	8.267264e-02	1591
1333	1266	YDR479C	1133	1137	6	490549	507407	3.103198e-02	1133
1334	1267	YDR480W	2389	2389	12	659769	661750	5.293348e-02	2389
1335	1267	YDR480W	2952	2952	14	465187	473648	7.330352e-02	2952
1336	1268	YDR481C	1821	1827	10	319272	334125	2.162894e-03	1822
1337	1270	YDR483W	716	716	4	1095148	1095215	1.186418e-02	716
1338	1271	YDR484W	2951	2957	14	465005	484904	2.162894e-03	2953
1339	1273	YDR486C	1113	1113	6	418504	420596	9.020906e-02	1113
1340	1274	YDR487C	2562	2567	13	44455	50955	4.191123e-02	2567
1341	1274	YDR487C	2591	2592	13	106249	107365	1.769951e-02	2591
1342	1276	YDR489W	787	793	4	1425361	1459382	2.162894e-03	787
1343	1277	YDR490C	1134	1135	6	491806	502082	5.145198e-02	1135
1344	1278	YDR492W	1370	1387	8	360816	416060	2.162894e-03	1384
1345	1278	YDR492W	2391	2392	12	663839	675042	3.964811e-02	2392
1346	1279	YDR493W	2949	2957	14	453937	484904	2.162894e-03	2950
1347	1280	YDR494W	2372	2372	12	616887	618279	2.878447e-02	2372
1348	1280	YDR494W	2386	2386	12	648649	650767	6.589034e-03	2386
1349	1280	YDR494W	2947	2954	14	445766	480472	2.162894e-03	2949
1350	1282	YDR496C	1137	1137	6	506069	507407	4.466854e-02	1137
1351	1283	YDR497C	788	800	4	1435743	1475397	2.162894e-03	791
1352	1283	YDR497C	3065	3065	15	78920	80449	8.588624e-02	3065
1353	1284	YDR498C	787	792	4	1425361	1459840	5.342486e-03	790
1354	1285	YDR499W	2274	2276	12	292251	300917	3.672572e-02	2276
1355	1286	YDR500C	2954	2957	14	480472	484904	1.269791e-02	2954
1356	1287	YDR501W	1049	1049	6	215862	218253	8.019661e-02	1049
1357	1288	YDR502C	2389	2391	12	659769	673886	2.696098e-02	2389
1358	1288	YDR502C	2565	2570	13	47907	69113	2.162894e-03	2566
1359	1289	YDR503C	2561	2569	13	44287	62630	2.162894e-03	2563
1359	1289	YDR503C	2579	2585	13	78446	96022	2.162894e-03	2563
1360	1290	YDR504C	788	803	4	1435743	1477505	2.162894e-03	792
1361	1291	YDR505C	956	957	5	398957	400841	5.257682e-02	956
1362	1291	YDR505C	2954	2957	14	480472	484904	5.521904e-02	2954
1363	1291	YDR505C	3276	3276	15	764523	766225	9.377671e-02	3276
1364	1292	YDR506C	2532	2536	12	1026889	1041070	4.466854e-02	2533
1365	1294	YDR508C	1639	1645	9	218189	234310	1.4525e-02	1639
1366	1295	YDR510W	2949	2956	14	453937	481896	2.162894e-03	2951
1367	1296	YDR511W	2949	2957	14	453937	484904	2.162894e-03	2953
1368	1299	YDR514C	1135	1140	6	498534	520669	2.162894e-03	1136
1369	1300	YDR515W	2946	2957	14	442265	484904	3.771307e-02	2955
1370	1300	YDR515W	3129	3129	15	276471	276471	1.269791e-02	3129
1371	1302	YDR517W	2970	2970	14	541405	543016	7.498837e-02	2970
1372	1302	YDR517W	3089	3091	15	163912	169869	4.28474e-02	3091
1373	1303	YDR518W	2370	2374	12	613113	623830	2.162894e-03	2385
1373	1303	YDR518W	2384	2391	12	644551	673886	2.162894e-03	2385
1374	1303	YDR518W	2561	2564	13	44287	47637	8.927447e-03	2563
1375	1304	YDR519W	2563	2564	13	45801	47637	2.819698e-02	2581
1375	1304	YDR519W	2580	2581	13	79575	83417	2.819698e-02	2581
1376	1305	YDR520C	213	222	2	420692	437154	1.769951e-02	221
1377	1305	YDR520C	3578	3578	16	890535	894011	6.473774e-02	3578
1378	1307	YDR524C	803	815	4	1477505	1501879	2.162894e-03	805
1379	1307	YDR524C	2951	2954	14	465005	480472	2.162894e-03	2952
1380	1308	YDR524C-B	1133	1134	6	490549	491806	4.150283e-02	1133
1381	1310	YDR527W	3208	3213	15	546198	552775	5.560423e-02	3209
1382	1311	YDR528W	2384	2384	12	644551	644551	9.899921e-02	2384
1383	1311	YDR528W	2563	2580	13	45801	82027	2.260367e-02	2563
1384	1312	YDR529C	2371	2391	12	614130	673886	2.162894e-03	2384
1385	1313	YDR530C	1591	1591	9	96126	96654	9.634659e-02	1591
1386	1314	YDR531W	800	811	4	1474394	1498969	2.162894e-03	802
1387	1315	YDR532C	905	905	5	258854	265793	5.446165e-02	905
1388	1316	YDR533C	3082	3094	15	142001	186481	2.162894e-03	3090
1389	1317	YDR534C	1380	1380	8	395734	396269	5.560423e-02	1380
1390	1317	YDR534C	1390	1390	8	427479	427600	4.191123e-02	1390
1391	1318	YDR538W	1392	1397	8	431867	444466	2.641912e-02	1397
1392	1319	YDR539W	813	818	4	1499290	1518694	2.162894e-03	814
1393	1319	YDR539W	2949	2949	14	453937	454972	8.019661e-02	2949
1394	1320	YDR540C	2561	2563	13	44287	46331	4.972698e-02	2561
1395	1320	YDR540C	3087	3087	15	160139	161134	7.642147e-02	3087
1396	1321	YDR541C	802	802	4	1476051	1476051	1.769951e-02	802
1397	1321	YDR541C	817	818	4	1510882	1518694	1.615973e-02	818
1398	1322	YEL001C	2949	2957	14	453937	484904	2.162894e-03	2951
1399	1323	YEL002C	2563	2564	13	45801	47637	2.989611e-02	2563
1400	1323	YEL002C	2949	2956	14	453937	481896	2.162894e-03	2951
1401	1324	YEL003W	2951	2957	14	465005	484904	2.162894e-03	2954
1402	1325	YEL004W	1652	1654	9	253492	261724	2.525802e-02	1652
1403	1328	YEL007W	1020	1026	6	130174	160010	2.162894e-03	1021
1404	1329	YEL009C	1023	1023	6	139492	145503	6.021141e-02	1023
1405	1330	YEL011W	1134	1134	6	491806	491806	7.362705e-02	1134
1406	1331	YEL012W	1137	1139	6	506069	519704	2.397635e-02	1137
1407	1332	YEL013W	2954	2959	14	480472	488598	2.162894e-03	2957
1408	1333	YEL015W	2948	2956	14	453089	481896	2.162894e-03	2951
1409	1334	YEL016C	223	223	2	438126	442819	5.560423e-02	223
1410	1334	YEL016C	2949	2951	14	453937	466588	1.090771e-02	2950
1411	1335	YEL017C-A	2634	2635	13	247466	250460	2.122089e-02	2634
1412	1336	YEL017W	1013	1020	6	103136	130174	2.162894e-03	1015
1413	1338	YEL019C	1148	1149	6	545025	545826	5.293348e-02	1149
1414	1340	YEL020W-A	2949	2950	14	453937	464233	1.615973e-02	2950
1415	1341	YEL022W	1015	1017	6	107341	120796	1.4525e-02	1016
1416	1342	YEL023C	2385	2385	12	646705	647936	5.056417e-02	2385
1417	1343	YEL024W	2376	2391	12	627201	673886	2.162894e-03	2384
1418	1344	YEL025C	2566	2566	13	48814	50514	9.634659e-02	2566
1419	1345	YEL026W	1135	1144	6	498534	526092	1.363426e-02	1137
1420	1345	YEL026W	1302	1303	8	117574	123330	7.169375e-02	1303
1421	1346	YEL027W	2951	2956	14	465005	481896	2.162894e-03	2954
1422	1347	YEL028W	1006	1014	6	75225	105743	2.162894e-03	1009
1423	1348	YEL029C	2566	2575	13	48814	74704	2.162894e-03	2570
1423	1348	YEL029C	2590	2592	13	105190	107365	2.162894e-03	2570
1424	1349	YEL030W	2954	2955	14	480472	481081	4.635002e-02	2954
1425	1350	YEL031W	480	480	4	142603	142799	9.954531e-02	480
1426	1350	YEL031W	2386	2386	12	648649	650767	7.778962e-02	2386
1427	1352	YEL033W	2374	2394	12	623830	677005	2.162894e-03	2383
1428	1353	YEL034W	2374	2394	12	623830	677005	2.162894e-03	2384
1429	1354	YEL036C	1133	1137	6	490549	507407	1.534865e-02	1135
1430	1355	YEL037C	1004	1013	6	72069	104442	2.162894e-03	1006
1431	1355	YEL037C	2543	2543	13	16498	16498	7.810445e-02	2543
1432	1356	YEL038W	1004	1009	6	72069	91322	2.162894e-03	1004
1433	1358	YEL040W	246	256	2	499621	537535	3.844425e-03	251
1434	1358	YEL040W	278	278	2	622305	627055	3.568178e-02	278
1435	1358	YEL040W	2335	2335	12	516197	516236	9.190614e-02	2335
1436	1359	YEL041W	1010	1010	6	91637	96439	5.798979e-02	1010
1437	1359	YEL041W	1692	1705	9	453534	485700	2.162894e-03	1693
1438	1361	YEL043W	2959	2959	14	488598	488598	9.605576e-02	2959
1439	1362	YEL044W	2688	2691	13	411113	430829	2.162894e-03	2690
1440	1363	YEL046C	2566	2573	13	48814	73368	2.162894e-03	2570
1441	1364	YEL047C	2331	2331	12	510901	511884	4.150283e-02	2331
1442	1364	YEL047C	2372	2372	12	616887	618279	5.67077e-02	2372
1443	1364	YEL047C	2385	2390	12	646705	663368	1.4525e-02	2386
1444	1365	YEL048C	222	234	2	435637	476335	7.738198e-03	227
1445	1366	YEL050C	2948	2957	14	453089	484904	2.162894e-03	2950
1446	1367	YEL051W	2948	2954	14	453089	480472	2.162894e-03	2951
1447	1368	YEL052W	997	997	6	43494	43578	7.578906e-02	997
1448	1369	YEL053C	2949	2956	14	453937	481896	2.162894e-03	2951
1449	1370	YEL054C	1137	1140	6	506069	520669	5.599387e-02	1139
1450	1372	YEL056W	989	1002	6	30505	64504	2.162894e-03	990
1451	1373	YEL057C	990	1002	6	35699	64504	2.162894e-03	996
1452	1374	YEL058W	3079	3082	15	139359	151910	5.756871e-02	3082
1453	1375	YEL059C-A	2543	2543	13	16498	16498	4.334644e-02	2543
1454	1375	YEL059C-A	2561	2564	13	44287	47637	2.162894e-03	2563
1455	1375	YEL059C-A	2590	2591	13	105190	106249	6.402154e-02	2590
1456	1376	YEL060C	254	254	2	530473	533002	3.819472e-02	254
1457	1376	YEL060C	2954	2954	14	480472	480472	9.657224e-02	2954
1458	1377	YEL061C	2288	2288	12	336413	338295	8.923013e-02	2288
1459	1378	YEL062W	980	993	6	26594	40835	2.162894e-03	989
1460	1379	YEL063C	246	246	2	499621	502627	8.083293e-02	246
1461	1380	YEL064C	1911	1911	10	582558	582558	5.101881e-02	1911
1462	1380	YEL064C	1931	1931	10	658912	660786	5.67077e-02	1931
1463	1381	YEL065W	980	990	6	26594	37036	2.162894e-03	982
1464	1382	YEL066W	2685	2699	13	405245	459995	2.162894e-03	2698
1465	1383	YEL067C	978	984	6	25914	27912	2.162894e-03	980
1466	1384	YEL068C	977	984	6	25571	27912	2.162894e-03	979
1467	1385	YEL071W	2968	2968	14	533533	539456	5.756871e-02	2968
1468	1386	YEL072W	973	976	6	7063	17918	2.162894e-03	975
1469	1386	YEL072W	2569	2569	13	52335	62630	4.840555e-02	2580
1469	1386	YEL072W	2579	2580	13	78446	82027	4.840555e-02	2580
1470	1387	YEL073C	973	977	6	7063	25874	2.162894e-03	973
1471	1388	YER001W	2385	2395	12	646705	677323	1.090771e-02	2394
1472	1388	YER001W	3076	3082	15	125599	151910	2.162894e-03	3077
1473	1389	YER002W	2958	2958	14	486859	487935	9.849602e-02	2958
1474	1389	YER002W	3089	3089	15	163912	165358	5.257682e-02	3089
1475	1390	YER003C	480	480	4	142603	142799	3.621665e-02	480
1476	1390	YER003C	2952	2956	14	465187	481896	2.162894e-03	2953
1477	1391	YER004W	2952	2953	14	465187	478701	5.293348e-02	2952
1478	1392	YER005W	1026	1027	6	160010	164225	3.920551e-02	1027
1479	1393	YER006W	1136	1137	6	502995	507407	1.269791e-02	1137
1480	1394	YER007C-A	2954	2954	14	480472	480472	6.223702e-02	2954
1481	1397	YER009W	2951	2956	14	465005	481896	2.162894e-03	2954
1482	1398	YER010C	2590	2591	13	105190	106249	5.342486e-03	2590
1483	1400	YER013W	2950	2950	14	457243	464233	8.560932e-02	2950
1484	1401	YER014W	2372	2374	12	616887	623830	4.72413e-02	2372
1485	1402	YER015W	8	10	1	41278	46846	3.722135e-02	10
1486	1402	YER015W	3377	3380	16	89283	104784	2.059734e-02	3380
1487	1403	YER016W	2566	2574	13	48814	74436	2.162894e-03	2567
1488	1404	YER017C	2948	2954	14	453089	480472	6.589034e-03	2951
1489	1404	YER017C	3124	3128	15	254944	274261	1.9123e-02	3127
1490	1405	YER018C	1030	1051	6	173645	223768	2.162894e-03	1036
1491	1406	YER019C-A	238	238	2	488875	488899	9.020906e-02	238
1492	1406	YER019C-A	2947	2957	14	445766	484904	2.162894e-03	2951
1493	1408	YER020W	254	254	2	530473	533002	5.101881e-02	254
1494	1408	YER020W	1303	1303	8	122622	123330	6.867029e-02	1303
1495	1411	YER023W	2950	2955	14	457243	481081	2.162894e-03	2951
1496	1412	YER024W	221	230	2	434976	463509	2.162894e-03	224
1497	1412	YER024W	3060	3060	15	61694	69757	9.849602e-02	3060
1498	1413	YER025W	1136	1137	6	502995	507407	2.122089e-02	1137
1499	1414	YER026C	1039	1048	6	196190	214752	5.342486e-03	1044
1500	1415	YER027C	1040	1045	6	197352	211419	2.162894e-03	1042
1501	1415	YER027C	3213	3213	15	552775	552775	4.507984e-02	3213
1502	1416	YER028C	504	520	4	197574	237897	2.162894e-03	507
1503	1417	YER029C	2562	2572	13	44455	72351	2.162894e-03	2566
1504	1418	YER030W	2950	2954	14	457243	480472	2.162894e-03	2951
1505	1419	YER031C	2951	2956	14	465005	481896	2.162894e-03	2951
1506	1421	YER033C	2954	2960	14	480472	493333	1.534865e-02	2954
1507	1423	YER035W	1044	1050	6	201468	223004	1.982661e-02	1044
1508	1424	YER036C	2561	2561	13	44287	44287	7.867032e-02	2561
1509	1424	YER036C	3088	3092	15	161464	184291	5.342486e-03	3091
1510	1425	YER037W	1044	1056	6	201468	235773	1.843788e-02	1051
1511	1426	YER038C	1028	1029	6	165294	170706	2.878447e-02	1029
1512	1427	YER039C	3067	3067	15	82213	82531	3.920551e-02	3067
1513	1429	YER040W	221	221	2	434976	435279	7.929433e-02	221
1514	1429	YER040W	2566	2566	13	48814	50514	4.635002e-02	2566
1515	1431	YER042W	2563	2574	13	45801	74436	2.162894e-03	2565
1516	1432	YER043C	2560	2572	13	43096	72351	2.162894e-03	2566
1517	1433	YER044C	1061	1071	6	247147	270049	5.342486e-03	1070
1518	1433	YER044C	2384	2395	12	644551	677323	2.162894e-03	2385
1519	1434	YER044C-A	3061	3061	15	69894	71038	8.788961e-02	3061
1520	1435	YER045C	1081	1082	6	327363	332539	5.293348e-02	1082
1521	1436	YER046W	510	510	4	202117	205977	9.244425e-02	510
1522	1436	YER046W	859	859	5	101006	101030	8.430118e-02	859
1523	1437	YER047C	2453	2453	12	826153	826153	9.244425e-02	2453
1524	1437	YER047C	2561	2561	13	44287	44287	7.900645e-02	2561
1525	1438	YER048C	2638	2638	13	255332	255332	6.290502e-02	2638
1526	1438	YER048C	2951	2952	14	465005	473648	5.560423e-02	2952
1527	1439	YER048W-A	1059	1068	6	240029	262797	2.162894e-03	1062
1528	1440	YER049W	1062	1067	6	248691	258666	2.162894e-03	1066
1529	1441	YER050C	2947	2957	14	445766	484904	2.162894e-03	2950
1530	1442	YER051W	360	360	3	56210	56210	6.021141e-02	360
1531	1444	YER053C	1135	1140	6	498534	520669	2.122089e-02	1137
1532	1445	YER053C-A	2382	2400	12	638087	699566	2.162894e-03	2386
1533	1446	YER054C	1308	1308	8	131125	139917	5.521904e-02	1308
1534	1448	YER056C	1301	1301	8	117360	117360	9.704829e-02	1301
1535	1449	YER056C-A	1133	1140	6	490549	520669	2.641912e-02	1133
1536	1449	YER056C-A	2955	2955	14	481081	481081	6.663335e-02	2955
1537	1450	YER057C	2589	2599	13	102104	126663	2.162894e-03	2590
1538	1451	YER058W	2949	2957	14	453937	484904	2.162894e-03	2952
1539	1452	YER059W	1134	1137	6	491806	507407	6.156692e-02	1134
1540	1453	YER060W	2365	2365	12	609039	609039	9.139558e-02	2365
1541	1453	YER060W	2565	2580	13	47907	82027	2.162894e-03	2569
1542	1454	YER060W-A	2563	2574	13	45801	74436	2.162894e-03	2566
1543	1455	YER061C	2564	2581	13	47637	83417	8.927447e-03	2572
1544	1456	YER062C	3085	3094	15	158717	186481	1.843788e-02	3091
1545	1457	YER063W	888	889	5	193744	194587	1.769951e-02	888
1546	1458	YER064C	2567	2567	13	50831	50955	1.615973e-02	2567
1547	1459	YER065C	2952	2952	14	465187	473648	3.161095e-02	2952
1548	1460	YER066W	1136	1137	6	502995	507407	1.269791e-02	1137
1549	1461	YER067W	1134	1137	6	491806	507407	2.397635e-02	1137
1550	1462	YER068W	3136	3137	15	301153	301621	2.989611e-02	3137
1551	1462	YER068W	3173	3173	15	456978	456978	7.531863e-02	3173
1552	1463	YER069W	2561	2570	13	44287	69113	2.162894e-03	2566
1553	1465	YER071C	1069	1070	6	263549	266991	8.927447e-03	1069
1554	1466	YER072W	2948	2958	14	453089	487935	2.162894e-03	2955
1555	1468	YER074W	1133	1140	6	490549	520669	3.041765e-02	1139
1556	1468	YER074W	2954	2954	14	480472	480472	6.600768e-02	2954
1557	1469	YER074W-A	2948	2956	14	453089	481896	2.162894e-03	2950
1558	1470	YER075C	251	254	2	514806	533002	7.362705e-02	251
1559	1470	YER075C	2592	2592	13	106723	107365	7.964493e-02	2592
1560	1471	YER076C	1076	1083	6	294112	334787	2.162894e-03	1079
1561	1472	YER077C	2946	2952	14	442265	473648	9.928549e-03	2951
1562	1473	YER078C	2953	2959	14	478701	488598	2.162894e-03	2955
1563	1475	YER080W	1087	1088	6	343502	346707	2.756732e-02	1088
1564	1475	YER080W	1108	1116	6	410947	429589	3.722135e-02	1108
1565	1476	YER081W	1079	1086	6	312465	341045	4.239695e-02	1080
1566	1476	YER081W	2566	2570	13	48814	69113	3.369942e-02	2566
1567	1477	YER082C	1137	1137	6	506069	507407	3.318757e-02	1137
1568	1477	YER082C	3089	3091	15	163912	169869	3.369942e-02	3089
1569	1479	YER084W	1079	1083	6	312465	334787	6.589034e-03	1083
1570	1480	YER086W	2570	2570	13	62996	69113	5.181604e-02	2570
1571	1482	YER087C-B	1081	1083	6	327363	334787	7.738198e-03	1082
1572	1482	YER087C-B	2949	2952	14	453937	473648	2.819698e-02	2951
1573	1483	YER087W	2949	2957	14	453937	484904	2.162894e-03	2951
1574	1484	YER088C	2561	2561	13	44287	44287	6.473774e-02	2561
1575	1485	YER088C-A	1084	1085	6	335604	335812	5.342486e-03	1085
1576	1486	YER089C	1084	1085	6	335604	335812	1.769951e-02	1084
1577	1487	YER090W	2562	2566	13	44455	50514	4.061526e-02	2566
1578	1488	YER091C	1063	1067	6	250852	258666	6.867029e-02	1067
1579	1488	YER091C	2555	2569	13	37465	62630	2.162894e-03	2563
1579	1488	YER091C	2581	2586	13	82403	92531	2.162894e-03	2563
1580	1490	YER093C	2954	2956	14	480472	481896	1.534865e-02	2956
1581	1491	YER093C-A	2948	2957	14	453089	484904	2.162894e-03	2950
1582	1492	YER094C	2952	2952	14	465187	473648	9.190614e-02	2952
1583	1493	YER095W	3494	3497	16	516356	519322	1.269791e-02	3496
1584	1494	YER096W	3089	3094	15	163912	186481	5.342486e-03	3091
1585	1496	YER099C	1113	1113	6	418504	420596	3.423573e-02	1113
1586	1496	YER099C	1133	1133	6	490549	490549	4.466854e-02	1133
1587	1498	YER101C	1099	1099	6	398644	399487	3.964811e-02	1099
1588	1498	YER101C	1113	1113	6	418504	420596	6.663335e-02	1113
1589	1498	YER101C	2954	2954	14	480472	480472	4.507984e-02	2954
1590	1499	YER102W	1086	1096	6	341045	394911	2.162894e-03	1088
1591	1500	YER103W	865	866	5	141013	143302	6.589034e-03	865
1592	1500	YER103W	2652	2652	13	299524	300324	5.293348e-02	2652
1593	1500	YER103W	2660	2662	13	327769	333449	1.696732e-02	2661
1594	1501	YER104W	1091	1096	6	360247	394911	2.162894e-03	1093
1595	1501	YER104W	2961	2961	14	495918	508757	9.530618e-02	2961
1596	1503	YER107C	1091	1093	6	360247	375017	9.928549e-03	1093
1597	1505	YER110C	1136	1139	6	502995	519704	7.738198e-03	1137
1598	1507	YER112W	221	221	2	434976	435279	3.771307e-02	221
1599	1507	YER112W	238	238	2	488875	488899	8.467034e-02	238
1600	1507	YER112W	1811	1811	10	296106	296106	8.404023e-02	1811
1601	1507	YER112W	1822	1824	10	323030	331934	6.589034e-03	1823
1602	1508	YER113C	2402	2402	12	701265	702990	2.819698e-02	2402
1603	1509	YER114C	1094	1098	6	378586	397753	2.162894e-03	1094
1604	1510	YER115C	2406	2406	12	705704	705749	7.738198e-03	2406
1605	1510	YER115C	3207	3207	15	519432	522422	2.189883e-02	3207
1606	1511	YER116C	1292	1297	8	96869	114332	3.369942e-02	1292
1607	1511	YER116C	2941	2942	14	413686	418300	2.457592e-02	2942
1608	1511	YER116C	2944	2944	14	431063	434507	4.28474e-02	2944
1609	1512	YER117W	1108	1108	6	410947	410947	5.181604e-02	1108
1610	1512	YER117W	1135	1139	6	498534	519704	7.964493e-02	1135
1611	1514	YER119C	1087	1087	6	343502	343588	5.332332e-02	1087
1612	1514	YER119C	1103	1114	6	403557	427920	2.162894e-03	1108
1613	1515	YER120W	1091	1093	6	360247	375017	4.369527e-02	1093
1614	1515	YER120W	2951	2953	14	465005	478701	2.162894e-03	2953
1615	1516	YER121W	1308	1308	8	131125	139917	8.61708e-02	1308
1616	1518	YER123W	2951	2959	14	465005	488598	2.162894e-03	2958
1617	1519	YER124C	254	268	2	530473	566670	2.162894e-03	257
1618	1520	YER125W	1102	1113	6	402468	420596	2.162894e-03	1102
1619	1521	YER126C	1135	1138	6	498534	516964	2.162894e-03	1137
1620	1522	YER127W	1135	1137	6	498534	507407	2.938282e-02	1135
1621	1523	YER128W	235	236	2	479201	487661	2.819698e-02	236
1622	1524	YER129W	145	150	2	217636	243768	2.162894e-03	148
1623	1526	YER131W	1135	1140	6	498534	520669	1.696732e-02	1140
1624	1527	YER132C	155	155	2	249400	255743	9.168528e-02	155
1625	1528	YER133W	234	259	2	469663	545201	2.162894e-03	246
1626	1530	YER136W	246	246	2	499621	502627	6.763042e-02	246
1627	1530	YER136W	3184	3184	15	477077	478004	3.318757e-02	3184
1628	1532	YER139C	1111	1121	6	416841	460661	2.162894e-03	1116
1629	1534	YER141W	2386	2386	12	648649	650767	2.641912e-02	2386
1630	1534	YER141W	2948	2957	14	453089	484904	5.342486e-03	2957
1631	1536	YER143W	221	222	2	434976	437154	2.641912e-02	222
1632	1538	YER145C	1117	1117	6	442211	450386	3.964811e-02	1117
1633	1539	YER146W	2950	2956	14	457243	481896	2.162894e-03	2951
1634	1541	YER148W	2954	2955	14	480472	481081	4.466854e-02	2955
1635	1542	YER149C	3071	3075	15	102305	110483	4.239695e-02	3071
1636	1544	YER151C	1136	1140	6	502995	520669	9.928549e-03	1137
1637	1545	YER152C	254	265	2	530473	563644	2.162894e-03	257
1638	1546	YER153C	221	221	2	434976	435279	3.217464e-02	234
1638	1546	YER153C	232	234	2	465493	476335	3.217464e-02	234
1639	1546	YER153C	254	264	2	530473	557246	2.162894e-03	257
1640	1547	YER154W	251	265	2	514806	563644	1.4525e-02	264
1641	1547	YER154W	2946	2953	14	442265	478701	2.397635e-02	2952
1642	1549	YER156C	1133	1137	6	490549	507407	2.162894e-03	1133
1643	1550	YER157W	1128	1135	6	475607	502082	2.162894e-03	1129
1644	1552	YER159C	3360	3362	16	51430	55474	5.181604e-02	3360
1645	1554	YER162C	1131	1141	6	479996	524394	2.162894e-03	1139
1646	1555	YER163C	1130	1143	6	476809	525390	2.162894e-03	1139
1647	1555	YER163C	1154	1154	6	553226	566696	9.680153e-02	1154
1648	1556	YER164W	2951	2956	14	465005	481896	8.927447e-03	2952
1649	1557	YER165W	1136	1137	6	502995	507407	3.369942e-02	1137
1650	1558	YER166W	154	154	2	248659	249073	7.552102e-02	154
1651	1559	YER167W	2384	2384	12	644551	644551	8.839259e-02	2384
1652	1559	YER167W	2955	2957	14	481081	484904	7.738198e-03	2955
1653	1560	YER168C	1135	1135	6	498534	502082	8.267264e-02	1135
1654	1561	YER169W	3204	3209	15	512256	549314	3.844425e-03	3209
1655	1562	YER170W	2947	2958	14	445766	487935	1.090771e-02	2947
1656	1563	YER171W	1137	1149	6	506069	545826	2.162894e-03	1144
1657	1565	YER173W	2385	2385	12	646705	647936	6.086716e-02	2385
1658	1565	YER173W	2960	2960	14	492375	493333	7.72191e-02	2960
1659	1566	YER174C	223	232	2	438126	469648	7.738198e-03	227
1660	1566	YER174C	2566	2566	13	48814	50514	5.293348e-02	2566
1661	1567	YER175C	2561	2566	13	44287	50514	4.334644e-02	2561
1662	1567	YER175C	3071	3071	15	102305	106762	8.788961e-02	3071
1663	1568	YER176W	2562	2569	13	44455	62630	1.769951e-02	2566
1664	1568	YER176W	2591	2592	13	106249	107365	7.001128e-02	2591
1665	1570	YER178W	775	780	4	1401828	1411853	3.513975e-02	780
1666	1574	YER182W	2947	2954	14	445766	480472	2.162894e-03	2950
1667	1575	YER183C	1147	1153	6	529484	553016	2.162894e-03	1149
1668	1576	YER184C	1135	1137	6	498534	507407	3.844425e-03	1136
1669	1576	YER184C	1150	1154	6	547317	566696	2.162894e-03	1153
1670	1576	YER184C	2955	2955	14	481081	481081	7.778962e-02	2955
1671	1577	YER185W	56	60	1	143085	173339	6.536123e-02	58
1672	1577	YER185W	1150	1154	6	547317	566696	2.162894e-03	1151
1673	1578	YER186C	1149	1149	6	545826	545826	5.332332e-02	1149
1674	1579	YER187W	1148	1154	6	545025	566696	2.162894e-03	1150
1675	1580	YFL001W	1198	1207	7	130188	170473	2.162894e-03	1201
1676	1581	YFL002C	1652	1654	9	253492	261724	2.333622e-02	1654
1677	1583	YFL004W	1196	1199	7	116573	131953	1.363426e-02	1199
1678	1584	YFL005W	2129	2129	11	558102	559313	3.103198e-02	2129
1679	1585	YFL007W	2765	2765	13	697086	698457	7.642147e-02	2765
1680	1586	YFL008W	1194	1208	7	115088	170689	2.162894e-03	1195
1681	1587	YFL009W	1028	1028	6	165294	166670	9.899921e-02	1028
1682	1587	YFL009W	2567	2567	13	50831	50955	7.330352e-02	2567
1683	1588	YFL010C	1192	1200	7	108011	155336	2.162894e-03	1193
1684	1589	YFL013C	2377	2391	12	628215	673886	1.843788e-02	2377
1685	1590	YFL014W	3085	3094	15	158717	186481	2.162894e-03	3089
1686	1591	YFL016C	1368	1374	8	353297	385041	2.162894e-03	1373
1687	1591	YFL016C	2953	2957	14	478701	484904	6.969727e-02	2957
1688	1592	YFL017C	2951	2957	14	465005	484904	2.162894e-03	2951
1689	1593	YFL017W-A	2945	2945	14	437955	437955	5.293348e-02	2945
1690	1593	YFL017W-A	2951	2953	14	465005	478701	7.738198e-03	2952
1691	1594	YFL018C	1188	1193	7	101826	111687	2.162894e-03	1189
1692	1595	YFL021W	375	375	3	81693	95149	4.635002e-02	375
1693	1596	YFL022C	1184	1194	7	94481	115181	2.162894e-03	1184
1694	1597	YFL023W	3089	3090	15	163912	166324	4.925469e-02	3089
1695	1598	YFL024C	1812	1815	10	296872	307788	1.982661e-02	1813
1696	1599	YFL025C	394	396	3	175328	195779	5.181604e-02	394
1697	1599	YFL025C	1049	1049	6	215862	218253	6.156692e-02	1049
1698	1599	YFL025C	1059	1059	6	240029	242244	8.89267e-02	1059
1699	1600	YFL026W	394	400	3	175328	209941	2.162894e-03	396
1700	1601	YFL027C	394	400	3	175328	209941	2.162894e-03	396
1701	1602	YFL028C	2562	2570	13	44455	69113	1.090771e-02	2566
1702	1602	YFL028C	2590	2592	13	105190	107365	2.162894e-03	2591
1703	1603	YFL029C	2590	2590	13	105190	105707	8.404023e-02	2590
1704	1604	YFL030W	3091	3094	15	166482	186481	6.867029e-02	3091
1705	1607	YFL034C-A	222	225	2	435637	451784	3.819472e-02	222
1706	1608	YFL034C-B	2953	2956	14	478701	481896	3.217464e-02	2953
1707	1609	YFL034W	1173	1173	7	67184	67184	2.059734e-02	1173
1708	1609	YFL034W	2670	2670	13	352789	352789	8.996375e-02	2670
1709	1610	YFL036W	2590	2591	13	105190	106249	2.059734e-02	2590
1710	1611	YFL037W	3578	3578	16	890535	894011	7.037272e-02	3578
1711	1612	YFL038C	2951	2956	14	465005	481896	2.162894e-03	2952
1712	1615	YFL041W-A	1134	1139	6	491806	519704	3.568178e-02	1137
1713	1616	YFL042C	965	965	5	420376	420530	7.385249e-02	965
1714	1616	YFL042C	1134	1140	6	491806	520669	1.186418e-02	1134
1715	1617	YFL044C	1156	1166	7	33158	58994	2.525802e-02	1162
1716	1619	YFL046W	1173	1173	7	67184	67184	8.109102e-02	1173
1717	1619	YFL046W	2561	2567	13	44287	50955	6.223702e-02	2561
1718	1619	YFL046W	2590	2592	13	105190	107365	8.927447e-03	2591
1719	1620	YFL047W	1590	1598	9	80479	118187	2.162894e-03	1597
1720	1620	YFL047W	2301	2301	12	386841	387634	7.41474e-02	2301
1721	1621	YFL048C	2950	2950	14	457243	464233	6.190519e-02	2950
1722	1623	YFL050C	6	26	1	37255	68785	2.162894e-03	18
1723	1624	YFL059W	1156	1157	7	33158	42349	1.9123e-02	1156
1724	1624	YFL059W	1956	1956	10	726757	727128	2.162894e-03	1956
1725	1624	YFL059W	2822	2827	14	16090	33359	2.162894e-03	2822
1726	1625	YFL062W	1956	1956	10	726757	727128	6.589034e-03	1956
1727	1625	YFL062W	2543	2551	13	16498	29145	2.162894e-03	2543
1728	1625	YFL062W	2822	2826	14	16090	29633	5.599387e-02	2822
1729	1626	YFR001W	2566	2566	13	48814	50514	9.981484e-02	2566
1730	1626	YFR001W	2591	2591	13	106249	106249	6.439864e-02	2591
1731	1627	YFR002W	2951	2952	14	465005	473648	3.423573e-02	2952
1732	1628	YFR003C	1137	1137	6	506069	507407	6.536123e-02	1137
1733	1629	YFR004W	221	221	2	434976	435279	5.145198e-02	221
1734	1630	YFR005C	211	211	2	419086	419197	5.332332e-02	211
1735	1630	YFR005C	235	240	2	479201	489805	7.738198e-03	236
1736	1631	YFR006W	1199	1210	7	131953	180152	2.162894e-03	1201
1737	1632	YFR007W	2949	2955	14	453937	481081	2.162894e-03	2952
1738	1634	YFR009W	1203	1203	7	159554	163549	9.553562e-02	1203
1739	1634	YFR009W	1652	1652	9	253492	254330	3.873373e-02	1652
1740	1634	YFR009W	2947	2954	14	445766	480472	2.162894e-03	2953
1741	1637	YFR013W	1201	1209	7	155681	171501	2.162894e-03	1204
1742	1641	YFR017C	1134	1134	6	491806	491806	8.17455e-02	1134
1743	1641	YFR017C	3184	3185	15	477077	478685	4.762445e-02	3184
1744	1642	YFR018C	2687	2690	13	409225	425898	1.4525e-02	2687
1745	1645	YFR021W	3093	3093	15	185473	185793	7.385249e-02	3093
1746	1647	YFR024C-A	1113	1113	6	418504	420596	8.498591e-02	1113
1747	1648	YFR025C	2560	2562	13	43096	44612	3.513975e-02	2560
1748	1648	YFR025C	2591	2592	13	106249	107365	9.928549e-03	2591
1749	1649	YFR026C	489	489	4	166100	166427	9.377671e-02	489
1750	1649	YFR026C	1221	1223	7	205988	208850	8.927447e-03	1222
1751	1650	YFR027W	2951	2959	14	465005	488598	3.844425e-03	2955
1752	1652	YFR029W	1065	1075	6	253670	290603	2.162894e-03	1066
1753	1653	YFR030W	1067	1067	6	257927	258666	6.698521e-02	1067
1754	1654	YFR031C	1826	1826	10	333412	333412	4.840555e-02	1826
1755	1655	YFR031C-A	1133	1139	6	490549	519704	5.342486e-03	1134
1756	1656	YFR032C	246	246	2	499621	502627	3.672572e-02	246
1757	1656	YFR032C	272	272	2	582458	582470	9.244425e-02	272
1758	1656	YFR032C	3184	3188	15	477077	481731	7.037272e-02	3188
1759	1657	YFR032C-A	1135	1139	6	498534	519704	6.763042e-02	1135
1760	1658	YFR032C-B	225	225	2	450377	451784	8.019661e-02	225
1761	1658	YFR032C-B	3174	3174	15	457470	457599	6.867029e-02	3174
1762	1658	YFR032C-B	3184	3188	15	477077	481731	3.269336e-02	3184
1763	1659	YFR033C	2372	2391	12	616887	673886	2.162894e-03	2384
1764	1660	YFR034C	1229	1243	7	225899	241183	2.162894e-03	1229
1765	1661	YFR034W-A	2945	2959	14	437955	488598	3.844425e-03	2958
1766	1662	YFR036W	1229	1238	7	225899	235072	2.162894e-03	1229
1767	1663	YFR037C	1229	1244	7	225899	242528	2.162894e-03	1234
1768	1667	YFR041C	2563	2563	13	45801	46331	9.079526e-02	2563
1769	1668	YFR042W	2563	2563	13	45801	46331	6.402154e-02	2563
1770	1668	YFR042W	2583	2583	13	85192	85411	4.061526e-02	2583
1771	1669	YFR043C	1639	1639	9	218189	220155	6.536123e-02	1639
1772	1670	YFR044C	250	251	2	513202	515130	2.756732e-02	250
1773	1670	YFR044C	2949	2953	14	453937	478701	3.844425e-03	2952
1774	1671	YFR045W	1148	1149	6	545025	545826	3.269336e-02	1149
1775	1672	YFR046C	1639	1639	9	218189	220155	8.701754e-02	1639
1776	1672	YFR046C	2560	2560	13	43096	43166	4.507984e-02	2560
1777	1673	YFR047C	1137	1137	6	506069	507407	4.800311e-02	1137
1778	1673	YFR047C	2952	2952	14	465187	473648	5.370979e-02	2952
1779	1677	YFR051C	480	480	4	142603	142799	8.321047e-02	480
1780	1677	YFR051C	1037	1037	6	192377	193011	9.480325e-02	1037
1781	1678	YFR052C-A	378	378	3	105047	105429	5.798979e-02	378
1782	1680	YFR053C	378	378	3	105047	105429	4.150283e-02	378
1783	1681	YFR055W	3085	3090	15	158717	166324	1.269791e-02	3089
1784	1682	YGL001C	2385	2391	12	646705	673886	2.162894e-03	2385
1785	1683	YGL002W	2945	2945	14	437955	437955	4.28474e-02	2945
1786	1683	YGL002W	2951	2952	14	465005	473648	9.928549e-03	2951
1787	1686	YGL005C	1430	1430	8	577840	579227	6.402154e-02	1430
1788	1687	YGL006W	1306	1309	8	126093	140030	4.150283e-02	1306
1789	1689	YGL009C	372	378	3	79170	105429	2.162894e-03	374
1790	1690	YGL010W	460	465	4	99854	113295	5.013847e-02	465
1791	1690	YGL010W	1407	1415	8	467277	512350	2.162894e-03	1412
1792	1692	YGL012W	256	262	2	534460	555964	5.342486e-03	257
1793	1692	YGL012W	2952	2952	14	465187	473648	9.271181e-02	2952
1794	1694	YGL014W	1407	1415	8	467277	512350	2.162894e-03	1413
1795	1694	YGL014W	2951	2953	14	465005	478701	6.589034e-03	2952
1796	1696	YGL017W	1402	1414	8	451905	494079	5.342486e-03	1412
1797	1697	YGL018C	2950	2957	14	457243	484904	2.162894e-03	2952
1798	1699	YGL020C	2951	2957	14	465005	484904	2.162894e-03	2954
1799	1700	YGL021W	1397	1415	8	443972	512350	2.162894e-03	1413
1800	1701	YGL022W	2949	2953	14	453937	478701	2.162894e-03	2950
1801	1702	YGL023C	1057	1069	6	237047	266246	3.844425e-03	1058
1802	1703	YGL025C	2949	2956	14	453937	481896	2.162894e-03	2952
1803	1704	YGL026C	2562	2566	13	44455	50514	3.568178e-02	2566
1804	1706	YGL028C	254	268	2	530473	566670	2.162894e-03	257
1805	1708	YGL030W	1133	1140	6	490549	520669	2.525802e-02	1135
1806	1709	YGL031C	1133	1140	6	490549	520669	8.927447e-03	1139
1807	1710	YGL035C	1378	1388	8	394511	418502	2.162894e-03	1379
1808	1712	YGL037C	1134	1139	6	491806	519704	2.641912e-02	1134
1809	1713	YGL038C	246	246	2	499621	502627	9.749304e-02	246
1810	1714	YGL039W	2384	2384	12	644551	644551	4.72413e-02	2384
1811	1714	YGL039W	2686	2690	13	406726	425898	2.162894e-03	2687
1812	1715	YGL040C	2372	2372	12	616887	618279	7.900645e-02	2372
1813	1715	YGL040C	2386	2386	12	648649	650767	3.672572e-02	2386
1814	1715	YGL040C	2950	2954	14	457243	480472	2.756732e-02	2951
1815	1716	YGL041W-A	1813	1813	10	297732	301867	6.290502e-02	1813
1816	1717	YGL043W	1915	1915	10	598115	598202	8.019661e-02	1915
1817	1718	YGL044C	2952	2958	14	465187	487935	2.162894e-03	2954
1818	1719	YGL045W	255	266	2	533760	560006	1.090771e-02	255
1819	1720	YGL047W	1386	1388	8	405802	418502	3.844425e-03	1387
1820	1721	YGL048C	221	222	2	434976	437154	3.513975e-02	221
1821	1722	YGL049C	1385	1386	8	401117	414752	3.920551e-02	1386
1822	1722	YGL049C	2949	2956	14	453937	481896	2.162894e-03	2951
1823	1723	YGL050W	1373	1373	8	384239	384239	6.698521e-02	1373
1824	1724	YGL054C	1379	1388	8	395106	418502	2.162894e-03	1384
1825	1725	YGL055W	2377	2406	12	628215	705749	2.162894e-03	2382
1826	1726	YGL056C	3196	3197	15	493377	495561	3.568178e-02	3196
1827	1726	YGL056C	3208	3218	15	546198	570373	1.4525e-02	3208
1828	1727	YGL057C	1369	1388	8	360441	418502	2.162894e-03	1379
1829	1728	YGL058W	2309	2309	12	408647	411601	9.657224e-02	2309
1830	1729	YGL059W	2561	2569	13	44287	62630	8.927447e-03	2566
1831	1730	YGL060W	1578	1581	9	53770	65566	3.369942e-02	1578
1832	1730	YGL060W	1599	1600	9	121315	121745	1.696732e-02	1600
1833	1730	YGL060W	2565	2573	13	47907	73368	7.747762e-02	2565
1834	1732	YGL062W	2955	2957	14	481081	484904	2.581973e-02	2955
1835	1733	YGL063W	1358	1360	8	307064	321972	2.162894e-03	1360
1836	1733	YGL063W	1365	1375	8	347577	387977	2.162894e-03	1372
1837	1734	YGL064C	2946	2953	14	442265	478701	6.589034e-03	2946
1838	1736	YGL066W	216	223	2	427998	442819	1.9123e-02	221
1839	1736	YGL066W	2566	2566	13	48814	50514	5.446165e-02	2566
1840	1737	YGL067W	2590	2592	13	105190	107365	2.756732e-02	2591
1841	1738	YGL068W	2947	2953	14	445766	478701	2.162894e-03	2949
1842	1739	YGL070C	1133	1133	6	490549	490549	2.641912e-02	1133
1843	1740	YGL071W	1372	1373	8	383573	384239	3.672572e-02	1372
1844	1743	YGL075C	220	220	2	433187	433232	7.72191e-02	220
1845	1743	YGL075C	1366	1379	8	348923	395359	2.162894e-03	1368
1846	1744	YGL076C	1366	1377	8	348923	390484	3.844425e-03	1375
1847	1745	YGL077C	2543	2543	13	16498	16498	5.056417e-02	2543
1848	1745	YGL077C	2952	2955	14	465187	481081	2.162894e-03	2953
1849	1746	YGL078C	1136	1138	6	502995	516964	2.162894e-03	1137
1850	1747	YGL079W	2329	2329	12	508920	509438	3.468451e-02	2329
1851	1748	YGL080W	1366	1378	8	348923	394511	2.162894e-03	1368
1852	1749	YGL081W	1368	1379	8	353297	395359	3.844425e-03	1368
1853	1750	YGL082W	2948	2954	14	453089	480472	2.162894e-03	2950
1854	1751	YGL083W	2951	2953	14	465005	478701	2.162894e-03	2952
1855	1754	YGL086W	1345	1349	8	276276	288473	6.663335e-02	1349
1856	1759	YGL092W	2951	2952	14	465005	473648	6.505462e-02	2952
1857	1763	YGL096W	1354	1357	8	298874	306650	6.589034e-03	1355
1858	1764	YGL097W	1136	1140	6	502995	520669	2.162894e-03	1137
1859	1765	YGL098W	1364	1364	8	344309	344309	2.260367e-02	1364
1860	1766	YGL099W	1136	1138	6	502995	516964	9.928549e-03	1137
1861	1766	YGL099W	3089	3089	15	163912	165358	7.552102e-02	3089
1862	1767	YGL100W	2557	2564	13	40487	47637	6.589034e-03	2580
1862	1767	YGL100W	2574	2581	13	73993	83417	6.589034e-03	2580
1863	1767	YGL100W	2602	2602	13	143613	147350	5.634292e-02	2602
1864	1768	YGL101W	246	251	2	499621	515130	2.162894e-03	251
1865	1768	YGL101W	265	267	2	558866	560987	2.189883e-02	266
1866	1769	YGL103W	1134	1139	6	491806	519704	7.137652e-02	1135
1867	1770	YGL104C	1140	1140	6	519742	520669	4.635002e-02	1140
1868	1770	YGL104C	1349	1364	8	288473	344309	1.269791e-02	1351
1869	1771	YGL105W	1297	1297	8	114332	114332	9.432386e-02	1297
1870	1771	YGL105W	2951	2956	14	465005	481896	6.589034e-03	2954
1871	1772	YGL106W	2563	2563	13	45801	46331	7.693368e-02	2563
1872	1772	YGL106W	2950	2957	14	457243	484904	2.162894e-03	2954
1873	1773	YGL107C	2948	2955	14	453089	481081	2.162894e-03	2950
1874	1775	YGL110C	1343	1355	8	274448	304609	2.162894e-03	1351
1875	1776	YGL111W	1137	1137	6	506069	507407	1.534865e-02	1137
1876	1777	YGL112C	1349	1356	8	288473	305019	2.162894e-03	1349
1877	1778	YGL113W	2982	2982	14	611511	613773	7.900645e-02	2982
1878	1779	YGL114W	212	230	2	420402	463509	3.844425e-03	221
1879	1780	YGL115W	1345	1353	8	276276	295605	2.162894e-03	1351
1880	1781	YGL116W	212	212	2	420402	420567	6.123781e-02	227
1880	1781	YGL116W	227	227	2	452891	453192	6.123781e-02	227
1881	1781	YGL116W	246	246	2	499621	502627	6.867029e-02	246
1882	1781	YGL116W	1577	1581	9	51314	65566	2.162894e-03	1578
1883	1782	YGL117W	2561	2566	13	44287	50514	4.150283e-02	2562
1884	1784	YGL120C	1137	1137	6	506069	507407	1.615973e-02	1137
1885	1785	YGL121C	1824	1824	10	327501	331934	5.48345e-02	1824
1886	1786	YGL122C	3127	3127	15	269477	272235	7.964493e-02	3127
1887	1787	YGL123W	1135	1142	6	498534	523488	6.589034e-03	1139
1888	1788	YGL124C	1340	1346	8	271816	276488	2.162894e-03	1341
1889	1789	YGL125W	2948	2957	14	453089	484904	2.162894e-03	2954
1890	1792	YGL128C	24	24	1	63520	66033	5.987171e-02	24
1891	1793	YGL129C	2948	2955	14	453089	481081	2.162894e-03	2950
1892	1794	YGL130W	2639	2639	13	255485	257811	9.772784e-02	2639
1893	1795	YGL131C	2954	2959	14	480472	488598	4.369527e-02	2954
1894	1797	YGL134W	454	454	4	86111	89066	4.507984e-02	454
1895	1798	YGL135W	1131	1139	6	479996	519704	5.560423e-02	1131
1896	1798	YGL135W	3386	3389	16	138673	152472	5.342486e-03	3388
1897	1799	YGL136C	1336	1339	8	247666	267458	2.162894e-03	1339
1898	1803	YGL141W	1654	1654	9	261710	261724	2.819698e-02	1654
1899	1803	YGL141W	2954	2957	14	480472	484904	5.342486e-03	2957
1900	1804	YGL142C	3067	3067	15	82213	82531	8.701754e-02	3067
1901	1805	YGL143C	2948	2957	14	453089	484904	2.162894e-03	2951
1902	1806	YGL144C	2386	2386	12	648649	650767	4.762445e-02	2386
1903	1809	YGL147C	1135	1140	6	498534	520669	1.9123e-02	1139
1904	1810	YGL148W	2565	2574	13	47907	74436	3.269336e-02	2565
1905	1813	YGL153W	3	11	1	33892	49871	2.162894e-03	5
1906	1814	YGL154C	6	6	1	37255	37478	7.330352e-02	6
1907	1814	YGL154C	2560	2569	13	43096	62630	1.534865e-02	2561
1908	1814	YGL154C	2591	2591	13	106249	106249	6.833234e-02	2591
1909	1815	YGL155W	234	235	2	469663	480674	7.07036e-02	234
1910	1815	YGL155W	1330	1339	8	208986	267458	1.090771e-02	1339
1911	1816	YGL156W	1139	1142	6	512696	523488	1.269791e-02	1139
1912	1817	YGL157W	226	234	2	451373	476335	6.589034e-03	231
1913	1818	YGL158W	3090	3091	15	165725	169869	2.122089e-02	3091
1914	1818	YGL158W	3097	3099	15	194198	195072	8.996375e-02	3097
1915	1819	YGL159W	2952	2953	14	465187	478701	1.9123e-02	2952
1916	1820	YGL160W	2366	2393	12	609126	675407	6.589034e-03	2386
1917	1821	YGL161C	3089	3091	15	163912	169869	3.103198e-02	3091
1918	1822	YGL162W	1314	1327	8	164774	198476	1.090771e-02	1324
1919	1825	YGL166W	478	478	4	138482	139681	8.756296e-02	478
1920	1825	YGL166W	1323	1326	8	188242	196468	1.9123e-02	1324
1921	1826	YGL167C	251	252	2	514806	517869	4.334644e-02	251
1922	1826	YGL167C	1321	1324	8	174818	193691	9.190614e-02	1324
1923	1827	YGL169W	1318	1326	8	167889	196468	2.162894e-03	1320
1924	1828	YGL171W	1136	1137	6	502995	507407	1.363426e-02	1137
1925	1829	YGL172W	3487	3492	16	500683	514493	1.696732e-02	3492
1926	1830	YGL173C	1319	1324	8	168582	193691	5.342486e-03	1322
1927	1831	YGL174W	1313	1323	8	164025	190037	2.162894e-03	1316
1928	1832	YGL175C	1318	1318	8	167889	168156	5.101881e-02	1318
1929	1832	YGL175C	2950	2950	14	457243	464233	5.446165e-02	2950
1930	1834	YGL177W	2135	2135	11	566653	567076	6.367794e-02	2135
1931	1835	YGL178W	2951	2952	14	465005	473648	4.369527e-02	2951
1932	1837	YGL180W	3073	3073	15	107219	108354	8.560932e-02	3073
1933	1838	YGL181W	1302	1312	8	117574	159705	2.162894e-03	1308
1934	1839	YGL184C	3071	3073	15	102305	108354	2.457592e-02	3073
1935	1840	YGL185C	2271	2271	12	282215	283645	9.657224e-02	2271
1936	1840	YGL185C	2575	2577	13	74632	76243	4.594975e-02	2577
1937	1841	YGL186C	3071	3073	15	102305	108354	1.696732e-02	3087
1937	1841	YGL186C	3085	3089	15	158717	165358	1.696732e-02	3087
1938	1842	YGL187C	2372	2372	12	616887	618279	2.938282e-02	2372
1938	1842	YGL187C	2384	2386	12	644551	650767	2.938282e-02	2372
1939	1843	YGL188C	2372	2372	12	616887	618279	1.615973e-02	2372
1939	1843	YGL188C	2384	2386	12	644551	650767	1.615973e-02	2372
1940	1844	YGL188C-A	222	223	2	435637	442819	2.989611e-02	222
1941	1844	YGL188C-A	3175	3175	15	458781	459134	9.459374e-02	3175
1942	1844	YGL188C-A	3184	3184	15	477077	478004	2.260367e-02	3184
1943	1845	YGL189C	1135	1135	6	498534	502082	7.867032e-02	1135
1944	1845	YGL189C	2953	2957	14	478701	484904	6.589034e-03	2954
1945	1846	YGL190C	2395	2395	12	677132	677323	8.467034e-02	2395
1946	1847	YGL191W	2372	2372	12	616887	618279	2.162894e-03	2384
1946	1847	YGL191W	2382	2391	12	638087	673886	2.162894e-03	2384
1947	1848	YGL193C	1308	1322	8	131125	187678	2.162894e-03	1312
1948	1850	YGL194C-A	1591	1596	9	96126	102818	1.269791e-02	1592
1949	1850	YGL194C-A	2563	2563	13	45801	46331	4.369527e-02	2563
1950	1851	YGL195W	1294	1294	8	98012	111921	2.162894e-03	1306
1950	1851	YGL195W	1304	1311	8	123716	141481	2.162894e-03	1306
1951	1852	YGL196W	1693	1698	9	457580	465091	3.844425e-03	1698
1952	1853	YGL197W	2954	2956	14	480472	481896	4.104557e-02	2954
1953	1855	YGL200C	2949	2956	14	453937	481896	2.162894e-03	2951
1954	1856	YGL201C	2951	2951	14	465005	466588	8.239957e-02	2951
1955	1857	YGL202W	339	339	2	777303	780545	8.17455e-02	339
1956	1858	YGL203C	1291	1313	8	96337	164025	2.162894e-03	1294
1957	1859	YGL204C	1292	1303	8	96869	123330	2.162894e-03	1293
1958	1860	YGL205W	4	15	1	34308	57669	2.162894e-03	8
1959	1861	YGL206C	2945	2945	14	437955	437955	2.938282e-02	2945
[truncated: 3,916 more rows]

## Sheet: ptQTL
QTL	trait number	trait name	first marker	last marker	chromosome	first position	last position	smallest p-value	most significant predictor
1	2	YAL005C	51	57	1	133857	154332	1.118904e-02	51
2	3	YAL007C	2693	2693	13	437854	454584	4.125121e-02	2693
3	3	YAL007C	2730	2730	13	558486	559878	8.113178e-02	2730
4	5	YAL016W	2951	2957	14	465005	484904	1.118904e-02	2953
5	6	YAL017W	2948	2950	14	453089	464233	1.852704e-02	2949
6	8	YAL021C	3140	3142	15	305341	314187	1.118904e-02	3142
7	10	YAL025C	2951	2959	14	465005	488598	1.118904e-02	2953
8	12	YAL030W	2567	2567	13	50831	50955	3.766226e-02	2567
9	14	YAL038W	2389	2390	12	659769	663368	8.564755e-02	2389
10	14	YAL038W	2679	2679	13	389517	390009	4.125121e-02	2679
11	16	YAL042W	3087	3087	15	160139	161134	2.895242e-02	3087
12	20	YAL046C	3085	3091	15	158717	169869	1.118904e-02	3087
13	22	YAL053W	2480	2480	12	871825	873872	8.956644e-02	2480
14	23	YAL059W	2951	2959	14	465005	488598	1.118904e-02	2951
15	24	YAL060W	3082	3092	15	142001	184291	1.118904e-02	3083
16	25	YAL062W	3258	3258	15	684078	684467	8.564755e-02	3258
17	26	YAR002C-A	2478	2478	12	868519	868519	7.430326e-02	2478
18	32	YBL015W	126	130	2	183084	195719	1.118904e-02	127
18	32	YBL015W	141	142	2	209245	214891	1.118904e-02	127
19	32	YBL015W	3089	3089	15	163912	165358	6.034377e-02	3089
20	36	YBL029C-A	3085	3091	15	158717	169869	1.118904e-02	3091
21	37	YBL030C	2951	2953	14	465005	478701	4.485408e-02	2952
22	38	YBL032W	2951	2953	14	465005	478701	2.393172e-02	2952
23	39	YBL033C	2538	2540	12	1042302	1056105	1.118904e-02	2538
24	41	YBL039C	2328	2328	12	508385	508718	6.523139e-02	2328
25	42	YBL045C	3075	3075	15	108945	110483	1.118904e-02	3091
25	42	YBL045C	3085	3091	15	158717	169869	1.118904e-02	3091
26	43	YBL047C	123	123	2	173028	176261	7.896694e-02	123
27	46	YBL058W	250	263	2	513202	554862	1.118904e-02	250
28	47	YBL059C-A	2952	2956	14	465187	481896	1.118904e-02	2953
29	48	YBL064C	3091	3091	15	166482	169869	1.118904e-02	3091
30	49	YBL076C	2950	2954	14	457243	480472	1.118904e-02	2951
31	50	YBL079W	175	176	2	328179	330647	1.118904e-02	175
32	51	YBL090W	2556	2556	13	39248	40406	8.354501e-02	2556
33	51	YBL090W	2951	2954	14	465005	480472	2.895242e-02	2951
34	54	YBL098W	1402	1403	8	451905	452796	3.380329e-02	1402
35	58	YBL107C	2945	2948	14	437955	453089	4.125121e-02	2945
36	59	YBR003W	2945	2945	14	437955	437955	6.523139e-02	2945
37	59	YBR003W	2951	2952	14	465005	473648	1.118904e-02	2951
38	60	YBR006W	150	155	2	227881	255743	1.118904e-02	152
39	61	YBR014C	154	158	2	248659	267594	1.118904e-02	155
40	62	YBR015C	153	157	2	248152	256941	1.118904e-02	154
41	64	YBR025C	2563	2569	13	45801	62630	1.118904e-02	2566
42	64	YBR025C	3091	3091	15	166482	169869	1.852704e-02	3091
43	65	YBR026C	158	163	2	257430	295912	1.118904e-02	162
44	67	YBR039W	2950	2953	14	457243	478701	1.852704e-02	2952
45	69	YBR046C	2565	2566	13	47907	50514	1.118904e-02	2566
46	69	YBR046C	2600	2600	13	136477	137717	3.766226e-02	2600
47	70	YBR049C	253	254	2	518106	533002	1.118904e-02	254
48	71	YBR052C	3091	3091	15	166482	169869	4.485408e-02	3091
49	72	YBR053C	2953	2959	14	478701	488598	1.118904e-02	2955
50	73	YBR054W	2442	2443	12	786201	791497	5.118436e-02	2442
51	73	YBR054W	2958	2959	14	486859	488598	3.766226e-02	2958
52	74	YBR056W	2958	2958	14	486859	487935	2.393172e-02	2958
53	75	YBR057C	2954	2954	14	480472	480472	3.766226e-02	2954
54	76	YBR058C	185	188	2	348625	355836	1.118904e-02	185
55	76	YBR058C	2577	2577	13	75773	76243	8.354501e-02	2577
56	79	YBR068C	156	156	2	252161	255127	9.175306e-02	156
57	80	YBR069C	3091	3091	15	166482	169869	6.034377e-02	3091
58	82	YBR077C	2976	2976	14	584635	587028	9.737608e-02	2976
59	88	YBR088C	2950	2959	14	457243	488598	1.118904e-02	2951
60	90	YBR091C	2951	2959	14	465005	488598	1.118904e-02	2953
61	91	YBR092C	218	218	2	430040	430301	9.582975e-02	218
62	92	YBR095C	254	254	2	530473	533002	8.354501e-02	254
63	96	YBR104W	227	233	2	452891	469374	1.118904e-02	228
64	98	YBR108W	2950	2951	14	457243	466588	4.485408e-02	2951
65	100	YBR111C	2602	2602	13	143613	147350	3.766226e-02	2602
66	101	YBR117C	3067	3067	15	82213	82531	9.90411e-02	3067
67	101	YBR117C	3088	3092	15	161464	184291	1.118904e-02	3091
68	103	YBR122C	2951	2956	14	465005	481896	1.118904e-02	2952
69	104	YBR123C	2942	2942	14	418168	418300	7.896694e-02	2942
70	105	YBR126C	3088	3092	15	161464	184291	1.118904e-02	3089
71	106	YBR127C	2413	2413	12	714546	719036	6.731794e-02	2413
72	106	YBR127C	2945	2954	14	437955	480472	1.118904e-02	2950
73	108	YBR133C	2953	2953	14	478701	478701	6.034377e-02	2953
74	111	YBR140C	188	188	2	355626	355836	7.222237e-02	188
75	111	YBR140C	3090	3093	15	165725	185793	1.118904e-02	3091
76	112	YBR146W	2728	2728	13	556437	556437	3.766226e-02	2728
77	113	YBR149W	248	257	2	503310	548443	1.118904e-02	251
78	114	YBR151W	186	187	2	351335	355349	3.380329e-02	187
79	114	YBR151W	255	269	2	533760	570929	1.118904e-02	262
80	115	YBR155W	2958	2958	14	486859	487935	3.766226e-02	2958
81	118	YBR162C	2391	2391	12	663839	673886	6.293342e-02	2391
82	119	YBR169C	3088	3091	15	161464	169869	1.118904e-02	3091
83	120	YBR170C	1823	1824	10	326293	331934	2.393172e-02	1823
84	121	YBR171W	2496	2496	12	898520	898520	6.293342e-02	2496
85	123	YBR179C	2600	2605	13	136477	162461	1.118904e-02	2605
86	126	YBR192W	417	417	3	248057	249311	9.90411e-02	417
87	126	YBR192W	2721	2724	13	544007	552364	1.118904e-02	2722
88	126	YBR192W	2953	2956	14	478701	481896	5.118436e-02	2956
89	127	YBR196C	254	255	2	530473	533767	5.466482e-02	254
90	127	YBR196C	270	275	2	571034	617606	1.118904e-02	271
91	131	YBR205W	267	267	2	560987	560987	6.976124e-02	278
91	131	YBR205W	278	278	2	622305	627055	6.976124e-02	278
92	132	YBR208C	2557	2570	13	40487	69113	1.852704e-02	2570
93	132	YBR208C	3060	3062	15	61694	71821	1.118904e-02	3060
94	134	YBR214W	3088	3092	15	161464	184291	1.118904e-02	3091
95	135	YBR218C	289	292	2	645476	649931	1.118904e-02	291
96	137	YBR227C	3176	3176	15	459560	459980	6.523139e-02	3176
97	140	YBR244W	288	292	2	641842	649931	7.222237e-02	288
98	140	YBR244W	2638	2639	13	255332	257811	1.118904e-02	2639
99	141	YBR245C	185	185	2	348625	349415	8.113178e-02	185
100	142	YBR248C	1078	1078	6	308135	308135	2.393172e-02	1078
101	142	YBR248C	1080	1080	6	320971	322554	5.466482e-02	1080
102	143	YBR249C	636	636	4	703386	703521	4.784357e-02	636
103	144	YBR251W	2951	2953	14	465005	478701	1.118904e-02	2953
104	147	YBR263W	1535	1537	8	983018	997225	6.731794e-02	1537
105	149	YBR265W	2958	2958	14	486859	487935	4.784357e-02	2958
106	150	YBR267W	2336	2336	12	516693	517614	6.976124e-02	2336
107	150	YBR267W	2952	2959	14	465187	488598	1.852704e-02	2958
108	151	YBR268W	2952	2954	14	465187	480472	1.852704e-02	2954
109	152	YBR269C	246	257	2	499621	548443	1.118904e-02	254
110	156	YBR282W	2945	2956	14	437955	481896	1.118904e-02	2945
111	159	YBR287W	132	132	2	199961	200008	9.582975e-02	132
112	160	YBR288C	1643	1643	9	224264	228114	3.766226e-02	1643
113	162	YCL011C	2566	2577	13	48814	76243	1.118904e-02	2566
113	162	YCL011C	2596	2602	13	121136	147350	1.118904e-02	2566
114	163	YCL017C	375	375	3	81693	95149	8.354501e-02	375
115	164	YCL025C	1177	1177	7	76914	76914	9.358739e-02	1177
116	164	YCL025C	1184	1187	7	94481	97737	1.118904e-02	1184
117	165	YCL026C-B	1832	1832	10	347852	352052	6.731794e-02	1832
118	167	YCL030C	2562	2570	13	44455	69113	1.118904e-02	2566
119	169	YCL035C	3091	3091	15	166482	169869	8.113178e-02	3091
120	170	YCL037C	2566	2570	13	48814	69113	6.731794e-02	2570
121	170	YCL037C	2952	2954	14	465187	480472	5.747191e-02	2952
122	171	YCL040W	354	356	3	48656	51650	1.118904e-02	354
123	171	YCL040W	3091	3091	15	166482	169869	4.485408e-02	3091
124	174	YCL057C-A	2948	2956	14	453089	481896	1.118904e-02	2951
125	175	YCL057W	2945	2945	14	437955	437955	8.956644e-02	2945
126	175	YCL057W	2951	2954	14	465005	480472	1.118904e-02	2953
127	179	YCR004C	2591	2602	13	106249	147350	1.852704e-02	2593
128	181	YCR011C	2594	2597	13	115183	122362	5.747191e-02	2594
129	185	YCR027C	391	391	3	162941	162941	8.956644e-02	391
130	185	YCR027C	2954	2956	14	480472	481896	1.118904e-02	2954
131	187	YCR030C	3088	3091	15	161464	169869	4.784357e-02	3088
132	189	YCR043C	153	153	2	248152	248555	9.358739e-02	153
133	190	YCR046C	2951	2956	14	465005	481896	3.380329e-02	2953
134	192	YCR053W	636	636	4	703386	703521	5.118436e-02	636
135	192	YCR053W	3085	3091	15	158717	169869	2.393172e-02	3086
136	193	YCR072C	549	550	4	321142	330288	6.523139e-02	550
137	194	YCR073W-A	2381	2381	12	637193	637467	8.354501e-02	2381
138	197	YCR083W	3091	3091	15	166482	169869	5.118436e-02	3091
139	199	YCR087C-A	2566	2574	13	48814	74436	4.485408e-02	2574
140	200	YCR088W	2946	2958	14	442265	487935	1.118904e-02	2950
141	201	YDL004W	2945	2945	14	437955	437955	6.976124e-02	2945
142	201	YDL004W	2951	2952	14	465005	473648	6.293342e-02	2951
143	204	YDL021W	3088	3093	15	161464	185793	1.118904e-02	3091
144	205	YDL022W	3091	3091	15	166482	169869	1.852704e-02	3091
145	206	YDL029W	2951	2957	14	465005	484904	1.118904e-02	2951
146	208	YDL043C	2541	2541	12	1056262	1056262	8.956644e-02	2541
147	209	YDL046W	252	256	2	515157	537535	1.852704e-02	254
148	210	YDL051W	2565	2566	13	47907	50514	2.895242e-02	2565
149	211	YDL052C	2948	2951	14	453089	466588	1.118904e-02	2948
150	212	YDL053C	2950	2956	14	457243	481896	1.118904e-02	2951
151	213	YDL055C	257	264	2	539105	557246	1.118904e-02	259
152	214	YDL058W	213	213	2	420692	424031	8.956644e-02	213
153	217	YDL066W	1092	1096	6	362832	394911	1.118904e-02	1096
154	219	YDL078C	2384	2385	12	644551	647936	5.466482e-02	2384
155	220	YDL081C	2638	2639	13	255332	257811	3.380329e-02	2638
156	221	YDL086W	2386	2391	12	648649	673886	1.118904e-02	2389
157	222	YDL090C	502	502	4	192247	196014	3.380329e-02	502
158	224	YDL102W	2948	2950	14	453089	464233	1.852704e-02	2948
159	225	YDL108W	2600	2605	13	136477	162461	2.393172e-02	2605
160	226	YDL110C	250	251	2	513202	515130	5.118436e-02	250
161	229	YDL120W	252	260	2	515157	550736	4.125121e-02	260
162	230	YDL124W	2566	2566	13	48814	50514	1.118904e-02	2585
162	230	YDL124W	2585	2586	13	87318	92531	1.118904e-02	2585
163	231	YDL125C	2563	2580	13	45801	82027	1.118904e-02	2563
164	232	YDL126C	2947	2957	14	445766	484904	1.118904e-02	2950
165	233	YDL128W	1320	1321	8	171892	174818	4.784357e-02	1321
166	233	YDL128W	1494	1494	8	844261	844261	6.034377e-02	1494
167	234	YDL130W	2565	2566	13	47907	50514	3.766226e-02	2565
167	234	YDL130W	2580	2581	13	79575	83417	3.766226e-02	2565
168	236	YDL131W	507	517	4	199259	230153	1.118904e-02	508
169	237	YDL132W	509	509	4	200994	201393	5.466482e-02	521
169	237	YDL132W	521	521	4	239573	242001	5.466482e-02	521
170	239	YDL140C	2948	2954	14	453089	480472	1.118904e-02	2950
171	241	YDL143W	246	246	2	499621	502627	4.784357e-02	246
172	243	YDL145C	1837	1837	10	363678	372699	9.90411e-02	1837
173	243	YDL145C	2948	2952	14	453089	473648	1.118904e-02	2949
174	244	YDL150W	2951	2958	14	465005	487935	1.118904e-02	2953
175	246	YDL160C	2949	2956	14	453937	481896	1.118904e-02	2950
176	247	YDL160C-A	2953	2953	14	478701	478701	8.746208e-02	2953
177	249	YDL167C	3338	3338	15	1026427	1026427	7.222237e-02	3338
178	250	YDL168W	480	480	4	142603	142799	6.976124e-02	480
178	250	YDL168W	494	495	4	171294	173461	6.976124e-02	480
179	251	YDL171C	2563	2574	13	45801	74436	1.118904e-02	2563
179	251	YDL171C	2586	2586	13	89247	92531	1.118904e-02	2563
180	252	YDL173W	2895	2900	14	254882	288822	1.852704e-02	2900
181	253	YDL174C	2385	2395	12	646705	677323	1.118904e-02	2386
182	254	YDL178W	2951	2956	14	465005	481896	1.118904e-02	2953
183	254	YDL178W	2961	2961	14	495918	508757	4.125121e-02	2961
184	255	YDL181W	2952	2952	14	465187	473648	7.222237e-02	2952
185	256	YDL182W	228	234	2	453417	476335	1.118904e-02	232
186	256	YDL182W	2566	2572	13	48814	72351	5.118436e-02	2566
187	257	YDL185W	2949	2954	14	453937	480472	1.118904e-02	2950
188	258	YDL190C	1862	1862	10	456781	456997	8.746208e-02	1862
189	260	YDL195W	1839	1839	10	373143	373775	5.747191e-02	1839
190	262	YDL201W	2319	2331	12	438484	511884	1.118904e-02	2327
191	263	YDL202W	2951	2953	14	465005	478701	2.895242e-02	2952
192	264	YDL204W	3088	3092	15	161464	184291	1.118904e-02	3088
193	265	YDL205C	2553	2554	13	32457	37053	2.393172e-02	2554
194	267	YDL211C	2555	2556	13	37465	40406	1.852704e-02	2556
194	267	YDL211C	2566	2566	13	48814	50514	1.852704e-02	2556
195	269	YDL217C	2952	2955	14	465187	481081	8.113178e-02	2955
196	270	YDL219W	449	453	4	63653	80056	1.118904e-02	449
196	270	YDL219W	465	466	4	107930	116482	1.118904e-02	449
197	271	YDL222C	3087	3092	15	160139	184291	1.118904e-02	3088
198	272	YDL223C	3088	3092	15	161464	184291	1.118904e-02	3091
199	274	YDL229W	2563	2569	13	45801	62630	1.118904e-02	2566
200	274	YDL229W	2604	2606	13	156894	166876	1.118904e-02	2605
201	274	YDL229W	3091	3091	15	166482	169869	7.222237e-02	3091
202	275	YDL234C	2224	2224	12	141390	145067	5.747191e-02	2224
203	276	YDL235C	441	442	4	40439	41772	1.118904e-02	455
203	276	YDL235C	454	456	4	86111	92364	1.118904e-02	455
204	278	YDR001C	3089	3091	15	163912	169869	1.118904e-02	3091
205	283	YDR020C	2951	2955	14	465005	481081	1.118904e-02	2951
206	284	YDR023W	2588	2591	13	97415	106249	2.393172e-02	2591
206	284	YDR023W	2602	2602	13	143613	147350	2.393172e-02	2591
207	286	YDR032C	2566	2566	13	48814	50514	9.358739e-02	2566
208	288	YDR035W	597	597	4	548896	549071	7.896694e-02	597
209	288	YDR035W	629	633	4	671424	692033	1.118904e-02	631
210	289	YDR037W	3088	3092	15	161464	184291	1.118904e-02	3091
211	291	YDR044W	2389	2396	12	659769	691605	1.118904e-02	2391
212	295	YDR055W	3091	3091	15	166482	169869	7.65548e-02	3091
213	296	YDR057W	2358	2358	12	582503	587884	6.731794e-02	2358
214	300	YDR064W	2565	2566	13	47907	50514	2.895242e-02	2566
215	300	YDR064W	2600	2609	13	136477	166619	2.393172e-02	2609
216	303	YDR070C	3088	3091	15	161464	169869	1.118904e-02	3091
217	304	YDR074W	3088	3093	15	161464	185793	1.118904e-02	3089
218	306	YDR091C	615	622	4	601251	624969	1.118904e-02	617
219	306	YDR091C	2563	2569	13	45801	62630	1.118904e-02	2566
220	309	YDR098C	2894	2900	14	254474	288822	5.118436e-02	2894
221	310	YDR101C	2332	2332	12	513649	514634	9.175306e-02	2332
222	311	YDR111C	629	634	4	671424	697118	1.118904e-02	630
223	312	YDR116C	2951	2956	14	465005	481896	1.852704e-02	2956
224	316	YDR129C	2950	2959	14	457243	488598	1.118904e-02	2951
225	318	YDR141C	2948	2952	14	453089	473648	1.852704e-02	2948
226	319	YDR144C	2567	2567	13	50831	50955	5.118436e-02	2567
227	320	YDR148C	3090	3093	15	165725	185793	1.118904e-02	3091
228	321	YDR150W	2949	2954	14	453937	480472	1.118904e-02	2951
229	323	YDR153C	2948	2950	14	453089	464233	4.125121e-02	2948
230	328	YDR164C	2494	2497	12	894953	927914	1.118904e-02	2497
231	329	YDR165W	2329	2329	12	508920	509438	3.766226e-02	2329
232	330	YDR167W	3336	3336	15	1022262	1022262	7.896694e-02	3336
233	331	YDR170C	194	194	2	375303	379598	9.358739e-02	194
234	331	YDR170C	2950	2954	14	457243	480472	1.118904e-02	2951
235	332	YDR171W	187	187	2	352302	355349	9.582975e-02	187
236	332	YDR171W	3090	3092	15	165725	184291	1.118904e-02	3091
237	335	YDR175C	2951	2956	14	465005	481896	1.118904e-02	2951
238	336	YDR177W	653	659	4	785712	831973	1.118904e-02	658
239	337	YDR178W	3088	3092	15	161464	184291	1.118904e-02	3089
240	340	YDR196C	2391	2391	12	663839	673886	3.766226e-02	2391
241	341	YDR204W	3214	3216	15	553150	560610	2.393172e-02	3216
242	342	YDR216W	3079	3079	15	139359	139908	8.113178e-02	3079
243	348	YDR234W	199	199	2	384458	389243	9.90411e-02	199
244	348	YDR234W	231	234	2	463791	476335	1.118904e-02	234
245	350	YDR237W	2722	2724	13	545520	552364	4.485408e-02	2724
246	350	YDR237W	2952	2952	14	465187	473648	3.380329e-02	2952
247	351	YDR243C	4	9	1	34308	48286	1.118904e-02	6
248	354	YDR258C	2585	2585	13	87318	96022	7.222237e-02	2585
249	357	YDR272W	2568	2577	13	51750	76243	1.118904e-02	2572
250	358	YDR280W	2368	2369	12	612358	612784	4.784357e-02	2369
251	359	YDR284C	2566	2569	13	48814	62630	3.380329e-02	2566
252	361	YDR294C	704	705	4	1039385	1040300	6.293342e-02	705
253	362	YDR296W	2948	2956	14	453089	481896	1.118904e-02	2951
254	363	YDR298C	2949	2954	14	453937	480472	1.118904e-02	2950
255	371	YDR322C-A	2385	2385	12	646705	647936	5.747191e-02	2385
256	371	YDR322C-A	2951	2956	14	465005	481896	2.393172e-02	2953
257	373	YDR328C	262	264	2	551302	557246	1.118904e-02	262
258	375	YDR333C	2495	2495	12	896197	896197	7.65548e-02	2495
259	378	YDR341C	550	555	4	330288	353682	1.118904e-02	554
260	380	YDR347W	2951	2951	14	465005	466588	8.354501e-02	2951
261	381	YDR348C	180	180	2	335046	336747	6.293342e-02	180
262	381	YDR348C	2953	2953	14	478701	478701	6.523139e-02	2953
263	383	YDR353W	1270	1272	8	54324	56448	6.293342e-02	1270
264	384	YDR358W	2312	2312	12	417956	417956	6.293342e-02	2312
265	384	YDR358W	2566	2566	13	48814	50514	4.485408e-02	2566
266	385	YDR361C	2958	2959	14	486859	488598	1.852704e-02	2959
267	386	YDR363W-A	2732	2732	13	562601	563796	3.766226e-02	2732
268	387	YDR365C	729	735	4	1184776	1229224	1.118904e-02	731
269	389	YDR375C	2953	2956	14	478701	481896	5.118436e-02	2956
270	391	YDR377W	2947	2953	14	445766	478701	1.118904e-02	2951
271	392	YDR379C-A	2325	2325	12	495002	495002	9.358739e-02	2325
272	392	YDR379C-A	3085	3092	15	158717	184291	1.118904e-02	3088
273	394	YDR382W	2565	2580	13	47907	82027	2.393172e-02	2566
274	394	YDR382W	2600	2600	13	136477	137717	8.113178e-02	2600
275	395	YDR383C	2225	2225	12	145780	153157	7.65548e-02	2225
276	396	YDR388W	2951	2957	14	465005	484904	4.125121e-02	2953
277	399	YDR391C	3090	3092	15	165725	184291	1.118904e-02	3091
278	400	YDR395W	187	187	2	352302	355349	4.485408e-02	187
279	400	YDR395W	741	742	4	1261102	1264269	4.125121e-02	741
280	402	YDR399W	2957	2964	14	484904	518686	2.393172e-02	2962
281	404	YDR405W	2950	2954	14	457243	480472	1.118904e-02	2951
282	407	YDR434W	180	189	2	335046	361669	8.113178e-02	180
283	413	YDR469W	254	261	2	530473	551109	6.034377e-02	254
284	414	YDR470C	2728	2728	13	556437	556437	6.034377e-02	2728
285	415	YDR472W	2944	2952	14	431063	473648	1.852704e-02	2944
286	417	YDR483W	263	263	2	551704	554862	7.222237e-02	263
287	419	YDR493W	2951	2956	14	465005	481896	1.118904e-02	2951
288	420	YDR494W	2951	2956	14	465005	481896	1.118904e-02	2951
289	422	YDR502C	1272	1272	8	55299	56448	8.746208e-02	1272
290	424	YDR507C	630	630	4	678135	678135	9.582975e-02	630
291	425	YDR510W	798	798	4	1469751	1472336	7.430326e-02	798
292	428	YDR515W	2951	2956	14	465005	481896	2.393172e-02	2953
293	431	YDR518W	2385	2397	12	646705	694939	1.118904e-02	2392
294	432	YDR519W	3033	3041	15	14884	30338	1.118904e-02	3033
295	436	YDR529C	2385	2385	12	646705	647936	3.766226e-02	2385
296	436	YDR529C	2951	2953	14	465005	478701	2.393172e-02	2952
297	438	YDR533C	3067	3068	15	82213	91424	2.393172e-02	3067
298	438	YDR533C	3088	3092	15	161464	184291	1.118904e-02	3091
299	439	YDR539W	228	229	2	453417	459672	6.731794e-02	229
300	441	YEL003W	1969	1970	11	47357	48808	6.731794e-02	1970
301	446	YEL020W-A	2556	2556	13	39248	40406	6.293342e-02	2556
302	447	YEL022W	2950	2956	14	457243	481896	1.118904e-02	2952
303	447	YEL022W	3120	3120	15	250527	250527	6.293342e-02	3120
304	449	YEL031W	2328	2328	12	508385	508718	8.746208e-02	2328
305	449	YEL031W	2412	2412	12	713180	713180	6.731794e-02	2412
306	450	YEL032W	773	782	4	1385256	1416716	1.118904e-02	773
307	450	YEL032W	2605	2605	13	159532	162461	9.175306e-02	2605
308	451	YEL034W	2386	2397	12	648649	694939	1.118904e-02	2386
309	452	YEL037C	2732	2732	13	562601	563796	4.125121e-02	2732
310	454	YEL040W	1136	1136	6	502995	505198	6.034377e-02	1136
311	455	YEL046C	2565	2569	13	47907	62630	1.852704e-02	2567
312	456	YEL047C	2387	2387	12	657492	658599	6.523139e-02	2387
313	456	YEL047C	2953	2958	14	478701	487935	4.485408e-02	2954
314	457	YEL050C	643	643	4	724549	744534	9.737608e-02	643
315	457	YEL050C	2952	2956	14	465187	481896	2.393172e-02	2954
316	460	YEL058W	990	1000	6	35699	58114	1.118904e-02	997
317	466	YER004W	1022	1028	6	134626	166670	1.118904e-02	1023
318	468	YER007C-A	1027	1028	6	162464	166670	2.393172e-02	1027
319	470	YER010C	3162	3163	15	422905	440883	4.485408e-02	3163
320	471	YER012W	565	571	4	395767	413029	2.393172e-02	571
321	474	YER017C	2481	2481	12	874715	874812	9.175306e-02	2481
322	476	YER019W	2948	2950	14	453089	464233	4.784357e-02	2948
323	478	YER023W	1032	1032	6	181135	183957	4.784357e-02	1032
324	479	YER025W	2566	2570	13	48814	69113	2.393172e-02	2566
325	479	YER025W	2601	2609	13	140757	166619	1.118904e-02	2605
326	481	YER027C	1681	1681	9	419744	419744	7.430326e-02	1681
327	482	YER029C	1046	1047	6	211559	213896	1.118904e-02	1047
328	482	YER029C	2979	2979	14	602860	602860	9.90411e-02	2979
329	483	YER031C	171	171	2	319900	321553	1.118904e-02	171
330	485	YER043C	3069	3069	15	92185	93980	9.582975e-02	3069
331	485	YER043C	3086	3092	15	159369	184291	1.118904e-02	3091
332	488	YER048C	3240	3240	15	631653	632889	5.118436e-02	3240
333	489	YER048W-A	382	382	3	126954	126954	4.125121e-02	382
334	490	YER050C	2949	2957	14	453937	484904	1.118904e-02	2951
335	491	YER052C	3095	3095	15	189231	189700	9.737608e-02	3095
336	493	YER055C	2568	2568	13	51750	51951	9.737608e-02	2568
337	494	YER057C	2951	2954	14	465005	480472	1.118904e-02	2951
338	496	YER067W	3089	3091	15	163912	169869	5.747191e-02	3091
339	498	YER069W	3095	3095	15	189231	189700	9.90411e-02	3095
340	500	YER073W	212	214	2	420402	427812	1.118904e-02	212
341	500	YER073W	374	378	3	81391	105429	1.118904e-02	375
342	505	YER081W	2563	2580	13	45801	82027	1.118904e-02	2564
343	506	YER082C	2953	2958	14	478701	487935	1.118904e-02	2955
344	507	YER086W	2219	2219	12	129764	130209	6.034377e-02	2219
345	507	YER086W	2605	2605	13	159532	162461	6.976124e-02	2605
346	508	YER087C-B	2950	2958	14	457243	487935	1.118904e-02	2951
347	512	YER090W	629	638	4	671424	713336	1.118904e-02	637
348	513	YER091C	2566	2569	13	48814	62630	1.118904e-02	2566
349	514	YER094C	180	185	2	335046	349415	2.393172e-02	184
350	518	YER103W	2451	2451	12	823767	824977	6.523139e-02	2451
351	521	YER110C	2325	2327	12	495002	508091	4.784357e-02	2327
352	522	YER112W	2953	2953	14	478701	478701	4.125121e-02	2953
353	524	YER131W	2565	2570	13	47907	69113	1.118904e-02	2566
354	526	YER139C	1118	1118	6	455676	455676	8.113178e-02	1118
355	529	YER145C	2564	2570	13	47637	69113	1.118904e-02	2564
356	530	YER146W	2951	2953	14	465005	478701	2.393172e-02	2953
357	531	YER148W	2958	2958	14	486859	487935	8.746208e-02	2958
358	533	YER152C	3167	3167	15	446451	446521	1.118904e-02	3167
359	534	YER154W	2503	2503	12	957510	959627	6.731794e-02	2503
360	535	YER156C	2565	2570	13	47907	69113	1.118904e-02	2566
361	535	YER156C	2953	2958	14	478701	487935	3.766226e-02	2958
362	536	YER159C	2024	2024	11	225480	225834	5.118436e-02	2024
363	537	YER168C	2337	2337	12	518095	520061	7.222237e-02	2337
364	540	YER177W	2449	2449	12	821269	822430	9.737608e-02	2449
365	541	YER182W	3083	3084	15	151997	158650	2.895242e-02	3083
366	543	YFL004W	2952	2952	14	465187	473648	9.582975e-02	2952
367	543	YFL004W	3088	3091	15	161464	169869	4.784357e-02	3091
368	545	YFL010C	1273	1273	8	60729	60729	9.90411e-02	1273
369	547	YFL014W	1137	1137	6	506069	507407	4.784357e-02	1137
370	547	YFL014W	3067	3067	15	82213	82531	2.393172e-02	3067
371	548	YFL016C	2945	2945	14	437955	437955	5.118436e-02	2945
372	555	YFL041W	1157	1157	7	38588	42349	4.784357e-02	1157
373	557	YFL045C	1156	1161	7	33158	52423	1.118904e-02	1157
374	558	YFR001W	2953	2958	14	478701	487935	4.784357e-02	2958
375	560	YFR003C	254	264	2	530473	557246	2.895242e-02	262
376	561	YFR004W	3279	3280	15	777196	794469	8.354501e-02	3280
377	562	YFR006W	2585	2585	13	87318	96022	4.125121e-02	2585
378	563	YFR009W	2945	2956	14	437955	481896	1.118904e-02	2950
379	564	YFR010W	184	188	2	343086	355836	1.118904e-02	185
380	566	YFR014C	2595	2596	13	120947	121136	3.380329e-02	2596
381	567	YFR015C	833	833	5	46692	47766	6.976124e-02	833
382	567	YFR015C	2199	2199	12	94500	94681	4.125121e-02	2199
383	569	YFR019W	2333	2336	12	515236	517614	3.766226e-02	2333
384	569	YFR019W	2953	2958	14	478701	487935	2.393172e-02	2958
385	571	YFR030W	2565	2574	13	47907	74436	1.118904e-02	2566
386	574	YFR044C	2950	2957	14	457243	484904	1.118904e-02	2951
387	576	YFR049W	3091	3093	15	166482	185793	3.766226e-02	3091
388	577	YFR050C	2602	2602	13	143613	147350	3.766226e-02	2602
389	578	YFR053C	3091	3091	15	166482	169869	6.976124e-02	3091
390	580	YGL005C	2728	2730	13	556437	559878	1.118904e-02	2729
391	581	YGL006W	2609	2609	13	166349	166619	8.354501e-02	2609
392	583	YGL009C	373	377	3	79867	103593	1.118904e-02	373
393	584	YGL012W	1401	1415	8	450372	512350	1.118904e-02	1404
394	585	YGL014W	1408	1408	8	469248	469248	7.430326e-02	1408
395	589	YGL026C	2948	2954	14	453089	480472	1.118904e-02	2950
396	590	YGL027C	1398	1398	8	448106	448106	6.293342e-02	1398
397	592	YGL030W	2637	2639	13	253031	257811	6.034377e-02	2637
397	592	YGL030W	2650	2650	13	295343	295950	6.034377e-02	2637
398	593	YGL031C	2566	2566	13	48814	50514	5.118436e-02	2566
399	593	YGL031C	2585	2585	13	87318	96022	1.118904e-02	2600
399	593	YGL031C	2596	2602	13	121136	147350	1.118904e-02	2600
400	595	YGL037C	3088	3092	15	161464	184291	1.118904e-02	3091
401	597	YGL039W	2392	2394	12	674615	677005	1.852704e-02	2419
401	597	YGL039W	2411	2419	12	708185	722380	1.852704e-02	2419
402	599	YGL043W	2952	2958	14	465187	487935	1.118904e-02	2953
403	601	YGL049C	1383	1385	8	399014	401117	1.118904e-02	1384
404	601	YGL049C	2951	2953	14	465005	478701	1.118904e-02	2951
405	604	YGL055W	3588	3588	16	927907	928107	1.118904e-02	3588
406	606	YGL065C	1370	1378	8	360816	394511	1.118904e-02	1375
407	607	YGL068W	255	255	2	533760	533767	1.118904e-02	255
408	607	YGL068W	2951	2953	14	465005	478701	1.852704e-02	2951
409	609	YGL073W	3091	3091	15	166482	169869	1.118904e-02	3091
410	610	YGL076C	3099	3099	15	195072	195072	2.895242e-02	3099
411	611	YGL078C	2951	2959	14	465005	488598	1.118904e-02	2951
412	613	YGL087C	250	264	2	513202	557246	3.766226e-02	252
413	614	YGL091C	213	220	2	420692	433232	1.118904e-02	214
414	615	YGL094C	2947	2953	14	445766	478701	1.118904e-02	2948
415	616	YGL101W	2384	2390	12	644551	663368	1.118904e-02	2386
415	616	YGL101W	2403	2404	12	703356	703971	1.118904e-02	2386
416	617	YGL103W	2565	2567	13	47907	50955	2.393172e-02	2566
417	617	YGL103W	2592	2602	13	106723	147350	1.118904e-02	2600
418	621	YGL125W	1075	1077	6	283424	301990	1.118904e-02	1075
419	622	YGL129C	2951	2956	14	465005	481896	1.118904e-02	2951
420	623	YGL130W	1507	1527	8	897795	957005	1.118904e-02	1526
421	624	YGL137W	2948	2953	14	453089	478701	1.118904e-02	2950
422	626	YGL144C	1086	1087	6	341045	343588	4.485408e-02	1086
423	626	YGL144C	2951	2957	14	465005	484904	1.118904e-02	2953
424	627	YGL147C	2566	2567	13	48814	50955	5.118436e-02	2567
425	627	YGL147C	2637	2637	13	253031	253031	8.564755e-02	2637
426	629	YGL151W	2841	2841	14	60667	64205	6.731794e-02	2841
427	631	YGL156W	3091	3091	15	166482	169869	7.65548e-02	3091
428	633	YGL161C	955	955	5	397305	398092	1.118904e-02	971
428	633	YGL161C	965	972	5	420376	424438	1.118904e-02	971
429	634	YGL169W	2300	2300	12	386305	386390	9.358739e-02	2300
430	636	YGL173C	2948	2954	14	453089	480472	1.118904e-02	2950
431	639	YGL187C	2951	2953	14	465005	478701	1.118904e-02	2951
432	641	YGL191W	2949	2956	14	453937	481896	1.118904e-02	2950
433	642	YGL195W	2948	2956	14	453089	481896	1.118904e-02	2950
434	643	YGL198W	925	925	5	288825	288825	5.118436e-02	925
435	644	YGL202W	631	633	4	678773	692033	3.380329e-02	631
436	644	YGL202W	1298	1310	8	115232	141286	1.118904e-02	1309
437	645	YGL206C	2209	2209	12	108688	108813	9.175306e-02	2209
438	645	YGL206C	2949	2957	14	453937	484904	1.118904e-02	2951
439	646	YGL207W	2947	2954	14	445766	480472	1.118904e-02	2948
440	647	YGL213C	1509	1515	8	904076	916476	1.118904e-02	1514
441	650	YGL228W	2497	2497	12	899303	927914	9.358739e-02	2497
442	651	YGL231C	1196	1196	7	116573	116839	4.485408e-02	1196
443	655	YGL252C	1255	1260	8	11286	34702	1.118904e-02	1257
444	657	YGL255W	2564	2573	13	47637	73368	1.118904e-02	2566
445	661	YGR009C	3256	3256	15	678625	678705	8.956644e-02	3256
446	663	YGR017W	768	768	4	1349687	1354715	6.523139e-02	768
447	664	YGR019W	3091	3091	15	166482	169869	9.175306e-02	3091
448	666	YGR029W	2962	2965	14	509173	529136	2.393172e-02	2962
449	668	YGR037C	2945	2945	14	437955	437955	1.118904e-02	2945
450	668	YGR037C	2951	2957	14	465005	484904	1.118904e-02	2951
451	669	YGR043C	1137	1137	6	506069	507407	4.784357e-02	1137
452	669	YGR043C	3091	3092	15	166482	184291	1.118904e-02	3091
453	670	YGR047C	1633	1635	9	202737	208592	6.523139e-02	1635
454	671	YGR048W	180	180	2	335046	336747	2.895242e-02	180
455	672	YGR049W	1433	1439	8	583615	607418	1.118904e-02	1433
456	673	YGR055W	2389	2389	12	659769	661750	6.293342e-02	2389
457	673	YGR055W	2938	2941	14	407114	415261	1.118904e-02	2940
458	673	YGR055W	2947	2950	14	445766	464233	3.766226e-02	2949
459	675	YGR061C	2951	2952	14	465005	473648	1.852704e-02	2951
460	676	YGR063C	3139	3139	15	303991	303991	5.747191e-02	3139
461	678	YGR076C	2952	2952	14	465187	473648	7.430326e-02	2952
462	678	YGR076C	3091	3091	15	166482	169869	9.582975e-02	3091
463	680	YGR082W	2567	2567	13	50831	50955	5.118436e-02	2567
464	682	YGR086C	1136	1136	6	502995	505198	9.90411e-02	1136
465	683	YGR088W	3086	3092	15	159369	184291	1.118904e-02	3088
466	685	YGR094W	254	263	2	530473	554862	4.485408e-02	263
467	685	YGR094W	2951	2951	14	465005	466588	6.523139e-02	2951
468	686	YGR095C	1381	1381	8	396575	397449	5.118436e-02	1381
469	691	YGR112W	3093	3093	15	185473	185793	9.358739e-02	3093
470	694	YGR124W	3085	3086	15	158717	159827	3.380329e-02	3086
471	695	YGR130C	922	922	5	277526	280080	8.564755e-02	922
472	695	YGR130C	3088	3093	15	161464	185793	1.118904e-02	3090
473	697	YGR136W	2733	2733	13	563933	588927	8.564755e-02	2733
474	699	YGR148C	2952	2958	14	465187	487935	1.118904e-02	2953
475	700	YGR155W	3085	3092	15	158717	184291	1.118904e-02	3089
476	702	YGR159C	2951	2958	14	465005	487935	1.852704e-02	2951
477	703	YGR162W	2331	2331	12	510901	511884	6.034377e-02	2331
478	703	YGR162W	2953	2959	14	478701	488598	1.118904e-02	2958
479	706	YGR167W	254	266	2	530473	560006	1.118904e-02	262
480	707	YGR168C	2564	2580	13	47637	82027	1.118904e-02	2566
481	708	YGR169C-A	2952	2952	14	465187	473648	5.118436e-02	2952
482	710	YGR173W	2328	2331	12	508385	511884	1.118904e-02	2328
483	710	YGR173W	2605	2605	13	159532	162461	2.895242e-02	2605
484	711	YGR175C	7	8	1	37553	41802	3.766226e-02	7
485	712	YGR177C	2948	2956	14	453089	481896	1.852704e-02	2953
486	713	YGR178C	2947	2954	14	445766	480472	1.118904e-02	2950
487	714	YGR180C	2385	2392	12	646705	675042	1.118904e-02	2391
488	715	YGR181W	2951	2956	14	465005	481896	1.118904e-02	2951
489	716	YGR187C	2953	2953	14	478701	478701	6.523139e-02	2953
490	719	YGR193C	1495	1506	8	848849	896532	1.118904e-02	1505
491	723	YGR204W	2566	2569	13	48814	62630	1.118904e-02	2566
492	723	YGR204W	2945	2945	14	437955	437955	7.65548e-02	2945
493	725	YGR207C	2953	2956	14	478701	481896	1.118904e-02	2956
494	726	YGR209C	2386	2394	12	648649	677005	1.118904e-02	2386
495	727	YGR210C	1272	1274	8	55299	67624	1.118904e-02	1272
496	728	YGR211W	2953	2953	14	478701	478701	4.125121e-02	2953
497	729	YGR218W	2948	2957	14	453089	484904	1.118904e-02	2949
498	730	YGR231C	2384	2385	12	644551	647936	4.485408e-02	2385
499	733	YGR244C	2566	2580	13	48814	82027	4.485408e-02	2566
500	734	YGR245C	819	819	5	20548	20548	9.358739e-02	819
501	734	YGR245C	2327	2329	12	504004	509438	4.485408e-02	2329
502	735	YGR247W	3090	3090	15	165725	166324	9.358739e-02	3090
503	736	YGR248W	3087	3092	15	160139	184291	1.118904e-02	3088
504	737	YGR250C	3274	3274	15	761032	761032	8.746208e-02	3274
505	739	YGR254W	2566	2567	13	48814	50955	1.118904e-02	2566
505	739	YGR254W	2581	2588	13	82403	98939	1.118904e-02	2566
506	741	YGR264C	2563	2566	13	45801	50514	2.393172e-02	2563
507	741	YGR264C	3091	3091	15	166482	169869	6.523139e-02	3091
508	743	YGR267C	509	509	4	200994	201393	9.358739e-02	509
509	743	YGR267C	542	542	4	299792	299792	1.118904e-02	542
510	744	YGR275W	254	263	2	530473	554862	1.118904e-02	261
511	746	YGR280C	2565	2574	13	47907	74436	1.852704e-02	2574
511	746	YGR280C	2585	2585	13	87318	96022	1.852704e-02	2574
512	748	YGR284C	1558	1558	8	1071302	1075964	1.852704e-02	1558
513	749	YGR285C	3085	3085	15	158717	158717	4.784357e-02	3085
514	752	YHL004W	2726	2726	13	554664	554844	3.766226e-02	2726
515	756	YHL015W	2565	2567	13	47907	50955	1.118904e-02	2566
516	756	YHL015W	2596	2601	13	121136	143064	1.118904e-02	2598
517	757	YHL020C	1608	1612	9	144393	160876	1.118904e-02	1608
518	758	YHL021C	3088	3093	15	161464	185793	1.118904e-02	3091
519	760	YHL030W	2951	2958	14	465005	487935	1.118904e-02	2951
520	762	YHL033C	252	259	2	515157	545201	1.852704e-02	259
521	764	YHL039W	2966	2968	14	532790	539456	3.766226e-02	2968
522	767	YHR005C-A	2951	2957	14	465005	484904	1.118904e-02	2951
523	770	YHR009C	10	10	1	43004	46846	6.034377e-02	10
524	770	YHR009C	3081	3093	15	141731	185793	1.118904e-02	3089
525	773	YHR016C	3233	3233	15	615643	616762	8.956644e-02	3233
526	774	YHR018C	631	634	4	678773	697118	6.976124e-02	634
527	775	YHR019C	2952	2952	14	465187	473648	8.113178e-02	2952
528	776	YHR020W	3091	3091	15	166482	169869	7.65548e-02	3091
529	781	YHR037W	1621	1628	9	183402	191691	6.293342e-02	1621
530	782	YHR038W	2950	2953	14	457243	478701	1.118904e-02	2951
531	784	YHR041C	3063	3063	15	74338	74338	8.113178e-02	3063
532	785	YHR042W	1631	1643	9	193245	228114	2.393172e-02	1641
533	785	YHR042W	2412	2412	12	713180	713180	9.358739e-02	2412
534	787	YHR047C	1088	1088	6	346707	346707	8.113178e-02	1088
535	787	YHR047C	1101	1104	6	401545	407957	4.485408e-02	1104
536	787	YHR047C	2951	2957	14	465005	484904	1.118904e-02	2951
537	788	YHR049W	2958	2958	14	486859	487935	3.766226e-02	2958
538	789	YHR051W	2951	2954	14	465005	480472	1.852704e-02	2951
539	790	YHR052W	2947	2953	14	445766	478701	1.118904e-02	2953
540	793	YHR062C	2947	2950	14	445766	464233	5.118436e-02	2950
541	793	YHR062C	2958	2958	14	486859	487935	3.766226e-02	2958
542	799	YHR069C	2479	2480	12	869190	873872	2.393172e-02	2480
543	799	YHR069C	2948	2949	14	453089	454972	2.895242e-02	2949
544	800	YHR070W	3336	3336	15	1022262	1022262	7.222237e-02	3336
545	801	YHR072W	2385	2391	12	646705	673886	1.118904e-02	2385
546	802	YHR072W-A	314	315	2	685165	693825	1.852704e-02	315
547	804	YHR074W	2951	2957	14	465005	484904	1.118904e-02	2951
548	805	YHR076W	1562	1562	9	23859	23859	9.737608e-02	1562
549	809	YHR087W	3088	3092	15	161464	184291	1.118904e-02	3091
550	811	YHR089C	2952	2959	14	465187	488598	1.118904e-02	2957
551	812	YHR094C	510	512	4	202117	214436	1.118904e-02	511
552	812	YHR094C	2961	2961	14	495918	508757	6.523139e-02	2961
553	813	YHR097C	3085	3093	15	158717	185793	1.118904e-02	3089
554	814	YHR098C	2590	2609	13	105190	166619	1.118904e-02	2590
555	815	YHR099W	1991	1991	11	103490	112117	7.430326e-02	1991
556	816	YHR104W	3087	3092	15	160139	184291	1.118904e-02	3088
557	818	YHR111W	2370	2370	12	613113	613890	4.125121e-02	2370
558	818	YHR111W	2385	2385	12	646705	647936	8.956644e-02	2385
559	819	YHR112C	2566	2593	13	48814	120376	1.118904e-02	2589
560	822	YHR116W	255	260	2	533760	550736	4.125121e-02	260
561	822	YHR116W	2953	2953	14	478701	478701	6.731794e-02	2953
562	824	YHR121W	2949	2959	14	453937	488598	1.118904e-02	2951
563	826	YHR128W	2562	2570	13	44455	69113	1.118904e-02	2566
564	828	YHR135C	782	782	4	1416716	1416716	6.034377e-02	782
565	828	YHR135C	2950	2950	14	457243	464233	9.737608e-02	2950
566	829	YHR138C	252	252	2	515157	517869	7.896694e-02	252
567	830	YHR143W-A	2331	2331	12	510901	511884	7.896694e-02	2331
568	831	YHR146W	1674	1674	9	380673	388664	6.034377e-02	1674
569	832	YHR147C	2951	2954	14	465005	480472	1.118904e-02	2951
570	835	YHR159W	2577	2577	13	75773	76243	8.746208e-02	2577
571	836	YHR163W	2561	2561	13	44287	44287	9.582975e-02	2561
572	836	YHR163W	2591	2592	13	106249	107365	1.118904e-02	2591
573	837	YHR169W	2951	2951	14	465005	466588	4.485408e-02	2951
574	838	YHR174W	3067	3067	15	82213	82531	9.175306e-02	3067
575	839	YHR179W	1668	1668	9	347011	351675	7.896694e-02	1668
576	839	YHR179W	2391	2392	12	663839	675042	2.895242e-02	2392
577	840	YHR183W	2950	2953	14	457243	478701	5.466482e-02	2953
578	843	YHR193C	261	266	2	550847	560006	4.485408e-02	266
579	845	YHR197W	553	554	4	339391	341953	1.118904e-02	554
580	845	YHR197W	2948	2954	14	453089	480472	1.118904e-02	2950
581	845	YHR197W	2960	2960	14	492375	493333	9.737608e-02	2960
582	847	YHR205W	2951	2961	14	465005	508757	1.118904e-02	2953
583	848	YHR208W	373	382	3	79867	126954	1.118904e-02	374
584	850	YIL002W-A	2955	2958	14	481081	487935	1.118904e-02	2955
585	853	YIL016W	402	402	3	214135	214135	2.393172e-02	402
586	853	YIL016W	1592	1594	9	97362	98622	2.895242e-02	1592
587	854	YIL022W	2951	2956	14	465005	481896	1.118904e-02	2953
588	856	YIL033C	922	922	5	277526	280080	6.293342e-02	922
589	856	YIL033C	3088	3088	15	161464	163799	9.737608e-02	3088
590	858	YIL036W	3026	3026	14	741004	741004	8.113178e-02	3026
591	858	YIL036W	3113	3115	15	221859	240351	6.523139e-02	3115
592	861	YIL043C	917	924	5	273421	286346	1.118904e-02	922
593	862	YIL051C	904	904	5	256304	258345	9.90411e-02	904
594	862	YIL051C	2566	2567	13	48814	50955	3.766226e-02	2567
595	863	YIL053W	2386	2386	12	648649	650767	1.118904e-02	2401
595	863	YIL053W	2400	2410	12	699181	708038	1.118904e-02	2401
596	864	YIL062C	254	264	2	530473	557246	1.118904e-02	263
597	864	YIL062C	278	278	2	622305	627055	8.354501e-02	278
598	865	YIL065C	920	922	5	276932	280080	8.564755e-02	922
599	867	YIL070C	2567	2568	13	50831	51951	7.65548e-02	2568
600	867	YIL070C	2951	2953	14	465005	478701	2.393172e-02	2952
601	868	YIL074C	2566	2574	13	48814	74436	1.118904e-02	2566
602	869	YIL078W	2950	2953	14	457243	478701	1.118904e-02	2951
603	870	YIL083C	887	893	5	192374	219192	1.118904e-02	889
604	873	YIL094C	228	234	2	453417	476335	1.118904e-02	232
605	875	YIL105C	3091	3093	15	166482	185793	5.466482e-02	3093
606	876	YIL108W	1565	1565	9	27032	27032	8.564755e-02	1565
607	877	YIL111W	861	861	5	102974	112032	3.380329e-02	861
608	877	YIL111W	872	874	5	153725	158904	7.222237e-02	872
609	877	YIL111W	3089	3091	15	163912	169869	4.125121e-02	3090
610	878	YIL115C	2954	2957	14	480472	484904	8.956644e-02	2954
611	879	YIL116W	2565	2570	13	47907	69113	1.118904e-02	2566
612	881	YIL123W	2592	2592	13	106723	107365	5.747191e-02	2592
613	883	YIL125W	3089	3091	15	163912	169869	3.766226e-02	3091
614	884	YIL126W	525	525	4	253388	253602	9.90411e-02	525
615	885	YIL127C	293	293	2	650411	650976	6.034377e-02	293
616	886	YIL128W	868	872	5	148596	155792	1.118904e-02	868
617	889	YIL136W	3088	3092	15	161464	184291	1.118904e-02	3088
618	891	YIL145C	855	856	5	90515	95590	1.852704e-02	855
619	891	YIL145C	2947	2952	14	445766	473648	1.118904e-02	2951
620	892	YIL154C	847	848	5	55251	55428	5.118436e-02	847
621	893	YIL155C	922	922	5	277526	280080	9.175306e-02	922
622	893	YIL155C	3091	3091	15	166482	169869	1.118904e-02	3091
623	894	YIL156W-B	2383	2390	12	640445	663368	1.118904e-02	2384
624	895	YIL157C	2217	2217	12	127219	127234	6.034377e-02	2217
625	898	YIR034C	228	234	2	453417	476335	1.118904e-02	232
626	899	YIR035C	2950	2951	14	457243	466588	1.118904e-02	2951
627	902	YIR038C	2580	2590	13	79575	105707	2.895242e-02	2586
628	907	YJL014W	3091	3091	15	166482	169869	6.293342e-02	3091
629	908	YJL020C	2948	2955	14	453089	481081	1.118904e-02	2950
630	909	YJL024C	2602	2602	13	143613	147350	2.895242e-02	2602
631	910	YJL026W	2385	2393	12	646705	675407	1.852704e-02	2385
632	911	YJL034W	2948	2956	14	453089	481896	1.118904e-02	2953
633	911	YJL034W	3071	3073	15	102305	108354	7.430326e-02	3071
634	913	YJL042W	1834	1837	10	359074	372699	4.125121e-02	1834
635	915	YJL052W	2566	2566	13	48814	50514	3.766226e-02	2585
635	915	YJL052W	2585	2585	13	87318	96022	3.766226e-02	2585
636	916	YJL054W	1651	1651	9	250827	250827	4.485408e-02	1651
637	917	YJL055W	1823	1829	10	326293	335788	1.118904e-02	1824
638	918	YJL060W	2558	2574	13	41051	74436	1.118904e-02	2566
638	918	YJL060W	2585	2587	13	87318	96883	1.118904e-02	2566
639	919	YJL061W	2948	2956	14	453089	481896	1.118904e-02	2950
640	920	YJL065C	1808	1813	10	291248	301867	1.118904e-02	1811
641	921	YJL066C	3091	3091	15	166482	169869	7.430326e-02	3091
642	923	YJL073W	2422	2423	12	732854	743135	6.293342e-02	2422
643	924	YJL076W	491	491	4	168238	168256	5.466482e-02	491
644	928	YJL085W	3026	3027	14	741004	743336	2.895242e-02	3026
645	930	YJL096W	2945	2945	14	437955	437955	9.175306e-02	2945
646	933	YJL104W	2951	2958	14	465005	487935	1.118904e-02	2951
647	936	YJL117W	2947	2947	14	445766	449640	8.113178e-02	2947
648	937	YJL123C	252	263	2	515157	554862	1.118904e-02	254
649	939	YJL125C	2946	2950	14	442265	464233	3.766226e-02	2946
650	940	YJL130C	1010	1017	6	91637	120796	1.118904e-02	1014
651	941	YJL133C-A	2952	2952	14	465187	473648	7.430326e-02	2952
652	942	YJL136C	2558	2569	13	41051	62630	1.118904e-02	2564
653	943	YJL141C	3090	3093	15	165725	185793	1.118904e-02	3091
654	944	YJL143W	2953	2956	14	478701	481896	1.118904e-02	2956
655	945	YJL145W	3087	3092	15	160139	184291	1.118904e-02	3088
656	949	YJL159W	1398	1398	8	448106	448106	4.784357e-02	1398
657	952	YJL167W	2385	2399	12	646705	699067	1.118904e-02	2386
658	955	YJL172W	1751	1759	10	87216	102662	1.118904e-02	1751
659	960	YJL186W	135	137	2	201611	204215	5.466482e-02	135
660	961	YJL191W	2949	2959	14	453937	488598	1.118904e-02	2951
661	963	YJL200C	224	235	2	447158	480674	1.118904e-02	227
662	967	YJR006W	2139	2140	11	572739	574134	8.113178e-02	2140
663	969	YJR009C	250	251	2	513202	515130	2.393172e-02	250
664	969	YJR009C	270	270	2	571034	571949	7.65548e-02	270
665	970	YJR010C-A	1923	1923	10	638730	638730	9.90411e-02	1923
666	971	YJR010W	1117	1117	6	442211	450386	8.354501e-02	1117
667	973	YJR016C	375	387	3	81693	156868	1.852704e-02	375
668	976	YJR025C	1871	1871	10	468087	468122	3.380329e-02	1871
669	979	YJR045C	1092	1092	6	362832	363002	6.293342e-02	1092
670	979	YJR045C	1275	1275	8	68009	73684	9.358739e-02	1275
671	980	YJR048W	2411	2411	12	708185	714439	7.222237e-02	2411
672	982	YJR059W	918	920	5	275112	276932	4.125121e-02	918
673	982	YJR059W	1782	1784	10	187652	192067	1.852704e-02	1782
674	983	YJR060W	241	241	2	490264	490264	6.976124e-02	241
675	983	YJR060W	252	264	2	515157	557246	1.118904e-02	254
676	984	YJR063W	2565	2569	13	47907	62630	1.118904e-02	2566
677	984	YJR063W	2600	2600	13	136477	137717	4.125121e-02	2600
678	987	YJR069C	2953	2959	14	478701	488598	4.485408e-02	2958
679	988	YJR070C	2324	2325	12	493681	495002	4.125121e-02	2325
680	988	YJR070C	2565	2566	13	47907	50514	4.125121e-02	2565
681	989	YJR072C	1900	1904	10	571276	576323	1.118904e-02	1902
682	991	YJR074W	2560	2560	13	43096	43166	7.430326e-02	2560
683	993	YJR077C	2952	2954	14	465187	480472	1.118904e-02	2954
684	997	YJR093C	252	261	2	515157	551109	1.118904e-02	252
685	998	YJR096W	3085	3092	15	158717	184291	1.118904e-02	3088
686	1000	YJR101W	2725	2725	13	554421	554421	6.523139e-02	2725
687	1002	YJR104C	1903	1907	10	572936	580696	2.393172e-02	1905
687	1002	YJR104C	1920	1921	10	621701	633866	2.393172e-02	1905
688	1003	YJR109C	630	634	4	678135	697118	5.466482e-02	630
689	1004	YJR113C	2951	2957	14	465005	484904	1.118904e-02	2953
690	1005	YJR117W	134	134	2	200968	201476	6.523139e-02	134
691	1007	YJR123W	2566	2566	13	48814	50514	4.485408e-02	2566
692	1007	YJR123W	2598	2605	13	123828	162461	1.118904e-02	2600
693	1010	YJR137C	2566	2567	13	48814	50955	1.852704e-02	2566
694	1011	YJR143C	2168	2168	11	633545	634474	8.746208e-02	2168
695	1012	YJR144W	1070	1070	6	266991	266991	8.113178e-02	1070
696	1012	YJR144W	2952	2954	14	465187	480472	2.895242e-02	2952
697	1013	YJR148W	2566	2590	13	48814	105707	1.118904e-02	2566
698	1015	YKL002W	187	187	2	352302	355349	8.746208e-02	187
699	1016	YKL003C	2945	2945	14	437955	437955	9.358739e-02	2945
700	1017	YKL007W	1889	1892	10	542620	550837	1.118904e-02	1891
701	1018	YKL009W	2949	2959	14	453937	488598	1.118904e-02	2953
702	1019	YKL010C	2951	2951	14	465005	466588	9.90411e-02	2951
703	1020	YKL016C	2951	2953	14	465005	478701	1.118904e-02	2951
704	1021	YKL017C	2072	2086	11	384068	435648	1.118904e-02	2078
705	1021	YKL017C	2953	2953	14	478701	478701	8.956644e-02	2953
706	1024	YKL024C	3088	3088	15	161464	163799	8.746208e-02	3088
707	1025	YKL027W	2953	2953	14	478701	478701	7.430326e-02	2953
708	1026	YKL029C	1019	1020	6	127339	130174	3.766226e-02	1019
709	1028	YKL035W	3088	3092	15	161464	184291	1.118904e-02	3091
710	1030	YKL040C	2020	2023	11	215474	224066	1.118904e-02	2021
711	1030	YKL040C	2046	2046	11	263597	264387	9.737608e-02	2046
712	1031	YKL046C	1438	1438	8	590527	597251	9.358739e-02	1438
713	1033	YKL054C	3085	3086	15	158717	159827	1.118904e-02	3086
714	1034	YKL056C	2600	2600	13	136477	137717	6.731794e-02	2600
715	1034	YKL056C	2953	2958	14	478701	487935	3.766226e-02	2958
716	1035	YKL058W	2951	2957	14	465005	484904	1.118904e-02	2951
717	1036	YKL062W	39	39	1	113132	113326	5.118436e-02	39
718	1038	YKL067W	3087	3093	15	160139	185793	1.118904e-02	3090
719	1039	YKL068W	189	189	2	357199	361669	4.784357e-02	189
720	1040	YKL069W	2054	2058	11	297280	309294	1.118904e-02	2055
721	1042	YKL077W	982	982	6	27260	27272	9.175306e-02	982
722	1043	YKL079W	2949	2949	14	453937	454972	3.766226e-02	2949
723	1044	YKL081W	2327	2331	12	504004	511884	2.393172e-02	2327
724	1044	YKL081W	2566	2566	13	48814	50514	4.485408e-02	2566
725	1044	YKL081W	2592	2592	13	106723	107365	6.293342e-02	2592
725	1044	YKL081W	2602	2602	13	143613	147350	6.293342e-02	2592
726	1046	YKL085W	3090	3093	15	165725	185793	1.118904e-02	3091
727	1047	YKL091C	3087	3094	15	160139	186481	1.118904e-02	3088
728	1051	YKL096W-A	1032	1032	6	181135	183957	9.582975e-02	1032
729	1052	YKL099C	2953	2953	14	478701	478701	7.430326e-02	2953
730	1052	YKL099C	2970	2978	14	541405	594246	7.65548e-02	2978
731	1053	YKL103C	2955	2959	14	481081	488598	1.118904e-02	2957
732	1055	YKL110C	2958	2958	14	486859	487935	3.380329e-02	2958
733	1062	YKL127W	2561	2561	13	44287	44287	3.766226e-02	2561
734	1062	YKL127W	3085	3086	15	158717	159827	4.784357e-02	3086
735	1066	YKL137W	2950	2956	14	457243	481896	1.118904e-02	2951
736	1067	YKL138C	389	392	3	159689	165034	1.852704e-02	389
737	1068	YKL138C-A	2958	2958	14	486859	487935	7.430326e-02	2958
738	1070	YKL142W	250	254	2	513202	533002	2.393172e-02	252
739	1072	YKL148C	3091	3091	15	166482	169869	4.784357e-02	3091
740	1073	YKL150W	3086	3092	15	159369	184291	1.118904e-02	3088
741	1074	YKL151C	3089	3092	15	163912	184291	1.118904e-02	3090
742	1075	YKL157W	2950	2958	14	457243	487935	1.118904e-02	2951
743	1078	YKL165C	2596	2596	13	121136	121136	6.293342e-02	2596
744	1078	YKL165C	2947	2948	14	445766	453089	6.731794e-02	2947
745	1079	YKL170W	2951	2956	14	465005	481896	1.118904e-02	2951
746	1080	YKL172W	2952	2959	14	465187	488598	1.118904e-02	2953
747	1081	YKL173W	1991	1991	11	103490	112117	4.784357e-02	1991
748	1082	YKL179C	7	7	1	37553	40914	4.485408e-02	7
749	1084	YKL182W	2950	2955	14	457243	481081	1.118904e-02	2951
750	1089	YKL192C	262	263	2	551302	554862	5.118436e-02	263
751	1090	YKL193C	2342	2342	12	536833	536833	5.118436e-02	2342
752	1090	YKL193C	2566	2566	13	48814	50514	8.956644e-02	2566
753	1091	YKL195W	252	260	2	515157	550736	6.976124e-02	260
754	1091	YKL195W	2951	2954	14	465005	480472	1.118904e-02	2951
755	1093	YKL210W	1965	1971	11	37524	54420	1.118904e-02	1965
756	1093	YKL210W	2945	2954	14	437955	480472	1.118904e-02	2951
757	1094	YKL211C	3086	3088	15	159369	163799	5.747191e-02	3088
758	1098	YKL215C	3137	3137	15	301621	301621	7.430326e-02	3137
759	1101	YKR003W	2079	2090	11	405871	456846	1.118904e-02	2083
760	1102	YKR006C	2599	2599	13	126281	126663	9.737608e-02	2599
761	1102	YKR006C	2951	2953	14	465005	478701	1.118904e-02	2951
762	1103	YKR007W	2053	2053	11	296091	296091	8.746208e-02	2053
763	1107	YKR018C	2958	2959	14	486859	488598	2.895242e-02	2958
764	1111	YKR042W	2592	2592	13	106723	107365	4.485408e-02	2592
765	1112	YKR043C	3085	3091	15	158717	169869	1.118904e-02	3091
766	1113	YKR046C	2385	2399	12	646705	699067	1.118904e-02	2385
767	1113	YKR046C	2580	2580	13	79575	82027	9.175306e-02	2580
768	1114	YKR048C	363	363	3	63611	64304	7.222237e-02	363
769	1115	YKR049C	3087	3092	15	160139	184291	1.118904e-02	3088
770	1117	YKR056W	2122	2129	11	528761	559313	1.118904e-02	2124
770	1117	YKR056W	2142	2143	11	576302	579792	1.118904e-02	2124
771	1118	YKR057W	2570	2583	13	62996	85411	2.393172e-02	2580
772	1126	YKR081C	2949	2958	14	453937	487935	1.118904e-02	2953
773	1127	YKR082W	2957	2957	14	484904	484904	2.895242e-02	2957
774	1129	YLL001W	3091	3091	15	166482	169869	1.118904e-02	3091
775	1130	YLL009C	2722	2726	13	545520	554844	1.118904e-02	2722
776	1131	YLL011W	2485	2485	12	878238	879385	6.293342e-02	2485
777	1131	YLL011W	2948	2948	14	453089	453089	7.896694e-02	2948
778	1131	YLL011W	2960	2961	14	492375	508757	2.393172e-02	2960
779	1132	YLL018C	2952	2952	14	465187	473648	6.731794e-02	2952
780	1134	YLL023C	2200	2208	12	94959	107406	1.118904e-02	2201
781	1135	YLL024C	2563	2569	13	45801	62630	1.118904e-02	2566
782	1136	YLL026W	2190	2197	12	66714	88892	1.118904e-02	2194
783	1138	YLL036C	2954	2956	14	480472	481896	8.354501e-02	2956
784	1139	YLL038C	991	991	6	37407	38427	6.976124e-02	991
785	1139	YLL038C	2956	2956	14	481896	481896	7.65548e-02	2956
786	1140	YLL040C	2207	2207	12	104637	104679	6.731794e-02	2207
787	1140	YLL040C	2948	2956	14	453089	481896	1.118904e-02	2950
788	1141	YLL041C	3075	3075	15	108945	110483	1.118904e-02	3091
788	1141	YLL041C	3088	3092	15	161464	184291	1.118904e-02	3091
789	1142	YLL045C	2602	2602	13	143613	147350	6.731794e-02	2602
790	1143	YLL050C	257	266	2	539105	560006	2.393172e-02	259
791	1144	YLL062C	2950	2950	14	457243	464233	3.766226e-02	2950
792	1146	YLR003C	2952	2952	14	465187	473648	7.896694e-02	2952
793	1147	YLR008C	2945	2945	14	437955	437955	7.65548e-02	2945
794	1147	YLR008C	2951	2957	14	465005	484904	2.393172e-02	2957
795	1148	YLR017W	2607	2607	13	164705	164705	8.564755e-02	2607
796	1149	YLR022C	2565	2567	13	47907	50955	3.380329e-02	2565
797	1149	YLR022C	2600	2600	13	136477	137717	4.784357e-02	2600
798	1150	YLR025W	252	264	2	515157	557246	1.118904e-02	261
799	1152	YLR027C	2238	2240	12	199043	210685	1.118904e-02	2238
800	1153	YLR028C	187	188	2	352302	355836	1.118904e-02	188
801	1155	YLR038C	2950	2956	14	457243	481896	1.118904e-02	2951
802	1156	YLR043C	2953	2955	14	478701	481081	7.896694e-02	2953
803	1157	YLR050C	1790	1790	10	211229	222563	9.358739e-02	1790
804	1157	YLR050C	1803	1803	10	277465	277760	8.354501e-02	1803
805	1158	YLR056W	3088	3088	15	161464	163799	7.65548e-02	3088
806	1161	YLR061W	2600	2600	13	136477	137717	4.125121e-02	2600
807	1162	YLR069C	2951	2953	14	465005	478701	1.852704e-02	2951
808	1163	YLR074C	2567	2567	13	50831	50955	7.65548e-02	2567
809	1165	YLR089C	2382	2384	12	638087	644551	3.766226e-02	2384
810	1166	YLR100W	2563	2569	13	45801	62630	1.118904e-02	2564
811	1168	YLR109W	2590	2598	13	105190	139664	1.118904e-02	2591
812	1169	YLR113W	2298	2298	12	379693	383137	9.358739e-02	2298
813	1171	YLR118C	2602	2602	13	143613	147350	8.354501e-02	2602
814	1172	YLR119W	2580	2601	13	79575	143064	1.118904e-02	2582
815	1173	YLR120C	2948	2956	14	453089	481896	1.852704e-02	2956
816	1175	YLR126C	500	500	4	187789	191790	2.393172e-02	500
817	1175	YLR126C	2962	2962	14	509173	516034	6.034377e-02	2962
818	1176	YLR144C	2566	2568	13	48814	51951	1.118904e-02	2567
819	1177	YLR146C	2596	2603	13	121136	155649	2.895242e-02	2602
820	1178	YLR147C	2938	2939	14	407114	408786	3.766226e-02	2938
821	1178	YLR147C	2947	2951	14	445766	466588	6.523139e-02	2951
822	1179	YLR150W	2566	2568	13	48814	51951	1.118904e-02	2567
823	1179	YLR150W	2958	2958	14	486859	487935	4.784357e-02	2958
824	1180	YLR153C	2385	2402	12	646705	702990	1.118904e-02	2386
825	1183	YLR177W	2321	2331	12	442615	511884	1.118904e-02	2328
826	1184	YLR178C	3087	3092	15	160139	184291	1.118904e-02	3088
827	1185	YLR179C	246	246	2	499621	502627	1.118904e-02	260
827	1185	YLR179C	257	261	2	539105	551109	1.118904e-02	260
828	1186	YLR180W	1092	1092	6	362832	363002	7.896694e-02	1092
829	1187	YLR181C	2330	2336	12	509612	517614	1.118904e-02	2332
830	1188	YLR185W	2324	2324	12	493681	503785	8.354501e-02	2324
831	1188	YLR185W	3033	3033	15	14884	36047	6.523139e-02	3033
832	1189	YLR195C	391	391	3	162941	162941	3.380329e-02	391
833	1189	YLR195C	1638	1639	9	212243	220155	2.393172e-02	1638
834	1191	YLR199C	179	185	2	334452	349415	1.118904e-02	180
835	1193	YLR201C	375	375	3	81693	95149	8.113178e-02	375
836	1193	YLR201C	3214	3214	15	553150	553386	8.746208e-02	3214
837	1197	YLR219W	3088	3091	15	161464	169869	6.034377e-02	3091
838	1200	YLR222C	2496	2496	12	898520	898520	9.582975e-02	2496
839	1202	YLR231C	2696	2696	13	457013	457013	8.113178e-02	2696
840	1203	YLR244C	2564	2585	13	47637	96022	1.118904e-02	2566
840	1203	YLR244C	2596	2596	13	121136	121136	1.118904e-02	2566
841	1203	YLR244C	3089	3089	15	163912	165358	4.784357e-02	3089
842	1205	YLR249W	263	263	2	551704	554862	7.65548e-02	263
843	1205	YLR249W	2324	2328	12	493681	508718	1.118904e-02	2327
844	1206	YLR250W	264	264	2	556539	557246	8.354501e-02	264
845	1207	YLR253W	2951	2956	14	465005	481896	1.118904e-02	2954
846	1208	YLR257W	250	263	2	513202	554862	1.118904e-02	252
847	1210	YLR259C	1273	1275	8	60729	73684	1.118904e-02	1274
848	1213	YLR270W	3088	3091	15	161464	169869	1.118904e-02	3091
849	1215	YLR277C	1530	1531	8	960936	967795	7.65548e-02	1530
850	1216	YLR286C	3463	3463	16	432771	432881	9.737608e-02	3463
851	1220	YLR299W	2199	2208	12	94500	107406	1.118904e-02	2200
852	1223	YLR303W	1608	1613	9	144393	161715	4.784357e-02	1608
853	1223	YLR303W	2564	2577	13	47637	76243	1.118904e-02	2566
854	1224	YLR304C	3088	3092	15	161464	184291	1.118904e-02	3091
855	1227	YLR321C	2947	2951	14	445766	466588	6.293342e-02	2947
856	1228	YLR325C	2731	2731	13	560210	561922	6.976124e-02	2731
857	1229	YLR328W	2946	2949	14	442265	454972	4.125121e-02	2947
858	1231	YLR337C	65	65	1	178602	179397	9.737608e-02	65
859	1232	YLR340W	2335	2335	12	516197	516236	4.125121e-02	2335
860	1232	YLR340W	2565	2569	13	47907	62630	1.118904e-02	2566
861	1232	YLR340W	2598	2602	13	123828	147350	3.380329e-02	2600
862	1233	YLR342W	2446	2454	12	797627	826454	1.118904e-02	2446
863	1233	YLR342W	2478	2478	12	868519	868519	4.485408e-02	2478
864	1234	YLR348C	373	377	3	79867	103593	1.118904e-02	374
865	1235	YLR354C	2460	2470	12	835059	850147	1.118904e-02	2462
866	1235	YLR354C	2580	2580	13	79575	82027	9.582975e-02	2580
867	1236	YLR355C	2947	2954	14	445766	480472	1.118904e-02	2949
868	1238	YLR361C-A	2465	2472	12	841354	856399	1.118904e-02	2467
869	1240	YLR364W	2472	2474	12	853997	858802	1.118904e-02	2474
870	1246	YLR380W	2949	2955	14	453937	481081	2.393172e-02	2952
871	1249	YLR388W	2953	2959	14	478701	488598	3.766226e-02	2958
872	1253	YLR401C	2452	2452	12	825429	825694	8.564755e-02	2452
873	1255	YLR418C	2951	2953	14	465005	478701	1.118904e-02	2951
874	1257	YLR420W	1012	1017	6	101381	120796	1.118904e-02	1016
875	1258	YLR432W	2951	2952	14	465005	473648	1.852704e-02	2951
876	1258	YLR432W	3543	3547	16	720416	747487	4.784357e-02	3547
877	1259	YLR435W	2636	2636	13	251233	254919	5.747191e-02	2636
878	1261	YLR438W	2535	2535	12	1031518	1040530	7.222237e-02	2535
879	1261	YLR438W	3057	3065	15	56987	80449	1.118904e-02	3058
880	1262	YLR439W	2846	2846	14	77525	77525	5.466482e-02	2846
881	1263	YLR441C	2605	2606	13	159532	166876	5.747191e-02	2606
882	1265	YLR447C	2693	2699	13	437854	459995	1.852704e-02	2696
883	1266	YLR448W	2324	2327	12	493681	508091	4.784357e-02	2327
884	1266	YLR448W	2600	2600	13	136477	137717	6.293342e-02	2600
885	1267	YLR449W	2565	2570	13	47907	69113	4.485408e-02	2565
886	1267	YLR449W	2592	2595	13	106723	120995	3.380329e-02	2595
887	1268	YLR450W	2342	2348	12	536833	557979	1.118904e-02	2343
888	1269	YLR455W	2697	2698	13	458388	459519	5.747191e-02	2698
889	1270	YML004C	2637	2649	13	253031	294166	1.118904e-02	2639
890	1270	YML004C	3091	3091	15	166482	169869	9.737608e-02	3091
891	1271	YML008C	3088	3088	15	161464	163799	6.293342e-02	3088
892	1272	YML012W	2627	2636	13	233723	254919	1.118904e-02	2631
893	1273	YML014W	3432	3448	16	342883	386168	1.852704e-02	3434
894	1274	YML016C	2630	2639	13	237965	257811	1.118904e-02	2638
895	1274	YML016C	2932	2933	14	385702	392155	6.293342e-02	2933
896	1275	YML022W	2953	2958	14	478701	487935	4.125121e-02	2953
897	1276	YML025C	2952	2952	14	465187	473648	8.956644e-02	2952
898	1277	YML028W	2564	2564	13	47637	47637	1.118904e-02	2585
898	1277	YML028W	2581	2587	13	82403	96883	1.118904e-02	2585
899	1277	YML028W	2602	2602	13	143613	147350	4.784357e-02	2602
900	1280	YML036W	2377	2391	12	628215	673886	1.118904e-02	2382
901	1284	YML056C	250	250	2	513202	514468	9.358739e-02	250
902	1284	YML056C	2597	2610	13	121603	167027	1.118904e-02	2603
903	1285	YML057W	2566	2566	13	48814	50514	2.393172e-02	2595
903	1285	YML057W	2585	2595	13	87318	120995	2.393172e-02	2595
904	1286	YML058W	2558	2558	13	41051	41051	7.896694e-02	2558
905	1288	YML063W	2324	2324	12	493681	503785	6.523139e-02	2324
906	1288	YML063W	2566	2566	13	48814	50514	4.125121e-02	2566
907	1288	YML063W	2601	2602	13	140757	147350	6.731794e-02	2601
908	1289	YML070W	3090	3091	15	165725	169869	1.118904e-02	3091
909	1290	YML072C	2952	2959	14	465187	488598	1.118904e-02	2957
910	1291	YML073C	2564	2570	13	47637	69113	1.118904e-02	2566
911	1291	YML073C	2600	2600	13	136477	137717	4.125121e-02	2600
912	1292	YML074C	2602	2605	13	143613	162461	1.852704e-02	2605
913	1293	YML075C	185	185	2	348625	349415	7.65548e-02	185
914	1294	YML078W	2595	2602	13	120947	147350	1.118904e-02	2596
915	1297	YML085C	1679	1679	9	409226	412170	9.358739e-02	1679
916	1299	YML093W	2958	2958	14	486859	487935	6.731794e-02	2958
917	1301	YML100W	3087	3093	15	160139	185793	1.118904e-02	3088
918	1302	YML103C	2951	2953	14	465005	478701	1.118904e-02	2953
919	1303	YML105C	2952	2958	14	465187	487935	1.118904e-02	2953
920	1305	YML110C	3091	3091	15	166482	169869	9.737608e-02	3091
921	1308	YML120C	3085	3092	15	158717	184291	1.118904e-02	3089
922	1309	YML125C	2384	2384	12	644551	644551	4.125121e-02	2384
923	1310	YML126C	2386	2386	12	648649	650767	7.896694e-02	2386
924	1312	YML128C	3087	3092	15	160139	184291	1.118904e-02	3088
925	1313	YML129C	2951	2953	14	465005	478701	1.118904e-02	2951
926	1314	YML130C	2945	2950	14	437955	464233	2.895242e-02	2949
927	1314	YML130C	3071	3073	15	102305	108354	4.125121e-02	3073
928	1316	YMR008C	2442	2442	12	786201	790500	6.976124e-02	2442
929	1317	YMR009W	2385	2391	12	646705	673886	1.118904e-02	2407
929	1317	YMR009W	2407	2410	12	706112	708038	1.118904e-02	2407
930	1317	YMR009W	2637	2650	13	253031	295950	1.118904e-02	2639
931	1319	YMR012W	2948	2954	14	453089	480472	1.118904e-02	2950
932	1320	YMR015C	2386	2390	12	648649	663368	1.118904e-02	2386
933	1320	YMR015C	3087	3092	15	160139	184291	1.118904e-02	3088
934	1322	YMR022W	2656	2659	13	313064	319136	1.118904e-02	2657
935	1322	YMR022W	2671	2671	13	353259	353259	8.956644e-02	2671
936	1325	YMR031C	3087	3093	15	160139	185793	1.118904e-02	3088
937	1327	YMR038C	2391	2391	12	663839	673886	9.358739e-02	2391
938	1327	YMR038C	3085	3086	15	158717	159827	3.380329e-02	3085
939	1328	YMR039C	254	263	2	530473	554862	1.118904e-02	260
940	1330	YMR058W	2679	2685	13	389517	405299	1.118904e-02	2680
941	1332	YMR061W	2947	2947	14	445766	449640	9.90411e-02	2947
942	1333	YMR062C	631	636	4	678773	703521	1.118904e-02	631
943	1333	YMR062C	2683	2684	13	395990	404548	5.118436e-02	2684
944	1334	YMR074C	254	262	2	530473	555964	6.034377e-02	262
945	1335	YMR075W	3087	3091	15	160139	169869	1.852704e-02	3087
946	1336	YMR078C	210	210	2	418629	418629	9.358739e-02	210
947	1336	YMR078C	2723	2724	13	548999	552364	1.852704e-02	2724
948	1337	YMR083W	1823	1824	10	326293	331934	2.393172e-02	1823
949	1337	YMR083W	2565	2577	13	47907	76243	1.118904e-02	2566
950	1340	YMR090W	3087	3091	15	160139	169869	1.118904e-02	3091
951	1342	YMR099C	242	242	2	491265	491265	3.380329e-02	242
952	1342	YMR099C	266	266	2	560006	560006	6.523139e-02	266
953	1343	YMR105C	3088	3092	15	161464	184291	1.118904e-02	3091
954	1344	YMR108W	375	377	3	81693	103593	3.380329e-02	375
955	1344	YMR108W	2705	2705	13	484290	484290	1.852704e-02	2705
956	1345	YMR109W	2710	2717	13	511679	539260	1.118904e-02	2711
957	1346	YMR110C	2342	2342	12	536833	536833	8.113178e-02	2342
958	1349	YMR116C	3233	3233	15	615643	616762	6.976124e-02	3233
959	1350	YMR120C	2404	2404	12	703572	703971	6.523139e-02	2404
960	1352	YMR128W	2949	2957	14	453937	484904	1.118904e-02	2951
961	1355	YMR140W	2710	2710	13	511679	513778	8.956644e-02	2710
962	1357	YMR145C	2386	2399	12	648649	699067	1.118904e-02	2399
963	1358	YMR146C	2944	2945	14	431063	437955	6.731794e-02	2944
964	1358	YMR146C	2958	2964	14	486859	518686	2.393172e-02	2963
965	1359	YMR148W	2566	2569	13	48814	62630	3.766226e-02	2566
966	1360	YMR149W	2723	2734	13	548999	591723	1.118904e-02	2730
967	1362	YMR156C	2948	2956	14	453089	481896	1.118904e-02	2949
968	1364	YMR158W	2945	2945	14	437955	437955	6.976124e-02	2945
969	1365	YMR169C	3087	3092	15	160139	184291	1.118904e-02	3088
970	1366	YMR170C	2565	2568	13	47907	51951	1.118904e-02	2566
971	1367	YMR173W	264	264	2	556539	557246	8.956644e-02	264
972	1368	YMR174C	1137	1144	6	506069	526092	6.523139e-02	1137
973	1368	YMR174C	3088	3091	15	161464	169869	6.976124e-02	3090
974	1374	YMR196W	2955	2958	14	481081	487935	4.485408e-02	2958
975	1374	YMR196W	3091	3091	15	166482	169869	6.034377e-02	3091
976	1375	YMR197C	2748	2755	13	644973	666112	1.118904e-02	2754
977	1376	YMR200W	252	264	2	515157	557246	1.118904e-02	254
978	1377	YMR201C	2566	2570	13	48814	69113	2.393172e-02	2570
978	1377	YMR201C	2586	2586	13	89247	92531	2.393172e-02	2570
979	1380	YMR205C	2406	2412	12	705704	713180	1.118904e-02	2406
980	1381	YMR208W	782	782	4	1416716	1416716	5.466482e-02	782
981	1381	YMR208W	2370	2370	12	613113	613890	8.354501e-02	2370
982	1382	YMR212C	3075	3075	15	108945	110483	3.766226e-02	3075
983	1386	YMR217W	2324	2325	12	493681	495002	3.766226e-02	2324
984	1388	YMR226C	2384	2390	12	644551	663368	1.118904e-02	2385
985	1389	YMR229C	2323	2329	12	460505	509438	4.125121e-02	2327
986	1392	YMR237W	1729	1729	10	38095	38691	9.737608e-02	1729
987	1393	YMR238W	931	931	5	300655	300655	4.125121e-02	931
988	1394	YMR241W	1015	1017	6	107341	120796	1.118904e-02	1016
989	1395	YMR243C	1298	1298	8	115232	115232	6.976124e-02	1298
990	1395	YMR243C	2569	2573	13	52335	73368	2.895242e-02	2573
991	1395	YMR243C	3090	3092	15	165725	184291	1.118904e-02	3091
992	1396	YMR246W	2783	2783	13	773437	773437	6.731794e-02	2783
993	1396	YMR246W	2785	2785	13	780034	780034	9.737608e-02	2785
994	1397	YMR250W	3088	3091	15	161464	169869	1.118904e-02	3091
995	1398	YMR251W-A	2563	2564	13	45801	47637	2.393172e-02	2563
995	1398	YMR251W-A	2580	2583	13	79575	85411	2.393172e-02	2563
996	1399	YMR255W	2952	2953	14	465187	478701	1.118904e-02	2953
997	1399	YMR255W	2971	2971	14	543643	543829	7.430326e-02	2971
998	1402	YMR267W	175	175	2	328179	328908	2.895242e-02	175
999	1403	YMR272C	2563	2564	13	45801	47637	5.466482e-02	2564
1000	1405	YMR276W	2733	2733	13	563933	588927	2.393172e-02	2733
1001	1410	YMR291W	1600	1600	9	121745	121745	4.485408e-02	1600
1002	1411	YMR293C	2945	2945	14	437955	437955	8.354501e-02	2945
1003	1411	YMR293C	2952	2952	14	465187	473648	7.430326e-02	2952
1004	1412	YMR295C	252	253	2	515157	530153	2.393172e-02	252
1005	1414	YMR297W	2566	2567	13	48814	50955	1.118904e-02	2566
1005	1414	YMR297W	2578	2585	13	76765	96022	1.118904e-02	2566
1006	1417	YMR302C	3091	3091	15	166482	169869	3.766226e-02	3091
1007	1418	YMR304W	2952	2958	14	465187	487935	1.118904e-02	2953
1008	1419	YMR305C	2955	2955	14	481081	481081	6.293342e-02	2955
1009	1421	YMR308C	2327	2327	12	504004	508091	6.034377e-02	2327
1010	1421	YMR308C	2609	2609	13	166349	166619	9.175306e-02	2609
1011	1422	YMR309C	2953	2958	14	478701	487935	4.125121e-02	2953
1012	1423	YMR311C	257	264	2	539105	557246	1.118904e-02	262
1013	1425	YMR314W	180	180	2	335046	336747	6.293342e-02	180
1014	1426	YMR315W	3088	3091	15	161464	169869	1.118904e-02	3091
1015	1427	YMR318C	2581	2587	13	82403	96883	1.118904e-02	2585
1016	1428	YNL001W	941	942	5	337002	341299	5.466482e-02	942
1017	1429	YNL004W	2951	2956	14	465005	481896	1.118904e-02	2953
1018	1430	YNL007C	1343	1343	8	274448	274448	8.354501e-02	1343
1019	1430	YNL007C	1387	1387	8	415307	416060	4.125121e-02	1387
1020	1432	YNL014W	2234	2234	12	184116	184116	8.956644e-02	2234
1021	1434	YNL037C	3091	3091	15	166482	169869	6.731794e-02	3091
1022	1436	YNL044W	2947	2958	14	445766	487935	1.118904e-02	2951
1023	1436	YNL044W	3086	3086	15	159369	159827	5.747191e-02	3086
1024	1438	YNL052W	2949	2956	14	453937	481896	1.118904e-02	2950
1025	1439	YNL055C	2962	2965	14	509173	529136	1.118904e-02	2962
1026	1440	YNL056W	3074	3074	15	108394	115446	8.113178e-02	3074
1027	1441	YNL061W	2951	2961	14	465005	508757	1.118904e-02	2951
1028	1445	YNL067W	1333	1336	8	227872	247666	1.118904e-02	1333
1029	1445	YNL067W	2954	2954	14	480472	480472	8.113178e-02	2954
1030	1446	YNL069C	3258	3258	15	684078	684467	6.731794e-02	3258
1031	1447	YNL070W	2385	2386	12	646705	650767	3.380329e-02	2385
1032	1447	YNL070W	2951	2958	14	465005	487935	1.118904e-02	2951
1033	1451	YNL075W	2958	2959	14	486859	488598	2.393172e-02	2958
1034	1451	YNL075W	2986	2986	14	637729	637729	6.523139e-02	2986
1035	1452	YNL079C	2951	2953	14	465005	478701	5.747191e-02	2953
1036	1452	YNL079C	3512	3512	16	609546	609547	2.895242e-02	3512
1037	1454	YNL085W	2948	2956	14	453089	481896	1.118904e-02	2950
1038	1455	YNL088W	2949	2956	14	453937	481896	1.118904e-02	2950
1039	1456	YNL096C	2565	2567	13	47907	50955	1.118904e-02	2566
1040	1456	YNL096C	2588	2588	13	97415	98939	1.118904e-02	2600
1040	1456	YNL096C	2598	2605	13	123828	162461	1.118904e-02	2600
1041	1457	YNL097C	2549	2549	13	27865	28338	7.65548e-02	2549
1042	1459	YNL099C	3349	3349	16	15039	15039	7.65548e-02	3349
1043	1460	YNL104C	375	392	3	81693	165034	1.118904e-02	390
1044	1461	YNL110C	2958	2958	14	486859	487935	4.784357e-02	2958
1045	1465	YNL124W	2958	2958	14	486859	487935	9.175306e-02	2958
1046	1467	YNL130C	149	149	2	220055	220451	4.784357e-02	149
1047	1468	YNL131W	2951	2958	14	465005	487935	1.118904e-02	2951
1048	1470	YNL134C	2921	2931	14	350501	382896	1.118904e-02	2929
1049	1471	YNL135C	2904	2904	14	303906	309212	3.380329e-02	2904
1050	1472	YNL137C	675	675	4	893485	896181	6.731794e-02	675
1051	1472	YNL137C	1092	1092	6	362832	363002	1.852704e-02	1092
1052	1473	YNL138W	2949	2954	14	453937	480472	1.118904e-02	2950
1053	1476	YNL148C	2052	2052	11	287276	292055	8.746208e-02	2052
1054	1476	YNL148C	2110	2110	11	511693	511693	8.746208e-02	2110
1055	1478	YNL151C	257	260	2	539105	550736	6.034377e-02	260
1056	1480	YNL154C	2950	2950	14	457243	464233	5.466482e-02	2950
1057	1480	YNL154C	2960	2960	14	492375	493333	7.430326e-02	2960
1058	1482	YNL156C	3085	3085	15	158717	158717	7.896694e-02	3085
1059	1484	YNL160W	3088	3092	15	161464	184291	1.118904e-02	3091
1060	1485	YNL163C	1366	1370	8	348923	381517	2.393172e-02	1368
1061	1486	YNL166C	264	264	2	556539	557246	6.731794e-02	264
1062	1487	YNL168C	2908	2910	14	318991	330713	1.118904e-02	2908
1063	1488	YNL169C	2394	2396	12	675924	691605	1.118904e-02	2395
1064	1488	YNL169C	2947	2954	14	445766	480472	4.485408e-02	2947
1065	1489	YNL173C	2407	2409	12	706112	707950	1.118904e-02	2408
1066	1490	YNL175C	2961	2968	14	495918	539456	4.125121e-02	2968
1067	1491	YNL177C	2951	2953	14	465005	478701	2.895242e-02	2952
1068	1492	YNL178W	2566	2566	13	48814	50514	2.393172e-02	2566
1069	1492	YNL178W	2604	2609	13	156894	166619	1.118904e-02	2605
1070	1493	YNL180C	3351	3351	16	25632	29135	2.895242e-02	3351
1071	1496	YNL192W	2607	2607	13	164705	164705	4.125121e-02	2607
1072	1498	YNL200C	3089	3091	15	163912	169869	6.731794e-02	3089
1073	1502	YNL208W	262	270	2	551302	571949	1.118904e-02	263
1074	1502	YNL208W	2328	2328	12	508385	508718	8.746208e-02	2328
1075	1503	YNL209W	2324	2324	12	493681	503785	5.466482e-02	2324
1076	1503	YNL209W	2566	2566	13	48814	50514	7.222237e-02	2566
1076	1503	YNL209W	2581	2581	13	82403	83417	7.222237e-02	2566
1077	1505	YNL219C	187	187	2	352302	355349	6.293342e-02	187
1078	1510	YNL239W	2565	2580	13	47907	82027	1.118904e-02	2566
1079	1511	YNL241C	2566	2569	13	48814	62630	1.118904e-02	2566
1080	1511	YNL241C	2591	2591	13	106249	106249	5.747191e-02	2591
1081	1513	YNL247W	246	256	2	499621	537535	4.784357e-02	246
1082	1513	YNL247W	2951	2951	14	465005	466588	6.976124e-02	2951
1083	1516	YNL264C	3326	3326	15	997483	997483	3.380329e-02	3326
1084	1517	YNL274C	1136	1136	6	502995	505198	9.90411e-02	1136
1085	1517	YNL274C	3091	3091	15	166482	169869	6.731794e-02	3091
1086	1518	YNL281W	2958	2958	14	486859	487935	8.746208e-02	2958
1087	1524	YNL306W	2950	2953	14	457243	478701	1.118904e-02	2951
1088	1528	YNL315C	2952	2953	14	465187	478701	3.766226e-02	2953
1089	1531	YNR001C	3089	3093	15	163912	185793	1.118904e-02	3091
1090	1534	YNR015W	2949	2958	14	453937	487935	6.034377e-02	2958
1091	1534	YNR015W	2985	2985	14	629832	629832	2.895242e-02	2985
1092	1535	YNR016C	263	263	2	551704	554862	6.034377e-02	263
1093	1536	YNR017W	2386	2386	12	648649	650767	6.976124e-02	2386
1094	1536	YNR017W	2951	2954	14	465005	480472	1.852704e-02	2951
1095	1537	YNR018W	259	259	2	544962	545201	2.895242e-02	259
1096	1540	YNR026C	2948	2953	14	453089	478701	1.118904e-02	2950
1097	1541	YNR029C	2370	2372	12	613113	618279	2.895242e-02	2372
1098	1543	YNR034W	3005	3005	14	691115	691115	4.485408e-02	3005
1099	1543	YNR034W	3073	3073	15	107219	108354	9.175306e-02	3073
1100	1544	YNR034W-A	3090	3092	15	165725	184291	1.118904e-02	3091
1101	1546	YNR036C	2948	2956	14	453089	481896	1.118904e-02	2951
1102	1547	YNR037C	2950	2956	14	457243	481896	1.118904e-02	2951
1103	1548	YNR043W	2385	2399	12	646705	699067	1.118904e-02	2386
1104	1550	YNR050C	199	199	2	384458	389243	6.523139e-02	199
1105	1550	YNR050C	228	235	2	453417	480674	4.125121e-02	228
1106	1550	YNR050C	3010	3010	14	696989	698189	9.582975e-02	3010
1107	1551	YNR052C	260	260	2	549769	550736	6.976124e-02	260
1108	1552	YNR053C	2952	2958	14	465187	487935	1.118904e-02	2953
1109	1553	YNR054C	2958	2958	14	486859	487935	3.380329e-02	2958
1110	1553	YNR054C	2976	2976	14	584635	587028	6.293342e-02	2976
1111	1556	YOL002C	16	16	1	57320	57320	3.766226e-02	16
1112	1559	YOL019W	2946	2958	14	442265	487935	1.852704e-02	2948
1113	1560	YOL021C	2946	2947	14	442265	449640	6.034377e-02	2946
1114	1563	YOL030W	506	506	4	198659	198950	3.766226e-02	506
1115	1563	YOL030W	541	541	4	296793	299599	6.523139e-02	541
1116	1564	YOL031C	2956	2956	14	481896	481896	9.358739e-02	2956
1117	1565	YOL032W	3117	3127	15	243462	272235	1.118904e-02	3124
1118	1566	YOL039W	2563	2569	13	45801	62630	1.118904e-02	2564
1118	1566	YOL039W	2580	2580	13	79575	82027	1.118904e-02	2564
1119	1567	YOL040C	2566	2566	13	48814	50514	6.976124e-02	2566
1120	1568	YOL045W	2213	2213	12	112546	112732	7.896694e-02	2213
1121	1569	YOL052C	2947	2947	14	445766	449640	7.430326e-02	2947
1122	1569	YOL052C	3057	3057	15	56987	58067	5.118436e-02	3057
1123	1572	YOL059W	2386	2407	12	648649	706112	1.118904e-02	2397
1124	1573	YOL060C	3106	3109	15	205126	217521	1.118904e-02	3107
1125	1574	YOL061W	2365	2370	12	609039	613890	9.175306e-02	2370
1126	1575	YOL064C	2566	2589	13	48814	103361	1.118904e-02	2566
1127	1578	YOL070C	3405	3407	16	230687	240681	1.118904e-02	3407
1128	1578	YOL070C	3555	3555	16	786138	786138	5.466482e-02	3555
1129	1579	YOL077C	2953	2953	14	478701	478701	8.956644e-02	2953
1130	1579	YOL077C	2961	2969	14	495918	541168	1.852704e-02	2961
1131	1580	YOL080C	2953	2956	14	478701	481896	6.034377e-02	2953
1132	1581	YOL086C	263	263	2	551704	554862	3.380329e-02	263
1133	1581	YOL086C	2566	2576	13	48814	77879	1.118904e-02	2574
1134	1583	YOL088C	912	915	5	269523	272006	1.118904e-02	912
1135	1584	YOL090W	172	172	2	321857	322182	6.976124e-02	172
1136	1584	YOL090W	2951	2951	14	465005	466588	4.784357e-02	2951
1137	1585	YOL092W	3083	3092	15	151997	184291	1.118904e-02	3086
1138	1587	YOL102C	3061	3064	15	69894	76996	2.895242e-02	3061
1139	1587	YOL102C	3073	3077	15	107219	135275	3.766226e-02	3073
1140	1588	YOL109W	3081	3092	15	141731	184291	1.118904e-02	3085
1141	1591	YOL126C	3112	3112	15	220880	221075	4.784357e-02	3112
1142	1592	YOL133W	3092	3092	15	175135	184291	9.582975e-02	3092
1143	1594	YOL140W	2543	2543	13	16498	16498	5.466482e-02	2543
1144	1594	YOL140W	3095	3095	15	189231	189700	2.393172e-02	3095
1145	1597	YOL151W	2566	2566	13	48814	50514	4.485408e-02	2566
1146	1597	YOL151W	2591	2591	13	106249	106249	5.466482e-02	2591
1147	1597	YOL151W	3067	3067	15	82213	82531	2.393172e-02	3067
1148	1599	YOR003W	3085	3086	15	158717	159827	2.393172e-02	3086
1149	1600	YOR007C	1273	1273	8	60729	60729	5.747191e-02	1273
1150	1601	YOR008C	246	254	2	499621	533002	2.393172e-02	254
1151	1604	YOR020C	2951	2956	14	465005	481896	1.118904e-02	2951
1152	1605	YOR020W-A	2590	2595	13	105190	120995	3.380329e-02	2595
1153	1607	YOR027W	1369	1380	8	360441	396269	1.852704e-02	1370
1154	1608	YOR030W	2565	2567	13	47907	50955	5.466482e-02	2566
1155	1608	YOR030W	2592	2594	13	106723	117732	1.118904e-02	2594
1156	1610	YOR042W	2727	2733	13	555036	588927	2.393172e-02	2733
1157	1614	YOR052C	2565	2569	13	47907	62630	1.118904e-02	2567
1158	1616	YOR065W	2385	2385	12	646705	647936	6.976124e-02	2385
1159	1617	YOR069W	151	152	2	243846	247993	6.293342e-02	152
1160	1619	YOR078W	257	266	2	539105	560006	1.118904e-02	261
1161	1623	YOR090C	3208	3209	15	546198	549314	1.118904e-02	3208
1162	1624	YOR091W	2953	2958	14	478701	487935	3.766226e-02	2958
1163	1625	YOR095C	2953	2959	14	478701	488598	1.852704e-02	2958
1164	1626	YOR099W	416	416	3	241156	247472	3.380329e-02	416
1165	1627	YOR101W	2949	2952	14	453937	473648	1.118904e-02	2951
1166	1627	YOR101W	2960	2961	14	492375	508757	1.118904e-02	2960
1167	1629	YOR108W	3205	3205	15	513015	518151	7.65548e-02	3205
1168	1635	YOR120W	3085	3092	15	158717	184291	1.118904e-02	3086
1169	1639	YOR131C	2945	2945	14	437955	437955	8.354501e-02	2945
1170	1640	YOR136W	3091	3092	15	166482	184291	1.118904e-02	3091
1171	1640	YOR136W	3221	3232	15	577639	611203	1.118904e-02	3221
1172	1642	YOR142W	2566	2566	13	48814	50514	5.747191e-02	2566
1173	1644	YOR145C	2958	2960	14	486859	493333	3.766226e-02	2958
1174	1645	YOR152C	360	360	3	56210	56210	7.222237e-02	360
1175	1645	YOR152C	1413	1413	8	481776	482679	8.113178e-02	1413
1176	1646	YOR153W	1403	1415	8	452796	512350	1.118904e-02	1405
1177	1647	YOR155C	3091	3091	15	166482	169869	3.766226e-02	3091
1178	1648	YOR158W	2951	2957	14	465005	484904	1.118904e-02	2951
1179	1650	YOR164C	2376	2390	12	627201	663368	1.118904e-02	2379
1180	1651	YOR165W	851	851	5	57578	59639	8.746208e-02	851
1181	1652	YOR168W	2327	2327	12	504004	508091	5.747191e-02	2327
1182	1652	YOR168W	2585	2585	13	87318	96022	8.746208e-02	2585
1183	1653	YOR171C	2949	2953	14	453937	478701	6.034377e-02	2953
1184	1654	YOR173W	3088	3093	15	161464	185793	1.118904e-02	3089
1185	1655	YOR174W	2651	2651	13	297626	297840	9.175306e-02	2651
1186	1655	YOR174W	3241	3250	15	633453	660805	1.118904e-02	3242
1187	1656	YOR176W	3088	3092	15	161464	184291	1.118904e-02	3090
1188	1657	YOR184W	254	256	2	530473	537535	1.118904e-02	256
1189	1658	YOR187W	1086	1092	6	341045	363002	1.118904e-02	1092
1190	1659	YOR189W	2952	2955	14	465187	481081	9.358739e-02	2955
1191	1660	YOR194C	2951	2951	14	465005	466588	8.354501e-02	2951
1192	1666	YOR204W	2328	2328	12	508385	508718	9.90411e-02	2328
1193	1669	YOR211C	2951	2951	14	465005	466588	1.118904e-02	2951
1194	1671	YOR215C	3091	3091	15	166482	169869	4.784357e-02	3091
1195	1673	YOR222W	636	638	4	703386	713336	1.118904e-02	637
1196	1675	YOR230W	2386	2394	12	648649	677005	2.895242e-02	2387
1197	1675	YOR230W	2957	2958	14	484904	487935	3.766226e-02	2958
1198	1676	YOR232W	261	263	2	550847	554862	2.393172e-02	261
1199	1676	YOR232W	2953	2953	14	478701	478701	7.430326e-02	2953
1200	1677	YOR236W	3051	3053	15	46201	54004	4.784357e-02	3053
1201	1681	YOR252W	2323	2323	12	460505	492575	8.746208e-02	2323
1202	1682	YOR254C	3058	3061	15	58160	71038	3.380329e-02	3059
1203	1682	YOR254C	3073	3073	15	107219	108354	3.766226e-02	3086
1203	1682	YOR254C	3086	3086	15	159369	159827	3.766226e-02	3086
1204	1683	YOR257W	254	262	2	530473	555964	4.125121e-02	254
1205	1685	YOR265W	261	264	2	550847	557246	1.118904e-02	262
1206	1686	YOR270C	2409	2412	12	706747	713180	1.118904e-02	2412
1207	1687	YOR271C	3068	3069	15	86295	93980	6.293342e-02	3068
1208	1687	YOR271C	3088	3092	15	161464	184291	1.118904e-02	3091
1209	1691	YOR283W	3085	3090	15	158717	166324	4.485408e-02	3086
1210	1692	YOR285W	2324	2328	12	493681	508718	3.766226e-02	2324
1211	1693	YOR286W	3292	3300	15	828050	885692	1.118904e-02	3294
1212	1695	YOR303W	708	709	4	1054527	1058179	4.125121e-02	709
1213	1695	YOR303W	3094	3095	15	186481	189700	5.118436e-02	3095
1214	1696	YOR310C	2327	2327	12	504004	508091	4.125121e-02	2327
1215	1697	YOR317W	2951	2953	14	465005	478701	1.852704e-02	2953
1216	1700	YOR323C	2950	2953	14	457243	478701	1.852704e-02	2952
1217	1701	YOR326W	2325	2325	12	495002	495002	7.430326e-02	2325
1218	1702	YOR335C	2945	2952	14	437955	473648	1.118904e-02	2948
1219	1703	YOR336W	3094	3094	15	186481	186481	9.737608e-02	3094
1220	1706	YOR354C	2722	2722	13	545520	548118	8.956644e-02	2722
1221	1708	YOR361C	2319	2324	12	438484	503785	5.118436e-02	2319
1222	1708	YOR361C	2958	2959	14	486859	488598	2.393172e-02	2958
1223	1709	YOR362C	188	195	2	355626	377820	6.731794e-02	188
1224	1710	YOR363C	2384	2386	12	644551	650767	4.784357e-02	2384
1225	1711	YOR367W	3334	3339	15	1011045	1035608	1.118904e-02	3334
1226	1713	YOR374W	3091	3091	15	166482	169869	1.118904e-02	3091
1227	1715	YPL004C	3088	3093	15	161464	185793	1.118904e-02	3091
1228	1716	YPL006W	2950	2958	14	457243	487935	1.118904e-02	2951
1229	1722	YPL028W	2370	2370	12	613113	613890	7.896694e-02	2370
1230	1722	YPL028W	2385	2390	12	646705	663368	1.118904e-02	2385
1231	1722	YPL028W	2580	2581	13	79575	83417	2.895242e-02	2581
1232	1726	YPL043W	3471	3478	16	462045	481833	1.118904e-02	3473
1233	1728	YPL048W	241	241	2	490264	490264	6.976124e-02	241
1234	1730	YPL050C	233	233	2	465694	469374	8.113178e-02	233
1235	1736	YPL078C	2947	2953	14	445766	478701	1.118904e-02	2951
1236	1737	YPL081W	2948	2954	14	453089	480472	1.118904e-02	2950
1237	1740	YPL085W	2947	2954	14	445766	480472	1.118904e-02	2950
1238	1741	YPL091W	3427	3427	16	310970	314443	3.766226e-02	3427
1239	1742	YPL093W	2953	2958	14	478701	487935	4.125121e-02	2953
1240	1746	YPL104W	2501	2504	12	952469	962189	1.852704e-02	2501
1241	1747	YPL105C	2952	2952	14	465187	473648	9.358739e-02	2952
1242	1748	YPL106C	3432	3440	16	342883	372742	1.118904e-02	3433
1243	1750	YPL111W	3039	3039	15	30248	30248	8.956644e-02	3039
1244	1750	YPL111W	3059	3065	15	59467	80449	1.118904e-02	3060
1245	1751	YPL117C	2385	2399	12	646705	699067	1.118904e-02	2385
1246	1753	YPL123C	3088	3091	15	161464	169869	1.118904e-02	3091
1247	1755	YPL127C	254	254	2	530473	533002	5.466482e-02	264
1247	1755	YPL127C	264	264	2	556539	557246	5.466482e-02	264
1248	1756	YPL128C	1206	1206	7	169900	169942	7.65548e-02	1206
1249	1759	YPL154C	2566	2566	13	48814	50514	2.393172e-02	2566
1250	1760	YPL160W	2948	2954	14	453089	480472	1.118904e-02	2949
1251	1762	YPL178W	1009	1009	6	90719	91322	4.784357e-02	1009
1252	1766	YPL196W	3394	3394	16	174782	175312	7.430326e-02	3394
1253	1767	YPL198W	2949	2959	14	453937	488598	1.118904e-02	2951
1254	1769	YPL206C	2593	2600	13	107666	137717	1.852704e-02	2593
1255	1771	YPL210C	3046	3046	15	41050	43786	6.731794e-02	3046
1256	1772	YPL211W	2953	2958	14	478701	487935	2.393172e-02	2958
1257	1773	YPL214C	232	232	2	465493	469648	5.747191e-02	232
1258	1776	YPL221W	1430	1436	8	577840	587240	3.766226e-02	1436
1259	1778	YPL225W	2713	2713	13	519684	519684	9.582975e-02	2713
1260	1779	YPL226W	2947	2954	14	445766	480472	1.118904e-02	2948
1261	1780	YPL231W	2945	2945	14	437955	437955	5.466482e-02	2945
1262	1780	YPL231W	2951	2953	14	465005	478701	1.118904e-02	2952
1263	1781	YPL232W	378	382	3	105047	126954	1.118904e-02	382
1264	1782	YPL237W	2327	2327	12	504004	508091	6.731794e-02	2327
1265	1782	YPL237W	3091	3091	15	166482	169869	8.354501e-02	3091
1266	1783	YPL239W	3378	3380	16	91018	104784	2.393172e-02	3378
1267	1785	YPL245W	3092	3092	15	175135	184291	6.293342e-02	3092
1268	1785	YPL245W	3375	3380	16	85843	104784	4.125121e-02	3378
1269	1786	YPL246C	403	403	3	215848	216257	7.222237e-02	403
1270	1787	YPL247C	180	180	2	335046	336747	2.393172e-02	180
1271	1787	YPL247C	197	197	2	382146	382146	7.896694e-02	197
1272	1787	YPL247C	3087	3093	15	160139	185793	1.118904e-02	3088
1273	1788	YPL249C-A	2600	2606	13	136477	166876	3.766226e-02	2606
1274	1789	YPL259C	456	456	4	90638	92364	4.125121e-02	456
1275	1789	YPL259C	2953	2953	14	478701	478701	2.393172e-02	2953
1276	1793	YPL271W	2951	2953	14	465005	478701	1.852704e-02	2951
1277	1793	YPL271W	3182	3182	15	468284	476414	7.65548e-02	3182
1278	1795	YPL274W	3349	3357	16	15039	43662	1.118904e-02	3351
1279	1796	YPR008W	221	221	2	434976	435279	4.485408e-02	221
1280	1797	YPR010C	2319	2319	12	438484	439038	7.430326e-02	2319
1281	1798	YPR010C-A	2385	2385	12	646705	647936	6.034377e-02	2385
1282	1798	YPR010C-A	2950	2954	14	457243	480472	1.118904e-02	2953
1283	1799	YPR016C	2566	2566	13	48814	50514	7.65548e-02	2566
1284	1800	YPR017C	2104	2104	11	500262	500383	6.293342e-02	2104
1285	1801	YPR020W	2385	2385	12	646705	647936	3.766226e-02	2385
1286	1801	YPR020W	2407	2407	12	706112	706112	7.65548e-02	2407
1287	1802	YPR024W	2949	2956	14	453937	481896	1.118904e-02	2951
1288	1803	YPR028W	3517	3520	16	623271	638486	1.118904e-02	3517
1289	1804	YPR033C	251	259	2	514806	545201	1.118904e-02	254
1290	1806	YPR035W	186	187	2	351335	355349	5.466482e-02	186
1291	1806	YPR035W	210	212	2	418629	420567	1.118904e-02	211
1292	1807	YPR036W	2951	2958	14	465005	487935	1.118904e-02	2952
1293	1808	YPR036W-A	2561	2561	13	44287	44287	7.222237e-02	2561
1294	1808	YPR036W-A	3338	3338	15	1026427	1026427	5.118436e-02	3338
1295	1809	YPR037C	2576	2581	13	75046	83417	1.118904e-02	2594
1295	1809	YPR037C	2593	2594	13	107666	117732	1.118904e-02	2594
1296	1810	YPR041W	2566	2566	13	48814	50514	7.430326e-02	2566
1297	1810	YPR041W	2598	2600	13	123828	137717	3.380329e-02	2600
1298	1810	YPR041W	2958	2958	14	486859	487935	3.380329e-02	2958
1299	1813	YPR060C	2958	2958	14	486859	487935	7.65548e-02	2958
1300	1814	YPR062W	2384	2384	12	644551	644551	5.466482e-02	2384
1301	1814	YPR062W	2563	2574	13	45801	74436	1.118904e-02	2563
1302	1815	YPR063C	2602	2603	13	143613	155649	6.034377e-02	2603
1303	1816	YPR069C	2566	2569	13	48814	62630	1.118904e-02	2566
1304	1816	YPR069C	2592	2598	13	106723	139664	1.852704e-02	2596
1305	1818	YPR073C	3267	3267	15	732609	735877	3.380329e-02	3267
1306	1822	YPR100W	2952	2957	14	465187	484904	1.118904e-02	2953
1307	1827	YPR114W	2670	2670	13	352789	352789	9.737608e-02	2670
1308	1828	YPR118W	2600	2605	13	136477	162461	4.784357e-02	2600
1309	1829	YPR125W	2947	2956	14	445766	481896	1.118904e-02	2950
1310	1830	YPR127W	1134	1134	6	491806	491806	6.731794e-02	1134
1311	1830	YPR127W	3091	3091	15	166482	169869	6.976124e-02	3091
1312	1833	YPR133C	2951	2958	14	465005	487935	1.118904e-02	2952
1313	1834	YPR133W-A	3119	3120	15	246679	250527	4.125121e-02	3120
1314	1835	YPR137W	2945	2957	14	437955	484904	1.118904e-02	2951
1315	1836	YPR143W	2951	2958	14	465005	487935	1.118904e-02	2951
1316	1837	YPR145W	634	634	4	692323	697118	9.582975e-02	634
1317	1839	YPR149W	3088	3091	15	161464	169869	1.118904e-02	3091
1318	1840	YPR154W	259	264	2	544962	557246	1.118904e-02	263
1319	1842	YPR160W	3091	3091	15	166482	169869	2.895242e-02	3091
1320	1844	YPR163C	398	398	3	201258	207086	6.976124e-02	398
1321	1846	YPR165W	2951	2952	14	465005	473648	1.852704e-02	2951
1322	1849	YPR172W	3087	3091	15	160139	169869	1.118904e-02	3088
1323	1851	YPR175W	2974	2977	14	558289	589185	2.895242e-02	2976
1324	1852	YPR183W	2947	2948	14	445766	453089	2.895242e-02	2948
1325	1853	YPR184W	3088	3093	15	161464	185793	1.118904e-02	3091
1326	1854	YPR187W	2958	2958	14	486859	487935	8.746208e-02	2958
1327	1857	YPR191W	2727	2727	13	555036	556209	6.034377e-02	2727

## Sheet: pQTL
QTL	trait number	trait name	first marker	last marker	chromosome	first position	last position	smallest p-value	most significant predictor
1	2	Q0250	2947	2956	14	445766	481896	5.144034e-03	2951
2	2	Q0250	3089	3091	15	163912	169869	3.915608e-02	3091
3	5	YAL005C	50	60	1	132723	173339	5.144034e-03	50
4	6	YAL007C	2691	2701	13	426996	466416	2.762862e-02	2693
5	7	YAL012W	2600	2602	13	136477	147350	3.739433e-02	2602
6	7	YAL012W	3258	3258	15	684078	684467	6.778857e-02	3258
7	8	YAL016W	2951	2963	14	465005	517970	5.144034e-03	2952
8	9	YAL017W	2948	2953	14	453089	478701	5.144034e-03	2949
9	11	YAL021C	3140	3142	15	305341	314187	8.940821e-03	3142
10	13	YAL025C	2951	2959	14	465005	488598	5.144034e-03	2952
11	15	YAL030W	2566	2567	13	48814	50955	3.739433e-02	2567
12	16	YAL035W	2566	2566	13	48814	50514	5.445953e-02	2566
13	16	YAL035W	3107	3107	15	213488	214699	8.075254e-02	3107
14	17	YAL038W	2389	2394	12	659769	677005	2.971949e-02	2390
15	17	YAL038W	2678	2679	13	388202	390009	5.144034e-03	2679
16	17	YAL038W	2692	2692	13	437012	437586	7.862832e-02	2692
17	18	YAL039C	2950	2950	14	457243	464233	6.415825e-02	2950
18	19	YAL042W	3086	3091	15	159369	169869	2.044434e-02	3087
19	23	YAL046C	3085	3092	15	158717	184291	5.144034e-03	3086
20	24	YAL049C	7	24	1	37553	66033	5.144034e-03	9
21	25	YAL053W	1039	1039	6	196190	197322	5.445953e-02	1039
22	26	YAL059W	2949	2959	14	453937	488598	5.144034e-03	2951
23	27	YAL060W	2	10	1	33502	46846	5.144034e-03	4
24	27	YAL060W	3083	3091	15	151997	169869	6.542349e-02	3083
25	28	YAL062W	3258	3258	15	684078	684467	6.147083e-02	3258
26	31	YAR014C	169	169	2	314198	324525	7.767833e-02	169
27	32	YAR015W	2566	2580	13	48814	82027	5.144034e-03	2566
28	34	YBL007C	2945	2945	14	437955	437955	5.445953e-02	2945
29	35	YBL015W	124	131	2	178351	199762	5.144034e-03	126
30	35	YBL015W	3091	3091	15	166482	169869	8.668679e-02	3091
31	36	YBL016W	130	152	2	195009	247993	5.144034e-03	131
32	36	YBL016W	1596	1597	9	101020	114934	1.791677e-02	1597
33	37	YBL020W	3086	3086	15	159369	159827	5.726284e-02	3086
34	37	YBL020W	3120	3120	15	250527	250527	6.147083e-02	3120
35	39	YBL029C-A	197	197	2	382146	382146	9.654928e-02	197
36	39	YBL029C-A	3078	3091	15	135779	169869	5.144034e-03	3091
37	40	YBL030C	2385	2386	12	646705	650767	3.175993e-02	2385
38	40	YBL030C	2946	2946	14	442265	442392	9.910085e-02	2946
39	40	YBL030C	3084	3085	15	158074	158717	6.542349e-02	3085
40	41	YBL032W	88	92	2	73646	77259	1.508714e-02	92
41	41	YBL032W	2950	2954	14	457243	480472	5.144034e-03	2951
42	42	YBL033C	2538	2540	12	1042302	1056105	5.144034e-03	2538
43	44	YBL039C	254	254	2	530473	533002	8.277416e-02	254
44	44	YBL039C	2328	2328	12	508385	508718	5.593173e-02	2328
45	45	YBL045C	2384	2386	12	644551	650767	1.23278e-02	2385
46	45	YBL045C	3088	3093	15	161464	185793	5.144034e-03	3089
47	48	YBL057C	2202	2202	12	97429	98696	9.456253e-02	2202
48	49	YBL058W	249	263	2	511946	554862	8.940821e-03	250
49	50	YBL059C-A	2951	2956	14	465005	481896	5.144034e-03	2952
50	51	YBL064C	187	187	2	352302	355349	3.739433e-02	187
51	51	YBL064C	3090	3093	15	165725	185793	5.144034e-03	3091
52	52	YBL076C	2950	2954	14	457243	480472	1.23278e-02	2951
53	53	YBL079W	175	176	2	328179	330647	8.940821e-03	175
54	53	YBL079W	2847	2847	14	78487	78487	4.862483e-02	2847
55	54	YBL090W	2555	2555	13	37465	37647	9.264322e-02	2555
56	54	YBL090W	2949	2956	14	453937	481896	5.144034e-03	2951
57	55	YBL091C	2945	2954	14	437955	480472	5.144034e-03	2951
58	57	YBL098W	2386	2387	12	648649	658599	4.412728e-02	2386
59	61	YBL107C	2945	2953	14	437955	478701	5.144034e-03	2948
60	62	YBR003W	2945	2956	14	437955	481896	5.144034e-03	2951
61	63	YBR006W	148	158	2	219410	267594	5.144034e-03	150
62	64	YBR014C	146	159	2	218039	286762	5.144034e-03	155
63	65	YBR015C	153	158	2	248152	267594	5.144034e-03	155
64	66	YBR022W	2952	2957	14	465187	484904	8.940821e-03	2953
65	67	YBR025C	2563	2574	13	45801	74436	5.144034e-03	2566
66	67	YBR025C	3087	3091	15	160139	169869	3.567105e-02	3091
67	68	YBR026C	160	166	2	287483	302839	5.144034e-03	161
68	68	YBR026C	3094	3094	15	186481	186481	2.762862e-02	3094
69	69	YBR029C	617	617	4	614738	615114	5.445953e-02	617
70	72	YBR046C	2564	2567	13	47637	50955	5.144034e-03	2565
71	72	YBR046C	2600	2600	13	136477	137717	3.370214e-02	2600
72	73	YBR049C	249	254	2	511946	533002	8.940821e-03	254
73	74	YBR052C	3091	3091	15	166482	169869	4.573574e-02	3091
74	75	YBR053C	2952	2959	14	465187	488598	5.144034e-03	2955
75	76	YBR054W	761	761	4	1335398	1335398	7.56432e-02	761
76	77	YBR056W	2955	2959	14	481081	488598	1.23278e-02	2958
77	78	YBR057C	2954	2954	14	480472	480472	1.508714e-02	2954
78	79	YBR058C	184	188	2	343086	355836	5.144034e-03	187
79	79	YBR058C	2577	2577	13	75773	76243	2.520729e-02	2577
80	81	YBR061C	2380	2382	12	634219	638411	8.481726e-02	2380
81	82	YBR068C	117	118	2	160810	161757	1.791677e-02	118
82	83	YBR069C	186	195	2	351335	377820	5.144034e-03	187
83	83	YBR069C	3091	3091	15	166482	169869	6.542349e-02	3091
84	84	YBR072W	861	862	5	102974	127749	1.508714e-02	861
85	84	YBR072W	874	877	5	158904	165039	2.971949e-02	877
86	84	YBR072W	2660	2665	13	327769	339643	2.288667e-02	2661
87	85	YBR077C	206	209	2	406787	418557	2.762862e-02	206
88	85	YBR077C	2976	2976	14	584635	587028	5.87204e-02	2976
89	86	YBR078W	866	867	5	142906	147523	2.520729e-02	866
90	86	YBR078W	2662	2662	13	333449	333449	3.370214e-02	2662
91	87	YBR080C	2951	2952	14	465005	473648	3.175993e-02	2951
92	89	YBR085C-A	231	231	2	463791	465156	9.05158e-02	231
93	89	YBR085C-A	246	254	2	499621	533002	2.288667e-02	246
94	91	YBR088C	2948	2959	14	453089	488598	1.23278e-02	2951
95	92	YBR089C-A	1205	1208	7	167198	170689	3.370214e-02	1206
96	93	YBR091C	2951	2959	14	465005	488598	5.144034e-03	2951
97	94	YBR092C	207	227	2	406889	453192	5.144034e-03	213
98	95	YBR095C	252	254	2	515157	533002	4.253329e-02	254
99	96	YBR096W	2285	2285	12	326213	326408	9.456253e-02	2285
100	96	YBR096W	3082	3087	15	142001	161134	4.412728e-02	3087
101	97	YBR101C	2975	2976	14	575525	587028	5.87204e-02	2975
102	98	YBR102C	2719	2719	13	542130	542277	4.727825e-02	2719
103	99	YBR104W	219	234	2	430846	476335	5.144034e-03	230
104	100	YBR106W	2328	2328	12	508385	508718	3.739433e-02	2328
105	101	YBR108W	2950	2952	14	457243	473648	1.508714e-02	2952
106	102	YBR109C	264	264	2	556539	557246	9.654928e-02	264
107	103	YBR111C	2602	2602	13	143613	147350	4.573574e-02	2602
108	104	YBR117C	3085	3094	15	158717	186481	5.144034e-03	3088
109	105	YBR120C	2030	2030	11	233252	233436	7.667628e-02	2030
110	105	YBR120C	2948	2954	14	453089	480472	5.144034e-03	2952
111	105	YBR120C	3126	3126	15	267165	267165	6.147083e-02	3126
112	106	YBR122C	2948	2956	14	453089	481896	5.144034e-03	2951
113	107	YBR123C	776	776	4	1402695	1403147	9.456253e-02	776
114	107	YBR123C	1608	1608	9	144393	145315	5.01401e-02	1608
115	107	YBR123C	2932	2932	14	385702	391634	7.125345e-02	2932
116	107	YBR123C	2942	2942	14	418168	418300	8.940821e-03	2942
117	108	YBR126C	3085	3094	15	158717	186481	5.144034e-03	3089
118	109	YBR127C	2386	2394	12	648649	677005	3.567105e-02	2386
119	109	YBR127C	2413	2413	12	714546	719036	1.23278e-02	2413
120	109	YBR127C	2947	2954	14	445766	480472	5.144034e-03	2949
121	110	YBR130C	1213	1213	7	182652	182652	8.776026e-02	1213
122	113	YBR139W	3233	3233	15	615643	616762	7.125345e-02	3233
123	114	YBR140C	186	196	2	351335	380971	4.727825e-02	188
124	114	YBR140C	3089	3093	15	163912	185793	5.144034e-03	3091
125	115	YBR146W	2950	2956	14	457243	481896	5.144034e-03	2951
126	115	YBR146W	3089	3089	15	163912	165358	9.55443e-02	3089
127	116	YBR149W	248	258	2	503310	542402	5.144034e-03	251
128	116	YBR149W	3091	3091	15	166482	169869	8.668679e-02	3091
129	117	YBR151W	186	187	2	351335	355349	1.508714e-02	187
130	117	YBR151W	255	269	2	533760	570929	5.144034e-03	257
131	118	YBR155W	2958	2959	14	486859	488598	1.23278e-02	2958
132	119	YBR159W	2952	2952	14	465187	473648	7.002627e-02	2952
133	121	YBR162C	2386	2394	12	648649	677005	1.508714e-02	2391
134	122	YBR169C	3087	3092	15	160139	184291	5.144034e-03	3088
135	123	YBR170C	1823	1824	10	326293	331934	3.739433e-02	1823
136	125	YBR177C	1097	1097	6	393496	393496	9.55443e-02	1097
137	125	YBR177C	2385	2391	12	646705	673886	5.144034e-03	2385
138	125	YBR177C	3071	3089	15	102305	165358	5.144034e-03	3080
139	126	YBR179C	2600	2606	13	136477	166876	5.144034e-03	2602
140	127	YBR185C	2946	2952	14	442265	473648	3.175993e-02	2946
141	129	YBR190W	3082	3086	15	142001	159827	1.23278e-02	3085
142	130	YBR192W	2949	2957	14	453937	484904	5.144034e-03	2951
143	131	YBR196C	254	256	2	530473	537535	1.23278e-02	254
144	131	YBR196C	270	275	2	571034	617606	5.144034e-03	271
145	131	YBR196C	2385	2386	12	646705	650767	4.862483e-02	2385
146	131	YBR196C	2953	2954	14	478701	480472	6.542349e-02	2954
147	132	YBR198C	3468	3468	16	452986	453647	9.264322e-02	3468
148	135	YBR205W	259	284	2	544962	637366	5.144034e-03	278
149	136	YBR208C	1010	1010	6	91637	96439	3.567105e-02	1010
150	136	YBR208C	2552	2570	13	30827	69113	5.144034e-03	2566
151	136	YBR208C	3060	3065	15	61694	80449	5.144034e-03	3060
152	137	YBR212W	2947	2952	14	445766	473648	5.144034e-03	2948
153	138	YBR214W	249	249	2	511946	512880	4.862483e-02	249
154	138	YBR214W	3088	3092	15	161464	184291	5.144034e-03	3091
155	139	YBR218C	289	292	2	645476	649931	8.940821e-03	291
156	140	YBR222C	2639	2639	13	255485	257811	6.271467e-02	2639
157	141	YBR227C	3176	3176	15	459560	459980	8.668679e-02	3176
158	142	YBR230C	3089	3093	15	163912	185793	1.791677e-02	3091
159	144	YBR244W	264	268	2	556539	566670	8.940821e-03	268
159	144	YBR244W	284	288	2	636994	642492	8.940821e-03	268
160	144	YBR244W	2636	2642	13	251233	277591	5.144034e-03	2638
161	145	YBR245C	184	185	2	343086	349415	3.567105e-02	185
162	145	YBR245C	2803	2803	13	858420	859329	8.576535e-02	2803
163	146	YBR248C	1074	1078	6	271135	308135	1.508714e-02	1076
164	146	YBR248C	1081	1082	6	327363	332539	3.175993e-02	1082
165	146	YBR248C	3088	3091	15	161464	169869	3.739433e-02	3090
166	147	YBR249C	2592	2592	13	106723	107365	5.01401e-02	2592
167	148	YBR251W	2382	2382	12	638087	638411	7.667628e-02	2382
168	148	YBR251W	2947	2956	14	445766	481896	5.144034e-03	2951
169	149	YBR256C	1374	1374	8	385041	385041	8.668679e-02	1374
170	151	YBR263W	1535	1538	8	983018	998284	2.288667e-02	1537
171	153	YBR265W	2956	2960	14	481896	493333	4.412728e-02	2958
172	154	YBR267W	2331	2331	12	510901	511884	7.667628e-02	2331
173	154	YBR267W	2952	2959	14	465187	488598	5.144034e-03	2958
174	155	YBR268W	2381	2381	12	637193	637467	2.971949e-02	2381
175	155	YBR268W	2951	2957	14	465005	484904	5.144034e-03	2952
176	155	YBR268W	3091	3091	15	166482	169869	6.664027e-02	3091
177	156	YBR269C	250	257	2	513202	548443	5.144034e-03	252
178	157	YBR272C	2372	2372	12	616887	618279	4.862483e-02	2372
179	160	YBR282W	2944	2956	14	431063	481896	5.144034e-03	2945
180	161	YBR283C	2328	2328	12	508385	508718	8.175555e-02	2328
181	162	YBR286W	3091	3091	15	166482	169869	5.01401e-02	3091
182	163	YBR287W	146	152	2	218039	247993	3.175993e-02	151
183	164	YBR288C	1643	1643	9	224264	228114	4.253329e-02	1643
184	166	YCL011C	372	376	3	79170	98308	5.445953e-02	376
185	166	YCL011C	2566	2577	13	48814	76243	5.144034e-03	2572
185	166	YCL011C	2596	2605	13	121136	162461	5.144034e-03	2572
186	167	YCL017C	372	378	3	79170	105429	5.144034e-03	373
187	168	YCL025C	1176	1177	7	75322	76914	7.235283e-02	1177
188	168	YCL025C	1184	1187	7	94481	97737	5.144034e-03	1184
189	169	YCL026C-B	364	373	3	67820	80444	5.144034e-03	367
190	170	YCL028W	364	368	3	67820	72786	5.144034e-03	364
191	170	YCL028W	2954	2955	14	480472	481081	3.370214e-02	2955
192	171	YCL030C	2566	2568	13	48814	51951	1.508714e-02	2567
193	171	YCL030C	3088	3091	15	161464	169869	1.791677e-02	3090
194	173	YCL035C	2605	2605	13	159532	162461	9.55443e-02	2605
195	173	YCL035C	3091	3091	15	166482	169869	3.370214e-02	3091
196	174	YCL037C	2566	2566	13	48814	50514	8.776026e-02	2566
197	174	YCL037C	2602	2605	13	143613	162461	3.175993e-02	2602
198	174	YCL037C	2950	2954	14	457243	480472	5.144034e-03	2952
199	175	YCL040W	354	356	3	48656	51650	5.144034e-03	354
200	175	YCL040W	3091	3091	15	166482	169869	7.125345e-02	3091
201	176	YCL043C	2386	2391	12	648649	673886	1.508714e-02	2391
202	177	YCL045C	217	219	2	428064	433640	1.791677e-02	218
203	178	YCL057C-A	2385	2386	12	646705	650767	2.520729e-02	2385
204	178	YCL057C-A	2406	2406	12	705704	705749	5.155413e-02	2406
205	179	YCL057W	2945	2945	14	437955	437955	5.87204e-02	2945
206	179	YCL057W	2951	2954	14	465005	480472	5.144034e-03	2952
207	180	YCL061C	64	64	1	177285	178191	7.34714e-02	64
208	182	YCR003W	2947	2956	14	445766	481896	5.144034e-03	2951
209	183	YCR004C	2324	2324	12	493681	503785	7.56432e-02	2324
210	183	YCR004C	2565	2566	13	47907	50514	4.727825e-02	2566
211	183	YCR004C	2591	2592	13	106249	107365	3.915608e-02	2592
212	185	YCR011C	2594	2597	13	115183	122362	4.086415e-02	2594
213	189	YCR027C	389	400	3	159689	209941	5.144034e-03	389
214	189	YCR027C	2954	2956	14	480472	481896	1.23278e-02	2954
215	190	YCR028C-A	263	264	2	551704	557246	8.966385e-02	264
216	191	YCR030C	3087	3088	15	160139	163799	5.445953e-02	3088
217	193	YCR043C	1830	1830	10	336383	346858	6.271467e-02	1830
218	194	YCR046C	2950	2956	14	457243	481896	5.144034e-03	2951
219	196	YCR053W	3085	3094	15	158717	186481	5.144034e-03	3086
220	197	YCR072C	550	550	4	330288	330288	4.412728e-02	550
221	198	YCR073W-A	2381	2382	12	637193	638411	1.791677e-02	2381
222	199	YCR075W-A	2583	2583	13	85192	85411	7.977515e-02	2583
223	200	YCR076C	3233	3233	15	615643	616762	6.020444e-02	3233
224	201	YCR083W	418	422	3	249499	260698	5.144034e-03	421
225	201	YCR083W	3091	3091	15	166482	169869	1.791677e-02	3091
226	202	YCR084C	627	627	4	654608	654608	6.020444e-02	627
227	202	YCR084C	2956	2956	14	481896	481896	6.778857e-02	2956
228	203	YCR087C-A	2566	2578	13	48814	76765	1.791677e-02	2574
229	203	YCR087C-A	2606	2606	13	162681	166876	7.56432e-02	2606
230	204	YCR088W	2946	2957	14	442265	484904	5.144034e-03	2949
231	207	YDL014W	3233	3234	15	615643	620881	7.125345e-02	3233
232	208	YDL021W	3087	3093	15	160139	185793	5.144034e-03	3091
233	209	YDL022W	3091	3093	15	166482	185793	3.567105e-02	3091
234	210	YDL029W	2951	2958	14	465005	487935	5.144034e-03	2951
235	211	YDL040C	1092	1092	6	362832	363002	7.459986e-02	1092
236	212	YDL043C	2541	2541	12	1056262	1056262	3.567105e-02	2541
237	213	YDL046W	246	258	2	499621	542402	5.144034e-03	252
238	214	YDL051W	2563	2569	13	45801	62630	5.144034e-03	2565
239	214	YDL051W	2602	2602	13	143613	147350	8.481726e-02	2602
240	215	YDL052C	2948	2952	14	453089	473648	5.144034e-03	2948
241	216	YDL053C	2949	2957	14	453937	484904	5.144034e-03	2951
242	217	YDL055C	255	272	2	533760	582470	5.144034e-03	257
243	217	YDL055C	2689	2694	13	413034	447382	6.147083e-02	2694
244	218	YDL058W	213	213	2	420692	424031	7.125345e-02	213
245	218	YDL058W	254	254	2	530473	533002	5.87204e-02	254
246	218	YDL058W	2585	2585	13	87318	96022	9.264322e-02	2585
247	218	YDL058W	2948	2950	14	453089	464233	5.593173e-02	2950
248	221	YDL066W	1092	1100	6	362832	400882	5.144034e-03	1092
249	223	YDL078C	2383	2391	12	640445	673886	5.144034e-03	2384
249	223	YDL078C	2404	2407	12	703572	706112	5.144034e-03	2384
250	224	YDL081C	2559	2560	13	42127	43166	4.862483e-02	2559
251	224	YDL081C	2638	2639	13	255332	257811	2.044434e-02	2638
252	225	YDL086W	2384	2394	12	644551	677005	5.144034e-03	2385
253	226	YDL090C	495	502	4	173380	196014	1.508714e-02	502
254	228	YDL102W	2382	2382	12	638087	638411	7.977515e-02	2382
255	228	YDL102W	2948	2950	14	453089	464233	3.175993e-02	2948
256	229	YDL108W	2592	2606	13	106723	166876	1.23278e-02	2605
257	230	YDL110C	250	256	2	513202	537535	3.175993e-02	254
258	230	YDL110C	2313	2313	12	423791	423791	9.740368e-02	2313
259	231	YDL111C	317	317	2	705106	705106	9.55443e-02	317
260	233	YDL120W	2565	2580	13	47907	82027	5.144034e-03	2573
261	234	YDL124W	514	527	4	221090	256620	5.144034e-03	517
262	234	YDL124W	2566	2566	13	48814	50514	3.739433e-02	2566
262	234	YDL124W	2584	2585	13	86212	96022	3.739433e-02	2566
263	235	YDL125C	2563	2580	13	45801	82027	5.144034e-03	2565
264	236	YDL126C	2947	2957	14	445766	484904	5.144034e-03	2951
265	237	YDL128W	1494	1497	8	844261	854465	2.971949e-02	1494
266	238	YDL130W	2564	2566	13	47637	50514	1.23278e-02	2565
266	238	YDL130W	2580	2581	13	79575	83417	1.23278e-02	2565
267	239	YDL130W-A	3091	3091	15	166482	169869	8.668679e-02	3091
268	240	YDL131W	227	234	2	452891	476335	5.144034e-03	228
269	240	YDL131W	510	521	4	202117	242001	2.762862e-02	511
270	240	YDL131W	542	542	4	299792	299792	3.370214e-02	542
271	241	YDL132W	509	527	4	200994	256620	5.144034e-03	509
272	243	YDL140C	2948	2954	14	453089	480472	5.144034e-03	2951
273	245	YDL143W	253	263	2	518106	554862	5.144034e-03	259
274	246	YDL144C	2563	2569	13	45801	62630	5.144034e-03	2565
275	247	YDL145C	2944	2953	14	431063	478701	5.144034e-03	2949
276	248	YDL150W	2951	2958	14	465005	487935	5.144034e-03	2953
277	250	YDL160C	2948	2956	14	453089	481896	5.144034e-03	2951
278	253	YDL167C	3338	3338	15	1026427	1026427	6.542349e-02	3338
279	254	YDL168W	480	491	4	142603	168256	5.144034e-03	481
280	255	YDL171C	2563	2575	13	45801	74704	5.144034e-03	2565
281	256	YDL173W	275	279	2	606236	629323	5.144034e-03	278
282	256	YDL173W	2895	2900	14	254882	288822	5.445953e-02	2895
283	257	YDL174C	481	482	4	143626	155661	5.144034e-03	481
284	257	YDL174C	2385	2395	12	646705	677323	5.144034e-03	2385
285	258	YDL178W	2376	2391	12	627201	673886	5.144034e-03	2385
286	258	YDL178W	2947	2956	14	445766	481896	5.144034e-03	2948
287	259	YDL181W	221	221	2	434976	435279	7.235283e-02	221
288	259	YDL181W	2406	2406	12	705704	705749	8.668679e-02	2406
289	260	YDL182W	225	235	2	450377	480674	5.144034e-03	228
290	261	YDL185W	2385	2386	12	646705	650767	4.573574e-02	2385
291	261	YDL185W	2948	2954	14	453089	480472	5.144034e-03	2949
292	262	YDL190C	1857	1862	10	425929	456997	4.253329e-02	1862
293	264	YDL195W	1839	1839	10	373143	373775	2.288667e-02	1839
294	266	YDL201W	2319	2331	12	438484	511884	5.144034e-03	2327
295	267	YDL202W	2947	2956	14	445766	481896	5.144034e-03	2949
296	268	YDL204W	187	187	2	352302	355349	5.445953e-02	187
296	268	YDL204W	197	197	2	382146	382146	5.445953e-02	187
297	268	YDL204W	3087	3094	15	160139	186481	5.144034e-03	3088
298	269	YDL205C	2553	2554	13	32457	37053	7.34714e-02	2553
299	269	YDL205C	2577	2577	13	75773	76243	8.668679e-02	2577
300	270	YDL208W	2940	2940	14	408945	413314	8.277416e-02	2940
301	270	YDL208W	2944	2944	14	431063	434507	7.459986e-02	2944
302	271	YDL211C	2554	2556	13	34672	40406	8.940821e-03	2555
302	271	YDL211C	2566	2566	13	48814	50514	8.940821e-03	2555
303	272	YDL213C	2913	2913	14	332894	333373	9.814179e-02	2913
304	273	YDL217C	2952	2955	14	465187	481081	4.253329e-02	2952
305	274	YDL219W	448	453	4	62726	80056	5.144034e-03	449
305	274	YDL219W	465	467	4	107930	121676	5.144034e-03	449
306	275	YDL222C	186	187	2	351335	355349	1.508714e-02	187
306	275	YDL222C	197	197	2	382146	382146	1.508714e-02	187
307	275	YDL222C	3085	3094	15	158717	186481	5.144034e-03	3089
308	276	YDL223C	187	187	2	352302	355349	3.175993e-02	187
308	276	YDL223C	197	197	2	382146	382146	3.175993e-02	187
309	276	YDL223C	3086	3094	15	159369	186481	5.144034e-03	3088
310	278	YDL229W	2563	2569	13	45801	62630	5.144034e-03	2566
310	278	YDL229W	2581	2581	13	82403	83417	5.144034e-03	2566
311	278	YDL229W	2603	2606	13	149072	166876	5.144034e-03	2605
312	278	YDL229W	3090	3091	15	165725	169869	4.412728e-02	3091
313	279	YDL234C	2224	2224	12	141390	145067	5.593173e-02	2224
314	280	YDL235C	441	455	4	40439	90554	1.508714e-02	441
315	281	YDL237W	266	266	2	560006	560006	3.175993e-02	266
316	281	YDL237W	2955	2957	14	481081	484904	2.288667e-02	2955
317	282	YDR001C	3088	3093	15	161464	185793	5.144034e-03	3089
318	284	YDR011W	2384	2387	12	644551	658599	5.144034e-03	2387
319	286	YDR019C	3484	3484	16	493871	495832	3.370214e-02	3484
320	287	YDR020C	2950	2955	14	457243	481081	5.144034e-03	2951
321	288	YDR023W	2602	2605	13	143613	162461	2.288667e-02	2605
322	288	YDR023W	2950	2954	14	457243	480472	5.144034e-03	2952
323	289	YDR031W	1439	1439	8	604120	607418	5.726284e-02	1439
324	290	YDR032C	2566	2574	13	48814	74436	7.862832e-02	2566
325	291	YDR033W	584	591	4	484028	523964	5.144034e-03	586
326	292	YDR035W	571	574	4	413029	424905	4.573574e-02	574
327	292	YDR035W	597	597	4	548896	549071	7.459986e-02	597
328	292	YDR035W	629	633	4	671424	692033	2.044434e-02	631
329	293	YDR037W	592	592	4	525412	525412	5.445953e-02	592
330	293	YDR037W	3087	3094	15	160139	186481	5.144034e-03	3091
331	294	YDR041W	2949	2954	14	453937	480472	5.144034e-03	2951
332	295	YDR044W	1087	1101	6	343502	401545	5.144034e-03	1087
333	295	YDR044W	2389	2396	12	659769	691605	5.144034e-03	2391
334	299	YDR055W	3088	3094	15	161464	186481	5.144034e-03	3089
335	300	YDR057W	2358	2358	12	582503	587884	3.915608e-02	2358
336	301	YDR061W	1647	1654	9	240735	261724	3.739433e-02	1647
337	303	YDR063W	1030	1030	6	173645	173645	8.870794e-02	1030
338	304	YDR064W	2330	2330	12	509612	509982	9.361476e-02	2330
339	304	YDR064W	2565	2566	13	47907	50514	1.508714e-02	2566
339	304	YDR064W	2585	2585	13	87318	96022	1.508714e-02	2566
340	304	YDR064W	2600	2609	13	136477	166619	5.144034e-03	2609
341	307	YDR070C	187	187	2	352302	355349	5.01401e-02	187
341	307	YDR070C	197	197	2	382146	382146	5.01401e-02	187
342	307	YDR070C	3087	3094	15	160139	186481	5.144034e-03	3088
343	308	YDR074W	3085	3094	15	158717	186481	5.144034e-03	3089
344	309	YDR086C	2602	2602	13	143613	147350	7.125345e-02	2602
345	310	YDR091C	610	624	4	579755	639037	5.144034e-03	616
346	310	YDR091C	2565	2569	13	47907	62630	5.144034e-03	2566
347	313	YDR098C	2900	2900	14	288822	288822	7.002627e-02	2900
348	315	YDR111C	629	634	4	671424	697118	5.144034e-03	630
349	315	YDR111C	1895	1895	10	557590	560603	9.814179e-02	1895
350	316	YDR116C	2948	2957	14	453089	484904	5.144034e-03	2951
351	318	YDR122W	632	637	4	680477	707926	5.144034e-03	634
352	319	YDR127W	247	247	2	503196	503196	9.361476e-02	247
353	320	YDR129C	2949	2959	14	453937	488598	5.144034e-03	2951
354	321	YDR135C	2586	2586	13	89247	92531	4.862483e-02	2586
355	322	YDR141C	2948	2957	14	453089	484904	5.144034e-03	2952
356	323	YDR144C	2563	2565	13	45801	47907	6.778857e-02	2563
357	323	YDR144C	2638	2638	13	255332	255332	7.459986e-02	2638
358	324	YDR148C	3088	3094	15	161464	186481	5.144034e-03	3091
359	325	YDR150W	2948	2954	14	453089	480472	5.144034e-03	2949
360	326	YDR152W	2040	2040	11	251703	254579	9.654928e-02	2040
361	327	YDR153C	2946	2954	14	442265	480472	5.144034e-03	2948
362	328	YDR155C	187	187	2	352302	355349	7.459986e-02	187
363	330	YDR158W	3061	3061	15	69894	71038	7.862832e-02	3061
364	330	YDR158W	3086	3095	15	159369	189700	2.044434e-02	3088
365	331	YDR162C	2664	2664	13	336381	336381	7.977515e-02	2664
366	332	YDR164C	2953	2956	14	478701	481896	1.23278e-02	2954
367	333	YDR165W	2327	2330	12	504004	509982	2.044434e-02	2329
368	334	YDR167W	3336	3336	15	1022262	1022262	9.456253e-02	3336
369	335	YDR170C	194	194	2	375303	379598	6.542349e-02	194
370	335	YDR170C	261	261	2	550847	551109	8.075254e-02	261
371	335	YDR170C	2950	2954	14	457243	480472	5.144034e-03	2951
372	336	YDR171W	186	187	2	351335	355349	2.044434e-02	187
373	336	YDR171W	3090	3093	15	165725	185793	5.144034e-03	3091
374	337	YDR172W	2327	2327	12	504004	508091	6.778857e-02	2327
375	337	YDR172W	2602	2602	13	143613	147350	6.878625e-02	2602
376	339	YDR175C	2385	2386	12	646705	650767	3.915608e-02	2385
377	339	YDR175C	2949	2957	14	453937	484904	5.144034e-03	2951
378	340	YDR177W	654	660	4	796092	832289	5.144034e-03	654
379	341	YDR178W	3087	3091	15	160139	169869	5.144034e-03	3089
380	341	YDR178W	3121	3121	15	251243	251243	4.412728e-02	3121
381	343	YDR194C	2947	2955	14	445766	481081	5.144034e-03	2951
382	344	YDR196C	2391	2391	12	663839	673886	1.791677e-02	2391
382	344	YDR196C	2402	2402	12	701265	702990	1.791677e-02	2391
383	345	YDR204W	3206	3216	15	518299	560610	5.144034e-03	3216
384	346	YDR216W	3073	3095	15	107219	189700	5.144034e-03	3078
385	346	YDR216W	3102	3102	15	197158	197493	6.271467e-02	3102
386	348	YDR226W	263	263	2	551704	554862	9.456253e-02	263
387	348	YDR226W	3085	3085	15	158717	158717	9.456253e-02	3085
388	349	YDR231C	1704	1704	9	484694	484694	9.814179e-02	1704
389	350	YDR232W	2383	2383	12	640445	644135	9.654928e-02	2383
390	351	YDR233C	3061	3061	15	69894	71038	6.271467e-02	3061
391	352	YDR234W	225	234	2	450377	476335	5.144034e-03	228
392	354	YDR237W	2949	2957	14	453937	484904	5.144034e-03	2951
393	355	YDR243C	4	12	1	34308	51095	5.144034e-03	6
394	356	YDR247W	254	254	2	530473	533002	5.87204e-02	254
395	358	YDR258C	1371	1373	8	367665	384239	8.940821e-03	1372
396	358	YDR258C	1393	1393	8	434363	434363	7.767833e-02	1393
397	358	YDR258C	2323	2327	12	460505	508091	6.878625e-02	2327
398	358	YDR258C	2574	2574	13	73993	74436	8.075254e-02	2574
399	358	YDR258C	2605	2605	13	159532	162461	8.668679e-02	2605
400	359	YDR264C	690	697	4	956734	1004080	5.144034e-03	691
401	360	YDR266C	2566	2566	13	48814	50514	7.56432e-02	2577
401	360	YDR266C	2577	2577	13	75773	76243	7.56432e-02	2577
402	361	YDR272W	2566	2581	13	48814	83417	5.144034e-03	2572
403	362	YDR280W	2368	2369	12	612358	612784	2.971949e-02	2369
404	363	YDR284C	2563	2574	13	45801	74436	5.144034e-03	2566
405	364	YDR289C	2554	2554	13	34672	37053	5.593173e-02	2554
406	365	YDR294C	703	710	4	1036857	1060010	5.144034e-03	704
407	365	YDR294C	1988	1989	11	98981	99633	5.305971e-02	1989
408	366	YDR296W	2385	2386	12	646705	650767	2.288667e-02	2386
409	366	YDR296W	2948	2956	14	453089	481896	5.144034e-03	2950
410	370	YDR304C	718	718	4	1106617	1114303	7.667628e-02	718
411	371	YDR308C	2952	2955	14	465187	481081	1.508714e-02	2953
412	374	YDR321W	718	723	4	1106617	1135023	1.23278e-02	719
413	374	YDR321W	2566	2569	13	48814	62630	4.727825e-02	2566
414	375	YDR322C-A	2030	2030	11	233252	233436	7.34714e-02	2030
415	375	YDR322C-A	2385	2386	12	646705	650767	5.144034e-03	2385
416	375	YDR322C-A	2954	2954	14	480472	480472	8.576535e-02	2954
417	376	YDR322W	2948	2956	14	453089	481896	5.144034e-03	2951
418	377	YDR328C	254	272	2	530473	582470	5.144034e-03	264
419	379	YDR333C	2495	2495	12	896197	896197	6.542349e-02	2495
420	379	YDR333C	2589	2591	13	102104	106249	8.277416e-02	2591
421	380	YDR335W	1992	1992	11	115293	115995	7.862832e-02	1992
422	381	YDR337W	2949	2956	14	453937	481896	5.144034e-03	2951
423	382	YDR341C	550	555	4	330288	353682	5.144034e-03	554
424	384	YDR347W	2385	2385	12	646705	647936	8.576535e-02	2385
425	384	YDR347W	2947	2957	14	445766	484904	5.144034e-03	2949
426	385	YDR348C	180	180	2	335046	336747	3.567105e-02	180
427	385	YDR348C	254	254	2	530473	533002	5.87204e-02	254
428	386	YDR349C	1811	1811	10	296106	296106	7.862832e-02	1811
429	388	YDR358W	2312	2313	12	417956	423791	2.044434e-02	2312
430	388	YDR358W	2566	2566	13	48814	50514	3.739433e-02	2566
431	388	YDR358W	3233	3233	15	615643	616762	6.271467e-02	3233
432	389	YDR361C	1183	1183	7	91902	92119	8.576535e-02	1183
433	389	YDR361C	2958	2959	14	486859	488598	5.144034e-03	2959
434	390	YDR363W-A	257	257	2	539105	548443	7.235283e-02	257
435	390	YDR363W-A	2731	2733	13	560210	588927	2.288667e-02	2732
436	391	YDR365C	265	268	2	558866	566670	6.778857e-02	268
437	391	YDR365C	728	737	4	1183454	1250650	5.144034e-03	729
438	393	YDR375C	2950	2957	14	457243	484904	5.144034e-03	2951
439	396	YDR379C-A	2323	2325	12	460505	495002	5.726284e-02	2325
440	396	YDR379C-A	3085	3094	15	158717	186481	5.144034e-03	3088
441	398	YDR382W	2562	2580	13	44455	82027	5.144034e-03	2565
441	398	YDR382W	2595	2600	13	120947	137717	5.144034e-03	2565
442	400	YDR388W	2951	2957	14	465005	484904	8.940821e-03	2953
443	401	YDR389W	734	734	4	1219509	1219676	1.791677e-02	734
444	403	YDR391C	3090	3092	15	165725	184291	5.144034e-03	3091
445	404	YDR395W	187	187	2	352302	355349	4.727825e-02	187
446	404	YDR395W	739	742	4	1256208	1264269	1.23278e-02	742
447	405	YDR397C	376	376	3	95527	98308	6.415825e-02	376
448	406	YDR399W	500	500	4	187789	191790	6.020444e-02	500
449	406	YDR399W	1096	1097	6	380460	393496	2.762862e-02	1097
450	406	YDR399W	2551	2551	13	29145	29145	6.271467e-02	2551
451	406	YDR399W	2587	2587	13	96832	96883	6.415825e-02	2587
452	408	YDR405W	2948	2956	14	453089	481896	5.144034e-03	2950
453	411	YDR434W	189	189	2	357199	361669	3.175993e-02	189
454	413	YDR441C	219	232	2	430846	469648	8.940821e-03	224
455	413	YDR441C	762	771	4	1337043	1368624	5.144034e-03	765
456	414	YDR452W	2958	2958	14	486859	487935	4.412728e-02	2958
457	417	YDR469W	261	261	2	550847	551109	8.075254e-02	261
458	417	YDR469W	2543	2543	13	16498	16498	4.573574e-02	2543
459	417	YDR469W	2555	2557	13	37465	40511	1.791677e-02	2557
460	418	YDR470C	2728	2728	13	556437	556437	8.175555e-02	2728
461	418	YDR470C	2953	2959	14	478701	488598	5.144034e-03	2959
462	419	YDR472W	2944	2952	14	431063	473648	1.508714e-02	2944
463	420	YDR477W	151	151	2	243846	245073	6.878625e-02	151
464	420	YDR477W	2950	2950	14	457243	464233	8.776026e-02	2950
465	421	YDR483W	262	264	2	551302	557246	4.412728e-02	264
466	422	YDR487C	794	794	4	1460367	1460585	7.56432e-02	794
467	423	YDR493W	2949	2957	14	453937	484904	5.144034e-03	2950
468	424	YDR494W	2948	2956	14	453089	481896	5.144034e-03	2949
469	425	YDR497C	782	782	4	1416716	1416716	9.910085e-02	782
470	425	YDR497C	789	797	4	1440118	1469510	5.144034e-03	791
471	426	YDR502C	2390	2395	12	660916	677323	1.508714e-02	2391
472	426	YDR502C	2413	2415	12	714546	719910	5.144034e-03	2413
473	428	YDR507C	633	633	4	691713	692033	7.235283e-02	633
474	430	YDR511W	797	800	4	1466338	1475397	5.144034e-03	798
475	430	YDR511W	2382	2385	12	638087	647936	5.155413e-02	2382
476	430	YDR511W	2950	2956	14	457243	481896	5.144034e-03	2951
477	431	YDR513W	794	794	4	1460367	1460585	8.668679e-02	794
478	431	YDR513W	3091	3091	15	166482	169869	7.459986e-02	3091
479	432	YDR515W	795	804	4	1460694	1479537	2.762862e-02	801
480	432	YDR515W	2950	2956	14	457243	481896	5.144034e-03	2951
481	433	YDR516C	1991	1993	11	103490	117198	3.915608e-02	1993
482	434	YDR517W	3085	3085	15	158717	158717	3.915608e-02	3085
483	435	YDR518W	2384	2392	12	644551	675042	5.144034e-03	2385
484	436	YDR519W	3033	3040	15	14884	30308	1.23278e-02	3033
485	437	YDR524C	3086	3086	15	159369	159827	8.870794e-02	3086
486	438	YDR525W-A	197	197	2	382146	382146	4.253329e-02	197
487	438	YDR525W-A	246	248	2	499621	505396	5.726284e-02	247
488	438	YDR525W-A	2566	2566	13	48814	50514	8.966385e-02	2566
489	440	YDR529C	2383	2391	12	640445	673886	5.144034e-03	2385
489	440	YDR529C	2403	2403	12	703356	703407	5.144034e-03	2385
490	440	YDR529C	2954	2954	14	480472	480472	4.086415e-02	2954
491	441	YDR531W	803	811	4	1477505	1498969	5.144034e-03	809
492	442	YDR533C	3081	3094	15	141731	186481	5.144034e-03	3082
493	443	YDR539W	813	818	4	1499290	1518694	5.144034e-03	814
494	445	YEL003W	1969	1970	11	47357	48808	1.791677e-02	1970
495	445	YEL003W	2641	2641	13	276641	280743	8.870794e-02	2641
496	446	YEL007W	2193	2193	12	72987	83008	9.814179e-02	2193
497	446	YEL007W	2663	2664	13	334583	336381	5.01401e-02	2664
498	447	YEL011W	3091	3091	15	166482	169869	7.235283e-02	3091
499	449	YEL015W	2947	2956	14	445766	481896	5.144034e-03	2951
500	450	YEL020W-A	2951	2956	14	465005	481896	5.144034e-03	2953
501	451	YEL022W	543	543	4	300148	304248	8.576535e-02	543
502	451	YEL022W	1209	1210	7	170794	180152	8.075254e-02	1209
503	451	YEL022W	2950	2957	14	457243	484904	5.144034e-03	2952
504	451	YEL022W	3120	3120	15	250527	250527	6.147083e-02	3120
505	452	YEL024W	2383	2399	12	640445	699067	5.144034e-03	2385
506	453	YEL031W	2328	2328	12	508385	508718	5.445953e-02	2328
507	453	YEL031W	2406	2412	12	705704	713180	2.971949e-02	2412
508	454	YEL032W	770	782	4	1357789	1416716	5.144034e-03	773
509	455	YEL034W	2385	2394	12	646705	677005	5.144034e-03	2385
510	456	YEL037C	1007	1007	6	81401	83692	7.235283e-02	1007
511	456	YEL037C	1268	1268	8	52959	53419	8.375421e-02	1268
512	456	YEL037C	2732	2732	13	562601	563796	5.01401e-02	2732
513	457	YEL038W	1004	1010	6	72069	96439	5.144034e-03	1004
514	458	YEL040W	247	259	2	503196	545201	8.940821e-03	248
515	458	YEL040W	282	282	2	635127	635478	8.668679e-02	282
516	458	YEL040W	1004	1005	6	72069	74271	6.147083e-02	1005
517	459	YEL046C	2562	2570	13	44455	69113	5.144034e-03	2564
518	460	YEL047C	2319	2337	12	438484	520061	5.144034e-03	2331
519	460	YEL047C	2370	2370	12	613113	613890	6.271467e-02	2370
520	460	YEL047C	2385	2391	12	646705	673886	5.144034e-03	2385
521	461	YEL050C	2949	2957	14	453937	484904	5.144034e-03	2951
522	462	YEL052W	875	878	5	160170	166532	4.412728e-02	875
523	464	YEL058W	996	1000	6	42780	58114	5.144034e-03	997
524	465	YEL060C	186	195	2	351335	377820	5.144034e-03	187
525	465	YEL060C	211	212	2	419086	420567	3.370214e-02	212
526	465	YEL060C	250	256	2	513202	537535	2.044434e-02	252
527	466	YEL071W	3091	3091	15	166482	169869	5.87204e-02	3091
528	467	YER001W	2238	2238	12	199043	199813	5.726284e-02	2238
529	469	YER003C	3078	3087	15	135779	161134	5.144034e-03	3082
530	470	YER004W	1023	1029	6	139492	170706	5.144034e-03	1024
531	472	YER007C-A	1027	1028	6	162464	166670	2.288667e-02	1027
532	473	YER009W	2592	2592	13	106723	107365	5.87204e-02	2592
533	473	YER009W	3085	3085	15	158717	158717	6.415825e-02	3085
534	474	YER010C	3157	3163	15	408874	440883	1.508714e-02	3163
535	475	YER012W	203	203	2	394376	394461	4.727825e-02	203
536	475	YER012W	565	571	4	395767	413029	5.144034e-03	571
537	478	YER017C	2481	2481	12	874715	874812	7.125345e-02	2481
538	478	YER017C	2950	2953	14	457243	478701	5.144034e-03	2952
539	480	YER019W	2946	2950	14	442265	464233	3.739433e-02	2948
540	482	YER023W	246	251	2	499621	515130	6.778857e-02	246
541	482	YER023W	1033	1033	6	186149	186149	5.144034e-03	1044
541	482	YER023W	1043	1048	6	200053	214752	5.144034e-03	1044
542	483	YER025W	2565	2570	13	47907	69113	5.144034e-03	2566
543	483	YER025W	2601	2609	13	140757	166619	5.144034e-03	2602
544	486	YER029C	1045	1049	6	209836	218253	5.144034e-03	1047
545	487	YER031C	169	175	2	314198	328908	1.23278e-02	171
546	487	YER031C	272	274	2	582458	605067	6.147083e-02	272
547	488	YER036C	1823	1823	10	326293	326989	8.668679e-02	1823
548	489	YER043C	2396	2396	12	679180	691605	5.155413e-02	2396
549	489	YER043C	3087	3092	15	160139	184291	5.144034e-03	3091
550	490	YER044C	1053	1059	6	226491	242244	2.044434e-02	1053
550	490	YER044C	1069	1070	6	263549	266991	2.044434e-02	1053
551	490	YER044C	2386	2408	12	648649	706444	5.144034e-03	2386
552	492	YER048C	1068	1068	6	262042	262797	6.147083e-02	1068
553	492	YER048C	2951	2953	14	465005	478701	2.044434e-02	2952
554	492	YER048C	3240	3241	15	631653	633453	1.791677e-02	3240
555	493	YER048W-A	382	382	3	126954	126954	4.573574e-02	382
556	494	YER050C	2949	2957	14	453937	484904	5.144034e-03	2951
557	495	YER052C	3095	3095	15	189231	189700	6.147083e-02	3095
558	496	YER053C	1516	1516	8	916672	917483	6.542349e-02	1516
559	497	YER055C	3088	3088	15	161464	163799	6.271467e-02	3088
560	498	YER057C	2951	2954	14	465005	480472	5.144034e-03	2951
561	499	YER062C	3087	3091	15	160139	169869	5.144034e-03	3091
562	500	YER067W	3089	3091	15	163912	169869	3.567105e-02	3091
563	502	YER069W	2543	2543	13	16498	16498	1.508714e-02	2543
564	502	YER069W	3094	3095	15	186481	189700	2.520729e-02	3095
565	503	YER070W	1825	1825	10	332541	332665	9.05158e-02	1825
566	504	YER073W	373	378	3	79867	105429	5.144034e-03	374
567	505	YER074W-A	2485	2485	12	878238	879385	8.966385e-02	2485
568	507	YER079W	2265	2265	12	269349	269565	8.576535e-02	2265
569	508	YER080W	1564	1564	9	24772	25432	8.576535e-02	1564
570	509	YER081W	2563	2580	13	45801	82027	5.144034e-03	2565
571	510	YER082C	2953	2958	14	478701	487935	5.144034e-03	2955
572	511	YER086W	2592	2606	13	106723	166876	2.288667e-02	2605
573	512	YER087C-B	2950	2958	14	457243	487935	5.144034e-03	2951
574	514	YER088C	3071	3075	15	102305	110483	2.288667e-02	3072
575	515	YER089C	1084	1084	6	335604	335632	4.412728e-02	1084
576	515	YER089C	2376	2385	12	627201	647936	3.739433e-02	2376
577	516	YER090W	248	254	2	503310	533002	5.155413e-02	254
578	516	YER090W	637	637	4	705139	707926	4.086415e-02	637
579	517	YER091C	1075	1076	6	283424	294112	3.567105e-02	1075
580	517	YER091C	2561	2580	13	44287	82027	5.144034e-03	2566
581	518	YER094C	180	185	2	335046	349415	8.940821e-03	184
582	519	YER095W	2075	2077	11	402484	405409	8.940821e-03	2075
583	521	YER100W	1832	1832	10	347852	352052	8.966385e-02	1832
584	522	YER103W	2660	2664	13	327769	336381	3.370214e-02	2661
585	525	YER110C	247	247	2	503196	503196	8.668679e-02	247
586	525	YER110C	2325	2327	12	495002	508091	2.520729e-02	2327
587	526	YER112W	2953	2953	14	478701	478701	4.253329e-02	2953
588	527	YER120W	1099	1100	6	398644	400882	1.791677e-02	1099
589	528	YER131W	2563	2570	13	45801	69113	5.144034e-03	2565
590	528	YER131W	3096	3097	15	193911	194515	4.253329e-02	3097
591	530	YER139C	1109	1123	6	412759	461234	5.144034e-03	1116
592	531	YER141W	2385	2387	12	646705	658599	5.144034e-03	2386
592	531	YER141W	2402	2402	12	701265	702990	5.144034e-03	2386
593	531	YER141W	2951	2951	14	465005	466588	7.56432e-02	2951
594	532	YER143W	2566	2566	13	48814	50514	3.915608e-02	2566
595	532	YER143W	2954	2956	14	480472	481896	7.56432e-02	2954
596	533	YER145C	2564	2570	13	47637	69113	5.144034e-03	2566
597	534	YER146W	2948	2953	14	453089	478701	5.144034e-03	2951
598	537	YER152C	250	270	2	513202	571949	5.144034e-03	253
599	538	YER154W	2502	2503	12	956833	959627	3.370214e-02	2503
600	539	YER156C	2566	2573	13	48814	73368	5.144034e-03	2566
601	540	YER159C	272	275	2	582458	617606	4.086415e-02	272
602	540	YER159C	2021	2024	11	218177	225834	4.412728e-02	2024
603	543	YER176W	396	398	3	191932	207086	2.520729e-02	398
604	543	YER176W	546	547	4	310132	314015	6.664027e-02	546
605	544	YER177W	2569	2569	13	52335	62630	8.277416e-02	2569
606	545	YER182W	2947	2954	14	445766	480472	5.144034e-03	2951
607	545	YER182W	3084	3084	15	158074	158650	9.654928e-02	3084
608	547	YFL004W	2951	2952	14	465005	473648	7.34714e-02	2952
609	547	YFL004W	3088	3094	15	161464	186481	5.144034e-03	3091
610	549	YFL010C	1192	1200	7	108011	155336	5.144034e-03	1194
611	550	YFL013C	2953	2954	14	478701	480472	3.567105e-02	2953
612	551	YFL014W	3085	3093	15	158717	185793	5.144034e-03	3087
613	552	YFL016C	1178	1178	7	76992	77340	9.740368e-02	1178
614	552	YFL016C	2944	2946	14	431063	442392	5.144034e-03	2945
615	552	YFL016C	3120	3120	15	250527	250527	6.020444e-02	3120
616	553	YFL017C	2953	2953	14	478701	478701	9.55443e-02	2953
617	554	YFL018C	2031	2035	11	233962	244570	5.01401e-02	2031
618	555	YFL022C	1184	1197	7	94481	130995	5.144034e-03	1184
619	556	YFL034C-A	2710	2711	13	511679	514849	3.370214e-02	2710
620	557	YFL034C-B	1993	1993	11	116904	117198	4.253329e-02	1993
621	558	YFL038C	2958	2958	14	486859	487935	4.412728e-02	2958
622	559	YFL041W	1111	1112	6	416841	417511	6.878625e-02	1112
623	560	YFL044C	2396	2396	12	679180	691605	8.375421e-02	2396
624	561	YFL045C	1156	1162	7	33158	53989	5.144034e-03	1157
625	561	YFL045C	2956	2956	14	481896	481896	6.415825e-02	2956
626	562	YFR001W	2953	2958	14	478701	487935	3.915608e-02	2958
627	563	YFR002W	2991	2991	14	653557	653635	3.915608e-02	2991
628	564	YFR003C	254	264	2	530473	557246	2.288667e-02	264
629	565	YFR004W	3279	3280	15	777196	794469	4.727825e-02	3279
630	566	YFR006W	1012	1020	6	101381	130174	8.940821e-03	1020
631	566	YFR006W	1088	1096	6	346707	394911	5.144034e-03	1094
631	566	YFR006W	1107	1107	6	410808	410863	5.144034e-03	1094
632	567	YFR009W	2947	2956	14	445766	481896	5.144034e-03	2948
633	568	YFR010W	184	188	2	343086	355836	1.508714e-02	185
634	568	YFR010W	1195	1195	7	115494	115494	4.412728e-02	1195
635	569	YFR011C	2954	2954	14	480472	480472	4.086415e-02	2954
636	570	YFR014C	2595	2597	13	120947	122362	2.288667e-02	2596
636	570	YFR014C	2609	2609	13	166349	166619	2.288667e-02	2596
637	571	YFR015C	833	835	5	46692	49801	6.271467e-02	835
638	571	YFR015C	2199	2199	12	94500	94681	5.445953e-02	2199
639	573	YFR019W	2333	2333	12	515236	515236	6.415825e-02	2333
640	573	YFR019W	2953	2959	14	478701	488598	1.23278e-02	2958
641	574	YFR028C	1955	1955	10	723691	723930	9.910085e-02	1955
642	575	YFR030W	2563	2580	13	45801	82027	5.144034e-03	2565
643	576	YFR040W	256	256	2	534460	537535	9.361476e-02	256
644	576	YFR040W	3093	3093	15	185473	185793	8.870794e-02	3093
645	577	YFR041C	1091	1091	6	360247	371457	6.778857e-02	1091
646	578	YFR044C	2947	2955	14	445766	481081	5.144034e-03	2949
647	580	YFR049W	3091	3093	15	166482	185793	1.508714e-02	3091
648	581	YFR050C	2600	2607	13	136477	164705	2.044434e-02	2602
649	582	YFR053C	3091	3091	15	166482	169869	7.002627e-02	3091
650	583	YGL001C	1414	1414	8	485631	494079	3.370214e-02	1414
651	583	YGL001C	2385	2399	12	646705	699067	5.144034e-03	2386
652	584	YGL005C	2728	2730	13	556437	559878	8.940821e-03	2729
653	585	YGL006W	2605	2609	13	159532	166619	2.288667e-02	2609
654	587	YGL009C	372	384	3	79170	135857	5.144034e-03	373
655	588	YGL012W	1397	1416	8	443972	516867	5.144034e-03	1403
656	589	YGL014W	1404	1414	8	453554	494079	5.144034e-03	1405
657	589	YGL014W	2948	2949	14	453089	454972	7.862832e-02	2949
658	593	YGL026C	2947	2954	14	445766	480472	5.144034e-03	2949
659	594	YGL027C	1397	1398	8	443972	448106	1.791677e-02	1398
660	596	YGL030W	2636	2650	13	251233	295950	3.370214e-02	2637
661	596	YGL030W	2945	2945	14	437955	437955	6.664027e-02	2945
662	596	YGL030W	2955	2956	14	481081	481896	8.481726e-02	2955
663	597	YGL031C	2566	2570	13	48814	69113	5.144034e-03	2600
663	597	YGL031C	2585	2604	13	87318	156894	5.144034e-03	2600
664	599	YGL037C	3087	3093	15	160139	185793	5.144034e-03	3091
665	600	YGL038C	1783	1783	10	190081	190560	5.726284e-02	1783
666	600	YGL038C	3091	3091	15	166482	169869	9.55443e-02	3091
667	601	YGL039W	2384	2392	12	644551	675042	1.23278e-02	2385
668	601	YGL039W	2687	2688	13	409225	411113	8.940821e-03	2687
669	601	YGL039W	2698	2698	13	459519	459519	5.593173e-02	2698
670	602	YGL040C	2385	2385	12	646705	647936	5.01401e-02	2385
671	602	YGL040C	2951	2957	14	465005	484904	5.144034e-03	2951
672	603	YGL043W	2953	2958	14	478701	487935	1.791677e-02	2953
673	604	YGL048C	1446	1457	8	625418	658177	2.762862e-02	1448
674	605	YGL049C	1373	1389	8	384239	425446	5.144034e-03	1379
675	605	YGL049C	2945	2957	14	437955	484904	5.144034e-03	2951
676	606	YGL050W	1390	1390	8	427479	427600	3.175993e-02	1390
677	607	YGL054C	2378	2378	12	629914	631177	5.726284e-02	2378
678	608	YGL055W	1381	1382	8	396575	398572	5.305971e-02	1381
679	608	YGL055W	2374	2395	12	623830	677323	5.144034e-03	2386
680	608	YGL055W	3033	3042	15	14884	38224	8.668679e-02	3042
681	610	YGL065C	1370	1378	8	360816	394511	5.144034e-03	1375
682	611	YGL068W	2948	2956	14	453089	481896	5.144034e-03	2949
683	613	YGL073W	3070	3070	15	94048	102204	8.375421e-02	3070
684	613	YGL073W	3091	3091	15	166482	169869	5.593173e-02	3091
685	614	YGL076C	3047	3047	15	41788	41788	9.654928e-02	3047
686	614	YGL076C	3099	3100	15	195072	195644	1.23278e-02	3100
687	615	YGL078C	2951	2959	14	465005	488598	5.144034e-03	2951
688	617	YGL087C	250	252	2	513202	517869	3.739433e-02	250
688	617	YGL087C	264	264	2	556539	557246	3.739433e-02	250
689	618	YGL091C	213	220	2	420692	433232	5.144034e-03	214
690	619	YGL094C	2946	2954	14	442265	480472	5.144034e-03	2948
691	620	YGL101W	2383	2391	12	640445	673886	5.144034e-03	2386
692	621	YGL103W	2565	2570	13	47907	69113	5.144034e-03	2565
692	621	YGL103W	2585	2606	13	87318	166876	5.144034e-03	2565
693	623	YGL112C	1354	1357	8	298874	306650	1.23278e-02	1356
694	625	YGL125W	378	378	3	105047	105429	6.542349e-02	378
695	625	YGL125W	1071	1078	6	267318	308135	5.144034e-03	1075
696	625	YGL125W	2946	2948	14	442265	453089	2.044434e-02	2947
697	626	YGL129C	2950	2957	14	457243	484904	5.144034e-03	2951
698	627	YGL130W	1507	1531	8	897795	967795	5.144034e-03	1526
699	628	YGL137W	2945	2957	14	437955	484904	5.144034e-03	2949
700	630	YGL144C	1086	1087	6	341045	343588	2.762862e-02	1086
701	630	YGL144C	2951	2957	14	465005	484904	5.144034e-03	2951
702	631	YGL147C	2566	2567	13	48814	50955	1.23278e-02	2566
703	631	YGL147C	2637	2637	13	253031	253031	7.56432e-02	2637
704	632	YGL148W	3086	3086	15	159369	159827	6.271467e-02	3086
705	633	YGL151W	2841	2841	14	60667	64205	2.971949e-02	2841
706	635	YGL156W	1968	1968	11	40164	45141	6.271467e-02	1968
707	635	YGL156W	3088	3091	15	161464	169869	1.791677e-02	3091
708	636	YGL157W	511	511	4	209791	211978	3.370214e-02	511
709	636	YGL157W	2527	2528	12	1013592	1023823	5.144034e-03	2540
709	636	YGL157W	2538	2541	12	1042302	1056262	5.144034e-03	2540
710	637	YGL161C	955	972	5	397305	424438	5.144034e-03	955
711	638	YGL169W	1313	1329	8	164025	203897	2.044434e-02	1320
712	639	YGL171W	2319	2319	12	438484	439038	9.740368e-02	2319
713	639	YGL171W	2540	2540	12	1055417	1056105	7.767833e-02	2540
714	640	YGL173C	2947	2956	14	445766	481896	5.144034e-03	2949
715	641	YGL174W	1313	1324	8	164025	193691	5.144034e-03	1320
716	642	YGL181W	1293	1307	8	97616	131037	5.144034e-03	1301
717	643	YGL187C	2383	2386	12	640445	650767	1.508714e-02	2384
718	643	YGL187C	2951	2953	14	465005	478701	5.144034e-03	2951
719	645	YGL191W	2383	2387	12	640445	658599	5.144034e-03	2385
720	645	YGL191W	2951	2954	14	465005	480472	5.144034e-03	2952
721	645	YGL191W	3091	3091	15	166482	169869	9.361476e-02	3091
722	646	YGL195W	2948	2956	14	453089	481896	5.144034e-03	2949
723	647	YGL198W	921	925	5	277232	288825	3.370214e-02	925
724	648	YGL202W	631	634	4	678773	697118	4.573574e-02	633
725	648	YGL202W	1298	1310	8	115232	141286	1.791677e-02	1309
726	648	YGL202W	2951	2951	14	465005	466588	8.870794e-02	2951
727	649	YGL206C	2374	2374	12	623830	623830	9.654928e-02	2374
728	649	YGL206C	2949	2957	14	453937	484904	5.144034e-03	2951
729	650	YGL207W	1294	1296	8	98012	113828	8.277416e-02	1296
730	650	YGL207W	2947	2954	14	445766	480472	5.144034e-03	2948
731	651	YGL213C	1508	1516	8	902791	917483	5.144034e-03	1515
732	654	YGL228W	2491	2491	12	890158	891881	4.573574e-02	2491
733	655	YGL231C	1196	1196	7	116573	116839	4.862483e-02	1196
734	656	YGL234W	2566	2575	13	48814	74704	5.144034e-03	2566
735	657	YGL242C	264	266	2	556539	560006	8.175555e-02	266
736	658	YGL246C	2982	2982	14	611511	613773	6.271467e-02	2982
737	659	YGL252C	1255	1262	8	11286	45723	5.144034e-03	1255
738	660	YGL253W	1261	1264	8	36448	47026	4.253329e-02	1264
739	660	YGL253W	3085	3094	15	158717	186481	5.144034e-03	3091
740	661	YGL255W	799	799	4	1472661	1474141	7.667628e-02	799
741	661	YGL255W	2563	2581	13	45801	83417	5.144034e-03	2564
742	662	YGL256W	1822	1837	10	323030	372699	5.144034e-03	1824
743	662	YGL256W	2563	2587	13	45801	96883	5.144034e-03	2564
744	665	YGR009C	3255	3255	15	677286	680922	9.456253e-02	3255
745	667	YGR017W	762	768	4	1337043	1354715	2.044434e-02	768
746	668	YGR019W	2605	2607	13	159532	164705	6.778857e-02	2605
747	668	YGR019W	3091	3091	15	166482	169869	4.862483e-02	3091
748	670	YGR029W	2962	2965	14	509173	529136	1.508714e-02	2965
749	672	YGR037C	2945	2945	14	437955	437955	3.175993e-02	2945
750	672	YGR037C	2951	2957	14	465005	484904	5.144034e-03	2952
751	673	YGR043C	187	187	2	352302	355349	4.086415e-02	187
751	673	YGR043C	197	197	2	382146	382146	4.086415e-02	187
752	673	YGR043C	3085	3094	15	158717	186481	5.144034e-03	3088
753	674	YGR047C	1633	1638	9	202737	212243	2.971949e-02	1633
754	675	YGR048W	179	180	2	334452	336747	8.940821e-03	180
755	676	YGR049W	1433	1439	8	583615	607418	5.144034e-03	1436
756	676	YGR049W	2385	2399	12	646705	699067	5.144034e-03	2386
757	677	YGR055W	2936	2943	14	399956	422746	1.508714e-02	2940
758	678	YGR060W	2385	2396	12	646705	691605	5.144034e-03	2386
759	679	YGR061C	3088	3091	15	161464	169869	3.175993e-02	3090
760	680	YGR063C	3139	3139	15	303991	303991	5.445953e-02	3139
761	681	YGR074W	2333	2333	12	515236	515236	7.862832e-02	2333
762	682	YGR076C	2946	2954	14	442265	480472	5.144034e-03	2947
763	683	YGR081C	2599	2600	13	126281	137717	6.415825e-02	2599
764	684	YGR082W	2950	2956	14	457243	481896	5.144034e-03	2951
765	685	YGR084C	2505	2509	12	962683	986469	4.573574e-02	2509
766	685	YGR084C	2946	2954	14	442265	480472	5.144034e-03	2951
767	686	YGR086C	187	187	2	352302	355349	3.915608e-02	187
767	686	YGR086C	197	197	2	382146	382146	3.915608e-02	187
768	686	YGR086C	3087	3094	15	160139	186481	5.144034e-03	3091
769	687	YGR088W	3085	3094	15	158717	186481	5.144034e-03	3088
770	689	YGR094W	247	263	2	503196	554862	4.412728e-02	254
771	690	YGR095C	1115	1115	6	421695	423827	5.155413e-02	1115
772	690	YGR095C	1380	1382	8	395734	398572	5.144034e-03	1381
773	695	YGR112W	2949	2956	14	453937	481896	5.144034e-03	2951
774	698	YGR124W	3085	3091	15	158717	169869	5.144034e-03	3086
775	699	YGR130C	186	187	2	351335	355349	7.459986e-02	186
776	699	YGR130C	922	922	5	277526	280080	9.55443e-02	922
777	699	YGR130C	3087	3094	15	160139	186481	5.144034e-03	3090
778	700	YGR132C	2385	2385	12	646705	647936	8.481726e-02	2385
779	701	YGR136W	2733	2733	13	563933	588927	7.667628e-02	2733
780	702	YGR138C	2383	2383	12	640445	644135	9.654928e-02	2383
781	703	YGR148C	2953	2958	14	478701	487935	1.23278e-02	2953
782	704	YGR155W	2563	2580	13	45801	82027	5.144034e-03	2566
783	704	YGR155W	3089	3090	15	163912	166324	4.086415e-02	3090
784	706	YGR159C	2951	2958	14	465005	487935	8.940821e-03	2953
785	706	YGR159C	2969	2969	14	539903	541168	7.767833e-02	2969
786	707	YGR162W	2319	2319	12	438484	439038	5.305971e-02	2331
786	707	YGR162W	2331	2331	12	510901	511884	5.305971e-02	2331
787	707	YGR162W	2952	2959	14	465187	488598	5.144034e-03	2958
788	708	YGR165W	2948	2956	14	453089	481896	5.144034e-03	2951
789	709	YGR166W	3556	3556	16	787292	787292	5.155413e-02	3556
790	709	YGR166W	3562	3562	16	816544	816544	8.175555e-02	3562
791	710	YGR167W	254	266	2	530473	560006	5.144034e-03	259
792	711	YGR168C	2563	2589	13	45801	103361	5.144034e-03	2565
793	712	YGR169C-A	263	263	2	551704	554862	8.277416e-02	263
794	712	YGR169C-A	2951	2956	14	465005	481896	5.144034e-03	2952
795	713	YGR171C	2386	2386	12	648649	650767	7.235283e-02	2386
796	713	YGR171C	2950	2957	14	457243	484904	5.144034e-03	2951
797	714	YGR173W	2328	2331	12	508385	511884	5.144034e-03	2331
798	714	YGR173W	2605	2609	13	159532	166619	1.23278e-02	2605
799	715	YGR175C	5	7	1	35466	40914	4.253329e-02	5
800	715	YGR175C	2371	2395	12	614130	677323	5.144034e-03	2374
801	717	YGR178C	2947	2957	14	445766	484904	5.144034e-03	2951
802	718	YGR180C	2321	2331	12	442615	511884	5.144034e-03	2330
803	718	YGR180C	2385	2387	12	646705	658599	4.573574e-02	2387
804	718	YGR180C	3085	3085	15	158717	158717	9.361476e-02	3085
805	719	YGR181W	2950	2956	14	457243	481896	5.144034e-03	2951
806	720	YGR187C	2953	2953	14	478701	478701	5.87204e-02	2953
807	723	YGR193C	1495	1508	8	848849	902985	5.144034e-03	1495
808	726	YGR202C	2951	2953	14	465005	478701	5.144034e-03	2953
809	726	YGR202C	2982	2982	14	611511	613773	9.05158e-02	2982
810	727	YGR204W	2566	2572	13	48814	72351	5.144034e-03	2567
811	727	YGR204W	3090	3091	15	165725	169869	1.508714e-02	3091
812	728	YGR205W	1512	1517	8	906737	917785	6.664027e-02	1517
813	728	YGR205W	2663	2667	13	334583	343136	5.445953e-02	2664
814	729	YGR207C	2948	2956	14	453089	481896	8.940821e-03	2956
815	730	YGR209C	2385	2395	12	646705	677323	5.144034e-03	2386
816	731	YGR210C	1271	1274	8	55107	67624	5.144034e-03	1272
817	732	YGR211W	2953	2958	14	478701	487935	6.664027e-02	2953
818	733	YGR218W	2948	2957	14	453089	484904	5.144034e-03	2949
819	734	YGR231C	2384	2386	12	644551	650767	1.23278e-02	2385
820	735	YGR234W	2385	2395	12	646705	677323	5.144034e-03	2385
821	737	YGR244C	2319	2319	12	438484	439038	6.020444e-02	2319
822	737	YGR244C	2566	2574	13	48814	74436	3.175993e-02	2566
823	738	YGR245C	819	819	5	20548	20548	6.542349e-02	819
824	738	YGR245C	2327	2329	12	504004	509438	3.567105e-02	2329
825	739	YGR247W	3085	3090	15	158717	166324	3.567105e-02	3090
826	740	YGR248W	3087	3092	15	160139	184291	5.144034e-03	3088
827	741	YGR250C	202	202	2	393269	393708	2.971949e-02	202
827	741	YGR250C	213	213	2	420692	424031	2.971949e-02	202
828	742	YGR253C	264	264	2	556539	557246	7.667628e-02	264
829	742	YGR253C	277	277	2	621057	621057	7.235283e-02	277
830	743	YGR254W	1823	1825	10	326293	332665	8.940821e-03	1825
831	743	YGR254W	2565	2588	13	47907	98939	5.144034e-03	2566
832	744	YGR260W	1596	1596	9	101020	102818	8.075254e-02	1596
833	744	YGR260W	2725	2725	13	554421	554421	6.664027e-02	2725
834	745	YGR264C	2327	2327	12	504004	508091	7.56432e-02	2327
835	745	YGR264C	2563	2574	13	45801	74436	5.144034e-03	2566
836	745	YGR264C	3091	3091	15	166482	169869	7.459986e-02	3091
837	746	YGR266W	2385	2395	12	646705	677323	5.144034e-03	2386
838	747	YGR267C	542	542	4	299792	299792	9.910085e-02	542
839	748	YGR275W	250	264	2	513202	557246	5.144034e-03	261
840	749	YGR279C	1545	1556	8	1025886	1060760	5.144034e-03	1546
841	750	YGR280C	2563	2575	13	45801	74704	5.144034e-03	2565
841	750	YGR280C	2585	2585	13	87318	96022	5.144034e-03	2565
842	751	YGR281W	3090	3090	15	165725	166324	8.277416e-02	3090
843	752	YGR284C	1558	1558	8	1071302	1075964	1.791677e-02	1558
844	753	YGR285C	2947	2954	14	445766	480472	5.144034e-03	2952
845	756	YHL004W	2948	2956	14	453089	481896	5.144034e-03	2951
846	757	YHL007C	3287	3287	15	810364	810448	6.415825e-02	3287
847	760	YHL015W	2565	2569	13	47907	62630	5.144034e-03	2566
848	760	YHL015W	2596	2605	13	121136	162461	5.144034e-03	2598
849	761	YHL020C	1608	1613	9	144393	161715	5.144034e-03	1608
850	761	YHL020C	2379	2389	12	632011	661750	6.778857e-02	2380
851	762	YHL021C	3088	3093	15	161464	185793	5.144034e-03	3089
852	764	YHL030W	2950	2958	14	457243	487935	5.144034e-03	2951
853	765	YHL031C	2385	2391	12	646705	673886	2.520729e-02	2385
854	766	YHL033C	250	263	2	513202	554862	5.144034e-03	252
855	768	YHL039W	2966	2968	14	532790	539456	5.01401e-02	2968
856	769	YHR003C	3060	3060	15	61694	69757	6.147083e-02	3060
857	770	YHR005C	3458	3458	16	426991	428616	6.878625e-02	3458
858	771	YHR005C-A	2950	2957	14	457243	484904	5.144034e-03	2951
859	772	YHR007C	1592	1602	9	97362	122370	8.940821e-03	1600
860	772	YHR007C	2385	2395	12	646705	677323	5.144034e-03	2385
861	773	YHR008C	2384	2391	12	644551	673886	1.23278e-02	2385
861	773	YHR008C	2406	2406	12	705704	705749	1.23278e-02	2385
862	773	YHR008C	3089	3091	15	163912	169869	5.144034e-03	3091
863	774	YHR009C	1190	1190	7	105370	105822	6.878625e-02	1190
864	774	YHR009C	1603	1603	9	124092	125771	3.915608e-02	1603
865	774	YHR009C	3086	3093	15	159369	185793	5.144034e-03	3088
866	777	YHR016C	3233	3233	15	615643	616762	4.573574e-02	3233
867	778	YHR018C	2543	2543	13	16498	16498	7.34714e-02	2543
868	778	YHR018C	3094	3094	15	186481	186481	6.778857e-02	3094
869	779	YHR019C	2605	2605	13	159532	162461	7.767833e-02	2605
870	779	YHR019C	2950	2954	14	457243	480472	1.791677e-02	2952
871	780	YHR020W	2563	2569	13	45801	62630	2.520729e-02	2566
872	780	YHR020W	2591	2591	13	106249	106249	8.277416e-02	2591
873	780	YHR020W	3087	3091	15	160139	169869	6.542349e-02	3091
874	781	YHR024C	2950	2957	14	457243	484904	5.144034e-03	2951
875	782	YHR025W	3087	3091	15	160139	169869	3.175993e-02	3088
876	783	YHR029C	1631	1635	9	193245	208592	3.915608e-02	1631
877	785	YHR037W	1621	1623	9	183402	185766	3.739433e-02	1621
878	786	YHR038W	2948	2956	14	453089	481896	5.144034e-03	2949
879	787	YHR039C	2376	2401	12	627201	700890	5.144034e-03	2386
880	788	YHR041C	3063	3063	15	74338	74338	4.086415e-02	3063
881	789	YHR042W	1626	1641	9	189608	223429	5.144034e-03	1627
882	789	YHR042W	2411	2412	12	708185	713180	8.277416e-02	2411
883	790	YHR046C	490	490	4	166604	166634	5.593173e-02	490
884	790	YHR046C	1630	1633	9	192892	203496	5.144034e-03	1631
885	791	YHR047C	1087	1091	6	343502	371457	8.940821e-03	1087
886	791	YHR047C	3091	3091	15	166482	169869	8.481726e-02	3091
887	792	YHR049W	2944	2944	14	431063	434507	4.727825e-02	2944
888	792	YHR049W	2958	2958	14	486859	487935	2.288667e-02	2958
889	792	YHR049W	3225	3225	15	583591	583715	9.456253e-02	3225
890	793	YHR051W	2384	2390	12	644551	663368	5.144034e-03	2385
890	793	YHR051W	2401	2401	12	700111	700890	5.144034e-03	2385
891	793	YHR051W	2953	2954	14	478701	480472	6.147083e-02	2954
892	794	YHR052W	2565	2566	13	47907	50514	3.739433e-02	2566
893	794	YHR052W	2947	2953	14	445766	478701	1.23278e-02	2953
894	795	YHR057C	570	570	4	404459	407064	8.966385e-02	570
895	796	YHR059W	2948	2956	14	453089	481896	5.144034e-03	2951
896	796	YHR059W	2963	2963	14	517269	517970	5.87204e-02	2963
897	797	YHR062C	2946	2950	14	442265	464233	2.288667e-02	2950
898	797	YHR062C	2958	2958	14	486859	487935	3.370214e-02	2958
899	799	YHR064C	254	254	2	530473	533002	8.277416e-02	254
900	802	YHR068W	248	248	2	503310	505396	8.966385e-02	248
901	802	YHR068W	2407	2407	12	706112	706112	5.445953e-02	2407
902	803	YHR069C	2480	2480	12	871825	873872	6.664027e-02	2480
903	803	YHR069C	2948	2951	14	453089	466588	8.940821e-03	2949
904	804	YHR070W	2323	2323	12	460505	492575	7.56432e-02	2323
905	805	YHR072W	2383	2394	12	640445	677005	5.144034e-03	2385
906	806	YHR072W-A	314	315	2	685165	693825	1.508714e-02	315
907	808	YHR074W	2950	2957	14	457243	484904	5.144034e-03	2951
908	809	YHR076W	1562	1563	9	23859	24674	4.086415e-02	1562
909	813	YHR087W	3087	3094	15	160139	186481	5.144034e-03	3090
910	815	YHR089C	2566	2566	13	48814	50514	4.573574e-02	2566
911	815	YHR089C	2952	2959	14	465187	488598	5.144034e-03	2958
912	816	YHR094C	509	517	4	200994	230153	5.144034e-03	509
913	817	YHR097C	3085	3093	15	158717	185793	5.144034e-03	3089
914	818	YHR098C	2563	2565	13	45801	47907	5.144034e-03	2591
914	818	YHR098C	2581	2609	13	82403	166619	5.144034e-03	2591
915	819	YHR099W	1991	1991	11	103490	112117	4.727825e-02	1991
916	820	YHR104W	3086	3092	15	159369	184291	5.144034e-03	3088
917	822	YHR111W	2370	2373	12	613113	623494	8.940821e-03	2370
917	822	YHR111W	2385	2389	12	646705	661750	8.940821e-03	2370
918	823	YHR112C	2565	2589	13	47907	103361	5.144034e-03	2566
919	825	YHR115C	180	180	2	335046	336747	3.567105e-02	180
920	826	YHR116W	2951	2957	14	465005	484904	5.144034e-03	2951
921	827	YHR117W	1452	1452	8	643082	643082	8.075254e-02	1452
922	828	YHR121W	2949	2959	14	453937	488598	5.144034e-03	2951
923	830	YHR128W	2564	2574	13	47637	74436	5.144034e-03	2565
924	831	YHR132C	2566	2573	13	48814	73368	5.144034e-03	2567
925	832	YHR135C	1072	1073	6	267673	268771	3.915608e-02	1072
926	832	YHR135C	2947	2956	14	445766	481896	1.23278e-02	2950
927	833	YHR138C	211	211	2	419086	419197	7.459986e-02	211
928	833	YHR138C	250	253	2	513202	530153	5.144034e-03	252
929	834	YHR143W-A	256	259	2	534460	545201	3.175993e-02	256
930	834	YHR143W-A	278	278	2	622305	627055	8.668679e-02	278
931	834	YHR143W-A	293	293	2	650411	650976	8.668679e-02	293
932	834	YHR143W-A	2328	2331	12	508385	511884	4.253329e-02	2331
933	835	YHR146W	1674	1679	9	380673	412170	4.253329e-02	1676
934	836	YHR147C	2382	2382	12	638087	638411	5.445953e-02	2382
935	836	YHR147C	2946	2954	14	442265	480472	5.144034e-03	2946
936	839	YHR159W	2577	2577	13	75773	76243	3.915608e-02	2577
937	840	YHR163W	1683	1698	9	422328	465091	5.144034e-03	1689
938	841	YHR169W	2950	2951	14	457243	466588	2.762862e-02	2951
939	842	YHR174W	3091	3091	15	166482	169869	2.762862e-02	3091
940	843	YHR179W	2385	2394	12	646705	677005	5.144034e-03	2386
941	844	YHR183W	1021	1022	6	132558	134626	5.445953e-02	1022
942	844	YHR183W	2946	2953	14	442265	478701	5.144034e-03	2953
943	846	YHR190W	1704	1705	9	484694	485700	5.144034e-03	1704
944	846	YHR190W	2383	2394	12	640445	677005	5.144034e-03	2385
945	847	YHR193C	261	266	2	550847	560006	8.940821e-03	261
946	847	YHR193C	2955	2958	14	481081	487935	2.288667e-02	2958
947	849	YHR197W	553	554	4	339391	341953	8.940821e-03	554
948	849	YHR197W	2948	2960	14	453089	493333	5.144034e-03	2950
949	850	YHR201C	250	254	2	513202	533002	5.726284e-02	251
950	851	YHR205W	2949	2960	14	453937	493333	5.144034e-03	2951
951	852	YHR208W	372	381	3	79170	130462	5.144034e-03	373
952	854	YIL002W-A	2640	2640	13	260334	276222	6.271467e-02	2640
953	854	YIL002W-A	2954	2958	14	480472	487935	5.144034e-03	2955
954	856	YIL008W	742	745	4	1264269	1268647	7.235283e-02	742
955	856	YIL008W	1833	1833	10	352608	359445	9.05158e-02	1833
956	856	YIL008W	2386	2386	12	648649	650767	9.05158e-02	2386
957	857	YIL016W	402	402	3	214135	214135	8.576535e-02	402
958	857	YIL016W	1582	1594	9	66280	98622	5.144034e-03	1593
959	858	YIL022W	2949	2957	14	453937	484904	5.144034e-03	2951
960	859	YIL027C	1459	1459	8	670374	671686	9.814179e-02	1459
961	860	YIL033C	175	175	2	328179	328908	8.075254e-02	175
962	860	YIL033C	918	929	5	275112	298782	5.144034e-03	922
963	860	YIL033C	3086	3088	15	159369	163799	2.762862e-02	3087
964	862	YIL036W	3026	3026	14	741004	741004	7.34714e-02	3026
965	862	YIL036W	3113	3115	15	221859	240351	1.23278e-02	3114
966	864	YIL041W	2376	2390	12	627201	663368	5.144034e-03	2389
967	865	YIL043C	917	925	5	273421	288825	5.144034e-03	922
968	865	YIL043C	2329	2329	12	508920	509438	9.910085e-02	2329
969	866	YIL051C	791	794	4	1448987	1460585	1.508714e-02	794
970	866	YIL051C	904	904	5	256304	258345	8.277416e-02	904
971	866	YIL051C	2563	2574	13	45801	74436	5.144034e-03	2566
972	867	YIL053W	2385	2387	12	646705	658599	5.144034e-03	2386
972	867	YIL053W	2400	2410	12	699181	708038	5.144034e-03	2386
973	868	YIL062C	254	264	2	530473	557246	5.144034e-03	263
974	868	YIL062C	275	278	2	606236	627055	2.288667e-02	278
975	868	YIL062C	753	753	4	1302530	1302530	5.305971e-02	753
976	869	YIL065C	892	920	5	213122	276932	5.144034e-03	894
977	869	YIL065C	3091	3092	15	166482	184291	2.762862e-02	3091
978	870	YIL068C	3094	3094	15	186481	186481	5.01401e-02	3094
979	871	YIL070C	2948	2957	14	453089	484904	5.144034e-03	2951
980	872	YIL074C	2563	2580	13	45801	82027	5.144034e-03	2566
981	872	YIL074C	2953	2953	14	478701	478701	1.23278e-02	2953
982	873	YIL078W	2948	2954	14	453089	480472	5.144034e-03	2951
983	874	YIL083C	886	893	5	188608	219192	5.144034e-03	887
984	875	YIL087C	887	894	5	192374	233049	5.144034e-03	890
984	875	YIL087C	906	906	5	266567	266567	5.144034e-03	890
985	875	YIL087C	920	921	5	276932	277347	3.370214e-02	921
986	875	YIL087C	3091	3092	15	166482	184291	7.459986e-02	3091
987	876	YIL093C	2948	2956	14	453089	481896	5.144034e-03	2950
988	877	YIL094C	225	235	2	450377	480674	5.144034e-03	227
989	879	YIL105C	2391	2391	12	663839	673886	6.542349e-02	2391
990	879	YIL105C	3091	3093	15	166482	185793	6.020444e-02	3091
991	880	YIL108W	1565	1573	9	27032	46772	4.086415e-02	1565
992	881	YIL111W	861	873	5	102974	157808	5.144034e-03	866
993	882	YIL115C	2954	2957	14	480472	484904	3.915608e-02	2956
994	883	YIL116W	862	870	5	112854	151788	5.144034e-03	863
995	885	YIL123W	2592	2592	13	106723	107365	6.542349e-02	2592
996	887	YIL125W	3088	3093	15	161464	185793	1.508714e-02	3091
997	888	YIL126W	525	525	4	253388	253602	7.767833e-02	525
998	889	YIL127C	293	293	2	650411	650976	4.086415e-02	293
999	889	YIL127C	2958	2958	14	486859	487935	4.412728e-02	2958
1000	890	YIL128W	868	872	5	148596	155792	5.144034e-03	870
1001	890	YIL128W	2950	2951	14	457243	466588	2.044434e-02	2951
1002	891	YIL133C	2957	2958	14	484904	487935	5.01401e-02	2958
1003	891	YIL133C	3233	3233	15	615643	616762	7.002627e-02	3233
1004	893	YIL136W	186	187	2	351335	355349	5.01401e-02	197
1004	893	YIL136W	197	197	2	382146	382146	5.01401e-02	197
1005	893	YIL136W	3086	3095	15	159369	189700	5.144034e-03	3088
1006	895	YIL145C	850	856	5	57063	95590	5.144034e-03	851
1007	895	YIL145C	2951	2951	14	465005	466588	7.667628e-02	2951
1008	896	YIL154C	847	848	5	55251	55428	5.144034e-03	847
1009	896	YIL154C	1016	1016	6	109308	117889	9.165919e-02	1016
1010	897	YIL155C	197	197	2	382146	382146	5.155413e-02	197
1011	897	YIL155C	3088	3093	15	161464	185793	5.144034e-03	3091
1012	898	YIL156W-B	2382	2390	12	638087	663368	5.144034e-03	2384
1012	898	YIL156W-B	2404	2404	12	703572	703971	5.144034e-03	2384
1013	900	YIR001C	2952	2952	14	465187	473648	4.253329e-02	2952
1014	901	YIR026C	957	962	5	400481	413129	1.508714e-02	961
1015	902	YIR034C	227	235	2	452891	480674	5.144034e-03	228
1016	903	YIR035C	2947	2956	14	445766	481896	5.144034e-03	2948
1017	905	YIR037W	3232	3232	15	611163	611203	9.55443e-02	3232
1018	906	YIR038C	2563	2566	13	45801	50514	3.739433e-02	2563
1019	906	YIR038C	3087	3092	15	160139	184291	5.144034e-03	3090
1020	911	YJL014W	3090	3091	15	165725	169869	5.144034e-03	3091
1021	912	YJL020C	2949	2958	14	453937	487935	5.144034e-03	2951
1022	913	YJL024C	2593	2603	13	107666	155649	1.508714e-02	2602
1023	914	YJL026W	2324	2334	12	493681	515570	5.144034e-03	2328
1024	915	YJL034W	1265	1268	8	47565	53419	2.762862e-02	1268
1025	915	YJL034W	2955	2958	14	481081	487935	6.878625e-02	2957
1026	917	YJL042W	1837	1837	10	363678	372699	2.044434e-02	1837
1027	918	YJL050W	3060	3060	15	61694	69757	7.459986e-02	3060
1028	919	YJL052W	1823	1823	10	326293	326989	6.271467e-02	1823
1029	919	YJL052W	2566	2585	13	48814	96022	1.23278e-02	2566
1030	919	YJL052W	2639	2639	13	255485	257811	4.862483e-02	2639
1031	919	YJL052W	2660	2668	13	327769	346162	5.144034e-03	2661
1032	920	YJL054W	2948	2952	14	453089	473648	2.762862e-02	2948
1033	921	YJL055W	1822	1829	10	323030	335788	5.144034e-03	1824
1034	922	YJL060W	2558	2575	13	41051	74704	5.144034e-03	2565
1035	923	YJL061W	2948	2957	14	453089	484904	5.144034e-03	2951
1036	924	YJL065C	1808	1823	10	291248	326989	8.940821e-03	1812
1037	925	YJL066C	2948	2956	14	453089	481896	5.144034e-03	2951
1038	926	YJL068C	2958	2958	14	486859	487935	4.412728e-02	2958
1039	927	YJL073W	2421	2423	12	731012	743135	6.415825e-02	2422
1040	927	YJL073W	3119	3119	15	246679	250385	6.664027e-02	3119
1041	928	YJL076W	491	491	4	168238	168256	7.235283e-02	491
1042	929	YJL079C	251	259	2	514806	545201	5.144034e-03	254
1043	931	YJL082W	3497	3497	16	519322	519322	9.264322e-02	3497
1044	932	YJL085W	3026	3027	14	741004	743336	3.175993e-02	3026
1045	933	YJL088W	2560	2565	13	43096	47907	6.147083e-02	2560
1046	933	YJL088W	3094	3095	15	186481	189700	6.147083e-02	3095
1047	934	YJL096W	2944	2965	14	431063	529136	5.144034e-03	2945
1048	935	YJL101C	2559	2580	13	42127	82027	5.144034e-03	2566
1049	935	YJL101C	2950	2954	14	457243	480472	5.144034e-03	2951
1050	937	YJL104W	2951	2958	14	465005	487935	5.144034e-03	2951
1051	938	YJL109C	175	175	2	328179	328908	7.977515e-02	175
1052	939	YJL115W	1902	1902	10	572675	572786	8.481726e-02	1902
1053	940	YJL117W	1784	1787	10	191872	206537	5.144034e-03	1785
1054	941	YJL123C	252	263	2	515157	554862	5.144034e-03	253
1055	943	YJL125C	505	505	4	197883	197883	8.776026e-02	505
1056	943	YJL125C	2946	2950	14	442265	464233	5.144034e-03	2946
1057	944	YJL130C	1009	1017	6	90719	120796	5.144034e-03	1012
1058	945	YJL133C-A	2559	2559	13	42127	42196	6.542349e-02	2559
1059	946	YJL136C	2558	2569	13	41051	62630	5.144034e-03	2564
1059	946	YJL136C	2580	2580	13	79575	82027	5.144034e-03	2564
1060	947	YJL141C	3090	3093	15	165725	185793	5.144034e-03	3091
1061	948	YJL143W	2952	2957	14	465187	484904	5.144034e-03	2956
1062	949	YJL145W	3086	3092	15	159369	184291	5.144034e-03	3088
1063	956	YJL167W	2384	2395	12	644551	677323	5.144034e-03	2385
1064	957	YJL168C	1107	1107	6	410808	410863	7.667628e-02	1107
1065	958	YJL171C	1754	1763	10	94501	120754	5.144034e-03	1755
1066	958	YJL171C	2747	2747	13	637712	638009	9.264322e-02	2747
1067	959	YJL172W	1748	1759	10	75961	102662	5.144034e-03	1751
1068	961	YJL180C	2949	2957	14	453937	484904	5.144034e-03	2950
1069	962	YJL183W	1747	1757	10	74530	100283	5.144034e-03	1748
1069	962	YJL183W	1769	1769	10	137767	137840	5.144034e-03	1748
1070	964	YJL186W	1750	1755	10	80208	96464	5.155413e-02	1755
1071	965	YJL191W	392	395	3	164249	190765	5.144034e-03	394
1072	965	YJL191W	2951	2959	14	465005	488598	1.23278e-02	2958
1073	967	YJL200C	225	235	2	450377	480674	5.144034e-03	227
1074	971	YJR006W	340	340	2	782605	782605	3.915608e-02	340
1075	971	YJR006W	2139	2140	11	572739	574134	4.412728e-02	2139
1076	973	YJR009C	250	257	2	513202	548443	2.762862e-02	270
1076	973	YJR009C	270	274	2	571034	605067	2.762862e-02	270
1077	974	YJR010C-A	1923	1923	10	638730	638730	6.542349e-02	1923
1078	975	YJR010W	2564	2589	13	47637	103361	5.144034e-03	2565
1079	977	YJR016C	373	387	3	79867	156868	5.144034e-03	375
1080	977	YJR016C	2588	2588	13	97415	98939	3.915608e-02	2588
1081	978	YJR017C	1864	1864	10	459776	460047	8.175555e-02	1864
1082	978	YJR017C	1868	1870	10	465639	466456	5.144034e-03	1868
1083	979	YJR019C	2382	2386	12	638087	650767	1.23278e-02	2384
1084	980	YJR025C	1871	1882	10	468087	498149	5.144034e-03	1876
1085	981	YJR034W	2841	2841	14	60667	64205	9.165919e-02	2841
1086	981	YJR034W	2950	2956	14	457243	481896	4.862483e-02	2953
1087	982	YJR042W	142	145	2	214711	217676	4.862483e-02	145
1088	983	YJR045C	2951	2955	14	465005	481081	5.144034e-03	2951
1089	984	YJR048W	2383	2394	12	640445	677005	5.144034e-03	2385
1090	986	YJR059W	918	920	5	275112	276932	1.23278e-02	918
1091	986	YJR059W	1781	1784	10	183608	192067	5.144034e-03	1782
1092	987	YJR060W	1884	1895	10	505150	560603	5.144034e-03	1888
1093	988	YJR063W	2564	2570	13	47637	69113	5.144034e-03	2565
1094	988	YJR063W	2600	2605	13	136477	162461	2.044434e-02	2600
1095	990	YJR066W	75	75	1	194626	196284	9.55443e-02	75
1096	990	YJR066W	2584	2588	13	86212	98939	5.726284e-02	2588
1097	992	YJR070C	2324	2325	12	493681	495002	4.862483e-02	2324
1098	992	YJR070C	2564	2569	13	47637	62630	5.144034e-03	2565
1099	993	YJR072C	1900	1906	10	571276	578056	5.144034e-03	1902
1100	995	YJR074W	1902	1910	10	572675	582214	4.253329e-02	1903
1101	995	YJR074W	2560	2560	13	43096	43166	8.870794e-02	2560
1102	996	YJR075W	2924	2924	14	358507	364966	3.915608e-02	2924
1103	997	YJR077C	2954	2954	14	480472	480472	5.155413e-02	2954
1104	1001	YJR093C	251	261	2	514806	551109	5.144034e-03	252
1105	1002	YJR096W	187	187	2	352302	355349	8.175555e-02	187
1106	1002	YJR096W	3085	3094	15	158717	186481	5.144034e-03	3088
1107	1003	YJR099W	1910	1920	10	581835	631982	5.144034e-03	1918
1108	1004	YJR101W	2029	2029	11	232523	232919	3.567105e-02	2029
1109	1004	YJR101W	2386	2386	12	648649	650767	3.370214e-02	2386
1110	1004	YJR101W	2948	2956	14	453089	481896	5.144034e-03	2951
1111	1005	YJR103W	1905	1910	10	577541	582214	5.01401e-02	1910
1112	1005	YJR103W	2947	2954	14	445766	480472	5.144034e-03	2952
1113	1005	YJR103W	3578	3578	16	890535	894011	5.01401e-02	3578
1114	1006	YJR104C	1903	1907	10	572936	580696	5.144034e-03	1905
1114	1006	YJR104C	1918	1924	10	600173	640502	5.144034e-03	1905
1115	1007	YJR109C	634	634	4	692323	697118	8.870794e-02	634
1116	1007	YJR109C	3126	3126	15	267165	267165	5.726284e-02	3126
1117	1008	YJR113C	2382	2386	12	638087	650767	3.915608e-02	2382
1118	1008	YJR113C	2949	2957	14	453937	484904	5.144034e-03	2951
1119	1011	YJR123W	2566	2566	13	48814	50514	4.253329e-02	2566
1120	1011	YJR123W	2598	2606	13	123828	166876	5.144034e-03	2602
1121	1013	YJR135W-A	2732	2740	13	562601	609846	7.667628e-02	2732
1122	1013	YJR135W-A	2953	2953	14	478701	478701	7.667628e-02	2953
1123	1014	YJR137C	2563	2574	13	45801	74436	5.144034e-03	2563
1124	1016	YJR144W	1070	1072	6	266991	269239	4.086415e-02	1072
1125	1017	YJR148W	1099	1103	6	398644	405417	7.34714e-02	1103
1126	1017	YJR148W	2566	2586	13	48814	92531	5.144034e-03	2566
1127	1018	YKL001C	2563	2589	13	45801	103361	5.144034e-03	2563
1128	1018	YKL001C	2951	2951	14	465005	466588	8.277416e-02	2951
1129	1019	YKL002W	185	185	2	348625	349415	7.56432e-02	185
1130	1020	YKL003C	2946	2957	14	442265	484904	5.144034e-03	2951
1131	1021	YKL007W	1888	1892	10	532743	550837	5.144034e-03	1889
1132	1022	YKL009W	554	554	4	341953	341953	9.910085e-02	554
1133	1022	YKL009W	2949	2959	14	453937	488598	5.144034e-03	2953
1134	1023	YKL010C	2900	2900	14	288822	288822	3.567105e-02	2900
1135	1024	YKL016C	3121	3121	15	251243	251243	9.05158e-02	3121
1136	1025	YKL017C	2072	2086	11	384068	435648	5.144034e-03	2078
1137	1025	YKL017C	2953	2953	14	478701	478701	5.726284e-02	2953
1138	1028	YKL024C	2072	2072	11	384068	400712	6.147083e-02	2072
1139	1028	YKL024C	3087	3089	15	160139	165358	3.915608e-02	3088
1140	1029	YKL027W	2703	2703	13	478297	478297	6.878625e-02	2703
1141	1029	YKL027W	2953	2953	14	478701	478701	5.726284e-02	2953
1142	1030	YKL029C	375	377	3	81693	103593	5.144034e-03	375
1143	1030	YKL029C	1014	1020	6	105743	130174	8.940821e-03	1020
1144	1032	YKL035W	3088	3093	15	161464	185793	5.144034e-03	3091
1145	1034	YKL040C	2020	2026	11	215474	228782	8.940821e-03	2021
1146	1034	YKL040C	2045	2046	11	263047	264387	8.966385e-02	2045
1147	1035	YKL046C	2268	2268	12	280340	280412	8.277416e-02	2268
1148	1037	YKL054C	3079	3086	15	139359	159827	8.940821e-03	3086
1149	1038	YKL056C	2592	2600	13	106723	137717	3.739433e-02	2600
1150	1038	YKL056C	2953	2958	14	478701	487935	4.727825e-02	2958
1151	1039	YKL058W	2950	2957	14	457243	484904	5.144034e-03	2951
1152	1040	YKL062W	3079	3079	15	139359	139908	2.762862e-02	3091
1152	1040	YKL062W	3091	3093	15	166482	185793	2.762862e-02	3091
1153	1042	YKL067W	3086	3093	15	159369	185793	5.144034e-03	3090
1154	1043	YKL068W	189	189	2	357199	361669	6.878625e-02	189
1155	1043	YKL068W	2951	2953	14	465005	478701	5.144034e-03	2951
1156	1044	YKL069W	2053	2059	11	296091	317712	5.144034e-03	2055
1157	1046	YKL077W	981	991	6	27044	38427	8.940821e-03	982
1158	1047	YKL079W	2947	2952	14	445766	473648	5.144034e-03	2948
1159	1048	YKL081W	2324	2331	12	493681	511884	5.144034e-03	2327
1160	1048	YKL081W	2602	2602	13	143613	147350	5.155413e-02	2602
1161	1050	YKL085W	187	187	2	352302	355349	6.020444e-02	187
1162	1050	YKL085W	3088	3093	15	161464	185793	5.144034e-03	3091
1163	1051	YKL091C	3087	3094	15	160139	186481	5.144034e-03	3088
1164	1054	YKL096W	2040	2048	11	251703	277678	5.144034e-03	2042
1165	1055	YKL096W-A	1032	1032	6	181135	183957	3.739433e-02	1032
1166	1056	YKL099C	2953	2961	14	478701	508757	5.445953e-02	2958
1167	1056	YKL099C	2970	2978	14	541405	594246	4.727825e-02	2970
1168	1057	YKL103C	2955	2959	14	481081	488598	5.144034e-03	2958
1169	1058	YKL104C	2327	2327	12	504004	508091	6.271467e-02	2327
1170	1059	YKL110C	2020	2020	11	215474	217814	7.767833e-02	2020
1171	1059	YKL110C	2958	2958	14	486859	487935	6.147083e-02	2958
1172	1060	YKL113C	1825	1825	10	332541	332665	8.375421e-02	1825
1173	1061	YKL114C	1592	1592	9	97362	97362	8.966385e-02	1592
1174	1061	YKL114C	2020	2024	11	215474	225834	7.56432e-02	2020
1175	1065	YKL126W	2015	2017	11	201609	206732	5.144034e-03	2016
1176	1066	YKL127W	2561	2561	13	44287	44287	5.01401e-02	2561
1177	1066	YKL127W	3085	3094	15	158717	186481	5.144034e-03	3088
1178	1068	YKL129C	2566	2566	13	48814	50514	9.264322e-02	2566
1179	1069	YKL135C	2951	2951	14	465005	466588	8.375421e-02	2951
1180	1070	YKL137W	2948	2956	14	453089	481896	5.144034e-03	2951
1181	1071	YKL138C	2950	2955	14	457243	481081	5.144034e-03	2952
1182	1072	YKL138C-A	2958	2958	14	486859	487935	8.966385e-02	2958
1183	1073	YKL141W	3089	3094	15	163912	186481	2.288667e-02	3091
1184	1074	YKL142W	250	256	2	513202	537535	5.144034e-03	254
1185	1076	YKL148C	2004	2015	11	166502	201652	5.144034e-03	2014
1185	1076	YKL148C	2026	2036	11	226952	246131	5.144034e-03	2014
1186	1076	YKL148C	3091	3091	15	166482	169869	8.375421e-02	3091
1187	1077	YKL150W	3087	3094	15	160139	186481	5.144034e-03	3088
1188	1078	YKL151C	187	187	2	352302	355349	5.155413e-02	197
1188	1078	YKL151C	197	197	2	382146	382146	5.155413e-02	197
1189	1078	YKL151C	3088	3093	15	161464	185793	5.144034e-03	3089
1190	1079	YKL157W	2950	2958	14	457243	487935	5.144034e-03	2951
1191	1082	YKL165C	2948	2948	14	453089	453089	7.862832e-02	2948
1192	1083	YKL170W	2949	2957	14	453937	484904	5.144034e-03	2951
1193	1084	YKL172W	2952	2959	14	465187	488598	5.144034e-03	2953
1194	1085	YKL173W	1991	1994	11	103490	117695	5.144034e-03	1991
1195	1086	YKL179C	5	7	1	35466	40914	8.940821e-03	7
1196	1088	YKL182W	8	20	1	41278	60526	1.508714e-02	10
1197	1088	YKL182W	1385	1386	8	401117	414752	6.542349e-02	1385
1198	1088	YKL182W	2950	2955	14	457243	481081	5.144034e-03	2952
1199	1089	YKL184W	428	428	3	282537	286440	7.34714e-02	428
1200	1089	YKL184W	3067	3067	15	82213	82531	9.740368e-02	3067
1201	1091	YKL190W	2568	2568	13	51750	51951	6.415825e-02	2568
1202	1092	YKL191W	1984	1987	11	86234	98707	3.567105e-02	1987
1203	1092	YKL191W	2331	2331	12	510901	511884	7.34714e-02	2331
1204	1093	YKL192C	261	263	2	550847	554862	4.862483e-02	263
1205	1094	YKL193C	2342	2342	12	536833	536833	3.370214e-02	2342
1206	1094	YKL193C	2566	2569	13	48814	62630	3.739433e-02	2566
1207	1095	YKL195W	2949	2956	14	453937	481896	5.144034e-03	2951
1208	1097	YKL210W	1963	1972	11	32862	56757	5.144034e-03	1965
1209	1097	YKL210W	2947	2953	14	445766	478701	5.144034e-03	2951
1210	1098	YKL211C	2004	2004	11	166502	166502	9.814179e-02	2004
1211	1098	YKL211C	3061	3061	15	69894	71038	7.862832e-02	3061
1212	1098	YKL211C	3086	3091	15	159369	169869	5.144034e-03	3086
1213	1101	YKL214C	2954	2954	14	480472	480472	9.55443e-02	2954
1214	1102	YKL215C	2951	2952	14	465005	473648	1.791677e-02	2951
1215	1102	YKL215C	3137	3137	15	301621	301621	6.878625e-02	3137
1216	1103	YKL216W	1012	1018	6	101381	125211	5.144034e-03	1012
1217	1105	YKR003W	1398	1398	8	448106	448106	9.910085e-02	1398
1218	1105	YKR003W	2079	2090	11	405871	456846	5.144034e-03	2084
1219	1106	YKR006C	2948	2956	14	453089	481896	5.144034e-03	2949
1220	1107	YKR007W	2053	2053	11	296091	296091	6.664027e-02	2053
1221	1108	YKR008W	554	554	4	341953	341953	4.412728e-02	554
1222	1109	YKR013W	2091	2103	11	459646	498423	5.144034e-03	2092
1223	1110	YKR016W	2946	2954	14	442265	480472	5.144034e-03	2952
1224	1111	YKR018C	2557	2557	13	40487	40511	6.271467e-02	2557
1225	1111	YKR018C	2958	2959	14	486859	488598	2.044434e-02	2958
1226	1112	YKR020W	261	261	2	550847	551109	4.862483e-02	261
1227	1113	YKR025W	261	262	2	550847	555964	8.075254e-02	261
1228	1116	YKR043C	3085	3094	15	158717	186481	5.144034e-03	3091
1229	1117	YKR046C	2383	2394	12	640445	677005	5.144034e-03	2385
1230	1118	YKR048C	363	363	3	63611	64304	6.878625e-02	363
1231	1118	YKR048C	2364	2365	12	607075	609039	5.593173e-02	2364
1232	1119	YKR049C	180	187	2	335046	355349	2.971949e-02	187
1233	1119	YKR049C	3086	3095	15	159369	189700	5.144034e-03	3088
1234	1121	YKR056W	2122	2144	11	528761	580415	5.144034e-03	2122
1235	1122	YKR057W	2565	2583	13	47907	85411	1.23278e-02	2580
1235	1122	YKR057W	2595	2599	13	120947	126663	1.23278e-02	2580
1236	1122	YKR057W	2638	2638	13	255332	255332	8.870794e-02	2638
1237	1122	YKR057W	3089	3089	15	163912	165358	8.870794e-02	3089
1238	1125	YKR066C	232	234	2	465493	476335	3.370214e-02	232
1239	1127	YKR070W	1298	1298	8	115232	115232	8.075254e-02	1298
1240	1127	YKR070W	2140	2146	11	574134	590322	5.144034e-03	2141
1241	1128	YKR072C	2947	2947	14	445766	449640	2.520729e-02	2947
1242	1129	YKR074W	2154	2154	11	609095	611187	7.767833e-02	2154
1243	1130	YKR081C	2949	2958	14	453937	487935	5.144034e-03	2953
1244	1131	YKR082W	2955	2957	14	481081	484904	3.370214e-02	2957
1245	1133	YLL001W	3090	3093	15	165725	185793	5.144034e-03	3091
1246	1134	YLL009C	2722	2725	13	545520	554421	7.667628e-02	2725
1247	1134	YLL009C	2738	2738	13	603083	603086	6.878625e-02	2738
1248	1134	YLL009C	2951	2956	14	465005	481896	5.144034e-03	2951
1249	1135	YLL011W	2485	2490	12	878238	889750	4.253329e-02	2485
1250	1135	YLL011W	2948	2948	14	453089	453089	7.002627e-02	2948
1251	1135	YLL011W	2960	2961	14	492375	508757	2.520729e-02	2960
1252	1136	YLL018C	2948	2954	14	453089	480472	5.144034e-03	2952
1253	1136	YLL018C	3085	3087	15	158717	161134	8.940821e-03	3086
1254	1137	YLL021W	2203	2203	12	99134	99257	3.370214e-02	2203
1255	1138	YLL023C	2199	2209	12	94500	108813	5.144034e-03	2200
1256	1139	YLL024C	2563	2574	13	45801	74436	5.144034e-03	2565
1257	1140	YLL026W	2192	2199	12	71641	94681	5.144034e-03	2193
1258	1142	YLL036C	2948	2956	14	453089	481896	5.144034e-03	2953
1259	1143	YLL038C	990	996	6	35699	43074	8.940821e-03	991
1260	1144	YLL040C	2207	2208	12	104637	107406	7.862832e-02	2207
1261	1144	YLL040C	2948	2957	14	453089	484904	5.144034e-03	2951
1262	1145	YLL041C	2030	2030	11	233252	233436	8.481726e-02	2030
1263	1145	YLL041C	3075	3075	15	108945	110483	5.144034e-03	3089
1263	1145	YLL041C	3087	3093	15	160139	185793	5.144034e-03	3089
1264	1146	YLL045C	2602	2605	13	143613	162461	5.445953e-02	2605
1265	1147	YLL050C	257	266	2	539105	560006	5.144034e-03	259
1266	1148	YLL062C	2566	2566	13	48814	50514	8.870794e-02	2566
1267	1148	YLL062C	2950	2951	14	457243	466588	6.020444e-02	2951
1268	1150	YLR003C	2947	2952	14	445766	473648	6.147083e-02	2947
1269	1151	YLR008C	1978	1978	11	76124	78639	3.739433e-02	1978
1270	1151	YLR008C	2945	2957	14	437955	484904	5.144034e-03	2951
1271	1152	YLR017W	2606	2607	13	162681	164705	1.508714e-02	2607
1272	1153	YLR022C	2564	2569	13	47637	62630	5.144034e-03	2565
1273	1153	YLR022C	2600	2600	13	136477	137717	7.667628e-02	2600
1274	1154	YLR025W	250	264	2	513202	557246	5.144034e-03	254
1275	1156	YLR027C	2235	2240	12	186045	210685	8.940821e-03	2238
1276	1157	YLR028C	187	188	2	352302	355836	1.23278e-02	188
1277	1158	YLR029C	3043	3043	15	39805	40227	7.767833e-02	3043
1278	1159	YLR038C	2383	2386	12	640445	650767	1.508714e-02	2385
1278	1159	YLR038C	2401	2407	12	700111	706112	1.508714e-02	2385
1279	1159	YLR038C	2951	2955	14	465005	481081	8.940821e-03	2954
1280	1161	YLR050C	2244	2260	12	235332	261101	5.144034e-03	2244
1281	1162	YLR056W	2370	2394	12	613113	677005	5.144034e-03	2373
1282	1163	YLR058C	498	498	4	180382	180644	4.086415e-02	498
1283	1163	YLR058C	1079	1081	6	312465	328525	5.305971e-02	1080
1284	1163	YLR058C	3087	3090	15	160139	166324	5.144034e-03	3090
1285	1165	YLR061W	2565	2565	13	47907	47907	4.086415e-02	2565
1286	1165	YLR061W	2585	2587	13	87318	96883	2.044434e-02	2587
1286	1165	YLR061W	2600	2600	13	136477	137717	2.044434e-02	2587
1287	1166	YLR069C	2386	2386	12	648649	650767	6.415825e-02	2386
1288	1166	YLR069C	2947	2956	14	445766	481896	5.144034e-03	2949
1289	1167	YLR074C	2565	2570	13	47907	69113	1.508714e-02	2566
1290	1168	YLR077W	2952	2961	14	465187	508757	1.791677e-02	2953
1291	1169	YLR089C	168	168	2	308097	312659	6.020444e-02	168
1292	1169	YLR089C	213	213	2	420692	424031	2.762862e-02	213
1293	1169	YLR089C	2376	2386	12	627201	650767	8.940821e-03	2384
1294	1170	YLR100W	2385	2394	12	646705	677005	5.144034e-03	2385
1295	1171	YLR104W	2565	2565	13	47907	47907	9.910085e-02	2565
1296	1172	YLR109W	2570	2570	13	62996	69113	9.910085e-02	2570
1297	1172	YLR109W	2590	2605	13	105190	162461	5.144034e-03	2591
1298	1173	YLR113W	2297	2302	12	372955	388456	2.044434e-02	2298
1299	1175	YLR118C	2295	2297	12	369632	378260	4.412728e-02	2296
1300	1176	YLR119W	2580	2602	13	79575	147350	5.144034e-03	2582
1301	1177	YLR120C	254	263	2	530473	554862	3.175993e-02	263
1302	1177	YLR120C	2951	2956	14	465005	481896	8.940821e-03	2954
1303	1180	YLR144C	1581	1581	9	65200	65566	6.878625e-02	1581
1304	1180	YLR144C	2567	2567	13	50831	50955	6.271467e-02	2567
1305	1181	YLR146C	2596	2605	13	121136	162461	1.791677e-02	2602
1306	1182	YLR147C	2370	2380	12	613113	634219	4.086415e-02	2373
1307	1182	YLR147C	2938	2939	14	407114	408786	2.762862e-02	2938
1308	1182	YLR147C	2947	2947	14	445766	449640	5.726284e-02	2947
1309	1183	YLR150W	2565	2569	13	47907	62630	5.144034e-03	2566
1310	1183	YLR150W	2598	2598	13	123828	139664	6.415825e-02	2598
1311	1183	YLR150W	2958	2958	14	486859	487935	2.044434e-02	2958
1312	1184	YLR153C	2385	2395	12	646705	677323	5.144034e-03	2385
1313	1185	YLR163C	2385	2386	12	646705	650767	2.288667e-02	2386
1314	1185	YLR163C	2949	2956	14	453937	481896	5.144034e-03	2951
1315	1187	YLR177W	2321	2331	12	442615	511884	5.144034e-03	2328
1316	1187	YLR177W	3125	3125	15	256670	266279	6.020444e-02	3125
1317	1188	YLR178C	2563	2563	13	45801	46331	7.125345e-02	2563
1318	1188	YLR178C	3086	3095	15	159369	189700	5.144034e-03	3088
1319	1189	YLR179C	2329	2337	12	508920	520061	5.144034e-03	2331
1320	1189	YLR179C	2385	2395	12	646705	677323	5.144034e-03	2390
1321	1190	YLR180W	2555	2566	13	37465	50514	5.144034e-03	2565
1321	1190	YLR180W	2580	2591	13	79575	106249	5.144034e-03	2565
1322	1191	YLR181C	2330	2337	12	509612	520061	5.144034e-03	2331
1323	1192	YLR185W	2324	2324	12	493681	503785	1.23278e-02	2324
1324	1193	YLR195C	390	392	3	161749	165034	1.23278e-02	391
1325	1193	YLR195C	1636	1638	9	209095	212243	3.175993e-02	1638
1326	1195	YLR199C	179	185	2	334452	349415	5.144034e-03	180
1327	1197	YLR201C	374	376	3	81391	98308	5.144034e-03	375
1328	1197	YLR201C	3214	3214	15	553150	553386	5.593173e-02	3214
1329	1198	YLR203C	2950	2954	14	457243	480472	5.144034e-03	2952
1330	1200	YLR218C	993	993	6	39493	40835	3.739433e-02	993
1331	1203	YLR221C	1924	1924	10	640468	640502	7.002627e-02	1924
1332	1204	YLR222C	2987	2987	14	639287	639287	8.776026e-02	2987
1333	1205	YLR225C	2387	2387	12	657492	658599	6.415825e-02	2387
1334	1206	YLR231C	2362	2363	12	604413	605691	5.144034e-03	2384
1334	1206	YLR231C	2382	2393	12	638087	675407	5.144034e-03	2384
1335	1206	YLR231C	2660	2660	13	327769	329249	7.667628e-02	2660
1336	1207	YLR244C	2373	2384	12	619023	644551	5.144034e-03	2375
1337	1207	YLR244C	2566	2580	13	48814	82027	2.520729e-02	2573
1338	1209	YLR249W	256	263	2	534460	554862	5.155413e-02	263
1339	1209	YLR249W	2313	2314	12	423791	423854	7.667628e-02	2313
1340	1209	YLR249W	2324	2329	12	493681	509438	5.144034e-03	2327
1341	1210	YLR250W	257	264	2	539105	557246	5.144034e-03	264
1342	1211	YLR253W	998	998	6	43817	48081	9.910085e-02	998
1343	1211	YLR253W	2948	2956	14	453089	481896	5.144034e-03	2951
1344	1212	YLR257W	247	263	2	503196	554862	5.144034e-03	252
1345	1212	YLR257W	2951	2951	14	465005	466588	5.305971e-02	2951
1346	1213	YLR258W	1968	1968	11	40164	45141	6.271467e-02	1968
1347	1214	YLR259C	2951	2956	14	465005	481896	5.144034e-03	2952
1348	1217	YLR270W	3088	3092	15	161464	184291	5.144034e-03	3091
1349	1219	YLR277C	1530	1531	8	960936	967795	2.520729e-02	1530
1350	1220	YLR286C	254	269	2	530473	570929	5.144034e-03	257
1351	1223	YLR295C	3086	3094	15	159369	186481	2.288667e-02	3086
1352	1224	YLR299W	2199	2208	12	94500	107406	5.144034e-03	2200
1353	1225	YLR300W	2415	2420	12	719858	729962	1.508714e-02	2418
1354	1227	YLR303W	2563	2580	13	45801	82027	5.144034e-03	2564
1355	1227	YLR303W	2952	2952	14	465187	473648	9.654928e-02	2952
1356	1228	YLR304C	3088	3095	15	161464	189700	5.144034e-03	3089
1357	1230	YLR312W-A	2385	2385	12	646705	647936	7.767833e-02	2385
1358	1230	YLR312W-A	2948	2956	14	453089	481896	5.144034e-03	2949
1359	1231	YLR321C	2947	2947	14	445766	449640	8.668679e-02	2947
1360	1232	YLR325C	2731	2733	13	560210	588927	6.542349e-02	2731
1361	1232	YLR325C	3234	3234	15	617676	620881	5.593173e-02	3234
1362	1233	YLR328W	2944	2949	14	431063	454972	2.044434e-02	2946
1363	1235	YLR337C	2609	2609	13	166349	166619	4.253329e-02	2609
1364	1236	YLR340W	2335	2335	12	516197	516236	5.01401e-02	2335
1365	1236	YLR340W	2564	2570	13	47637	69113	5.144034e-03	2565
1366	1236	YLR340W	2585	2585	13	87318	96022	2.520729e-02	2600
1366	1236	YLR340W	2598	2605	13	123828	162461	2.520729e-02	2600
1367	1237	YLR342W	2445	2455	12	795036	828244	5.144034e-03	2446
1368	1237	YLR342W	2477	2478	12	867397	868519	4.086415e-02	2478
1369	1238	YLR348C	372	378	3	79170	105429	5.144034e-03	373
1370	1239	YLR354C	2386	2390	12	648649	663368	3.915608e-02	2386
1371	1239	YLR354C	2459	2476	12	831241	866559	5.144034e-03	2460
1372	1239	YLR354C	2566	2567	13	48814	50955	4.412728e-02	2566
1373	1240	YLR355C	2947	2954	14	445766	480472	5.144034e-03	2948
1374	1241	YLR359W	2566	2573	13	48814	73368	5.144034e-03	2566
1375	1242	YLR361C-A	2464	2474	12	840314	858802	5.144034e-03	2467
1376	1244	YLR364W	2561	2570	13	44287	69113	5.144034e-03	2561
1377	1245	YLR369W	175	175	2	328179	328908	9.55443e-02	175
1378	1245	YLR369W	2950	2957	14	457243	484904	5.144034e-03	2952
1379	1250	YLR380W	2385	2386	12	646705	650767	2.044434e-02	2386
1380	1250	YLR380W	2948	2957	14	453089	484904	5.144034e-03	2949
1381	1251	YLR382C	2950	2953	14	457243	478701	5.144034e-03	2951
1382	1252	YLR387C	3041	3041	15	30338	30338	4.412728e-02	3041
1383	1253	YLR388W	2953	2961	14	478701	508757	2.044434e-02	2958
1384	1254	YLR390W	2586	2586	13	89247	92531	7.34714e-02	2586
1385	1254	YLR390W	2600	2600	13	136477	137717	2.762862e-02	2600
1386	1256	YLR393W	1827	1827	10	334125	334125	5.593173e-02	1827
1387	1257	YLR401C	2418	2418	12	721788	727539	2.971949e-02	2438
1387	1257	YLR401C	2430	2438	12	761426	782204	2.971949e-02	2438
1388	1257	YLR401C	2453	2453	12	826153	826153	6.271467e-02	2453
1389	1259	YLR418C	2950	2954	14	457243	480472	5.144034e-03	2951
1390	1261	YLR420W	1012	1019	6	101381	127339	5.144034e-03	1012
1391	1262	YLR432W	2951	2953	14	465005	478701	5.144034e-03	2951
1392	1263	YLR435W	2510	2510	12	986654	988495	8.776026e-02	2510
1393	1263	YLR435W	2636	2638	13	251233	255332	4.412728e-02	2636
1393	1263	YLR435W	2652	2652	13	299524	300324	4.412728e-02	2636
1394	1265	YLR438W	2531	2541	12	1026338	1056262	8.940821e-03	2533
1395	1265	YLR438W	3057	3065	15	56987	80449	5.144034e-03	3059
1396	1266	YLR439W	681	681	4	926405	927628	6.415825e-02	681
1397	1266	YLR439W	2948	2954	14	453089	480472	5.144034e-03	2951
1398	1267	YLR441C	2330	2330	12	509612	509982	7.767833e-02	2330
1399	1267	YLR441C	2605	2606	13	159532	166876	8.940821e-03	2605
1400	1269	YLR447C	2692	2701	13	437012	466416	5.144034e-03	2696
1401	1270	YLR448W	2324	2327	12	493681	508091	2.288667e-02	2327
1402	1270	YLR448W	2565	2566	13	47907	50514	7.002627e-02	2566
1403	1270	YLR448W	2600	2600	13	136477	137717	5.01401e-02	2600
1404	1271	YLR449W	2565	2570	13	47907	69113	1.23278e-02	2565
1405	1271	YLR449W	2592	2605	13	106723	162461	1.508714e-02	2595
1406	1272	YLR450W	2341	2348	12	526265	557979	5.144034e-03	2342
1407	1273	YLR455W	2692	2699	13	437012	459995	5.144034e-03	2698
1408	1274	YML004C	2636	2649	13	251233	294166	5.144034e-03	2637
1409	1274	YML004C	3085	3091	15	158717	169869	3.175993e-02	3090
1410	1275	YML008C	2385	2394	12	646705	677005	5.144034e-03	2385
1411	1276	YML012W	2623	2637	13	220725	253031	5.144034e-03	2627
1412	1277	YML014W	3432	3448	16	342883	386168	8.940821e-03	3434
1413	1278	YML016C	2627	2648	13	233723	285841	5.144034e-03	2629
1414	1279	YML022W	372	372	3	79170	79170	6.147083e-02	382
1414	1279	YML022W	382	382	3	126954	126954	6.147083e-02	382
1415	1279	YML022W	2953	2953	14	478701	478701	4.573574e-02	2953
1416	1280	YML025C	2949	2956	14	453937	481896	5.144034e-03	2951
1417	1281	YML028W	1824	1834	10	327501	359074	1.23278e-02	1825
1418	1281	YML028W	2564	2566	13	47637	50514	5.144034e-03	2585
1418	1281	YML028W	2581	2602	13	82403	147350	5.144034e-03	2585
1419	1282	YML030W	2947	2956	14	445766	481896	2.971949e-02	2951
1420	1284	YML036W	2377	2395	12	628215	677323	5.144034e-03	2380
1421	1286	YML052W	2580	2584	13	79575	86512	1.791677e-02	2580
1422	1287	YML055W	2605	2615	13	159532	203104	5.144034e-03	2606
1423	1287	YML055W	3297	3297	15	850811	858879	8.277416e-02	3297
1424	1288	YML056C	250	250	2	513202	514468	6.778857e-02	250
1425	1288	YML056C	2566	2566	13	48814	50514	7.977515e-02	2566
1426	1288	YML056C	2597	2610	13	121603	167027	5.144034e-03	2603
1427	1289	YML057W	2385	2387	12	646705	658599	2.044434e-02	2386
1428	1289	YML057W	2566	2609	13	48814	166619	5.144034e-03	2574
1429	1290	YML058W	2557	2565	13	40487	47907	5.144034e-03	2565
1430	1291	YML062C	2696	2696	13	457013	457013	5.305971e-02	2696
1431	1292	YML063W	2324	2330	12	493681	509982	4.862483e-02	2324
1432	1292	YML063W	2566	2566	13	48814	50514	3.915608e-02	2566
1433	1292	YML063W	2602	2604	13	143613	156894	4.862483e-02	2604
1434	1293	YML070W	2946	2949	14	442265	454972	1.791677e-02	2949
1435	1293	YML070W	3088	3093	15	161464	185793	5.144034e-03	3089
1436	1294	YML072C	2951	2959	14	465005	488598	5.144034e-03	2953
1437	1295	YML073C	2564	2570	13	47637	69113	5.144034e-03	2565
1438	1295	YML073C	2600	2606	13	136477	166876	2.520729e-02	2605
1439	1296	YML074C	2591	2606	13	106249	166876	5.144034e-03	2602
1440	1297	YML075C	2382	2395	12	638087	677323	5.144034e-03	2384
1441	1298	YML078W	2587	2603	13	96832	155649	5.144034e-03	2588
1442	1303	YML093W	2324	2324	12	493681	503785	6.542349e-02	2324
1443	1303	YML093W	2958	2958	14	486859	487935	5.01401e-02	2958
1444	1304	YML097C	2597	2602	13	121603	147350	5.144034e-03	2600
1445	1305	YML100W	3086	3093	15	159369	185793	5.144034e-03	3088
1446	1306	YML103C	2949	2954	14	453937	480472	5.144034e-03	2952
1447	1307	YML105C	698	698	4	1006085	1008697	8.175555e-02	698
1448	1307	YML105C	2951	2956	14	465005	481896	5.144034e-03	2953
1449	1308	YML106W	742	742	4	1264269	1264269	9.05158e-02	742
1450	1309	YML110C	3088	3091	15	161464	169869	6.664027e-02	3091
1451	1311	YML117W	2552	2555	13	30827	37647	1.508714e-02	2552
1452	1312	YML120C	2952	2954	14	465187	480472	4.253329e-02	2952
1453	1312	YML120C	3088	3094	15	161464	186481	5.144034e-03	3089
1454	1313	YML125C	2381	2391	12	637193	673886	5.144034e-03	2384
1455	1314	YML126C	2384	2394	12	644551	677005	5.144034e-03	2385
1456	1316	YML128C	187	187	2	352302	355349	5.01401e-02	187
1456	1316	YML128C	197	197	2	382146	382146	5.01401e-02	187
1457	1316	YML128C	3087	3095	15	160139	189700	5.144034e-03	3088
1458	1317	YML129C	2950	2954	14	457243	480472	5.144034e-03	2951
1459	1318	YML130C	2949	2952	14	453937	473648	5.155413e-02	2950
1460	1321	YMR009W	2377	2394	12	628215	677005	5.144034e-03	2385
1461	1321	YMR009W	2566	2566	13	48814	50514	4.253329e-02	2566
1462	1322	YMR011W	511	514	4	209791	226314	2.520729e-02	512
1463	1323	YMR012W	2948	2954	14	453089	480472	5.144034e-03	2949
1464	1324	YMR015C	2383	2395	12	640445	677323	5.144034e-03	2385
1465	1325	YMR016C	218	233	2	430040	469374	5.144034e-03	219
1466	1325	YMR016C	2953	2955	14	478701	481081	7.125345e-02	2955
1467	1326	YMR022W	2653	2660	13	301985	329249	5.144034e-03	2657
1468	1327	YMR024W	2947	2956	14	445766	481896	5.144034e-03	2951
1469	1329	YMR031C	186	187	2	351335	355349	4.727825e-02	197
1469	1329	YMR031C	197	197	2	382146	382146	4.727825e-02	197
1470	1329	YMR031C	922	922	5	277526	280080	7.56432e-02	922
1471	1329	YMR031C	3086	3094	15	159369	186481	5.144034e-03	3091
1472	1330	YMR037C	3176	3176	15	459560	459980	9.910085e-02	3176
1473	1331	YMR038C	2384	2392	12	644551	675042	5.144034e-03	2386
1474	1331	YMR038C	2411	2412	12	708185	713180	3.739433e-02	2411
1475	1332	YMR039C	251	264	2	514806	557246	5.144034e-03	252
1476	1334	YMR058W	2677	2686	13	385805	406726	5.144034e-03	2680
1477	1335	YMR060C	2668	2668	13	345749	346162	9.05158e-02	2668
1478	1335	YMR060C	2680	2681	13	390237	392476	1.791677e-02	2681
1479	1336	YMR061W	2947	2947	14	445766	449640	6.020444e-02	2947
1480	1337	YMR062C	636	636	4	703386	703521	5.593173e-02	636
1481	1337	YMR062C	2681	2685	13	392476	405299	5.144034e-03	2682
1482	1338	YMR074C	254	262	2	530473	555964	2.971949e-02	259
1483	1339	YMR075W	3086	3091	15	159369	169869	8.940821e-03	3087
1484	1340	YMR078C	180	180	2	335046	336747	8.776026e-02	180
1485	1340	YMR078C	2719	2731	13	542130	561922	1.23278e-02	2724
1486	1340	YMR078C	2954	2954	14	480472	480472	9.654928e-02	2954
1487	1341	YMR083W	1821	1832	10	319272	352052	5.144034e-03	1823
1488	1341	YMR083W	2563	2585	13	45801	96022	5.144034e-03	2564
1489	1342	YMR086W	181	181	2	338656	338664	9.165919e-02	181
1490	1342	YMR086W	2566	2585	13	48814	96022	1.508714e-02	2566
1491	1343	YMR089C	2952	2952	14	465187	473648	7.34714e-02	2952
1492	1344	YMR090W	1982	1984	11	81143	91825	6.664027e-02	1982
1493	1344	YMR090W	2563	2563	13	45801	46331	8.375421e-02	2563
1494	1344	YMR090W	3086	3092	15	159369	184291	5.144034e-03	3088
1495	1346	YMR099C	242	242	2	491265	491265	6.664027e-02	242
1496	1346	YMR099C	259	266	2	544962	560006	3.175993e-02	266
1497	1346	YMR099C	2951	2953	14	465005	478701	2.044434e-02	2953
1498	1347	YMR105C	3087	3092	15	160139	184291	5.144034e-03	3091
1499	1348	YMR108W	374	377	3	81391	103593	5.144034e-03	375
1500	1348	YMR108W	2705	2705	13	484290	484290	3.370214e-02	2705
1501	1349	YMR109W	2704	2716	13	481103	535362	5.144034e-03	2704
1502	1350	YMR110C	2342	2342	12	536833	536833	7.235283e-02	2342
1503	1351	YMR111C	2591	2592	13	106249	107365	5.155413e-02	2591
1504	1353	YMR116C	3233	3233	15	615643	616762	5.445953e-02	3233
1505	1354	YMR120C	1080	1080	6	320971	322554	7.002627e-02	1080
1506	1354	YMR120C	2559	2574	13	42127	74436	5.144034e-03	2562
1507	1355	YMR122W-A	2566	2567	13	48814	50955	5.144034e-03	2577
1507	1355	YMR122W-A	2577	2580	13	75773	82027	5.144034e-03	2577
1508	1356	YMR128W	2949	2957	14	453937	484904	5.144034e-03	2951
1509	1358	YMR139W	3047	3048	15	41788	42529	1.508714e-02	3047
1510	1359	YMR140W	2710	2710	13	511679	513778	9.05158e-02	2710
1511	1361	YMR145C	2384	2394	12	644551	677005	5.144034e-03	2385
1512	1362	YMR146C	2944	2945	14	431063	437955	3.370214e-02	2944
1513	1362	YMR146C	2958	2965	14	486859	529136	1.508714e-02	2963
1514	1363	YMR148W	2566	2580	13	48814	82027	5.144034e-03	2566
1515	1364	YMR149W	2722	2734	13	545520	591723	5.144034e-03	2725
1516	1366	YMR156C	2948	2956	14	453089	481896	5.144034e-03	2949
1517	1367	YMR157C	2945	2956	14	437955	481896	5.144034e-03	2951
1518	1368	YMR158W	2944	2957	14	431063	484904	5.144034e-03	2945
1519	1369	YMR169C	3085	3094	15	158717	186481	5.144034e-03	3088
1520	1370	YMR170C	2564	2575	13	47637	74704	5.144034e-03	2565
1521	1371	YMR173W	259	283	2	544962	636709	5.144034e-03	267
1522	1372	YMR174C	186	187	2	351335	355349	2.762862e-02	187
1522	1372	YMR174C	197	197	2	382146	382146	2.762862e-02	187
1523	1372	YMR174C	3085	3094	15	158717	186481	5.144034e-03	3088
1524	1375	YMR184W	2555	2558	13	37465	41051	3.739433e-02	2558
1525	1376	YMR189W	1079	1081	6	312465	328525	5.305971e-02	1080
1526	1377	YMR193W	2946	2956	14	442265	481896	5.144034e-03	2948
1527	1378	YMR196W	2955	2958	14	481081	487935	4.412728e-02	2958
1528	1378	YMR196W	3088	3091	15	161464	169869	5.144034e-03	3091
1529	1379	YMR197C	2746	2755	13	628415	666112	5.144034e-03	2754
1530	1380	YMR200W	252	266	2	515157	560006	5.144034e-03	253
1531	1381	YMR201C	2566	2570	13	48814	69113	8.940821e-03	2570
1531	1381	YMR201C	2586	2586	13	89247	92531	8.940821e-03	2570
1532	1381	YMR201C	2602	2604	13	143613	156894	4.727825e-02	2602
1533	1382	YMR202W	2388	2400	12	659350	699566	3.175993e-02	2400
1534	1382	YMR202W	3088	3091	15	161464	169869	5.155413e-02	3088
1535	1383	YMR203W	2950	2957	14	457243	484904	5.144034e-03	2951
1536	1384	YMR205C	2385	2392	12	646705	675042	1.508714e-02	2407
1536	1384	YMR205C	2406	2413	12	705704	719036	1.508714e-02	2407
1537	1385	YMR208W	2369	2370	12	612784	613890	5.144034e-03	2370
1537	1385	YMR208W	2383	2395	12	640445	677323	5.144034e-03	2370
1538	1386	YMR212C	3073	3075	15	107219	110483	8.940821e-03	3075
1539	1386	YMR212C	3255	3255	15	677286	680922	9.456253e-02	3255
1540	1387	YMR213W	2804	2804	13	859500	859500	6.020444e-02	2804
1541	1388	YMR214W	2551	2562	13	29145	44612	5.144034e-03	2561
1542	1390	YMR217W	2319	2325	12	438484	495002	1.508714e-02	2324
1543	1391	YMR222C	2389	2390	12	659769	663368	4.573574e-02	2389
1543	1391	YMR222C	2407	2407	12	706112	706112	4.573574e-02	2389
1544	1392	YMR226C	2383	2390	12	640445	663368	5.144034e-03	2385
1545	1393	YMR229C	2323	2329	12	460505	509438	2.044434e-02	2323
1546	1394	YMR235C	3140	3140	15	305341	306068	7.34714e-02	3140
1547	1396	YMR237W	531	531	4	265445	270285	6.020444e-02	531
1548	1396	YMR237W	1729	1729	10	38095	38691	8.870794e-02	1729
1549	1397	YMR238W	929	937	5	298782	326875	3.370214e-02	931
1550	1398	YMR241W	1014	1020	6	105743	130174	5.144034e-03	1016
1551	1398	YMR241W	2336	2336	12	516693	517614	6.542349e-02	2336
1552	1399	YMR243C	2564	2585	13	47637	96022	5.144034e-03	2564
1553	1399	YMR243C	3091	3091	15	166482	169869	8.576535e-02	3091
1554	1400	YMR246W	9	21	1	41883	60912	5.144034e-03	13
1555	1400	YMR246W	2785	2785	13	780034	780034	8.576535e-02	2785
1556	1401	YMR250W	3087	3092	15	160139	184291	5.144034e-03	3091
1557	1402	YMR251W-A	2563	2564	13	45801	47637	1.508714e-02	2580
1557	1402	YMR251W-A	2580	2583	13	79575	85411	1.508714e-02	2580
1558	1403	YMR255W	2951	2953	14	465005	478701	5.144034e-03	2953
1559	1403	YMR255W	2971	2971	14	543643	543829	5.305971e-02	2971
1560	1404	YMR261C	16	16	1	57320	57320	7.235283e-02	16
1561	1406	YMR267W	175	175	2	328179	328908	4.862483e-02	175
1562	1406	YMR267W	2947	2954	14	445766	480472	5.144034e-03	2948
1563	1407	YMR272C	2563	2565	13	45801	47907	5.144034e-03	2564
1564	1409	YMR276W	2732	2734	13	562601	591723	2.971949e-02	2733
1565	1412	YMR286W	2952	2957	14	465187	484904	1.23278e-02	2954
1566	1412	YMR286W	3079	3086	15	139359	159827	8.481726e-02	3086
1567	1414	YMR291W	1600	1600	9	121745	121745	7.862832e-02	1600
1568	1415	YMR293C	2946	2960	14	442265	493333	5.144034e-03	2951
1569	1416	YMR295C	251	263	2	514806	554862	5.144034e-03	252
1570	1417	YMR296C	2960	2960	14	492375	493333	6.542349e-02	2960
1571	1418	YMR297W	2566	2585	13	48814	96022	5.144034e-03	2566
1572	1418	YMR297W	2808	2810	13	862695	873246	4.573574e-02	2810
1573	1419	YMR300C	498	498	4	180382	180644	6.271467e-02	498
1574	1419	YMR300C	2576	2580	13	75046	82027	1.23278e-02	2576
1575	1419	YMR300C	3090	3090	15	165725	166324	4.862483e-02	3090
1576	1421	YMR302C	3091	3091	15	166482	169869	2.288667e-02	3091
1577	1422	YMR304W	2949	2959	14	453937	488598	5.144034e-03	2958
1578	1423	YMR305C	259	259	2	544962	545201	5.726284e-02	259
1579	1423	YMR305C	2951	2955	14	465005	481081	5.144034e-03	2951
1580	1425	YMR308C	2327	2327	12	504004	508091	4.253329e-02	2327
1581	1425	YMR308C	2609	2609	13	166349	166619	4.573574e-02	2609
1582	1426	YMR309C	2331	2331	12	510901	511884	9.456253e-02	2331
1583	1426	YMR309C	2952	2961	14	465187	508757	1.23278e-02	2953
1584	1427	YMR311C	254	264	2	530473	557246	5.144034e-03	257
1585	1427	YMR311C	278	278	2	622305	627055	7.125345e-02	278
1586	1428	YMR312W	2948	2949	14	453089	454972	5.445953e-02	2949
1587	1429	YMR314W	180	180	2	335046	336747	4.412728e-02	180
1588	1430	YMR315W	3088	3091	15	161464	169869	1.23278e-02	3091
1589	1432	YNL001W	941	942	5	337002	341299	8.940821e-03	942
1590	1432	YNL001W	950	950	5	378552	379276	4.727825e-02	950
1591	1433	YNL004W	2386	2387	12	648649	658599	4.727825e-02	2387
1592	1433	YNL004W	2949	2957	14	453937	484904	5.144034e-03	2951
1593	1434	YNL007C	189	189	2	357199	361669	8.481726e-02	189
1594	1434	YNL007C	1367	1387	8	350521	416060	5.144034e-03	1368
1595	1435	YNL010W	2731	2731	13	560210	561922	9.55443e-02	2731
1596	1436	YNL014W	2234	2235	12	184116	189520	2.044434e-02	2234
1597	1437	YNL015W	489	490	4	166100	166634	2.762862e-02	489
1598	1437	YNL015W	2312	2312	12	417956	417956	9.361476e-02	2312
1599	1438	YNL037C	3091	3094	15	166482	186481	1.23278e-02	3091
1600	1439	YNL040W	2969	2980	14	539903	603545	5.144034e-03	2970
1601	1440	YNL044W	2950	2958	14	457243	487935	5.144034e-03	2951
1602	1442	YNL052W	2383	2391	12	640445	673886	5.144034e-03	2385
1603	1442	YNL052W	2946	2954	14	442265	480472	5.144034e-03	2951
1604	1443	YNL055C	2962	2970	14	509173	543016	5.144034e-03	2962
1605	1444	YNL056W	3074	3074	15	108394	115446	5.87204e-02	3074
1606	1445	YNL061W	2951	2961	14	465005	508757	5.144034e-03	2951
1607	1448	YNL066W	254	269	2	530473	570929	5.144034e-03	257
1607	1448	YNL066W	280	280	2	629636	630671	5.144034e-03	257
1608	1449	YNL067W	1327	1336	8	198274	247666	5.144034e-03	1333
1609	1449	YNL067W	2954	2954	14	480472	480472	8.277416e-02	2954
1610	1450	YNL069C	3257	3258	15	681705	684467	2.971949e-02	3258
1611	1451	YNL070W	1812	1812	10	296872	297043	2.288667e-02	1812
1612	1451	YNL070W	2385	2386	12	646705	650767	2.520729e-02	2386
1613	1451	YNL070W	2951	2959	14	465005	488598	5.144034e-03	2951
1614	1452	YNL071W	2952	2958	14	465187	487935	1.791677e-02	2955
1615	1452	YNL071W	2969	2969	14	539903	541168	7.56432e-02	2969
1616	1453	YNL073W	2948	2954	14	453089	480472	5.144034e-03	2951
1617	1455	YNL075W	2958	2959	14	486859	488598	5.144034e-03	2958
1618	1455	YNL075W	2986	2986	14	637729	637729	3.739433e-02	2986
1619	1456	YNL079C	259	266	2	544962	560006	5.144034e-03	266
1620	1458	YNL085W	2948	2956	14	453089	481896	5.144034e-03	2949
1621	1459	YNL088W	2948	2956	14	453089	481896	5.144034e-03	2951
1622	1460	YNL096C	2564	2570	13	47637	69113	5.144034e-03	2565
1623	1460	YNL096C	2600	2606	13	136477	166876	5.144034e-03	2605
1624	1461	YNL097C	296	296	2	651951	653007	5.155413e-02	296
1625	1461	YNL097C	2549	2549	13	27865	28338	3.739433e-02	2549
1626	1462	YNL098C	2696	2705	13	457013	484290	5.445953e-02	2705
1627	1463	YNL099C	3142	3142	15	312146	314187	6.778857e-02	3142
1628	1463	YNL099C	3349	3349	16	15039	15039	7.459986e-02	3349
1629	1464	YNL104C	373	392	3	79867	165034	5.144034e-03	375
1630	1465	YNL110C	2958	2958	14	486859	487935	3.739433e-02	2958
1631	1466	YNL112W	2566	2566	13	48814	50514	7.862832e-02	2566
1632	1468	YNL116W	180	180	2	335046	336747	8.668679e-02	180
1633	1471	YNL130C	149	149	2	220055	220451	2.762862e-02	149
1634	1472	YNL131W	2951	2958	14	465005	487935	5.144034e-03	2952
1635	1473	YNL132W	2846	2846	14	77525	77525	8.966385e-02	2846
1636	1474	YNL134C	2637	2637	13	253031	253031	4.727825e-02	2637
1637	1474	YNL134C	2920	2931	14	340447	382896	5.144034e-03	2921
1638	1475	YNL135C	261	262	2	550847	555964	8.375421e-02	261
1639	1475	YNL135C	2904	2904	14	303906	309212	2.520729e-02	2904
1640	1476	YNL137C	2951	2956	14	465005	481896	5.144034e-03	2952
1641	1477	YNL138W	2948	2954	14	453089	480472	5.144034e-03	2951
1642	1478	YNL139C	2987	2987	14	639287	639287	8.481726e-02	2987
1643	1480	YNL148C	2052	2052	11	287276	292055	8.576535e-02	2052
1644	1480	YNL148C	2109	2110	11	509718	511693	3.739433e-02	2110
1645	1481	YNL149C	293	293	2	650411	650976	9.740368e-02	293
1646	1482	YNL151C	260	260	2	549769	550736	6.664027e-02	260
1647	1482	YNL151C	2958	2958	14	486859	487935	4.412728e-02	2958
1648	1483	YNL153C	2558	2558	13	41051	41051	5.305971e-02	2558
1649	1483	YNL153C	2599	2600	13	126281	137717	7.667628e-02	2600
1650	1484	YNL154C	2949	2961	14	453937	508757	1.508714e-02	2960
1651	1486	YNL156C	2385	2411	12	646705	714439	5.144034e-03	2386
1652	1487	YNL157W	213	213	2	420692	424031	7.459986e-02	213
1653	1487	YNL157W	254	254	2	530473	533002	6.664027e-02	254
1654	1487	YNL157W	2382	2382	12	638087	638411	6.147083e-02	2382
1655	1488	YNL160W	3087	3093	15	160139	185793	5.144034e-03	3088
1656	1489	YNL163C	1368	1370	8	353297	381517	6.147083e-02	1368
1657	1489	YNL163C	2911	2915	14	331401	333907	8.940821e-03	2911
1658	1490	YNL166C	264	264	2	556539	557246	1.508714e-02	264
1659	1491	YNL168C	260	265	2	549769	563644	2.044434e-02	261
1660	1491	YNL168C	2908	2914	14	318991	333469	5.144034e-03	2908
1661	1491	YNL168C	2952	2955	14	465187	481081	3.175993e-02	2955
1662	1492	YNL169C	1826	1826	10	333412	333412	9.814179e-02	1826
1663	1492	YNL169C	2396	2396	12	679180	691605	2.288667e-02	2396
1664	1493	YNL173C	189	213	2	357199	424031	5.144034e-03	190
1665	1493	YNL173C	2386	2391	12	648649	673886	8.940821e-03	2391
1665	1493	YNL173C	2407	2409	12	706112	707950	8.940821e-03	2391
1666	1494	YNL175C	2960	2968	14	492375	539456	2.520729e-02	2965
1667	1495	YNL177C	2385	2386	12	646705	650767	7.002627e-02	2385
1668	1495	YNL177C	2948	2956	14	453089	481896	5.144034e-03	2951
1669	1496	YNL178W	2566	2566	13	48814	50514	2.044434e-02	2566
1670	1496	YNL178W	2603	2610	13	149072	167027	5.144034e-03	2605
1671	1497	YNL180C	2894	2895	14	254474	255754	2.288667e-02	2894
1672	1497	YNL180C	2901	2905	14	294413	309784	5.144034e-03	2902
1673	1499	YNL185C	2386	2386	12	648649	650767	4.727825e-02	2386
1674	1499	YNL185C	2949	2957	14	453937	484904	5.144034e-03	2951
1675	1500	YNL192W	2607	2607	13	164705	164705	1.23278e-02	2607
1676	1506	YNL208W	236	237	2	481261	485107	5.155413e-02	237
1677	1506	YNL208W	251	268	2	514806	566670	5.144034e-03	256
1678	1507	YNL209W	2324	2327	12	493681	508091	2.288667e-02	2324
1679	1507	YNL209W	2566	2566	13	48814	50514	3.915608e-02	2566
1679	1507	YNL209W	2581	2581	13	82403	83417	3.915608e-02	2566
1680	1508	YNL216W	2893	2894	14	242111	254632	7.235283e-02	2893
1681	1509	YNL219C	187	187	2	352302	355349	3.915608e-02	187
1682	1509	YNL219C	2842	2842	14	65938	66973	7.002627e-02	2842
1683	1510	YNL220W	2562	2574	13	44455	74436	5.144034e-03	2566
1684	1512	YNL225C	2571	2571	13	71137	71867	9.740368e-02	2571
1685	1513	YNL232W	1179	1179	7	77928	83181	8.075254e-02	1179
1686	1514	YNL239W	1823	1827	10	326293	334125	5.144034e-03	1824
1687	1514	YNL239W	2565	2587	13	47907	96883	5.144034e-03	2566
1688	1515	YNL241C	213	213	2	420692	424031	8.375421e-02	213
1689	1515	YNL241C	241	241	2	490264	490264	6.778857e-02	241
1690	1515	YNL241C	2566	2577	13	48814	76243	5.144034e-03	2566
1690	1515	YNL241C	2591	2591	13	106249	106249	5.144034e-03	2566
1691	1516	YNL244C	2951	2951	14	465005	466588	9.05158e-02	2951
1692	1516	YNL244C	2958	2958	14	486859	487935	9.264322e-02	2958
1693	1516	YNL244C	2968	2968	14	533533	539456	9.814179e-02	2968
1694	1516	YNL244C	3401	3401	16	207364	212823	8.668679e-02	3401
1695	1517	YNL247W	247	263	2	503196	554862	1.791677e-02	256
1696	1517	YNL247W	2951	2953	14	465005	478701	1.791677e-02	2952
1697	1518	YNL252C	2382	2382	12	638087	638411	7.977515e-02	2382
1698	1518	YNL252C	2949	2957	14	453937	484904	5.144034e-03	2951
1699	1519	YNL259C	263	263	2	551704	554862	4.253329e-02	263
1700	1519	YNL259C	3036	3036	15	29810	29810	8.175555e-02	3036
1701	1520	YNL264C	3326	3326	15	997483	997483	3.739433e-02	3326
1702	1521	YNL274C	186	196	2	351335	380971	8.940821e-03	187
1703	1521	YNL274C	3088	3093	15	161464	185793	5.144034e-03	3089
1704	1522	YNL281W	2955	2958	14	481081	487935	7.977515e-02	2958
1705	1523	YNL284C	2948	2956	14	453089	481896	5.144034e-03	2949
1706	1525	YNL288W	2945	2953	14	437955	478701	5.144034e-03	2951
1707	1528	YNL306W	2947	2954	14	445766	480472	5.144034e-03	2951
1708	1529	YNL308C	3091	3091	15	166482	169869	6.020444e-02	3091
1709	1531	YNL313C	188	188	2	355626	355836	7.125345e-02	188
1710	1532	YNL315C	2386	2386	12	648649	650767	4.573574e-02	2386
1711	1532	YNL315C	2948	2957	14	453089	484904	5.144034e-03	2951
1712	1534	YNL327W	257	268	2	539105	566670	5.144034e-03	259
1712	1534	YNL327W	280	280	2	629636	630671	5.144034e-03	259
1713	1534	YNL327W	2962	2965	14	509173	529136	4.412728e-02	2962
1714	1535	YNR001C	3089	3093	15	163912	185793	5.144034e-03	3090
1715	1537	YNR013C	2956	2956	14	481896	481896	5.87204e-02	2956
1716	1538	YNR015W	2948	2958	14	453089	487935	8.940821e-03	2949
1717	1538	YNR015W	2985	2985	14	629832	629832	7.125345e-02	2985
1718	1539	YNR016C	9	11	1	41883	49871	1.508714e-02	9
1719	1539	YNR016C	263	263	2	551704	554862	5.593173e-02	263
1720	1539	YNR016C	1385	1391	8	401117	431116	5.144034e-03	1390
1721	1540	YNR017W	2385	2386	12	646705	650767	5.305971e-02	2386
1722	1540	YNR017W	2950	2957	14	457243	484904	5.144034e-03	2951
1723	1541	YNR018W	264	266	2	556539	560006	4.086415e-02	266
1724	1542	YNR019W	2385	2394	12	646705	677005	5.144034e-03	2385
1725	1543	YNR024W	2495	2495	12	896197	896197	9.05158e-02	2495
1726	1543	YNR024W	2665	2665	13	338431	339643	7.459986e-02	2665
1727	1544	YNR026C	2948	2956	14	453089	481896	5.144034e-03	2949
1728	1545	YNR029C	2370	2375	12	613113	625055	2.044434e-02	2370
1729	1546	YNR033W	2951	2954	14	465005	480472	1.508714e-02	2952
1730	1547	YNR034W	3003	3010	14	688572	698189	5.144034e-03	3005
1731	1547	YNR034W	3073	3073	15	107219	108354	8.375421e-02	3073
1732	1548	YNR034W-A	3088	3093	15	161464	185793	5.144034e-03	3090
1733	1550	YNR036C	2948	2956	14	453089	481896	5.144034e-03	2949
1734	1551	YNR037C	2948	2956	14	453089	481896	5.144034e-03	2951
1735	1552	YNR043W	2385	2394	12	646705	677005	5.144034e-03	2385
1736	1554	YNR050C	225	236	2	450377	487661	5.144034e-03	227
1737	1556	YNR053C	2953	2958	14	478701	487935	5.144034e-03	2953
1738	1557	YNR054C	2958	2959	14	486859	488598	5.144034e-03	2958
1739	1557	YNR054C	2976	2976	14	584635	587028	5.01401e-02	2976
1740	1558	YNR067C	241	241	2	490264	490264	9.05158e-02	241
1741	1558	YNR067C	251	264	2	514806	557246	5.144034e-03	256
1742	1559	YNR071C	3086	3086	15	159369	159827	8.576535e-02	3086
1743	1562	YOL011W	2563	2565	13	45801	47907	7.862832e-02	2565
1744	1563	YOL019W	2489	2489	12	886589	886649	7.56432e-02	2489
1745	1563	YOL019W	2946	2958	14	442265	487935	5.144034e-03	2948
1746	1564	YOL021C	2946	2946	14	442265	442392	7.125345e-02	2946
1747	1565	YOL022C	2602	2606	13	143613	166876	4.086415e-02	2602
1748	1568	YOL031C	2543	2543	13	16498	16498	9.361476e-02	2543
1749	1569	YOL032W	3117	3130	15	243462	281378	5.144034e-03	3123
1750	1570	YOL039W	2563	2569	13	45801	62630	5.144034e-03	2564
1750	1570	YOL039W	2580	2580	13	79575	82027	5.144034e-03	2564
1751	1570	YOL039W	2599	2600	13	126281	137717	4.727825e-02	2600
1752	1571	YOL040C	2566	2566	13	48814	50514	3.915608e-02	2566
1753	1571	YOL040C	2944	2945	14	431063	437955	7.862832e-02	2944
1754	1573	YOL052C	2946	2953	14	442265	478701	1.508714e-02	2950
1755	1573	YOL052C	3057	3057	15	56987	58067	4.727825e-02	3057
1756	1574	YOL057W	295	295	2	651616	651616	8.075254e-02	295
1757	1575	YOL058W	3094	3095	15	186481	189700	4.727825e-02	3095
1758	1575	YOL058W	3122	3122	15	252113	252485	7.862832e-02	3122
1759	1576	YOL059W	2380	2391	12	634219	673886	5.144034e-03	2386
1759	1576	YOL059W	2401	2411	12	700111	714439	5.144034e-03	2386
1760	1577	YOL060C	3104	3110	15	199783	218547	5.144034e-03	3106
1761	1578	YOL061W	2365	2379	12	609039	633782	2.520729e-02	2370
1762	1579	YOL064C	2577	2587	13	75773	96883	6.664027e-02	2587
1763	1579	YOL064C	2948	2957	14	453089	484904	5.144034e-03	2949
1764	1582	YOL070C	3405	3408	16	230687	243433	1.791677e-02	3407
1765	1582	YOL070C	3555	3555	16	786138	786138	3.175993e-02	3555
1766	1583	YOL077C	2953	2953	14	478701	478701	7.667628e-02	2953
1767	1583	YOL077C	2961	2969	14	495918	541168	1.23278e-02	2961
1768	1584	YOL080C	2953	2960	14	478701	493333	2.520729e-02	2953
1769	1584	YOL080C	2969	2969	14	539903	541168	7.767833e-02	2969
1770	1585	YOL086C	2563	2580	13	45801	82027	5.144034e-03	2565
1771	1587	YOL088C	912	915	5	269523	272006	5.144034e-03	913
1772	1588	YOL090W	169	176	2	314198	330647	1.508714e-02	172
1773	1588	YOL090W	2951	2951	14	465005	466588	2.971949e-02	2951
1774	1589	YOL092W	3083	3094	15	151997	186481	5.144034e-03	3086
1775	1591	YOL102C	3061	3061	15	69894	71038	2.520729e-02	3061
1776	1591	YOL102C	3073	3077	15	107219	135275	8.940821e-03	3073
1777	1592	YOL109W	3082	3092	15	142001	184291	5.144034e-03	3084
1778	1593	YOL111C	2946	2946	14	442265	442392	7.235283e-02	2946
1779	1593	YOL111C	3244	3244	15	637584	638526	5.593173e-02	3244
1780	1593	YOL111C	3257	3257	15	681705	691977	9.05158e-02	3257
1781	1595	YOL126C	1012	1018	6	101381	125211	5.144034e-03	1012
1782	1596	YOL133W	2561	2561	13	44287	44287	3.370214e-02	2561
1783	1596	YOL133W	3053	3066	15	47793	80986	1.23278e-02	3066
1784	1597	YOL139C	1192	1194	7	108011	115181	4.412728e-02	1194
1785	1598	YOL140W	2543	2543	13	16498	16498	5.144034e-03	2543
1786	1598	YOL140W	2548	2548	13	27643	27643	7.862832e-02	2548
1787	1598	YOL140W	2565	2565	13	47907	47907	3.567105e-02	2565
1788	1598	YOL140W	2590	2590	13	105190	105707	8.175555e-02	2590
1789	1598	YOL140W	3094	3095	15	186481	189700	3.370214e-02	3095
1790	1601	YOL151W	1091	1096	6	360247	394911	1.791677e-02	1096
1791	1601	YOL151W	2566	2566	13	48814	50514	8.966385e-02	2566
1792	1603	YOR003W	3085	3094	15	158717	186481	5.144034e-03	3086
1793	1604	YOR007C	1268	1268	8	52959	53419	7.002627e-02	1268
1794	1605	YOR008C	248	263	2	503310	554862	5.144034e-03	254
1795	1608	YOR020C	2950	2957	14	457243	484904	5.144034e-03	2951
1796	1609	YOR020W-A	2595	2597	13	120947	122362	3.567105e-02	2595
1797	1610	YOR021C	3148	3157	15	341179	409147	5.144034e-03	3156
1798	1611	YOR027W	1367	1379	8	350521	395359	5.144034e-03	1368
1799	1612	YOR030W	2565	2567	13	47907	50955	3.175993e-02	2567
1799	1612	YOR030W	2580	2580	13	79575	82027	3.175993e-02	2567
1800	1612	YOR030W	2592	2594	13	106723	117732	1.791677e-02	2594
1801	1614	YOR042W	262	263	2	551302	554862	5.155413e-02	263
1802	1614	YOR042W	278	278	2	622305	627055	8.576535e-02	278
1803	1614	YOR042W	2731	2734	13	560210	591723	8.940821e-03	2733
1804	1614	YOR042W	3157	3157	15	408874	409147	3.370214e-02	3157
1805	1617	YOR051C	3154	3166	15	376957	445941	5.144034e-03	3158
1806	1618	YOR052C	2564	2568	13	47637	51951	2.044434e-02	2567
1807	1618	YOR052C	2951	2952	14	465005	473648	8.481726e-02	2952
1808	1618	YOR052C	3125	3126	15	256670	267165	6.542349e-02	3125
1809	1620	YOR065W	2382	2403	12	638087	703407	5.144034e-03	2385
1810	1621	YOR069W	151	152	2	243846	247993	3.175993e-02	152
1811	1623	YOR078W	257	271	2	539105	583984	5.144034e-03	261
1812	1625	YOR086C	3193	3193	15	487727	487727	2.520729e-02	3193
1813	1627	YOR090C	3195	3209	15	490882	549314	5.144034e-03	3208
1814	1628	YOR091W	2944	2944	14	431063	434507	5.305971e-02	2944
1815	1628	YOR091W	2951	2958	14	465005	487935	2.044434e-02	2958
1816	1629	YOR095C	2953	2959	14	478701	488598	5.144034e-03	2958
1817	1630	YOR099W	2386	2404	12	648649	703971	8.940821e-03	2387
1818	1631	YOR100C	375	375	3	81693	95149	5.87204e-02	375
1819	1632	YOR101W	2949	2952	14	453937	473648	3.175993e-02	2950
1820	1632	YOR101W	2960	2960	14	492375	493333	7.34714e-02	2960
1821	1632	YOR101W	3203	3210	15	507805	551830	5.144034e-03	3206
1822	1633	YOR103C	2735	2735	13	591795	592658	6.664027e-02	2735
1823	1634	YOR108W	3205	3205	15	513015	518151	6.778857e-02	3205
1824	1636	YOR112W	1819	1819	10	315237	315237	8.776026e-02	1819
1825	1636	YOR112W	1835	1835	10	361340	362316	5.155413e-02	1835
1826	1639	YOR117W	1438	1438	8	590527	597251	8.776026e-02	1438
1827	1640	YOR120W	3086	3094	15	159369	186481	5.144034e-03	3088
1828	1643	YOR128C	2566	2585	13	48814	96022	5.144034e-03	2566
1829	1644	YOR131C	2939	2942	14	408355	418300	5.445953e-02	2939
1830	1644	YOR131C	2945	2945	14	437955	437955	6.878625e-02	2945
1831	1644	YOR131C	2956	2956	14	481896	481896	9.910085e-02	2956
1832	1645	YOR136W	3090	3092	15	165725	184291	1.508714e-02	3091
1833	1645	YOR136W	3220	3232	15	573228	611203	5.144034e-03	3221
1834	1647	YOR142W	2322	2322	12	447548	447548	8.175555e-02	2322
1835	1647	YOR142W	2566	2574	13	48814	74436	2.288667e-02	2574
1836	1648	YOR143C	1803	1803	10	277465	277760	6.020444e-02	1803
1837	1649	YOR145C	2958	2960	14	486859	493333	4.727825e-02	2958
1838	1650	YOR152C	360	360	3	56210	56210	6.147083e-02	360
1839	1650	YOR152C	1413	1413	8	481776	482679	6.664027e-02	1413
1840	1650	YOR152C	3233	3233	15	615643	616762	9.165919e-02	3233
1841	1651	YOR153W	1404	1419	8	453554	525390	5.144034e-03	1405
1842	1651	YOR153W	2949	2954	14	453937	480472	5.144034e-03	2952
1843	1652	YOR155C	3091	3091	15	166482	169869	1.791677e-02	3091
1844	1653	YOR158W	2781	2781	13	759805	759805	4.727825e-02	2781
1845	1653	YOR158W	2949	2957	14	453937	484904	5.144034e-03	2951
1846	1655	YOR164C	2370	2386	12	613113	650767	5.144034e-03	2380
1847	1655	YOR164C	2953	2953	14	478701	478701	8.966385e-02	2953
1848	1656	YOR165W	2951	2959	14	465005	488598	5.144034e-03	2952
1849	1657	YOR168W	636	636	4	703386	703521	9.361476e-02	636
1850	1657	YOR168W	2327	2327	12	504004	508091	4.086415e-02	2327
1851	1658	YOR171C	2376	2390	12	627201	663368	5.144034e-03	2385
1852	1658	YOR171C	2948	2956	14	453089	481896	5.144034e-03	2949
1853	1659	YOR173W	3085	3095	15	158717	189700	5.144034e-03	3089
1854	1660	YOR174W	2639	2639	13	255485	257811	5.305971e-02	2639
1854	1660	YOR174W	2651	2651	13	297626	297840	5.305971e-02	2639
1855	1660	YOR174W	3238	3251	15	630082	663812	5.144034e-03	3242
1856	1661	YOR176W	3088	3092	15	161464	184291	5.144034e-03	3089
1857	1662	YOR184W	253	256	2	518106	537535	1.23278e-02	254
1858	1662	YOR184W	3087	3091	15	160139	169869	5.144034e-03	3090
1859	1663	YOR187W	1086	1092	6	341045	363002	2.520729e-02	1086
1860	1663	YOR187W	2030	2036	11	233252	246131	3.567105e-02	2030
1861	1663	YOR187W	2952	2953	14	465187	478701	6.271467e-02	2952
1862	1664	YOR189W	2955	2955	14	481081	481081	9.814179e-02	2955
1863	1665	YOR194C	2951	2955	14	465005	481081	2.762862e-02	2951
1864	1666	YOR195W	693	693	4	961744	969630	8.277416e-02	693
1865	1668	YOR198C	3262	3267	15	710606	735877	5.144034e-03	3263
1866	1669	YOR201C	2953	2956	14	478701	481896	8.075254e-02	2954
1867	1670	YOR202W	3088	3088	15	161464	163799	7.56432e-02	3088
1868	1671	YOR204W	2328	2331	12	508385	511884	6.542349e-02	2328
1869	1671	YOR204W	2566	2566	13	48814	50514	9.456253e-02	2566
1870	1671	YOR204W	2605	2605	13	159532	162461	7.125345e-02	2605
1871	1672	YOR206W	782	782	4	1416716	1416716	6.778857e-02	782
1872	1674	YOR211C	2951	2956	14	465005	481896	5.144034e-03	2951
1873	1675	YOR212W	1857	1857	10	425929	452288	7.977515e-02	1857
1874	1675	YOR212W	2565	2565	13	47907	47907	5.144034e-03	2565
1875	1676	YOR215C	3088	3095	15	161464	189700	3.567105e-02	3091
1876	1677	YOR220W	2324	2324	12	493681	503785	8.481726e-02	2324
1877	1677	YOR220W	2602	2602	13	143613	147350	8.175555e-02	2602
1878	1678	YOR222W	636	637	4	703386	707926	4.086415e-02	637
1879	1678	YOR222W	3088	3088	15	161464	163799	9.740368e-02	3088
1880	1678	YOR222W	3273	3273	15	758119	760114	7.56432e-02	3273
1881	1680	YOR230W	2958	2958	14	486859	487935	8.668679e-02	2958
1882	1681	YOR232W	260	263	2	549769	554862	2.288667e-02	261
1883	1681	YOR232W	2951	2958	14	465005	487935	8.940821e-03	2953
1884	1682	YOR236W	3050	3053	15	45210	54004	2.762862e-02	3051
1885	1683	YOR241W	2279	2279	12	319896	320904	9.456253e-02	2279
1886	1686	YOR252W	2323	2323	12	460505	492575	6.271467e-02	2323
1887	1687	YOR254C	3059	3061	15	59467	71038	4.412728e-02	3059
1888	1687	YOR254C	3073	3087	15	107219	161134	1.791677e-02	3086
1889	1688	YOR257W	252	264	2	515157	557246	5.144034e-03	254
1890	1689	YOR261C	567	567	4	397927	398523	9.654928e-02	567
1891	1690	YOR265W	262	262	2	551302	555964	4.862483e-02	262
1892	1690	YOR265W	3289	3294	15	822927	844466	5.144034e-03	3293
1893	1691	YOR270C	2409	2412	12	706747	713180	8.940821e-03	2412
1894	1692	YOR271C	3068	3070	15	86295	102204	6.020444e-02	3068
1895	1692	YOR271C	3088	3092	15	161464	184291	7.34714e-02	3092
1896	1695	YOR278W	2878	2878	14	189723	190876	4.862483e-02	2878
1897	1696	YOR283W	3292	3298	15	828050	873866	5.144034e-03	3293
1898	1697	YOR285W	2324	2324	12	493681	503785	4.727825e-02	2324
1899	1697	YOR285W	3288	3300	15	811848	885692	5.144034e-03	3295
1900	1698	YOR286W	3292	3301	15	828050	891617	5.144034e-03	3295
1901	1700	YOR303W	2543	2543	13	16498	16498	8.668679e-02	2543
1902	1700	YOR303W	2560	2580	13	43096	82027	5.144034e-03	2565
1903	1700	YOR303W	3094	3095	15	186481	189700	2.044434e-02	3094
1904	1701	YOR310C	2327	2327	12	504004	508091	2.288667e-02	2327
1905	1701	YOR310C	2585	2585	13	87318	96022	6.147083e-02	2585
1906	1702	YOR317W	2382	2394	12	638087	677005	5.144034e-03	2386
1907	1704	YOR322C	1473	1479	8	769748	801751	6.778857e-02	1478
1908	1705	YOR323C	2948	2953	14	453089	478701	5.144034e-03	2951
1909	1706	YOR326W	194	194	2	375303	379598	9.165919e-02	194
1910	1706	YOR326W	2325	2325	12	495002	495002	7.459986e-02	2325
1911	1707	YOR335C	2945	2952	14	437955	473648	5.144034e-03	2948
1912	1711	YOR354C	2948	2956	14	453089	481896	5.144034e-03	2951
1913	1712	YOR356W	3088	3093	15	161464	185793	5.144034e-03	3091
1914	1713	YOR361C	2319	2324	12	438484	503785	8.481726e-02	2324
1915	1713	YOR361C	2958	2959	14	486859	488598	5.144034e-03	2958
1916	1714	YOR362C	188	195	2	355626	377820	4.253329e-02	195
1917	1715	YOR363C	2384	2386	12	644551	650767	1.508714e-02	2384
1918	1716	YOR367W	2951	2957	14	465005	484904	2.044434e-02	2952
1919	1716	YOR367W	3334	3339	15	1011045	1035608	5.144034e-03	3334
1920	1717	YOR370C	1800	1800	10	260294	272847	9.910085e-02	1800
1921	1718	YOR374W	3091	3091	15	166482	169869	5.155413e-02	3091
1922	1719	YOR375C	375	375	3	81693	95149	2.762862e-02	375
1923	1720	YPL004C	187	187	2	352302	355349	4.862483e-02	187
1924	1720	YPL004C	3088	3093	15	161464	185793	5.144034e-03	3091
[truncated: 161 more rows]

## Sheet: phResQTL
QTL	trait number	trait name	first marker	last marker	chromosome	first position	last position	smallest p-value	most significant predictor
1	6	VDLFGSDDEEADAEAEKLK(1P)_1	2376	2390	12	627201	663368	2.663551e-02	2376
2	7	QSSPANPIGTYEYSR(1P)_1	2563	2580	13	45801	82027	2.663551e-02	2565
3	8	GDYGNNISPERPSFR(1P)_1	1583	1597	9	67971	114934	2.663551e-02	1589
4	14	VASSSPLKPTSPTVPDASVASLR(1P)_1	2384	2391	12	644551	673886	2.663551e-02	2386
5	15	VASSSPLKPTSPTVPDASVASLR(2P)_1	2386	2391	12	648649	673886	2.663551e-02	2391
5	15	VASSSPLKPTSPTVPDASVASLR(2P)_1	2407	2407	12	706112	706112	2.663551e-02	2391
6	18	FANENPNSQK(1P)_1	187	187	2	352302	355349	2.663551e-02	187
7	21	NSSATKDFPNPK(1P)_1	3082	3088	15	142001	163799	2.663551e-02	3083
8	23	SDSASFLEEK(1P)_1	118	119	2	161065	163080	4.425943e-02	119
9	23	SDSASFLEEK(1P)_1	3093	3093	15	185473	185793	7.000561e-02	3093
10	23	SDSASFLEEK(1P)_1	3498	3498	16	520764	523749	2.663551e-02	3498
11	24	SSGEPTSPSTSSNTR(1P)_1	1589	1589	9	77502	80249	7.000561e-02	1589
12	25	ANSNEDGESVSSIQESPK(1P)_1	245	246	2	498348	502627	2.663551e-02	245
13	25	ANSNEDGESVSSIQESPK(1P)_1	2952	2952	14	465187	473648	7.000561e-02	2952
14	27	ANSNEDGESVSSIQESPKISAQPK(1P)_1	245	250	2	498348	514468	2.663551e-02	246
15	27	ANSNEDGESVSSIQESPKISAQPK(1P)_1	2952	2952	14	465187	473648	8.143875e-02	2952
16	30	RANSNEDGESVSSIQESPK(1P)_1	246	254	2	499621	533002	4.425943e-02	254
17	30	RANSNEDGESVSSIQESPK(1P)_1	2951	2953	14	465005	478701	2.663551e-02	2953
18	35	SQSLTSSVANNAPQSVRDDVELPETLEER(1P)_1	97	108	2	102053	133779	2.663551e-02	98
19	36	SQSLTSSVANNAPQSVRDDVELPETLEER(2P)_1	103	112	2	127964	149872	2.663551e-02	103
20	37	TTPLSANSTGVSSLTR(1P)_1	1286	1286	8	91652	91652	7.000561e-02	1286
21	38	TTPLSANSTGVSSLTR(1P)_3	256	256	2	534460	537535	9.045582e-02	256
22	38	TTPLSANSTGVSSLTR(1P)_3	2385	2395	12	646705	677323	2.663551e-02	2386
23	45	LGSPIPGESSPAEVPKNETPAAQEQPMPDNEPK(2P)_2	2386	2387	12	648649	658599	2.663551e-02	2386
24	48	ADESDPVESK(1P)_1	2566	2566	13	48814	50514	7.000561e-02	2566
25	49	ELNLENEGVEQQDQAKADESDPVESK(1P)_1	2558	2575	13	41051	74704	2.663551e-02	2566
26	53	SVDSIYQVVR(1P)_1	2955	2961	14	481081	508757	2.663551e-02	2955
27	57	SNAVIRPDFK(1P)_1	186	188	2	351335	355836	2.663551e-02	188
28	64	VSVATEQTKKTEVSTK(2P)_1	3537	3537	16	709839	711619	5.800511e-02	3537
29	66	APSLFGGMGQTGPK(1P)_1	2386	2394	12	648649	677005	5.800511e-02	2394
30	69	VKDSSPVPSDLDEK(1P)_1	253	253	2	518106	530153	9.045582e-02	253
31	76	SFYTASPLLSSGSIPK(1P)_1	500	500	4	187789	191790	9.809091e-02	500
32	79	SNLALAGGAFRP(1P)_1	2384	2384	12	644551	644551	7.000561e-02	2384
33	79	SNLALAGGAFRP(1P)_1	2595	2597	13	120947	122362	2.663551e-02	2595
34	81	LSDLSLSGSK(1P)_1	2951	2953	14	465005	478701	2.663551e-02	2951
35	84	SSSSTSLNSHSPLMTAMEDPPSPR(1P)_1	2367	2371	12	611973	616056	2.663551e-02	2368
36	85	SSSSTSLNSHSPLMTAMEDPPSPR(2P)_2	2377	2395	12	628215	677323	2.663551e-02	2386
36	85	SSSSTSLNSHSPLMTAMEDPPSPR(2P)_2	2406	2407	12	705704	706112	2.663551e-02	2386
37	86	AALSGEISK(1P)_1	2565	2570	13	47907	69113	2.663551e-02	2566
38	88	ADQGPQDEVEATQMNDLTSAISPSSR(1P)_1	2385	2394	12	646705	677005	2.663551e-02	2386
39	88	ADQGPQDEVEATQMNDLTSAISPSSR(1P)_1	2565	2574	13	47907	74436	2.663551e-02	2569
39	88	ADQGPQDEVEATQMNDLTSAISPSSR(1P)_1	2590	2592	13	105190	107365	2.663551e-02	2569
40	91	VESPSVSNFVEPFMK(1P)_1	1597	1597	9	103046	114934	9.045582e-02	1597
41	91	VESPSVSNFVEPFMK(1P)_1	2352	2352	12	568917	568917	2.663551e-02	2352
42	91	VESPSVSNFVEPFMK(1P)_1	2360	2360	12	599986	599986	2.663551e-02	2360
43	91	VESPSVSNFVEPFMK(1P)_1	2565	2565	13	47907	47907	5.800511e-02	2565
44	95	SAFGNIGHR(1P)_1	2945	2945	14	437955	437955	9.809091e-02	2945
45	98	NVPTPSPSPKPQ(2P)_1	2448	2448	12	811064	821128	8.143875e-02	2448
46	102	DVENLNTSSSPSSDLYIR(1P)_1	2385	2390	12	646705	663368	2.663551e-02	2386
47	103	NVASGAPVQKEEPEQEEIAPSLPSR(1P)_1	2384	2392	12	644551	675042	2.663551e-02	2391
48	104	NVASGAPVQKEEPEQEEIAPSLPSRNSIPAPK(1P)_1	2385	2391	12	646705	673886	2.663551e-02	2386
49	105	SFTPSKSPAPVSK(1P)_1	2563	2578	13	45801	76765	2.663551e-02	2566
50	107	SFTPSKSPAPVSK(2P)_1	2563	2580	13	45801	82027	2.663551e-02	2565
51	110	DSDGVQVANESEEDPELK(1P)_1	3365	3366	16	69311	73338	4.425943e-02	3366
52	112	AIPAPHEILTSNVVTR(1P)_1	2384	2395	12	644551	677323	2.663551e-02	2385
53	116	EIQEALSEKPTREPTPSVK(2P)_1	2566	2566	13	48814	50514	8.143875e-02	2566
54	119	SGFFSSLK(1P)_1	2572	2577	13	72027	76243	5.800511e-02	2577
55	119	SGFFSSLK(1P)_1	3496	3496	16	518590	518836	7.000561e-02	3496
56	122	SMSKPSPVLLPLKSNSK(2P)_2	246	246	2	499621	502627	4.425943e-02	246
56	122	SMSKPSPVLLPLKSNSK(2P)_2	259	259	2	544962	545201	4.425943e-02	246
57	123	NFHAEVSTPQVLSAK(1P)_1	2574	2574	13	73993	74436	2.663551e-02	2590
57	123	NFHAEVSTPQVLSAK(1P)_1	2590	2592	13	105190	107365	2.663551e-02	2590
58	124	AVALGSPDR(1P)_1	1468	1471	8	733088	744731	2.663551e-02	1468
59	126	QQESETDFWNNVSR(1P)_1	2373	2390	12	619023	663368	2.663551e-02	2380
60	128	IIPPQTDEGSYSTSISNENK(1P)_1	695	697	4	996583	1004080	2.663551e-02	695
61	129	QVPSAELEPAGDGGLAGPVTVRD(1P)_1	3348	3348	15	1075718	1075718	9.809091e-02	3348
62	133	VSVGSMGSGK(2P)_1	3064	3066	15	75860	80986	2.663551e-02	3065
63	138	SNASISSNPEVK(1P)_1	439	445	4	33904	57157	2.663551e-02	439
64	139	TMSVFDNVSPFKK(1P)_1	2952	2958	14	465187	487935	2.663551e-02	2953
65	140	DSGSTMINTELK(1P)_1	254	259	2	530473	545201	4.425943e-02	259
66	142	RSLSSSNQPSLLPEVVLNDNR(1P)_1	488	490	4	165032	166634	4.425943e-02	489
67	146	APVASPRPAATPNLSK(2P)_1	2422	2434	12	732854	778284	2.663551e-02	2422
68	153	FEGSDDDENHPLPPLNVAK(1P)_1	2386	2397	12	648649	694939	2.663551e-02	2386
69	154	LAMPEQAHTSPTSR(1P)_1	631	634	4	678773	697118	2.663551e-02	634
70	155	MMGKSPQQQQQQNTPLMPPADIK(1P)_1	2386	2394	12	648649	677005	2.663551e-02	2390
71	156	YSPSSPLTTNSIHQR(1P)_1	630	633	4	678135	692033	2.663551e-02	630
72	157	NFSSEELSQK(1P)_1	3068	3068	15	86295	91424	9.045582e-02	3068
73	158	DIVASFMSR(1P)_1	2386	2390	12	648649	663368	2.663551e-02	2386
74	159	KVESLGSPSGATK(1P)_1	2382	2390	12	638087	663368	2.663551e-02	2383
75	163	TKLDISD(1P)_1	1465	1470	8	703750	737189	2.663551e-02	1467
76	164	VPSPGLGAPPIYSYIR(1P)_1	308	308	2	678375	678648	9.045582e-02	308
77	168	VLLNTTSSARQESR(1P)_1	2097	2113	11	477574	519910	2.663551e-02	2098
78	170	GLHGPSAASSSPVISANNFVDPVSSGTPYSSNSSR(1P)_1	693	693	4	961744	969630	4.425943e-02	693
79	173	AIRSGNEEESGNEQVNHNDEAEEDPLLTR(1P)_1	692	694	4	960835	980596	2.663551e-02	692
80	174	SGNEEESGNEQVNHNDEAEEDPLLTR(1P)_1	690	696	4	956734	997624	2.663551e-02	691
81	175	IPDEELHPLSDEGM(1P)_1	2582	2586	13	83860	92531	2.663551e-02	2585
82	179	SASISGISDHQQEGYQPLEQEK(1P)_1	820	822	5	25066	32483	2.663551e-02	821
83	180	SASNQGAPFSPVNITLPTAVVQTSK(1P)_1	3046	3046	15	41050	43786	4.425943e-02	3046
84	184	VDFSAPPLVPTNSTTK(1P)_1	1485	1485	8	810789	811300	4.425943e-02	1485
85	184	VDFSAPPLVPTNSTTK(1P)_1	2956	2956	14	481896	481896	7.000561e-02	2956
86	185	VNDMFDEGRPESIFNQR(1P)_1	2374	2390	12	623830	663368	2.663551e-02	2374
87	187	NPFLDDVSSATDFRR(1P)_1	2381	2391	12	637193	673886	2.663551e-02	2381
88	188	TNSFDMPQLNTR(1P)_1	2385	2396	12	646705	691605	2.663551e-02	2386
89	192	SPQENDTVVDILGDAHSK(1P)_1	2372	2394	12	616887	677005	2.663551e-02	2386
90	196	ITSSDSPPIVSSNK(1P)_1	2951	2955	14	465005	481081	2.663551e-02	2951
91	198	LHHNSVSDPVKSEDSS(2P)_1	1756	1756	10	98106	98106	9.809091e-02	1756
92	201	ITLESHEIQR(1P)_1	2581	2581	13	82403	83417	2.663551e-02	2581
93	203	TSQSNVGDAVGNADSVEFNSEHDSPSKR(2P)_3	2574	2575	13	73993	74704	2.663551e-02	2574
94	204	TSQSNVGDAVGNADSVEFNSEHDSPSKR(3P)_1	2586	2586	13	89247	92531	4.425943e-02	2586
95	205	KLNDNSNNSGSDTVDPLAGLNNLR(1P)_1	2499	2506	12	930728	971373	2.663551e-02	2500
96	210	LDPGIMFSSPTEEVSPVEPK(1P)_1	2565	2566	13	47907	50514	2.663551e-02	2565
97	213	SISAPMENEEK(1P)_1	792	800	4	1452539	1475397	2.663551e-02	793
98	214	SSSPDSNTVIPVEELR(1P)_1	2566	2574	13	48814	74436	2.663551e-02	2566
99	216	YSHLSSSDDNYGSLA(1P)_1	2491	2501	12	890158	956593	2.663551e-02	2491
100	217	LGQMIISQSRSNSTSLPAANK(2P)_1	2406	2407	12	705704	706112	2.663551e-02	2406
101	218	SNSTSLPAANK(1P)_1	1014	1014	6	105743	105743	7.000561e-02	1014
102	224	TESASTPGFVVGTER(1P)_1	2951	2957	14	465005	484904	2.663551e-02	2954
103	226	STEVDVDGNAIR(1P)_1	2385	2390	12	646705	663368	2.663551e-02	2385
104	227	EDYELSPQAVSSFVR(1P)_1	264	272	2	556539	582470	2.663551e-02	272
105	230	ASSIFSINTTPLAPPNATDIQK(1P)_1	2563	2581	13	45801	83417	2.663551e-02	2565
106	231	ASSIFSINTTPLAPPNATDIQK(1P)_2	2385	2387	12	646705	658599	2.663551e-02	2385
107	234	TGPFEVGVHVLPK(1P)_1	2386	2390	12	648649	663368	2.663551e-02	2390
108	236	YVTLSPEELK(1P)_1	2384	2394	12	644551	677005	2.663551e-02	2385
109	237	LNTTSNSNLTSDSTTSLSDQFYFQK(1P)_1	2564	2564	13	47637	47637	2.663551e-02	2564
110	237	LNTTSNSNLTSDSTTSLSDQFYFQK(1P)_1	2597	2600	13	121603	137717	7.000561e-02	2597
111	239	TNSGC[UniMod:4]SITSGASMIATK(2P)_1	247	249	2	503196	512880	4.425943e-02	247
112	240	NMSGSPGAVC[UniMod:4]TSPTQSFMNTVPQR(2P)_3	2254	2258	12	256166	259051	7.000561e-02	2258
113	242	NEAQESSPSLPASSSSSTSASASASSK(1P)_1	2565	2574	13	47907	74436	2.663551e-02	2565
114	245	YSFIGISPR(1P)_1	273	273	2	584397	594784	2.663551e-02	273
115	245	YSFIGISPR(1P)_1	2383	2391	12	640445	673886	2.663551e-02	2384
116	250	SNFNTASEPLASASK(1P)_1	285	285	2	637651	640141	2.663551e-02	285
117	251	EDNSDETKADSPMQSVK(1P)_1	3428	3428	16	318049	318072	9.045582e-02	3428
118	255	TVSVEEVPAVLQLR(1P)_1	2577	2587	13	75773	96883	2.663551e-02	2587
119	255	TVSVEEVPAVLQLR(1P)_1	2733	2733	13	563933	588927	8.143875e-02	2733
120	260	SSGNNLSSANVK(1P)_1	186	186	2	351335	351335	2.663551e-02	186
121	264	SSVSAHQPTQEKPAK(3P)_1	2566	2566	13	48814	50514	7.000561e-02	2566
122	264	SSVSAHQPTQEKPAK(3P)_1	2592	2592	13	106723	107365	2.663551e-02	2592
123	269	EATPVLPANEAVKDTLTETSNEK(1P)_1	2566	2569	13	48814	62630	2.663551e-02	2566
124	270	ANSSTSSENPSLTPFDIESNNDR(1P)_1	1370	1375	8	360816	387977	2.663551e-02	1372
125	271	ANSSTSSENPSLTPFDIESNNDRK(1P)_1	1377	1377	8	390472	390484	9.809091e-02	1377
126	271	ANSSTSSENPSLTPFDIESNNDRK(1P)_1	2377	2390	12	628215	663368	2.663551e-02	2386
126	271	ANSSTSSENPSLTPFDIESNNDRK(1P)_1	2406	2406	12	705704	705749	2.663551e-02	2386
127	272	NNMSPNNDDNSIDTASTNTTNR(1P)_1	1471	1473	8	741068	773594	2.663551e-02	1473
128	275	NSVSAAATTSTPPLPR(1P)_1	2566	2575	13	48814	74704	2.663551e-02	2566
129	277	AVLSLQSLK(1P)_1	2381	2394	12	637193	677005	2.663551e-02	2384
130	278	NTGMVGSSNSSR(1P)_1	3384	3384	16	132909	132915	5.800511e-02	3384
131	279	SPLANPMQEK(1P)_1	1389	1389	8	425446	425446	9.809091e-02	1389
132	280	ISRPIASQNSLGWNEV(1P)_1	2383	2390	12	640445	663368	2.663551e-02	2384
133	280	ISRPIASQNSLGWNEV(1P)_1	2872	2872	14	178487	178487	8.143875e-02	2872
134	282	SPEVIEID(1P)_1	2384	2406	12	644551	705749	2.663551e-02	2385
135	283	AESDAVAEANDIDD(1P)_1	2372	2372	12	616887	618279	2.663551e-02	2372
136	283	AESDAVAEANDIDD(1P)_1	2566	2566	13	48814	50514	7.000561e-02	2566
137	285	APTASQLQNPPPPPSTTK(1P)_2	603	603	4	559258	559258	2.663551e-02	603
138	285	APTASQLQNPPPPPSTTK(1P)_2	623	623	4	625173	625250	2.663551e-02	623
139	288	KASETSDQNIVK(1P)_1	1304	1306	8	123716	126362	2.663551e-02	1305
140	290	EAFTLSPELTK(1P)_1	2601	2604	13	140757	156894	2.663551e-02	2602
141	292	RVGDEGNAAESESDNVAASR(1P)_2	186	186	2	351335	351335	9.045582e-02	186
142	292	RVGDEGNAAESESDNVAASR(1P)_2	241	241	2	490264	490264	5.800511e-02	241
143	292	RVGDEGNAAESESDNVAASR(1P)_2	254	254	2	530473	533002	9.045582e-02	254
144	294	VGDEGNAAESESDNVAASR(1P)_1	222	222	2	435637	437154	9.809091e-02	222
145	294	VGDEGNAAESESDNVAASR(1P)_1	241	241	2	490264	490264	5.800511e-02	241
146	294	VGDEGNAAESESDNVAASR(1P)_1	252	256	2	515157	537535	2.663551e-02	254
147	295	VGDEGNAAESESDNVAASR(1P)_2	241	242	2	490264	491265	2.663551e-02	241
148	295	VGDEGNAAESESDNVAASR(1P)_2	254	254	2	530473	533002	2.663551e-02	254
149	295	VGDEGNAAESESDNVAASR(1P)_2	3067	3067	15	82213	82531	4.425943e-02	3067
150	299	LDFSSPRPNNDGGR(1P)_1	3084	3092	15	158074	184291	2.663551e-02	3084
151	301	FSLGAASTTSLVNSK(2P)_1	2383	2383	12	640445	644135	2.663551e-02	2383
152	301	FSLGAASTTSLVNSK(2P)_1	2567	2567	13	50831	50955	9.809091e-02	2567
153	302	IDDEDVVSLFAK(1P)_1	634	634	4	692323	697118	8.143875e-02	634
154	303	TVSPTTQISAGK(1P)_1	3475	3478	16	475484	481833	2.663551e-02	3477
155	304	SATPSKEINFDDDF(1P)_1	424	424	3	263790	265240	7.000561e-02	424
156	304	SATPSKEINFDDDF(1P)_1	2567	2567	13	50831	50955	9.045582e-02	2567
157	304	SATPSKEINFDDDF(1P)_1	2613	2613	13	172925	173500	8.143875e-02	2613
158	305	NQDENKDTQLTPR(1P)_1	2958	2959	14	486859	488598	2.663551e-02	2959
159	309	EKEAAESPEEADVEMS(1P)_1	2570	2581	13	62996	83417	2.663551e-02	2570
159	309	EKEAAESPEEADVEMS(1P)_1	2597	2597	13	121603	122362	2.663551e-02	2570
160	310	FGEGASGEER(1P)_1	251	259	2	514806	545201	2.663551e-02	251
160	310	FGEGASGEER(1P)_1	271	271	2	572114	583984	2.663551e-02	251
161	311	GVSTFSPEGR(1P)_1	254	260	2	530473	550736	2.663551e-02	255
161	311	GVSTFSPEGR(1P)_1	270	273	2	571034	594784	2.663551e-02	255
162	314	SSESASNIPDAVNTR(1P)_1	2396	2397	12	679180	694939	4.425943e-02	2397
163	314	SSESASNIPDAVNTR(1P)_1	2957	2959	14	484904	488598	2.663551e-02	2958
164	315	KKATEMSQTANSGK(2P)_1	254	254	2	530473	533002	9.045582e-02	254
165	316	NSSVGKIDLGDTVPGFAAMPESAASK(1P)_1	237	244	2	482984	495627	2.663551e-02	241
166	317	APAQETVTTPTSKPAQAR(1P)_1	3091	3091	15	166482	169869	8.143875e-02	3091
167	318	APAQETVTTPTSKPAQAR(2P)_1	2960	2961	14	492375	508757	2.663551e-02	2960
168	321	LSLTDSTETIENNATVK(1P)_1	2386	2390	12	648649	663368	2.663551e-02	2386
169	322	LSLTDSTETIENNATVK(2P)_1	2575	2575	13	74632	74704	5.800511e-02	2575
170	323	RATPVSTPVISKPSMTTTPR(2P)_2	256	256	2	534460	537535	2.663551e-02	256
171	328	NESFHDNLSESQVQPAVAPPNTGK(1P)_1	235	241	2	479201	490264	5.800511e-02	241
172	331	ANSSTTTLDAIKPNSK(2P)_1	244	244	2	495558	495627	9.045582e-02	244
173	331	ANSSTTTLDAIKPNSK(2P)_1	263	263	2	551704	554862	9.809091e-02	263
174	336	YQPQQQPSAALR(1P)_1	254	254	2	530473	533002	5.800511e-02	254
175	339	KQTASPLSSSTEEPK(1P)_1	1607	1607	9	142368	142368	4.425943e-02	1607
176	339	KQTASPLSSSTEEPK(1P)_1	1674	1681	9	380673	419744	2.663551e-02	1674
177	340	RESTEGVLDGSK(1P)_1	2386	2386	12	648649	650767	9.809091e-02	2386
178	342	HGKTPSDASISDQSR(2P)_1	1293	1301	8	97616	117360	2.663551e-02	1293
179	344	IPSSIYGDNLTPANQIK(1P)_2	2386	2394	12	648649	677005	2.663551e-02	2386
180	344	IPSSIYGDNLTPANQIK(1P)_2	2954	2954	14	480472	480472	2.663551e-02	2954
181	345	VEEDGNVADEDDEIGVAQMASSPSKDQFK(1P)_1	2397	2397	12	691647	694939	8.143875e-02	2397
182	347	GQAEDSGDDSSLNMR(1P)_1	934	934	5	310160	311143	2.663551e-02	934
183	349	SVSPQDIQER(1P)_1	2215	2215	12	121492	124421	9.045582e-02	2215
184	351	NIVLFPEPEESFSRPQSAQSQSR(1P)_2	3393	3393	16	173979	174059	9.809091e-02	3393
185	353	FGSDTDDDDIDLKPVEGGKDPDNQSLPNSEK(1P)_1	2384	2384	12	644551	644551	9.809091e-02	2384
186	358	NSSC[UniMod:4]YFLGDATNDSLQR(1P)_1	2394	2394	12	675924	677005	2.663551e-02	2394
187	359	YQLSNANSTMVENDENDDINSNYVGSTVTPK(1P)_1	2386	2390	12	648649	663368	2.663551e-02	2386
188	361	DGYVSGSEISVR(1P)_1	242	259	2	491265	545201	2.663551e-02	245
189	366	VASANATAAESDVAK(1P)_1	241	242	2	490264	491265	2.663551e-02	241
190	367	NSPAFTNSNPSSK(1P)_1	855	873	5	90515	157808	2.663551e-02	855
191	372	SSAVNLHLQPSR(1P)_1	2960	2965	14	492375	529136	2.663551e-02	2960
192	373	TRSLSSQSFDNETSPAHPR(2P)_1	3039	3039	15	30248	30248	2.663551e-02	3039
193	374	TVSNNAANSLSR(1P)_1	2956	2968	14	481896	539456	2.663551e-02	2957
194	376	NNTGDANTEEAAAR(1P)_1	2096	2096	11	477203	477203	9.045582e-02	2096
195	380	LDTNLEDVTDITK(1P)_1	2387	2387	12	657492	658599	4.425943e-02	2387
196	380	LDTNLEDVTDITK(1P)_1	2620	2626	13	214378	231733	4.425943e-02	2620
197	381	QEEQEQQIEQSSPTEANDR(1P)_1	1092	1092	6	362832	363002	9.045582e-02	1092
198	382	SFLLGSTSSSSSR(1P)_2	2627	2631	13	233723	244520	2.663551e-02	2627
199	384	DLPEPISPETK(1P)_1	2564	2564	13	47637	47637	9.809091e-02	2564
200	385	DLPEPISPETKK(1P)_1	2563	2565	13	45801	47907	2.663551e-02	2563
201	386	KVPMDSPK(1P)_1	2952	2954	14	465187	480472	2.663551e-02	2953
202	387	NGSINSLTKSISGENR(2P)_1	641	641	4	719380	720061	9.045582e-02	641
203	390	AAADALSDLEIK(1P)_1	2385	2398	12	646705	698944	2.663551e-02	2385
204	393	TATISAESPPPLQYNAPPSYNDTVVPLTR(1P)_1	2322	2322	12	447548	447548	2.663551e-02	2322
205	397	ISSGIDAGKK(1P)_1	1994	1994	11	117695	117695	8.143875e-02	1994
206	401	LNNGSPQSVQPQQQIPSSSGVLR(1P)_1	3027	3027	14	743336	743336	9.809091e-02	3027
207	402	PPPSSKIVSNNSDDEDEDIGER(4P)_1	2390	2403	12	660916	703407	2.663551e-02	2390
208	405	STSPAANSADTPNETGK(1P)_1	2375	2375	12	624955	625055	8.143875e-02	2375
209	405	STSPAANSADTPNETGK(1P)_1	2585	2585	13	87318	96022	9.045582e-02	2585
210	409	EADATPDDDRSSISSNSNK(2P)_1	3091	3091	15	166482	169869	9.045582e-02	3091
211	411	NDLQPVLNATPK(1P)_1	3373	3382	16	83512	120608	2.663551e-02	3375
212	415	ALALSSASTR(1P)_1	1758	1770	10	101464	139819	2.663551e-02	1758
213	418	FTNNDMDSIVVK(1P)_1	1593	1594	9	97536	98622	2.663551e-02	1593
214	421	ISSGQDERHSSPDPYGINDK(2P)_1	1759	1762	10	102662	111903	7.000561e-02	1759
215	422	SLQDENLSQPR(1P)_1	1872	1884	10	468680	509235	2.663551e-02	1881
216	424	TLNYARPQSN(1P)_1	1871	1877	10	468087	495112	2.663551e-02	1871
217	427	NFSAPNVSSSSNSLRSLGSPSVSSSK(2P)_1	2418	2428	12	721788	759860	2.663551e-02	2418
218	428	VEDNLSEDDSTMKELK(1P)_1	105	105	2	131051	131783	8.143875e-02	105
219	428	VEDNLSEDDSTMKELK(1P)_1	154	154	2	248659	249073	7.000561e-02	154
220	430	AITPSNEGVKPNTSLEGMTSSPMESTQQSK(3P)_1	2394	2395	12	675924	677323	2.663551e-02	2394
221	430	AITPSNEGVKPNTSLEGMTSSPMESTQQSK(3P)_1	2415	2418	12	719858	727539	4.425943e-02	2415
222	432	HEAAEALGAIASPEVVDVLK(1P)_1	3229	3234	15	588756	620881	2.663551e-02	3233
223	434	GSSDSFNLPHQISR(2P)_1	1459	1459	8	670374	671686	2.663551e-02	1459
224	435	LLEEVGLASPSSTHNK(2P)_1	2374	2384	12	623830	644551	2.663551e-02	2374
225	435	LLEEVGLASPSSTHNK(2P)_1	2965	2969	14	527014	541168	4.425943e-02	2968
226	436	EIAGNSPNAER(1P)_1	2397	2398	12	691647	698944	2.663551e-02	2397
227	436	EIAGNSPNAER(1P)_1	2563	2565	13	45801	47907	2.663551e-02	2563
228	437	FEQASESEPTTVSYEIAGNSPNAER(1P)_1	2563	2569	13	45801	62630	2.663551e-02	2564
229	439	FEQASESEPTTVSYEIAGNSPNAER(2P)_1	2563	2569	13	45801	62630	2.663551e-02	2563
230	441	EGESMNSLNNTSIPYR(1P)_1	2951	2953	14	465005	478701	2.663551e-02	2951
231	445	THSTYAFESNTN(1P)_1	2948	2948	14	453089	453089	2.663551e-02	2948
232	445	THSTYAFESNTN(1P)_1	2960	2964	14	492375	518686	2.663551e-02	2964
233	446	AQQQQQHPQPQSQQPQSQQSPQSQK(1P)_1	2955	2955	14	481081	481081	9.045582e-02	2955
234	447	QATVSPNTR(1P)_1	256	256	2	534460	537535	2.663551e-02	256
235	448	RGSTISPTTTINNSNPNFK(1P)_1	1592	1598	9	97362	118187	2.663551e-02	1593
236	451	RYSEVVTSSFPSMTDSR(1P)_1	1473	1475	8	769748	796516	2.663551e-02	1475
237	451	RYSEVVTSSFPSMTDSR(1P)_1	2384	2390	12	644551	663368	4.425943e-02	2390
238	453	SITTIDPNNYDK(1P)_1	377	377	3	98535	103593	9.809091e-02	377
239	455	VTSSTPKSPSSGS(1P)_1	246	246	2	499621	502627	2.663551e-02	246
240	456	EVGASMTR(2P)_1	254	264	2	530473	557246	2.663551e-02	255
241	457	VVSELIAPANLSPQR(1P)_2	2005	2007	11	167261	174509	2.663551e-02	2021
241	457	VVSELIAPANLSPQR(1P)_2	2017	2026	11	204464	228782	2.663551e-02	2021
242	459	EVDALIAQLSR(1P)_1	2394	2394	12	675924	677005	9.045582e-02	2394
243	461	C[UniMod:4]TGGGIILTASHNPGGPENDLGIK(1P)_1	2386	2386	12	648649	650767	7.000561e-02	2386
244	462	GSVYHVPLNPVQATAVR(1P)_1	2607	2607	13	164705	164705	9.045582e-02	2607
245	465	NTQSPQTPLVEPVTER(1P)_2	2378	2384	12	629914	644551	4.425943e-02	2381
246	466	MGQDATVPIQPNNTGNR(1P)_1	1999	1999	11	128164	133991	4.425943e-02	1999
247	466	MGQDATVPIQPNNTGNR(1P)_1	2952	2953	14	465187	478701	4.425943e-02	2952
248	466	MGQDATVPIQPNNTGNR(1P)_1	2961	2961	14	495918	508757	9.809091e-02	2961
249	467	LSPYEILQSPGRK(1P)_1	1964	1975	11	33673	66128	2.663551e-02	1969
250	467	LSPYEILQSPGRK(1P)_1	2390	2390	12	660916	663368	5.800511e-02	2390
251	468	IPAGSLLSPR(1P)_1	173	174	2	324887	325701	2.663551e-02	173
252	468	IPAGSLLSPR(1P)_1	1962	1962	11	25337	26810	8.143875e-02	1962
253	473	LGSLVGQDSGYVGGLPK(1P)_2	2947	2954	14	445766	480472	2.663551e-02	2948
254	475	LSSPLTDSGNR(1P)_1	2126	2133	11	535579	566185	2.663551e-02	2126
255	476	LSSPLTDSGNRR(1P)_1	2126	2128	11	535579	557824	2.663551e-02	2126
256	481	GGSITLESGSYK(1P)_1	1308	1308	8	131125	139917	9.045582e-02	1308
257	482	SIAGDGNIEDFR(1P)_1	1295	1308	8	106214	139917	2.663551e-02	1303
258	484	AYLAQSPQFNK(1P)_1	1593	1593	9	97536	98643	4.425943e-02	1593
259	485	AINSPIIRPSSSNGVPTTSR(1P)_1	2951	2954	14	465005	480472	2.663551e-02	2951
260	487	LASSGEVDKIESPR(1P)_1	3462	3462	16	430826	430826	9.809091e-02	3462
261	488	MESPNLK(1P)_1	222	222	2	435637	437154	9.809091e-02	222
262	488	MESPNLK(1P)_1	241	246	2	490264	502627	2.663551e-02	241
263	488	MESPNLK(1P)_1	556	556	4	357802	364908	9.045582e-02	556
264	490	QVLEYSSPTATTPMTPTFPSTSGINMK(1P)_1	2557	2557	13	40487	40511	8.143875e-02	2557
265	492	VESPGMTGQIK(1P)_1	2203	2209	12	99134	108813	2.663551e-02	2204
266	494	FSLDPLAEEDSEDTPGVAGGISK(1P)_1	2564	2564	13	47637	47637	8.143875e-02	2564
267	497	LAVLDPSILGER(1P)_1	2585	2593	13	87318	120376	2.663551e-02	2593
268	498	SPDPASLSSESER(1P)_1	2574	2580	13	73993	82027	2.663551e-02	2576
269	501	GIFAGDINSD(1P)_1	2966	2967	14	532790	533282	2.663551e-02	2966
270	502	SVSQISVNPGK(1P)_1	571	589	4	413029	511129	2.663551e-02	576
271	503	VNNSQHPYIK(1P)_1	1674	1676	9	380673	405579	2.663551e-02	1674
272	505	NNRSKDVTDSATTK(1P)_1	2771	2771	13	706506	712889	9.809091e-02	2771
273	506	SKDVTDSATTK(1P)_1	2770	2771	13	704115	712889	2.663551e-02	2770
274	508	EC[UniMod:4]SNPTC[UniMod:4]GAGVFLANHK(1P)_1	2550	2559	13	28519	42196	5.800511e-02	2559
275	508	EC[UniMod:4]SNPTC[UniMod:4]GAGVFLANHK(1P)_1	2576	2576	13	75046	77879	9.809091e-02	2576
276	513	MTLRSSSDSPTATANLVK(1P)_1	3073	3073	15	107219	108354	2.663551e-02	3091
276	513	MTLRSSSDSPTATANLVK(1P)_1	3085	3091	15	158717	169869	2.663551e-02	3091
277	515	RLSTSSAAPPTSR(1P)_1	2577	2577	13	75773	76243	2.663551e-02	2577
277	515	RLSTSSAAPPTSR(1P)_1	2591	2591	13	106249	106249	2.663551e-02	2577
278	516	RLSTSSAAPPTSR(2P)_1	1592	1592	9	97362	97362	8.143875e-02	1592
279	516	RLSTSSAAPPTSR(2P)_1	3065	3065	15	78920	80449	2.663551e-02	3065
280	516	RLSTSSAAPPTSR(2P)_1	3071	3071	15	102305	106762	9.045582e-02	3071
281	518	SHSLVSHAPSIPR(2P)_2	1269	1269	8	53152	53152	2.663551e-02	1269
282	518	SHSLVSHAPSIPR(2P)_2	3085	3085	15	158717	158717	7.000561e-02	3085
283	519	SHSLVSHAPSIPR(3P)_1	3065	3066	15	78920	80986	2.663551e-02	3065
284	521	SSSDSPTATANLVK(1P)_2	1595	1595	9	100079	100241	9.809091e-02	1595
285	521	SSSDSPTATANLVK(1P)_2	3089	3089	15	163912	165358	7.000561e-02	3089
286	522	SSSSLLQDQTPQR(1P)_1	2354	2360	12	570032	599986	2.663551e-02	2354
287	530	DVSQITSSPKK(1P)_1	2377	2377	12	628215	636165	9.045582e-02	2377
288	531	DVSQITSSPKKSFQDK(2P)_1	1581	1581	9	65200	65566	4.425943e-02	1581
289	531	DVSQITSSPKKSFQDK(2P)_1	2385	2386	12	646705	650767	5.800511e-02	2385
290	534	MTPSGHNWVSGQGAGPR(1P)_1	1110	1110	6	415310	415310	7.000561e-02	1110
291	534	MTPSGHNWVSGQGAGPR(1P)_1	3089	3091	15	163912	169869	2.663551e-02	3091
292	535	ASKSNSLITSTDPVEDHISK(1P)_1	3085	3086	15	158717	159827	2.663551e-02	3086
293	537	GSTPC[UniMod:4]LIGDSIR(1P)_1	2566	2574	13	48814	74436	2.663551e-02	2566
294	537	GSTPC[UniMod:4]LIGDSIR(1P)_1	2631	2633	13	241006	248171	5.800511e-02	2631
295	538	LLTPQTSSNHALSK(1P)_1	1613	1613	9	161504	161715	2.663551e-02	1613
296	539	LLTPQTSSNHALSK(2P)_1	246	246	2	499621	502627	5.800511e-02	246
297	547	YSSSGTPENITGEADDEDEDIIR(1P)_1	2385	2391	12	646705	673886	2.663551e-02	2385
298	550	IRSSSSLELDSEKNEK(2P)_1	2944	2956	14	431063	481896	2.663551e-02	2945
299	552	YGSDSTTESETR(1P)_1	2431	2439	12	767369	783055	2.663551e-02	2434
300	555	SIVGDDNSTVK(1P)_1	2638	2638	13	255332	255332	9.045582e-02	2638
301	562	SLPSSSTTNTNSNVPDPSTPSKPNLEVNHQR(1P)_1	2629	2630	13	237159	240594	4.425943e-02	2630
302	567	VSGFKDEVLETV(1P)_1	2386	2403	12	648649	703407	2.663551e-02	2386
303	568	SFEVTDPVNSSLK(1P)_1	2384	2399	12	644551	699067	2.663551e-02	2385
304	569	RSPSNLNSTSVTPR(1P)_1	168	175	2	308097	328908	8.143875e-02	168
305	569	RSPSNLNSTSVTPR(1P)_1	187	188	2	352302	355836	5.800511e-02	188
306	571	SPSNLNSTSVTPR(1P)_2	2590	2606	13	105190	166876	2.663551e-02	2590
307	572	SPSNLNSTSVTPR(2P)_1	980	980	6	26594	26685	2.663551e-02	980
308	573	EINGEFDNSSDNDKR(1P)_1	2575	2579	13	74632	79258	5.800511e-02	2575
309	576	LFESDEEETNGENIQINK(1P)_1	2385	2387	12	646705	658599	2.663551e-02	2386
309	576	LFESDEEETNGENIQINK(1P)_1	2401	2413	12	700111	719036	2.663551e-02	2386
310	577	FFSPSSNIPTDR(1P)_1	2390	2392	12	660916	675042	2.663551e-02	2390
311	579	SATRSPSAFNR(1P)_1	1473	1473	8	769748	773594	9.045582e-02	1473
312	579	SATRSPSAFNR(1P)_1	2960	2960	14	492375	493333	5.800511e-02	2960
313	580	SATRSPSAFNR(2P)_2	2564	2574	13	47637	74436	2.663551e-02	2565
314	581	QNSIPEVKFPQELSDVSK(1P)_1	3082	3082	15	142001	151910	2.663551e-02	3082
315	582	LETDESPIQTK(2P)_1	3071	3086	15	102305	159827	2.663551e-02	3071
316	587	EATETSSAVQTKEPEEK(1P)_1	2954	2960	14	480472	493333	2.663551e-02	2955
317	588	EATETSSAVQTKEPEEKISIGNK(1P)_1	3055	3055	15	54505	55563	2.663551e-02	3055
318	591	IASGLISPVLGEVSER(1P)_1	1584	1584	9	68352	68508	2.663551e-02	1584
319	591	IASGLISPVLGEVSER(1P)_1	1597	1601	9	103046	122207	2.663551e-02	1597
320	593	NVEDLPTQLEK(1P)_1	2958	2958	14	486859	487935	4.425943e-02	2958
321	598	SSVVIESTK(1P)_1	1983	1997	11	83549	126748	2.663551e-02	1992
322	600	FLNIENPENQSE(1P)_1	2386	2396	12	648649	691605	2.663551e-02	2386
323	601	FSSNPENGESR(1P)_1	1585	1585	9	68955	69126	7.000561e-02	1585
324	603	LDNSNSSESETVVNSENNLEKPSSLNIEKDDLSK(1P)_1	2393	2393	12	675394	675407	2.663551e-02	2393
325	606	RMSSISSISSESR(2P)_2	2692	2698	13	437012	459519	2.663551e-02	2693
326	607	SASMTNLR(1P)_1	2585	2588	13	87318	98939	2.663551e-02	2585
327	608	SIEEKDTLEGTESSK(1P)_1	2578	2578	13	76765	76765	2.663551e-02	2578
328	609	SNSAHSALNAR(1P)_1	2692	2699	13	437012	459995	2.663551e-02	2692
329	610	SNSAHSALNAR(2P)_1	2693	2698	13	437854	459519	2.663551e-02	2693
330	611	SNSPSPPEK(1P)_1	242	254	2	491265	533002	2.663551e-02	246
331	612	TSSLPNQR(1P)_1	2677	2677	13	385805	387621	7.000561e-02	2677
332	613	C[UniMod:4]TGGIILTASHNPGGPENDMGIK(1P)_1	2947	2948	14	445766	453089	2.663551e-02	2948
333	614	C[UniMod:4]TGGIILTASHNPGGPENDMGIK(1P)_4	2955	2955	14	481081	481081	9.809091e-02	2955
334	615	GSVYHVPLNIVQADAVR(1P)_1	2378	2388	12	629914	659350	2.663551e-02	2381
335	615	GSVYHVPLNIVQADAVR(1P)_1	2702	2702	13	474399	477884	7.000561e-02	2702
336	620	RTTSLVNNILNGNNAR(1P)_1	2385	2393	12	646705	675407	2.663551e-02	2385
337	622	STFNELIDK(1P)_1	2385	2391	12	646705	673886	2.663551e-02	2386
338	623	TTSLVNNILNGNNAR(1P)_1	2386	2386	12	648649	650767	2.663551e-02	2399
338	623	TTSLVNNILNGNNAR(1P)_1	2399	2399	12	699067	699067	2.663551e-02	2399
339	631	DNQISTSDLLSDSQVR(1P)_2	2385	2391	12	646705	673886	2.663551e-02	2386
340	633	ATEISPPPVSPSK(1P)_1	2566	2566	13	48814	50514	5.800511e-02	2566
341	635	SSSKSAVITPVSK(1P)_1	690	690	4	956734	956734	8.143875e-02	690
342	642	YVNEVDLLLTPR(1P)_1	1096	1097	6	380460	393496	5.800511e-02	1096
343	644	SSISNTSDHDGANR(1P)_1	1030	1030	6	173645	173645	8.143875e-02	1030
344	646	ENKQPDFETNDENDEDSPEAR(1P)_1	2958	2959	14	486859	488598	2.663551e-02	2959
345	653	LAQANNTPTSRPPMK(1P)_1	2955	2959	14	481081	488598	2.663551e-02	2957
346	654	NSNNVSSPLDNVIPTSR(1P)_1	1587	1588	9	70542	72400	2.663551e-02	1587
347	655	SNSNNSNPSFIFER(1P)_2	2957	2959	14	484904	488598	2.663551e-02	2957
348	656	SPPQAYSSSSATTTFSNPFIK(1P)_1	2956	2957	14	481896	484904	8.143875e-02	2956
349	660	KELDEIAASLENL(1P)_1	27	27	1	74327	74572	9.809091e-02	27
350	664	MGSTSATSKENTPEQDDVATKK(2P)_1	763	763	4	1338262	1338321	7.000561e-02	763
351	664	MGSTSATSKENTPEQDDVATKK(2P)_1	2957	2963	14	484904	517970	2.663551e-02	2960
352	665	TFIDLESSSPELK(1P)_1	2386	2394	12	648649	677005	2.663551e-02	2386
353	666	VATTAVSPSTISTATAVNNGR(1P)_1	2390	2396	12	660916	691605	2.663551e-02	2395
354	667	GSGANSVPR(1P)_1	1389	1389	8	425446	425446	7.000561e-02	1389
355	672	TNIDNSTGQAGQANAQSANTVNNR(1P)_1	1666	1666	9	343641	343641	8.143875e-02	1666
356	676	FDSSVDRGSPFQC[UniMod:4]NIGVGQVIK(1P)_1	2369	2369	12	612784	612784	5.800511e-02	2369
357	676	FDSSVDRGSPFQC[UniMod:4]NIGVGQVIK(1P)_1	2385	2391	12	646705	673886	2.663551e-02	2386
358	678	DLDTLYLVHNNADEKSN(1P)_1	2386	2387	12	648649	658599	2.663551e-02	2386
359	678	DLDTLYLVHNNADEKSN(1P)_1	2773	2778	13	716963	744435	5.800511e-02	2778
360	681	SVSIDSTKYSR(2P)_1	2385	2401	12	646705	700890	2.663551e-02	2385
361	682	YFDSGDYALQK(1P)_1	1176	1177	7	75322	76914	2.663551e-02	1177
362	683	IASSDELMER(1P)_1	1136	1136	6	502995	505198	5.800511e-02	1136
363	686	LADQTPHDDNSENC[UniMod:4]PNRSGGSTPLDSQTK(2P)_1	2563	2563	13	45801	46331	7.000561e-02	2563
364	692	VPVSSITSHAKETSVKPTGK(3P)_1	3085	3091	15	158717	169869	5.800511e-02	3091
365	693	NNSSSFDISNNK(1P)_1	3079	3094	15	139359	186481	2.663551e-02	3085
366	694	EEEPILAPSVK(1P)_1	2390	2399	12	660916	699067	2.663551e-02	2390
367	695	EEEPILAPSVKDYRPAEETEAQAEPVEA(1P)_1	2377	2391	12	628215	673886	2.663551e-02	2385
368	697	YAIYEPESPNQK(1P)_1	2385	2399	12	646705	699067	2.663551e-02	2385
369	698	NGEMVDPYDYENSLR(1P)_1	2385	2385	12	646705	647936	9.045582e-02	2385
370	702	NTSYQESPGLQERPK(2P)_1	2958	2959	14	486859	488598	4.425943e-02	2959
371	704	ADANSFAGPNLDDHQEDLLATK(1P)_1	2371	2391	12	614130	673886	2.663551e-02	2373
372	707	NGHSPTNGQFPR(1P)_1	3050	3050	15	45210	45492	8.143875e-02	3050
373	708	QPQSPLSSQSTQNQAIPR(1P)_1	2565	2567	13	47907	50955	2.663551e-02	2566
374	708	QPQSPLSSQSTQNQAIPR(1P)_1	2590	2590	13	105190	105707	4.425943e-02	2590
375	709	YAQNSSPTAAHFQPQR(1P)_1	2561	2566	13	44287	50514	2.663551e-02	2565
376	710	EVSPESFGLTAR(1P)_1	2382	2394	12	638087	677005	2.663551e-02	2383
377	711	YREVSPESFGLTAR(1P)_1	2384	2390	12	644551	663368	2.663551e-02	2386
378	713	AVSVSDLSYVAN(1P)_1	2384	2387	12	644551	658599	2.663551e-02	2384
379	714	AVSVSDLSYVANSQSSPLR(1P)_2	3491	3497	16	504262	519322	2.663551e-02	3496
380	724	RSTSTYSVIESESGLK(2P)_1	2387	2387	12	657492	658599	9.045582e-02	2387
381	725	LAAVPAAGPASAGGAAAASGDAAAEEEKEEEAAEES(1P)_1	2380	2386	12	634219	650767	2.663551e-02	2385
382	727	SVDELITEGNEK(1P)_1	545	547	4	307387	314015	2.663551e-02	545
383	728	ATSLMVLPDNDTASK(1P)_1	2377	2391	12	628215	673886	2.663551e-02	2380
384	729	NLTETATLSASR(1P)_1	2384	2391	12	644551	673886	2.663551e-02	2385
385	729	NLTETATLSASR(1P)_1	2954	2960	14	480472	493333	2.663551e-02	2955
386	732	SDSAVSIVHLK(2P)_1	2948	2950	14	453089	464233	2.663551e-02	2949
387	737	LFPSPTTTR(1P)_1	249	249	2	511946	512880	4.425943e-02	249
388	742	EQAEASIDNLK(1P)_1	2881	2882	14	202394	215462	4.425943e-02	2881
389	745	EQAEASIDNLKNEATPEAEQVKK(1P)_1	1831	1831	10	336512	337133	2.663551e-02	1831
390	746	EQAEASIDNLKNEATPEAEQVKK(2P)_1	2575	2575	13	74632	74704	9.809091e-02	2575
391	747	LEETKESLQNK(1P)_1	2374	2374	12	623830	623830	5.800511e-02	2374
392	747	LEETKESLQNK(1P)_1	3062	3065	15	71725	80449	2.663551e-02	3062
393	748	NEATPEAEQVK(1P)_1	2566	2566	13	48814	50514	2.663551e-02	2578
393	748	NEATPEAEQVK(1P)_1	2578	2578	13	76765	76765	2.663551e-02	2578
394	750	RISNGTFINGGPGGK(2P)_1	2949	2953	14	453937	478701	2.663551e-02	2953
395	750	RISNGTFINGGPGGK(2P)_1	2960	2960	14	492375	493333	5.800511e-02	2960
396	751	ALSTASLISSNGQTSASK(1P)_1	2382	2382	12	638087	638411	9.045582e-02	2382
397	751	ALSTASLISSNGQTSASK(1P)_1	2395	2395	12	677132	677323	5.800511e-02	2395
398	756	SSTNLAALPK(1P)_1	2566	2573	13	48814	73368	2.663551e-02	2567
398	756	SSTNLAALPK(1P)_1	2584	2590	13	86212	105707	2.663551e-02	2567
399	760	DNDTSAKDGTPKVEEK(1P)_1	2596	2596	13	121136	121136	9.809091e-02	2596
400	761	VVAETTYIDTPDTETK(1P)_1	2577	2577	13	75773	76243	9.045582e-02	2577
401	762	SDEPSRESTPVR(1P)_1	2580	2580	13	79575	82027	9.045582e-02	2580
402	764	KSDSGTVLGAIPLNSR(1P)_2	2956	2972	14	481896	552787	2.663551e-02	2956
403	765	SDSGTVLGAIPLNSR(1P)_2	2952	2963	14	465187	517970	2.663551e-02	2953
404	771	KNESNDAEVSENEDTTGLTSPTR(1P)_1	2952	2959	14	465187	488598	2.663551e-02	2953
405	772	NESNDAEVSENEDTTGLTSPTR(1P)_1	2951	2959	14	465005	488598	2.663551e-02	2955
406	776	VVADDLVLVTPK(1P)_1	2386	2391	12	648649	673886	2.663551e-02	2386
407	777	AC[UniMod:4]VVYGGSPIGNQLR(1P)_1	2386	2400	12	648649	699566	2.663551e-02	2386
408	785	RGSWC[UniMod:4]C[UniMod:4]LVSSQK(1P)_1	1092	1092	6	362832	363002	5.800511e-02	1092
409	785	RGSWC[UniMod:4]C[UniMod:4]LVSSQK(1P)_1	3233	3233	15	615643	616762	9.809091e-02	3233
410	789	SAITSAQELLDSK(1P)_1	2390	2390	12	660916	663368	2.663551e-02	2390
411	791	KKGSGEDDEEETETTPTSTVPVATIAQETLK(1P)_1	2574	2574	13	73993	74436	2.663551e-02	2574
412	792	GNNIGSPLGAPK(1P)_1	1375	1375	8	386539	387977	4.425943e-02	1375
413	796	SLTTVQSPPLESVVSVQGSVPFR(1P)_1	2567	2567	13	50831	50955	2.663551e-02	2578
413	796	SLTTVQSPPLESVVSVQGSVPFR(1P)_1	2578	2580	13	76765	82027	2.663551e-02	2578
414	797	ADVTSLDEDLR(1P)_1	2387	2400	12	657492	699566	2.663551e-02	2399
415	797	ADVTSLDEDLR(1P)_1	3334	3338	15	1011045	1026427	5.800511e-02	3334
416	798	ALLELLDDSPVTPGEAR(1P)_1	2564	2565	13	47637	47907	5.800511e-02	2564
417	799	APTAAELQAPPPPPSSTK(1P)_1	1592	1597	9	97362	114934	2.663551e-02	1597
418	802	SNSLSSDGNSNQDVEIGK(1P)_1	1403	1405	8	452796	471870	2.663551e-02	1403
419	803	ATGTPNLR(1P)_1	246	246	2	499621	502627	9.045582e-02	246
420	803	ATGTPNLR(1P)_1	3268	3268	15	736963	736990	5.800511e-02	3268
421	806	VNNSSSNPDISTNSVVHNAMQFTNTNNNTSSTVDINDPK(1P)_1	2566	2574	13	48814	74436	2.663551e-02	2566
421	806	VNNSSSNPDISTNSVVHNAMQFTNTNNNTSSTVDINDPK(1P)_1	2592	2592	13	106723	107365	2.663551e-02	2566
422	807	SAPAQVTQH(1P)_1	3466	3472	16	446280	465114	2.663551e-02	3469
423	808	SAPAQVTQHSK(1P)_1	3469	3478	16	453873	481833	2.663551e-02	3471
424	809	TSIPYAMQGGNAR(1P)_1	3471	3480	16	462045	485898	2.663551e-02	3471
425	810	VNDSYDSPLSGTASTGK(1P)_1	3468	3475	16	452986	475496	2.663551e-02	3470
426	813	SISETTTDSDIPIPK(1P)_1	2372	2372	12	616887	618279	9.809091e-02	2372
427	813	SISETTTDSDIPIPK(1P)_1	2386	2386	12	648649	650767	7.000561e-02	2386
428	816	IGDSLQGSPQR(2P)_1	3087	3092	15	160139	184291	2.663551e-02	3090
429	817	LGTVPSNYVSSPDLVR(1P)_1	2384	2394	12	644551	677005	2.663551e-02	2385
430	818	LGTVPSNYVSSPDLVRR(1P)_1	2386	2390	12	648649	663368	2.663551e-02	2388
431	821	SNSNVPSLFADFPAPPK(1P)_1	3478	3484	16	480754	495832	2.663551e-02	3478
432	822	SSRTNSAISQSPVNYAFPNPYK(2P)_1	3443	3453	16	375193	420442	2.663551e-02	3443
433	824	TNSAISQSPVNYAFPNPYK(1P)_1	2359	2359	12	591465	591978	9.045582e-02	2359
434	824	TNSAISQSPVNYAFPNPYK(1P)_1	3439	3451	16	368069	408647	2.663551e-02	3439
435	825	TSPSPTGPNPNNSPSPSSPISR(1P)_1	3067	3067	15	82213	82531	7.000561e-02	3067
436	826	TSPSPTGPNPNNSPSPSSPISR(2P)_2	2561	2566	13	44287	50514	2.663551e-02	2563
437	827	YAPVSPTVQQK(1P)_1	3061	3061	15	69894	71038	2.663551e-02	3061
438	827	YAPVSPTVQQK(1P)_1	3071	3071	15	102305	106762	5.800511e-02	3071
439	829	ASSLDDFISR(1P)_1	2351	2351	12	568546	568546	5.800511e-02	2351
440	829	ASSLDDFISR(1P)_1	2386	2391	12	648649	673886	2.663551e-02	2390
441	830	LADANSDTAALSNSNTPTMNNAALLQR(1P)_1	2386	2399	12	648649	699067	2.663551e-02	2390
442	832	STSPNANANDNTEFFK(1P)_1	2948	2959	14	453089	488598	2.663551e-02	2948
443	833	ASSPSSLTYK(1P)_1	2566	2567	13	48814	50955	2.663551e-02	2585
443	833	ASSPSSLTYK(1P)_1	2585	2596	13	87318	121136	2.663551e-02	2585
444	839	NSAAPASPLSNEHITSSTNSGSDANR(2P)_1	2505	2505	12	962683	964591	8.143875e-02	2505
445	840	VINSLQPTTR(1P)_1	241	246	2	490264	502627	5.800511e-02	241
446	840	VINSLQPTTR(1P)_1	3397	3401	16	194152	212823	2.663551e-02	3398
447	841	VQVLSDEPVIEAAPK(1P)_1	2374	2390	12	623830	663368	2.663551e-02	2374
448	842	IYGKPVQEEDADIDNLPSDEEPYTNDDDVQDSEPR(1P)_1	2383	2391	12	640445	673886	2.663551e-02	2388
449	844	YASPNLNMK(1P)_1	2428	2428	12	759842	759860	7.000561e-02	2428
450	845	LLTEVNEEQASHLR(1P)_1	3375	3383	16	85843	128735	2.663551e-02	3375
451	847	AGLDNVDAESKEGTPSANSSIQQEVGLPYSELLSR(2P)_1	2598	2598	13	123828	139664	2.663551e-02	2598
452	849	ENGSGDDLFAGLK(1P)_1	2386	2387	12	648649	658599	7.000561e-02	2386
453	850	RNSGC[UniMod:4]DLSATYYASR(1P)_1	2590	2591	13	105190	106249	2.663551e-02	2590
454	851	SPMYSPLDFSPPVFSPNHSQLQQAR(1P)_1	2581	2581	13	82403	83417	8.143875e-02	2581
455	852	SSISFGSSQR(1P)_1	1094	1095	6	378586	379332	2.663551e-02	1095
456	853	SSSIDVNHR(1P)_1	2952	2952	14	465187	473648	9.045582e-02	2952
457	862	ESITNSPTSEVPIETK(1P)_1	3489	3490	16	501575	503888	2.663551e-02	3490
458	866	VVEATPEDGTASSQK(1P)_1	2566	2578	13	48814	76765	2.663551e-02	2566
459	867	VVEATPEDGTASSQK(1P)_2	187	187	2	352302	355349	7.000561e-02	187
460	869	VVEATPEDGTASSQKSTINAENENTK(2P)_1	2322	2322	12	447548	447548	9.045582e-02	2322
461	871	RTGQVGVPTISQV(1P)_1	2386	2391	12	648649	673886	2.663551e-02	2386
462	872	TGQVGVPTISQV(1P)_1	1370	1370	8	360816	381517	7.000561e-02	1370
463	872	TGQVGVPTISQV(1P)_1	2387	2387	12	657492	658599	4.425943e-02	2387
464	877	YTSVVVTR(1P)_1	3062	3062	15	71725	71821	4.425943e-02	3062
465	878	ESISGTPTPTSIPHEEQR(1P)_1	2569	2569	13	52335	62630	9.809091e-02	2569
466	879	ESISGTPTPTSIPHEEQR(2P)_2	3575	3579	16	885979	897736	2.663551e-02	3575

## Sheet: phQTL
QTL	trait number	trait name	first marker	last marker	chromosome	first position	last position	smallest p-value	most significant predictor
1	4	SDDEEADAEAEK(1P)_1	2565	2566	13	47907	50514	4.330921e-02	2565
2	5	VDLFGSDDEEADAEAEK(1P)_1	2378	2378	12	629914	631177	3.004276e-02	2390
2	5	VDLFGSDDEEADAEAEK(1P)_1	2390	2391	12	660916	673886	3.004276e-02	2390
3	6	VDLFGSDDEEADAEAEKLK(1P)_1	2376	2390	12	627201	663368	9.331047e-03	2386
4	7	QSSPANPIGTYEYSR(1P)_1	2563	2591	13	45801	106249	9.331047e-03	2566
5	8	GDYGNNISPERPSFR(1P)_1	1589	1598	9	77502	118187	9.331047e-03	1590
6	8	GDYGNNISPERPSFR(1P)_1	2956	2957	14	481896	484904	6.644193e-02	2957
7	11	AVVEGFDETSAEPTPAPAPAPVER(1P)_1	2384	2386	12	644551	650767	6.644193e-02	2386
8	13	SGSHSNDEDDVVQVPETSSPTK(1P)_1	2590	2590	13	105190	105707	6.644193e-02	2590
9	14	VASSSPLKPTSPTVPDASVASLR(1P)_1	2384	2395	12	644551	677323	9.331047e-03	2390
10	15	VASSSPLKPTSPTVPDASVASLR(2P)_1	2390	2394	12	660916	677005	9.331047e-03	2391
10	15	VASSSPLKPTSPTVPDASVASLR(2P)_1	2407	2407	12	706112	706112	9.331047e-03	2391
11	18	AHLASNSSRSPSVSPVR(2P)_1	187	187	2	352302	355349	6.644193e-02	187
12	22	GLYSPESEK(1P)_1	3091	3091	15	166482	169869	4.057027e-02	3091
13	25	SASPINTNNASGDSPDTKK(2P)_1	7	15	1	37553	57669	9.331047e-03	7
14	27	ESGSTPISISNAPTFNPK(1P)_1	2384	2394	12	644551	677005	9.331047e-03	2384
15	30	GFVFNSVQKK(1P)_1	1090	1091	6	356079	371457	6.155555e-02	1091
16	31	ISSMPGGYFHSEISPDSTVNR(1P)_1	2383	2390	12	640445	663368	9.331047e-03	2385
17	32	SAEGNNIDQSLILK(1P)_1	2386	2401	12	648649	700890	9.331047e-03	2399
18	37	FANENPNSQK(1P)_1	187	187	2	352302	355349	4.879223e-02	187
19	40	SAIPSSSSLPLSSSPTR(1P)_1	2384	2408	12	644551	706444	9.331047e-03	2386
20	42	TAKASQEL(1P)_1	1607	1607	9	142368	142368	4.057027e-02	1607
21	43	NSSATKDFPNPK(1P)_1	3081	3088	15	141731	163799	9.331047e-03	3083
22	44	DSSSPIISQR(1P)_1	1617	1617	9	176679	177333	9.195237e-02	1617
23	45	LSSETPALESEGPQTK(1P)_1	2565	2575	13	47907	74704	9.331047e-03	2566
24	47	VEDSTEAATEKLSSETPALESEGPQTK(1P)_1	2566	2574	13	48814	74436	9.331047e-03	2566
24	47	VEDSTEAATEKLSSETPALESEGPQTK(1P)_1	2585	2589	13	87318	103361	9.331047e-03	2566
25	48	VEDSTEAATEKLSSETPALESEGPQTK(2P)_1	3067	3067	15	82213	82531	7.333583e-02	3067
26	49	STSMNNLSSGTSAK(1P)_1	1084	1084	6	335604	335632	9.742932e-02	1084
27	51	SDSASFLEEK(1P)_1	118	122	2	161065	172346	2.60291e-02	119
28	51	SDSASFLEEK(1P)_1	3093	3093	15	185473	185793	4.6065e-02	3093
29	51	SDSASFLEEK(1P)_1	3497	3498	16	519322	523749	1.589265e-02	3498
30	54	SEGDEESDDAVDENDVKK(1P)_1	2353	2353	12	569539	569539	9.379789e-02	2353
31	55	PVSDSGFDNSSK(1P)_1	1013	1017	6	103136	120796	9.331047e-03	1014
32	56	ENISSPLGK(1P)_1	120	120	2	163180	166909	5.671062e-02	120
33	58	ANSNEDGESVSSIQESPK(1P)_1	245	248	2	498348	505396	2.125203e-02	246
34	58	ANSNEDGESVSSIQESPK(1P)_1	2950	2953	14	457243	478701	1.589265e-02	2952
35	59	ANSNEDGESVSSIQESPK(2P)_3	3161	3167	15	413669	446521	7.743216e-02	3164
36	60	ANSNEDGESVSSIQESPKISAQPK(1P)_1	246	250	2	499621	514468	9.331047e-03	247
37	60	ANSNEDGESVSSIQESPKISAQPK(1P)_1	2950	2954	14	457243	480472	1.589265e-02	2952
38	63	RANSNEDGESVSSIQESPK(1P)_1	247	254	2	503196	533002	9.331047e-03	254
39	63	RANSNEDGESVSSIQESPK(1P)_1	2951	2953	14	465005	478701	2.125203e-02	2953
40	65	SQSLTSSVANNAPQSVR(1P)_1	2953	2953	14	478701	478701	6.644193e-02	2953
41	68	SQSLTSSVANNAPQSVRDDVELPETLEER(1P)_1	97	111	2	102053	141579	9.331047e-03	98
42	69	SQSLTSSVANNAPQSVRDDVELPETLEER(2P)_1	103	112	2	127964	149872	9.331047e-03	104
43	70	TTPLSANSTGVSSLTR(1P)_1	132	135	2	199961	201647	9.331047e-03	133
44	71	TTPLSANSTGVSSLTR(1P)_3	2385	2395	12	646705	677323	9.331047e-03	2386
45	71	TTPLSANSTGVSSLTR(1P)_3	2953	2954	14	478701	480472	4.879223e-02	2953
46	72	TTPLSANSTGVSSLTR(2P)_2	187	187	2	352302	355349	6.155555e-02	187
47	73	TTPLSANSTGVSSLTR(2P)_6	2397	2397	12	691647	694939	8.802783e-02	2397
48	83	RSSFNSHAPTEPISR(2P)_1	3081	3082	15	141731	151910	2.60291e-02	3082
49	86	LGSPIPGESSPAEVPKNETPAAQEQPMPDNEPK(2P)_2	2370	2370	12	613113	613890	8.63684e-02	2370
50	86	LGSPIPGESSPAEVPKNETPAAQEQPMPDNEPK(2P)_2	2385	2391	12	646705	673886	9.331047e-03	2386
51	88	FSTLGSREFSTSNLR(2P)_1	2385	2390	12	646705	663368	9.331047e-03	2385
52	91	QTNSSTSLTKEQIK(2P)_1	1593	1598	9	97536	118187	3.390066e-02	1598
53	92	VSSKSETFFTGNPK(2P)_1	3091	3091	15	166482	169869	1.589265e-02	3091
54	94	SVSTPVNHFPASVPGLR(1P)_1	2949	2950	14	453937	464233	2.60291e-02	2950
55	97	APKPPSYPSPVQPPQSPSFNNR(2P)_1	2948	2948	14	453089	453089	5.16887e-02	2948
56	99	SGSVEQEVSKSPTRVPEVSTPQLQDEQTLIQEK(1P)_1	2385	2391	12	646705	673886	9.331047e-03	2385
57	100	SLEPSSESVR(1P)_1	2958	2958	14	486859	487935	2.60291e-02	2958
58	100	SLEPSSESVR(1P)_1	3090	3091	15	165725	169869	9.331047e-03	3091
59	101	SNIALAHSETPTSSNNK(1P)_1	3085	3085	15	158717	158717	8.108333e-02	3085
60	102	SNISTKSLEPSSESVR(2P)_1	2953	2959	14	478701	488598	9.331047e-03	2958
61	103	SSSVTTELQRPSSVVVNPNFK(1P)_1	2385	2392	12	646705	675042	3.004276e-02	2385
62	104	TSLSPINSK(1P)_1	3033	3039	15	14884	30248	1.589265e-02	3034
62	104	TSLSPINSK(1P)_1	3053	3056	15	47793	56600	1.589265e-02	3034
63	105	VPEVSTPQLQDEQTLIQEK(1P)_1	1279	1280	8	80653	82858	6.644193e-02	1280
64	106	ADESDPVESK(1P)_1	2944	2944	14	431063	434507	4.057027e-02	2944
65	106	ADESDPVESK(1P)_1	2949	2958	14	453937	487935	9.331047e-03	2950
66	107	ELNLENEGVEQQDQAKADESDPVESK(1P)_1	2947	2954	14	445766	480472	9.331047e-03	2948
67	109	NSSHSLSETDLNQSK(1P)_1	1139	1139	6	512696	519704	7.122503e-02	1139
68	111	TTSVSGPSGYSDDAGVPNVNR(1P)_1	2965	2968	14	527014	539456	4.6065e-02	2968
69	116	TVPSAQLGSSIGTANGSDLSPSK(1P)_1	1028	1028	6	165294	166670	9.379789e-02	1028
70	117	RGSEDDSFLSSQGNR(1P)_1	145	154	2	217636	249073	9.331047e-03	146
71	118	TMSVFNK(1P)_1	144	153	2	216520	248555	9.331047e-03	146
72	119	DLESEGSSPIR(1P)_1	151	152	2	243846	247993	2.125203e-02	151
73	120	SDTTPIKPSPK(2P)_1	2949	2949	14	453937	454972	6.403458e-02	2949
74	121	GIDLTNVTLPDTPTYSK(1P)_1	2565	2565	13	47907	47907	9.742932e-02	2565
75	122	KEESDSFVA(1P)_1	141	141	2	209245	214439	9.742932e-02	141
76	122	KEESDSFVA(1P)_1	3050	3050	15	45210	45492	4.330921e-02	3062
76	122	KEESDSFVA(1P)_1	3061	3062	15	69894	71821	4.330921e-02	3062
77	122	KEESDSFVA(1P)_1	3087	3087	15	160139	161134	5.16887e-02	3087
78	125	ASGSYLEK(1P)_1	474	474	4	134327	134327	6.403458e-02	474
79	131	ARQSLDLER(1P)_1	2950	2956	14	457243	481896	9.331047e-03	2951
80	132	DKDSNSSITISTSTPSEMR(2P)_1	2095	2095	11	473465	476611	5.671062e-02	2095
81	134	QSSDPTISEQSPR(1P)_1	2948	2956	14	453089	481896	9.331047e-03	2951
82	135	QSSDPTISEQSPR(1P)_2	2776	2776	13	735637	736304	4.879223e-02	2776
83	135	QSSDPTISEQSPR(1P)_2	3279	3292	15	777196	829528	9.331047e-03	3284
84	136	QSSDPTISEQSPR(2P)_1	3284	3292	15	801745	829528	9.331047e-03	3287
85	138	TTSNANSSGTANNPQEINTIQSPGIEDK(1P)_1	1591	1592	9	96126	97362	2.125203e-02	1591
86	138	TTSNANSSGTANNPQEINTIQSPGIEDK(1P)_1	2950	2950	14	457243	464233	2.60291e-02	2950
87	139	YQQAQNQTGTQGNTFPDESQYQSR(1P)_1	2947	2952	14	445766	473648	9.331047e-03	2948
88	139	YQQAQNQTGTQGNTFPDESQYQSR(1P)_1	2968	2968	14	533533	539456	8.63684e-02	2968
89	140	DFTITEKQDEVSGQTAEPR(1P)_1	184	197	2	343086	382146	9.331047e-03	186
90	141	DFTITEKQDEVSGQTAEPR(2P)_1	190	204	2	362082	402249	9.331047e-03	194
91	141	DFTITEKQDEVSGQTAEPR(2P)_1	220	221	2	433187	435279	9.331047e-03	220
92	142	SSLLLDETLLK(1P)_1	2560	2567	13	43096	50955	9.331047e-03	2561
93	142	SSLLLDETLLK(1P)_1	2590	2590	13	105190	105707	7.934779e-02	2590
94	143	TAGGSSPATPATPATPATPTPSSGPK(1P)_1	2038	2038	11	248727	249055	7.122503e-02	2038
95	144	SNAVIRPDFK(1P)_1	186	197	2	351335	382146	1.589265e-02	188
96	145	SEEEVVPR(1P)_1	2384	2396	12	644551	691605	9.331047e-03	2385
97	145	SEEEVVPR(1P)_1	2597	2597	13	121603	122362	6.644193e-02	2597
98	156	APSLFGGMGQTGPK(1P)_1	2382	2394	12	638087	677005	3.004276e-02	2382
99	157	IQPNTTSSAASLPAK(1P)_1	2960	2969	14	492375	541168	3.004276e-02	2960
100	162	AASVSPSTKPLNTEPESSSVQPTVSSESSTTK(2P)_1	213	213	2	420692	424031	6.403458e-02	213
101	162	AASVSPSTKPLNTEPESSSVQPTVSSESSTTK(2P)_1	256	258	2	534460	542402	9.331047e-03	258
102	163	ANDQSTAETIELSTATVPAEASPVEDEVR(1P)_1	2951	2951	14	465005	466588	8.25937e-02	2951
103	167	SVNYNELSDDDTAVK(1P)_1	3089	3091	15	163912	169869	1.589265e-02	3089
104	169	YDIGNPVTGETLESPR(1P)_1	2383	2391	12	640445	673886	9.331047e-03	2385
105	172	VLSDKELFAINK(1P)_1	2378	2378	12	629914	631177	6.403458e-02	2378
105	172	VLSDKELFAINK(1P)_1	2390	2390	12	660916	663368	6.403458e-02	2378
106	173	VLSDKELFAINKK(1P)_1	3264	3264	15	716400	718222	8.471919e-02	3264
107	175	SFYTASPLLSSGSIPK(1P)_1	500	500	4	187789	191790	6.403458e-02	500
108	176	KAADELGIDVDSDEDDISK(1P)_1	2389	2391	12	659769	673886	2.125203e-02	2391
109	176	KAADELGIDVDSDEDDISK(1P)_1	2574	2574	13	73993	74436	4.330921e-02	2574
110	176	KAADELGIDVDSDEDDISK(1P)_1	2966	2969	14	532790	541168	9.331047e-03	2966
111	179	SPYLQEQLIR(1P)_1	2385	2393	12	646705	675407	9.331047e-03	2385
112	184	SQFQKSPK(1P)_1	256	256	2	534460	537535	8.108333e-02	256
113	185	TSSLIDSIGIQR(1P)_1	2952	2957	14	465187	484904	9.331047e-03	2956
114	185	TSSLIDSIGIQR(1P)_1	2965	2965	14	527014	529136	6.644193e-02	2965
115	186	VSTPVQQHPLLQR(1P)_1	2950	2957	14	457243	484904	3.390066e-02	2956
116	188	SNLALAGGAFRP(1P)_1	2384	2384	12	644551	644551	3.737284e-02	2384
117	188	SNLALAGGAFRP(1P)_1	2595	2602	13	120947	147350	9.331047e-03	2595
118	190	LSDLSLSGSK(1P)_1	2950	2953	14	457243	478701	9.331047e-03	2951
119	192	NGSHSDLVNLQR(1P)_1	2386	2386	12	648649	650767	3.390066e-02	2386
120	192	NGSHSDLVNLQR(1P)_1	2940	2940	14	408945	413314	9.543161e-02	2940
121	192	NGSHSDLVNLQR(1P)_1	2948	2948	14	453089	453089	9.911617e-02	2948
122	194	SSSSTSLNSHSPLMTAMEDPPSPR(1P)_1	2366	2372	12	609126	618279	9.331047e-03	2369
123	195	SSSSTSLNSHSPLMTAMEDPPSPR(2P)_2	2377	2394	12	628215	677005	9.331047e-03	2385
124	195	SSSSTSLNSHSPLMTAMEDPPSPR(2P)_2	3091	3091	15	166482	169869	3.390066e-02	3091
125	196	ETGSDSEDLFNK(1P)_1	3150	3153	15	343921	403639	9.331047e-03	3151
125	196	ETGSDSEDLFNK(1P)_1	3163	3163	15	426558	440883	9.331047e-03	3151
126	199	TSSPVNLDVESTAQSLGK(1P)_1	2385	2396	12	646705	691605	9.331047e-03	2386
127	202	RISQTYFNYQATPEC[UniMod:4]QK(1P)_1	250	256	2	513202	537535	9.331047e-03	254
128	202	RISQTYFNYQATPEC[UniMod:4]QK(1P)_1	2377	2384	12	628215	644551	9.331047e-03	2381
129	203	AALSGEISK(1P)_1	2565	2570	13	47907	69113	9.331047e-03	2566
130	204	ESLNSPLLTK(1P)_1	507	507	4	199259	199393	8.802783e-02	507
131	208	AADVENLSDDDEHRQNESR(1P)_1	3079	3079	15	139359	139908	6.883066e-02	3079
132	209	DFVALSDDEDEDGKQNC[UniMod:4]AVGGPEK(1P)_1	2581	2581	13	82403	83417	2.60291e-02	2581
133	210	IDTQSEFLR(1P)_1	3254	3256	15	675070	678705	7.743216e-02	3254
134	211	LASQVSLSEGLK(1P)_1	2385	2390	12	646705	663368	9.331047e-03	2386
135	213	LSSAFISSSSVADLITK(1P)_1	2387	2395	12	657492	677323	5.16887e-02	2387
136	214	SINVTTSNNK(1P)_1	375	377	3	81693	103593	9.331047e-03	376
137	215	VLTENSNELKDTNNEGKDAK(2P)_1	2607	2610	13	164705	167027	3.004276e-02	2607
138	216	DKNPNQSPISKSAEPTLVVK(2P)_1	2966	2966	14	532790	532790	7.333583e-02	2966
139	218	LPSLSSFQGK(1P)_1	375	375	3	81693	95149	3.004276e-02	375
140	218	LPSLSSFQGK(1P)_1	2949	2950	14	453937	464233	3.737284e-02	2949
141	218	LPSLSSFQGK(1P)_1	2960	2966	14	492375	532790	7.54136e-02	2960
142	219	ADQGPQDEVEATQMNDLTSAISPSSR(1P)_1	2385	2394	12	646705	677005	9.331047e-03	2385
143	219	ADQGPQDEVEATQMNDLTSAISPSSR(1P)_1	2565	2575	13	47907	74704	9.331047e-03	2569
143	219	ADQGPQDEVEATQMNDLTSAISPSSR(1P)_1	2590	2592	13	105190	107365	9.331047e-03	2569
144	220	QAQELEKNESSDNIGANTGHK(1P)_1	981	981	6	27044	27119	3.737284e-02	981
145	223	LTNQFSPMDDPKSPTPMR(2P)_2	2386	2387	12	648649	658599	9.331047e-03	2386
145	223	LTNQFSPMDDPKSPTPMR(2P)_2	2403	2403	12	703356	703407	9.331047e-03	2386
146	224	NKVPQISTNQSHPSAVSTANTPGPSPNEALK(2P)_1	283	285	2	635928	640141	1.589265e-02	284
147	225	QVNLTPAPLPTSSPWK(1P)_1	2948	2954	14	453089	480472	9.331047e-03	2952
148	226	GQTPEGEDPLGKPEEELTVIPEFGGADNK(1P)_1	2566	2574	13	48814	74436	1.589265e-02	2566
149	227	NNLQTPSPR(1P)_1	2210	2212	12	109765	112358	9.331047e-03	2211
150	229	QLPLTVGC[UniMod:4]DSQSPK(1P)_1	2565	2565	13	47907	47907	7.333583e-02	2565
151	230	VESPSVSNFVEPFMK(1P)_1	1597	1597	9	103046	114934	6.883066e-02	1597
152	230	VESPSVSNFVEPFMK(1P)_1	2565	2565	13	47907	47907	3.390066e-02	2565
153	235	SAFGNIGHR(1P)_1	2945	2945	14	437955	437955	8.802783e-02	2945
154	235	SAFGNIGHR(1P)_1	2951	2951	14	465005	466588	7.54136e-02	2951
155	237	VSSTATSSIYQK(1P)_1	487	487	4	164580	165386	8.802783e-02	487
156	238	NVPTPSPSPKPQ(2P)_1	1752	1752	10	88209	94353	7.743216e-02	1752
157	239	NVPTPSPSPKPQHR(1P)_1	1091	1091	6	360247	371457	4.879223e-02	1091
158	239	NVPTPSPSPKPQHR(1P)_1	1680	1681	9	413370	419744	4.057027e-02	1680
159	243	LVSKEEDPGNENSEIISIDED(1P)_1	2966	2969	14	532790	541168	1.589265e-02	2969
160	245	LISTPKDGNSILR(2P)_1	2951	2956	14	465005	481896	1.589265e-02	2953
161	246	LISTPKDGNSILRK(2P)_1	2951	2956	14	465005	481896	9.331047e-03	2952
162	247	SNVGAGSLLDPLPYSPLK(1P)_1	3391	3391	16	165213	165244	8.471919e-02	3391
163	249	YITTPGGTLETQISPR(2P)_1	2395	2401	12	677132	700890	1.589265e-02	2401
164	251	DVENLNTSSSPSSDLYIR(1P)_1	2386	2390	12	648649	663368	4.330921e-02	2386
165	252	NVASGAPVQKEEPEQEEIAPSLPSR(1P)_1	2383	2394	12	640445	677005	9.331047e-03	2391
166	253	NVASGAPVQKEEPEQEEIAPSLPSRNSIPAPK(1P)_1	2372	2372	12	616887	618279	5.671062e-02	2372
167	253	NVASGAPVQKEEPEQEEIAPSLPSRNSIPAPK(1P)_1	2385	2391	12	646705	673886	9.331047e-03	2386
168	254	SFTPSKSPAPVSK(1P)_1	2565	2575	13	47907	74704	9.331047e-03	2566
169	256	SFTPSKSPAPVSK(2P)_1	2565	2580	13	47907	82027	9.331047e-03	2566
170	257	AASEPFNTAK(1P)_1	3083	3091	15	151997	169869	9.331047e-03	3089
171	259	RQTPLQSNA(1P)_1	3033	3033	15	14884	36047	5.671062e-02	3033
172	261	GGEDGSLVSSN(1P)_1	2949	2956	14	453937	481896	1.589265e-02	2956
173	261	GGEDGSLVSSN(1P)_1	2961	2963	14	495918	517970	9.331047e-03	2962
174	262	KVQGAAPWDTSLEVGR(1P)_1	2386	2390	12	648649	663368	3.004276e-02	2386
175	263	EVIQPSSVSLYR(1P)_1	2399	2406	12	699067	705749	3.737284e-02	2406
176	263	EVIQPSSVSLYR(1P)_1	2955	2955	14	481081	481081	6.403458e-02	2955
177	264	HAPPPVPNETDNDSQYVQDEK(1P)_1	3082	3086	15	142001	159827	9.331047e-03	3085
178	267	ESHVVASSTLTGISPTSAK(1P)_1	3464	3471	16	433340	463075	9.331047e-03	3465
179	268	NTDSDQEDQIK(1P)_1	566	572	4	396610	418963	9.331047e-03	567
180	272	RLDDQTDVEQSPLLER(1P)_1	3071	3071	15	102305	106762	3.737284e-02	3071
181	272	RLDDQTDVEQSPLLER(1P)_1	3088	3091	15	161464	169869	9.331047e-03	3088
182	273	STMGPQSPTLGILEEER(1P)_1	1617	1618	9	176679	181132	5.42284e-02	1618
183	273	STMGPQSPTLGILEEER(1P)_1	1749	1750	10	77571	81387	2.60291e-02	1750
184	274	DSDGVQVANESEEDPELK(1P)_1	3365	3366	16	69311	73338	9.331047e-03	3366
185	276	C[UniMod:4]LKPDQPNVSYIC[UniMod:4]SR(1P)_1	1993	1994	11	116904	117695	3.390066e-02	1994
186	276	C[UniMod:4]LKPDQPNVSYIC[UniMod:4]SR(1P)_1	2967	2967	14	533282	533282	2.125203e-02	2967
187	278	DKVLDNNLAQSSSNENLEK(1P)_1	537	537	4	285457	287634	4.879223e-02	537
188	282	AIPAPHEILTSNVVTR(1P)_1	2384	2395	12	644551	677323	9.331047e-03	2385
189	283	SALLEIPGMR(1P)_1	3081	3092	15	141731	184291	9.331047e-03	3088
190	284	LSSSMPNSPK(1P)_1	3233	3233	15	615643	616762	4.057027e-02	3233
191	285	IIEHSDVENENVKDNEELQEIDNVSLDEPK(2P)_1	2951	2958	14	465005	487935	9.331047e-03	2955
192	290	KSGSLEALQNAK(1P)_1	257	257	2	539105	548443	8.63684e-02	257
193	290	KSGSLEALQNAK(1P)_1	3234	3234	15	617676	620881	1.589265e-02	3248
193	290	KSGSLEALQNAK(1P)_1	3247	3258	15	652034	684467	1.589265e-02	3248
194	292	ELDVSAESLTK(1P)_1	3082	3094	15	142001	186481	9.331047e-03	3083
195	293	ELDVSAESLTK(2P)_1	2563	2572	13	45801	72351	3.004276e-02	2563
196	293	ELDVSAESLTK(2P)_1	2591	2591	13	106249	106249	9.742932e-02	2591
197	294	EIQEALSEKPTREPTPSVK(2P)_1	2565	2569	13	47907	62630	9.331047e-03	2566
198	294	EIQEALSEKPTREPTPSVK(2P)_1	2592	2592	13	106723	107365	4.879223e-02	2592
199	295	SASPTLPTR(1P)_1	1823	1824	10	326293	331934	9.331047e-03	1823
200	299	IPAQHTKTGTFINSQGTGYR(2P)_1	2955	2957	14	481081	484904	9.331047e-03	2957
201	300	LNELLATGTGIDTFGNVGEAR(1P)_1	2582	2585	13	83860	96022	4.6065e-02	2582
202	301	NQLVAASSPQQLQQQK(1P)_1	2385	2387	12	646705	658599	1.589265e-02	2387
203	302	RNQLVAASSPQQLQQQK(1P)_1	1270	1274	8	54324	67624	4.057027e-02	1273
204	303	TGNQSMTDKYSK(1P)_1	728	728	4	1183454	1183454	9.543161e-02	728
205	307	SGFFSSLK(1P)_1	2573	2586	13	73225	92531	2.125203e-02	2577
206	307	SGFFSSLK(1P)_1	3496	3496	16	518590	518836	3.737284e-02	3496
207	308	SMSKPSPVLLPLK(1P)_1	2623	2623	13	220725	220830	2.60291e-02	2623
208	309	SMSKPSPVLLPLKSNSK(2P)_1	246	251	2	499621	515130	2.60291e-02	246
209	310	SMSKPSPVLLPLKSNSK(2P)_2	246	246	2	499621	502627	2.60291e-02	246
209	310	SMSKPSPVLLPLKSNSK(2P)_2	259	259	2	544962	545201	2.60291e-02	246
210	311	YFGVSDDDKDAIK(1P)_1	1488	1488	8	832207	832207	7.743216e-02	1488
211	311	YFGVSDDDKDAIK(1P)_1	2565	2569	13	47907	62630	9.331047e-03	2582
211	311	YFGVSDDDKDAIK(1P)_1	2580	2582	13	79575	84896	9.331047e-03	2582
212	312	NFHAEVSTPQVLSAK(1P)_1	199	199	2	384458	389243	5.42284e-02	199
213	312	NFHAEVSTPQVLSAK(1P)_1	224	234	2	447158	476335	9.331047e-03	228
214	312	NFHAEVSTPQVLSAK(1P)_1	2566	2591	13	48814	106249	9.331047e-03	2574
215	313	AVALGSPDR(1P)_1	1468	1472	8	733088	753356	9.331047e-03	1468
216	314	GIDTPALDR(1P)_1	1468	1468	8	733088	733088	4.057027e-02	1468
217	316	QQESETDFWNNVSR(1P)_1	2373	2391	12	619023	673886	9.331047e-03	2385
218	318	IIPPQTDEGSYSTSISNENK(1P)_1	695	695	4	996583	996583	3.737284e-02	695
219	318	IIPPQTDEGSYSTSISNENK(1P)_1	1120	1120	6	460028	460028	4.879223e-02	1120
220	319	QVPSAELEPAGDGGLAGPVTVRD(1P)_1	187	187	2	352302	355349	4.330921e-02	187
220	319	QVPSAELEPAGDGGLAGPVTVRD(1P)_1	197	197	2	382146	382146	4.330921e-02	187
221	319	QVPSAELEPAGDGGLAGPVTVRD(1P)_1	3089	3094	15	163912	186481	9.331047e-03	3090
222	320	KYSGNTATGPPQDTIK(1P)_1	3085	3093	15	158717	185793	9.331047e-03	3085
223	321	QDEDPLSPR(1P)_1	3085	3093	15	158717	185793	9.331047e-03	3089
224	322	SVQKQDEDPLSPR(1P)_1	3085	3093	15	158717	185793	9.331047e-03	3089
225	323	VSVGSMGSGK(2P)_1	3084	3093	15	158074	185793	9.331047e-03	3085
226	326	KNDTYTDLASIASGRD(1P)_2	2386	2386	12	648649	650767	8.63684e-02	2386
227	329	SNASISSNPEVK(1P)_1	438	449	4	33211	64935	9.331047e-03	440
228	332	TMSVFDNVSPFKK(1P)_1	2953	2959	14	478701	488598	9.331047e-03	2954
229	333	NEQHSPTVESSSFDVNNAPAR(1P)_1	139	150	2	204923	243768	1.589265e-02	150
230	334	NEQHSPTVESSSFDVNNAPAR(2P)_1	133	154	2	200483	249073	9.331047e-03	148
231	335	ISPSLMSPSK(1P)_1	3091	3091	15	166482	169869	4.330921e-02	3091
232	337	DSGSTMINTELK(1P)_1	253	259	2	518106	545201	4.6065e-02	259
233	337	DSGSTMINTELK(1P)_1	470	470	4	127308	127323	8.471919e-02	470
234	339	RSLSSSNQPSLLPEVVLNDNR(1P)_1	487	490	4	164580	166634	9.331047e-03	489
235	340	SLSSSNQPSLLPEVVLNDNR(1P)_1	2592	2592	13	106723	107365	3.737284e-02	2592
236	343	IVVPEGSPSR(1P)_1	1091	1091	6	360247	371457	9.543161e-02	1091
237	345	NSSVASSTTSR(2P)_1	2985	2987	14	629832	639287	2.125203e-02	2987
238	346	RSDSGVHSPITDNSSVASSTTSR(2P)_1	2985	2987	14	629832	639287	3.737284e-02	2987
239	348	SDSGVHSPITDNSSVASSTTSR(1P)_2	1593	1593	9	97536	98643	3.004276e-02	1593
240	349	SDSGVHSPITDNSSVASSTTSR(2P)_1	633	633	4	691713	692033	9.911617e-02	633
241	352	APVASPRPAATPNLSK(2P)_1	586	591	4	491804	523964	9.331047e-03	586
242	352	APVASPRPAATPNLSK(2P)_1	2421	2434	12	731012	778284	9.331047e-03	2422
243	353	ILYGGSANGSNAVTFK(1P)_1	2394	2394	12	675924	677005	1.589265e-02	2394
244	354	NLLTNTPVDYEYESDAEEEQGDKDIK(1P)_1	2389	2398	12	659769	698944	2.125203e-02	2391
245	354	NLLTNTPVDYEYESDAEEEQGDKDIK(1P)_1	2574	2574	13	73993	74436	7.333583e-02	2574
246	358	SASYTGAKV(1P)_1	3085	3092	15	158717	184291	9.331047e-03	3089
247	360	EILDTTDNINSAGNKSIR(1P)_1	614	622	4	600764	624969	9.331047e-03	619
248	361	SIPLLSNKK(1P)_1	614	624	4	600764	639037	9.331047e-03	618
249	364	ISSPLLSR(1P)_1	355	355	3	50897	51119	6.883066e-02	355
250	369	AVSDFVPGFAK(1P)_1	629	634	4	671424	697118	3.004276e-02	634
251	369	AVSDFVPGFAK(1P)_1	1267	1268	8	48435	53419	6.155555e-02	1268
252	370	FEGSDDDENHPLPPLNVAK(1P)_1	2387	2387	12	657492	658599	8.471919e-02	2387
253	371	LAMPEQAHTSPTSR(1P)_1	629	634	4	671424	697118	9.331047e-03	632
254	373	YSPSSPLTTNSIHQR(1P)_1	629	634	4	671424	697118	9.331047e-03	631
255	378	NFSSEELSQK(1P)_1	3071	3081	15	102305	141731	3.004276e-02	3091
255	378	NFSSEELSQK(1P)_1	3091	3091	15	166482	169869	3.004276e-02	3091
256	380	KISSSNSTEIPSVTGPDALK(1P)_1	1589	1598	9	77502	118187	9.331047e-03	1598
257	380	KISSSNSTEIPSVTGPDALK(1P)_1	2386	2390	12	648649	663368	4.879223e-02	2386
258	382	KDGTSSVSSSPIKENINK(2P)_1	3234	3234	15	617676	620881	8.25937e-02	3234
259	383	KYENVVIK(1P)_1	2299	2301	12	384824	387634	3.390066e-02	2300
260	383	KYENVVIK(1P)_1	2384	2395	12	644551	677323	9.331047e-03	2385
261	385	VSLSSSYIDQYTPR(1P)_1	2385	2391	12	646705	673886	9.331047e-03	2386
262	386	DIVASFMSR(1P)_1	2386	2393	12	648649	675407	5.671062e-02	2386
263	386	DIVASFMSR(1P)_1	2950	2953	14	457243	478701	9.331047e-03	2953
264	387	KVESLGSPSGATK(1P)_1	2373	2391	12	619023	673886	9.331047e-03	2383
265	388	ETSIGVSATGGK(1P)_1	1831	1831	10	336512	337133	8.471919e-02	1831
266	391	TKLDISD(1P)_1	1467	1471	8	727961	744731	9.331047e-03	1468
267	392	VPSPGLGAPPIYSYIR(1P)_1	2565	2566	13	47907	50514	2.60291e-02	2566
268	392	VPSPGLGAPPIYSYIR(1P)_1	2593	2596	13	107666	121136	3.004276e-02	2596
269	393	EAVVDDGSENAFGIPEFTRK(1P)_1	264	264	2	556539	557246	5.42284e-02	264
270	394	SSVAVSNANNSQAR(1P)_1	2952	2953	14	465187	478701	7.54136e-02	2953
271	395	EVSPPQAISVK(1P)_1	2566	2574	13	48814	74436	9.331047e-03	2566
271	395	EVSPPQAISVK(1P)_1	2585	2589	13	87318	103361	9.331047e-03	2566
272	396	LTATSEPTSR(1P)_1	654	657	4	796092	815495	9.331047e-03	654
273	397	LTATSEPTSR(2P)_1	654	654	4	796092	804961	6.883066e-02	654
274	399	SQVVFADSTPENIEHEIIAQK(1P)_1	1925	1926	10	641753	646432	6.403458e-02	1925
275	400	SSLSNDVR(1P)_1	2948	2957	14	453089	484904	9.331047e-03	2950
276	401	VLLNTTSSARQESR(1P)_1	2097	2113	11	477574	519910	9.331047e-03	2098
277	402	LSDSTDNLDSIPVK(1P)_1	3167	3167	15	446451	446521	4.879223e-02	3167
278	404	NNAASISPTLSEK(1P)_1	1589	1597	9	77502	114934	3.390066e-02	1593
279	406	NLSSATLIK(1P)_1	2948	2954	14	453089	480472	1.589265e-02	2948
280	407	NLSSATLIK(2P)_1	2948	2948	14	453089	453089	7.54136e-02	2948
281	408	NNSNSNLLFEK(1P)_1	2948	2953	14	453089	478701	1.589265e-02	2949
282	409	KNISMDDDDALNSPDMGQEYEGR(1P)_1	2385	2391	12	646705	673886	9.331047e-03	2385
283	410	NISMDDDDALNSPDMGQEYEGR(1P)_1	2377	2396	12	628215	691605	9.331047e-03	2385
284	412	GGSPSNDSQVQHNVHDDQC[UniMod:4]AVGVAPR(1P)_1	3082	3086	15	142001	159827	7.743216e-02	3082
285	416	VASQTNSDYNSLGESSTSSAPSSPSLK(2P)_1	103	109	2	127964	144991	9.331047e-03	107
286	418	NTQDSNLPNIPFHASK(2P)_1	2477	2482	12	867397	875602	4.330921e-02	2479
287	419	SESATAEIKK(1P)_1	3302	3302	15	891758	892890	8.108333e-02	3302
288	420	FSTPELVPLDLK(1P)_1	3075	3079	15	108945	139908	2.125203e-02	3089
288	420	FSTPELVPLDLK(1P)_1	3089	3089	15	163912	165358	2.125203e-02	3089
289	422	NNQIIQSNESEEINELEK(1P)_1	668	668	4	857627	857627	6.155555e-02	668
290	422	NNQIIQSNESEEINELEK(1P)_1	678	678	4	909447	909447	4.6065e-02	678
291	422	NNQIIQSNESEEINELEK(1P)_1	2385	2393	12	646705	675407	7.934779e-02	2393
292	423	SMTNVLSPK(1P)_1	757	757	4	1318845	1318845	8.802783e-02	757
293	424	VNSTNIIEGSPK(1P)_1	186	188	2	351335	355836	1.589265e-02	186
294	426	ATKASQEL(1P)_1	1607	1607	9	142368	142368	4.330921e-02	1607
295	427	ESLSSLQAR(1P)_1	805	805	4	1485724	1489717	5.42284e-02	805
296	429	PDNNTEQLQGSPSSDQR(1P)_1	1901	1901	10	572450	572450	5.671062e-02	1901
297	431	ITNEIDSGSSNEDDDDGLQEK(1P)_1	2215	2216	12	121492	127006	4.879223e-02	2216
298	436	GLHGPSAASSSPVISANNFVDPVSSGTPYSSNSSR(1P)_1	692	693	4	960835	969630	3.390066e-02	693
299	439	AIRSGNEEESGNEQVNHNDEAEEDPLLTR(1P)_1	690	697	4	956734	1004080	9.331047e-03	692
300	440	SGNEEESGNEQVNHNDEAEEDPLLTR(1P)_1	690	697	4	956734	1004080	9.331047e-03	691
301	441	IPDEELHPLSDEGM(1P)_1	2566	2569	13	48814	62630	9.331047e-03	2566
301	441	IPDEELHPLSDEGM(1P)_1	2580	2589	13	79575	103361	9.331047e-03	2566
302	442	KTSSQSSIYGHSR(2P)_2	3080	3080	15	140012	141631	8.802783e-02	3080
303	443	NNEYSPGINSNWR(1P)_1	186	188	2	351335	355836	2.60291e-02	187
304	443	NNEYSPGINSNWR(1P)_1	255	263	2	533760	554862	7.333583e-02	263
305	444	NQSQQPQQQLSPFR(1P)_1	252	256	2	515157	537535	3.390066e-02	256
306	445	RISGGEAGVTVK(1P)_1	1678	1679	9	406060	412170	3.737284e-02	1679
307	447	SSTINNDSDSLSSPTK(1P)_2	1589	1589	9	77502	80249	9.379789e-02	1589
308	451	AFFPSRQSPLPK(1P)_1	2951	2954	14	465005	480472	3.737284e-02	2954
309	452	NSIATPSPQSK(1P)_1	1583	1602	9	67971	122370	9.331047e-03	1592
310	452	NSIATPSPQSK(1P)_1	2954	2957	14	480472	484904	6.644193e-02	2957
311	453	SISVTSSNYSK(1P)_1	1579	1582	9	55457	66700	2.60291e-02	1579
312	453	SISVTSSNYSK(1P)_1	1589	1589	9	77502	80249	3.737284e-02	1589
313	456	SASISGISDHQQEGYQPLEQEK(1P)_1	819	823	5	20548	34088	9.331047e-03	821
314	457	SASNQGAPFSPVNITLPTAVVQTSK(1P)_1	3046	3049	15	41050	44548	3.004276e-02	3046
315	460	KQNLTASSSNSPISVDSTSEIK(2P)_1	84	86	2	68834	72663	6.403458e-02	86
316	462	FQDEEQTEHLTELSDNEENFEATR(1P)_1	2385	2397	12	646705	694939	9.331047e-03	2385
317	463	NVSFVLPDEK(1P)_1	2384	2390	12	644551	663368	9.331047e-03	2385
318	463	NVSFVLPDEK(1P)_1	2846	2846	14	77525	77525	5.16887e-02	2846
319	466	SFSPSNLGNK(1P)_1	3091	3091	15	166482	169869	9.331047e-03	3091
320	467	SFSPSNLGNK(2P)_1	2591	2601	13	106249	143064	9.331047e-03	2598
321	468	VNDMFDEGRPESIFNQR(1P)_1	2374	2390	12	623830	663368	9.331047e-03	2378
322	470	NPFLDDVSSATDFRR(1P)_1	2381	2391	12	637193	673886	9.331047e-03	2390
323	471	TNSFDMPQLNTR(1P)_1	973	973	6	7063	7069	6.883066e-02	973
324	471	TNSFDMPQLNTR(1P)_1	2385	2396	12	646705	691605	9.331047e-03	2386
325	472	TSSQLSFPNIPEDEPQR(1P)_1	2394	2394	12	675924	677005	9.543161e-02	2394
326	473	TSSQLSFPNIPEDEPQR(2P)_1	2969	2969	14	539903	541168	7.122503e-02	2969
327	478	NTTQTQVVSPTKVPNANNGDENEGPVK(1P)_1	757	757	4	1318845	1318845	8.989751e-02	757
328	480	SPQENDTVVDILGDAHSK(1P)_1	2370	2372	12	613113	618279	9.331047e-03	2386
328	480	SPQENDTVVDILGDAHSK(1P)_1	2385	2394	12	646705	677005	9.331047e-03	2386
329	483	IKSPTPQEILQR(1P)_1	241	241	2	490264	490264	8.989751e-02	241
330	484	SSSPGSSLGQK(1P)_1	2566	2574	13	48814	74436	3.390066e-02	2566
331	485	EAENDEDSEVNAK(1P)_1	246	254	2	499621	533002	5.42284e-02	254
332	485	EAENDEDSEVNAK(1P)_1	731	736	4	1197837	1241303	9.331047e-03	732
333	486	APEVEASPVVSK(1P)_1	2945	2949	14	437955	454972	1.589265e-02	2945
334	487	EISSPLQENC[UniMod:4]KSPVKELSIK(2P)_1	155	156	2	249400	255127	9.331047e-03	156
335	489	ADSGDTSSIHSSANNTKGDK(2P)_2	1534	1540	8	979647	1009506	4.330921e-02	1534
336	494	TPPLESGPLFK(1P)_1	2386	2399	12	648649	699067	1.589265e-02	2395
337	495	FATVPTGGASSAAAGAAGAAAGGDAAEEEKEEEAKEES(1P)_1	2565	2565	13	47907	47907	4.057027e-02	2565
338	495	FATVPTGGASSAAAGAAGAAAGGDAAEEEKEEEAKEES(1P)_1	2592	2592	13	106723	107365	9.543161e-02	2592
339	496	TSSASSPQDLEK(2P)_1	2958	2959	14	486859	488598	2.125203e-02	2958
340	498	ITSSDSPPIVSSNK(1P)_1	2951	2958	14	465005	487935	9.331047e-03	2952
341	500	LHHNSVSDPVKSEDSS(2P)_1	285	285	2	637651	640141	6.644193e-02	285
342	500	LHHNSVSDPVKSEDSS(2P)_1	1756	1756	10	98106	98106	7.934779e-02	1756
343	501	LNFESSSTGISPVDSNSK(1P)_1	2141	2141	11	574626	575852	7.333583e-02	2141
344	503	NNSLPTTEAITR(1P)_1	3082	3094	15	142001	186481	9.331047e-03	3089
345	504	ENNTRNKGNAGGSNDDFTAPISATAK(2P)_1	752	757	4	1298073	1318845	9.331047e-03	756
346	505	GNAGGSNDDFTAPISATAK(1P)_1	752	756	4	1298073	1318378	9.331047e-03	754
347	506	NKGNAGGSNDDFTAPISATAK(1P)_1	752	756	4	1298073	1318378	9.331047e-03	752
348	506	NKGNAGGSNDDFTAPISATAK(1P)_1	2391	2391	12	663839	673886	7.333583e-02	2391
349	507	QGSITSQLFNNR(1P)_1	753	759	4	1302530	1323775	9.331047e-03	754
350	507	QGSITSQLFNNR(1P)_1	2386	2395	12	648649	677323	2.60291e-02	2394
351	508	QGSITSQLFNNRK(1P)_1	755	758	4	1316641	1320900	3.390066e-02	756
352	509	QRLSRVNSSNSMYTAER(2P)_1	755	763	4	1316641	1338321	9.331047e-03	756
353	510	RSSFASLHSLQSR(2P)_1	751	758	4	1296240	1320900	9.331047e-03	752
354	511	SSSVHSASLPALTK(2P)_1	752	759	4	1298073	1323775	9.331047e-03	752
355	512	TDSIDIPVR(1P)_1	752	759	4	1298073	1323775	9.331047e-03	752
356	513	VNSSNSMYTAER(1P)_1	753	763	4	1302530	1338321	9.331047e-03	754
357	514	AISPDITLFNK(1P)_1	2565	2574	13	47907	74436	9.331047e-03	2566
357	514	AISPDITLFNK(1P)_1	2592	2593	13	106723	120376	9.331047e-03	2566
358	515	ENSLETTFSSVNTR(1P)_1	1597	1597	9	103046	114934	7.54136e-02	1597
359	515	ENSLETTFSSVNTR(1P)_1	1611	1611	9	158962	159962	6.403458e-02	1611
360	515	ENSLETTFSSVNTR(1P)_1	2385	2395	12	646705	677323	9.331047e-03	2386
361	516	IYVSPPSPTGDFVHGSC[UniMod:4]ADGDNGSR(1P)_1	2385	2397	12	646705	694939	9.331047e-03	2386
362	517	GGNDPDSPTSQR(1P)_1	252	259	2	515157	545201	2.60291e-02	254
363	518	DFSPNFTGIDK(1P)_1	765	767	4	1341095	1347437	4.057027e-02	767
364	518	DFSPNFTGIDK(1P)_1	2385	2394	12	646705	677005	9.331047e-03	2386
365	521	AESVEPVENNVETAK(1P)_1	1256	1259	8	14737	25663	9.331047e-03	1259
366	522	ILIESPVEK(1P)_1	3469	3478	16	453873	481833	9.331047e-03	3474
367	524	ASSEPSSPPPISR(1P)_1	243	246	2	492025	502627	1.589265e-02	244
368	525	ASSEPSSPPPISR(2P)_1	2950	2952	14	457243	473648	5.16887e-02	2952
369	526	ERPLSIGNNVTTLSYTAK(1P)_1	2384	2390	12	644551	663368	2.125203e-02	2389
370	528	ASVSPSSLPR(1P)_1	2960	2961	14	492375	508757	4.057027e-02	2960
371	530	DKSKPSSPTATDINSSASASR(2P)_1	776	786	4	1402695	1420155	9.331047e-03	781
372	530	DKSKPSSPTATDINSSASASR(2P)_1	2212	2212	12	110988	112358	8.108333e-02	2212
373	531	DTDQLSVPGLPHLAPSK(1P)_1	775	784	4	1401828	1417646	9.331047e-03	776
374	533	SADASIPTISNIK(1P)_1	776	785	4	1402695	1418662	9.331047e-03	777
375	534	SADASIPTISNIKR(1P)_1	774	785	4	1398006	1418662	9.331047e-03	777
376	537	SPHLEDLTSR(1P)_1	778	785	4	1404745	1418662	2.125203e-02	781
377	537	SPHLEDLTSR(1P)_1	1581	1581	9	65200	65566	7.743216e-02	1581
378	537	SPHLEDLTSR(1P)_1	1591	1597	9	96126	114934	9.331047e-03	1591
379	538	LVPGSDSSSRPK(1P)_1	245	254	2	498348	533002	6.155555e-02	246
380	538	LVPGSDSSSRPK(1P)_1	2219	2219	12	129764	130209	9.742932e-02	2219
381	539	SSDSLVTDSAAGATAFAC[UniMod:4]ALK(1P)_1	2564	2570	13	47637	69113	9.331047e-03	2566
381	539	SSDSLVTDSAAGATAFAC[UniMod:4]ALK(1P)_1	2589	2592	13	102104	107365	9.331047e-03	2566
382	540	ENTFENSSPAAQVVSQR(1P)_1	1606	1606	9	139068	140065	7.934779e-02	1606
383	540	ENTFENSSPAAQVVSQR(1P)_1	2566	2574	13	48814	74436	2.60291e-02	2566
384	543	TSQSNVGDAVGNADSVEFNSEHDSPSKR(2P)_3	792	792	4	1452539	1459840	7.333583e-02	792
385	545	KLNDNSNNSGSDTVDPLAGLNNLR(1P)_1	2499	2507	12	930728	972987	9.331047e-03	2500
386	550	LDPGIMFSSPTEEVSPVEPK(1P)_1	2565	2569	13	47907	62630	9.331047e-03	2566
387	550	LDPGIMFSSPTEEVSPVEPK(1P)_1	2958	2958	14	486859	487935	5.42284e-02	2958
388	551	RASVINVEK(1P)_1	1963	1963	11	32862	33790	5.16887e-02	1963
389	553	SISAPMENEEK(1P)_1	792	800	4	1452539	1475397	9.331047e-03	793
390	554	DSSSQLDNELNR(1P)_1	2554	2554	13	34672	37053	4.330921e-02	2568
390	554	DSSSQLDNELNR(1P)_1	2564	2568	13	47637	51951	4.330921e-02	2568
391	555	DSSSQLDNELNRK(1P)_1	3091	3091	15	166482	169869	4.330921e-02	3091
392	557	KSSYITVDGIK(2P)_2	2564	2573	13	47637	73368	9.331047e-03	2565
393	558	KSSYITVDGIKQSPQEQEQK(2P)_1	2338	2338	12	520933	521643	6.644193e-02	2338
394	558	KSSYITVDGIKQSPQEQEQK(2P)_1	2347	2347	12	554450	560519	9.911617e-02	2347
395	558	KSSYITVDGIKQSPQEQEQK(2P)_1	2353	2353	12	569539	569539	5.16887e-02	2353
396	559	SSSPDSNTVIPVEELR(1P)_1	2566	2566	13	48814	50514	4.879223e-02	2566
396	559	SSSPDSNTVIPVEELR(1P)_1	2585	2585	13	87318	96022	4.879223e-02	2566
397	561	YSHLSSSDDNYGSLA(1P)_1	2489	2501	12	886589	956593	2.125203e-02	2497
398	561	YSHLSSSDDNYGSLA(1P)_1	2579	2579	13	78446	79258	8.63684e-02	2579
399	561	YSHLSSSDDNYGSLA(1P)_1	2601	2601	13	140757	143064	5.16887e-02	2601
400	562	SIPLSPIVPESSDPAALKR(1P)_1	2543	2543	13	16498	16498	7.743216e-02	2543
401	562	SIPLSPIVPESSDPAALKR(1P)_1	2566	2566	13	48814	50514	9.379789e-02	2566
402	563	LGQMIISQSRSNSTSLPAANK(2P)_1	2406	2406	12	705704	705749	6.644193e-02	2406
403	564	SNSTSLPAANK(1P)_1	2950	2957	14	457243	484904	9.331047e-03	2951
404	564	SNSTSLPAANK(1P)_1	3081	3082	15	141731	151910	3.737284e-02	3081
405	568	MSDEEHTFETADAGSSATYPMQC[UniMod:4]SALRK(1P)_1	2370	2390	12	613113	663368	9.331047e-03	2371
406	568	MSDEEHTFETADAGSSATYPMQC[UniMod:4]SALRK(1P)_1	2956	2957	14	481896	484904	8.802783e-02	2957
407	569	SDEEHTFETADAGSSATYPMQC[UniMod:4]SALR(1P)_1	2377	2390	12	628215	663368	9.331047e-03	2380
408	571	TESASTPGFVVGTER(1P)_1	2951	2958	14	465005	487935	9.331047e-03	2953
409	571	TESASTPGFVVGTER(1P)_1	2972	2972	14	544303	552787	9.379789e-02	2972
410	572	LLINASPETC[UniMod:4]TK(1P)_1	2960	2960	14	492375	493333	4.057027e-02	2960
411	573	ISSDFNLLVPNLSPR(1P)_1	2595	2601	13	120947	143064	9.331047e-03	2598
412	574	LHNPVSYSPSNEPIQPSSSLLSQLTQDTDNR(1P)_1	2583	2585	13	85192	96022	3.737284e-02	2583
413	576	RNTITSSTAMQPR(1P)_1	2386	2402	12	648649	702990	9.331047e-03	2390
414	579	SSGSIQLPLSNNMSR(1P)_1	2375	2375	12	624955	625055	4.879223e-02	2375
415	580	SESTEVDVDGNAIR(1P)_2	2562	2574	13	44455	74436	2.125203e-02	2565
416	582	EDYELSPQAVSSFVR(1P)_1	262	272	2	551302	582470	9.331047e-03	272
417	585	ASSIFSINTTPLAPPNATDIQK(1P)_1	2565	2585	13	47907	96022	9.331047e-03	2566
418	586	ASSIFSINTTPLAPPNATDIQK(1P)_2	2385	2396	12	646705	691605	9.331047e-03	2385
419	588	FFQQFEPSEEPTSPTR(1P)_1	2376	2399	12	627201	699067	9.331047e-03	2383
420	589	NLYLTPESPLNR(1P)_1	2384	2399	12	644551	699067	9.331047e-03	2385
421	591	FEETSLKSNKVK(2P)_1	2957	2957	14	484904	484904	8.802783e-02	2957
422	592	NNSDDETEHTSAIK(1P)_1	1897	1898	10	569834	570512	4.6065e-02	1897
423	593	TPIIGNENLTSTTSPSNLEPAIR(1P)_1	1581	1584	9	65200	68508	4.6065e-02	1581
424	593	TPIIGNENLTSTTSPSNLEPAIR(1P)_1	1595	1601	9	100079	122207	3.737284e-02	1597
425	597	IISSANFNSNSPLQQNLLSNSFQR(1P)_2	2565	2592	13	47907	107365	9.331047e-03	2569
[truncated: 1,224 more rows]
