# Supplementary material for: The impact of genomic variation on protein phosphorylation states and regulatory networks
Source: Mol Syst Biol. 2022 May 16;18(5):e10712. doi: 10.15252/msb.202110712 (PMC9109056; doi:10.15252/msb.202110712)
Supplement: Supplementary file 7 — Dataset EV5 [file MSB-18-e10712-s001.xlsx]

## Sheet: Description
S1: Number of QTL. Shown are the absolute number of associations between a QTL and a trait for each molecular layer and the number of traits that are affected by at least one QTL at FDR<10%.
S2: Overview of QTL hotspots. Each region that was called as a QTL hotspot is shown as a row. For each hotspot the location, the number of targets on each layer and the significantly affected layers are given.
S3: Overview of previous reports about QTL hotspots. Each region that was called as a QTL hotspot is shown as a row. In addition to the hotspot location, the most likely causal gene with reference are given, as well as other traits that had QTL (hotspots) overlapping with this region.
S4: GO-enrichments of genes targeted by eQTL with similar effects on transcript and protein levels (‘similar’ in Figure 3c).
S5: GO-enrichments of genes targeted by eQTL with strong effects on transcript levels and weak effects on protein levels (‘buffered’ in Figure 3c).
S6: GO-enrichments of genes targeted by eQTL with stronger effects on protein levels than on transcript levels (‘enhanced’ in Figure 3c).
S7: GO-enrichments of genes targeted by ptQTL (‘protein only’ in Figure 3c).
S8: Test of overlap of growth QTL with molecular QTL. Shown are p-values and Odds ratios for one-sided Fisher’s exact tests checking whether QTL for compound resistance traits or morphological traits significantly overlap with QTLs for molecular traits from different layers.
S9: Morphology traits for which the phosphoresiduals of AVT1 and SPE4 were most correlated with, compared to all other molecular traits.
S10: Connection of phQTL- and/or phResQTL-targets of chrXV:1 to cAMP-signaling. As protein levels are not available for all genes with available phosphopeptide levels, we coded non available levels as NA with respect to pQTL and phResQTL.
S11: Targets of the Gpa1/Ste20 hotspot on ChrVIII:1 which could be functionally linked to Ste20 and/or Gpa1 through literature research. Related to Figure 5.
S12: Targets of the Gpa1/Ste20 hotspot on ChrVIII:1 which could be only indirectly or weakly linked to Ste20 and/or Gpa1 through literature research and are therefore not shown in Figure 5. These genes represent putative novel components of the Gpa1/Ste20 pathways.
S13: GO-enrichments of transcripts that are targeted by chrVIII:1.
S14: Targets of the Gpa1/Ste20 hotspot on ChrVIII:1 with no known link to neither Ste20 nor Gpa1, which are therefore not shown in Figure 5. These genes represent putative novel components of the Gpa1/Ste20 pathways.

## Sheet: s1
layer	Number of QTL	Affected traits
eQTL	5776	4202
ptQTL	1327	1081
pQTL	2078	1438
phResQTL	466	389
phQTL	1595	1266

## Sheet: s2
name	chr	Start	End	Start	End	eQtl	ptQtl	pQtl	phResQtl	phQtl	eQtl	ptQtl	pQtl	phResQtl	phQtl
		(bp)	(bp)	(bin)	(Bin)	argets	Targets	Targets	Targets	Targets	Hotspot	Hotspot	Hotspot	Hotspot	Hotspot
chrI:1	chrI	1	40001	1	1	42	3	6	0	3	TRUE	FALSE	FALSE	FALSE	FALSE
chrII:1	chrII	320001	360001	14	14	22	25	57	7	25	FALSE	TRUE	TRUE	TRUE	TRUE
chrII:2	chrII	400001	640001	16	21	473	83	133	27	81	TRUE	TRUE	TRUE	TRUE	TRUE
chrIII:1	chrIII	80001	120001	28	28	19	10	17	1	4	FALSE	FALSE	TRUE	FALSE	FALSE
chrIV:1	chrIV	1280001	1320001	65	65	1	0	1	0	3	FALSE	FALSE	FALSE	FALSE	TRUE
chrV:1	chrV	360001	440001	80	81	119	6	16	5	18	TRUE	FALSE	FALSE	TRUE	TRUE
chrV:2	chrV	480001	576874	83	84	696	7	0	1	4	TRUE	FALSE	FALSE	FALSE	FALSE
chrVII:1	chrVII	120001	160001	94	94	82	1	2	3	7	TRUE	FALSE	FALSE	FALSE	FALSE
chrVII:2	chrVII	360001	400001	100	100	32	5	9	3	3	FALSE	FALSE	FALSE	TRUE	FALSE
chrVIII:1	chrVIII	40001	120001	119	120	69	1	8	12	41	TRUE	FALSE	FALSE	TRUE	TRUE
chrVIII:2	chrVIII	240001	280001	124	124	33	1	1	0	2	TRUE	FALSE	FALSE	FALSE	FALSE
chrX:1	chrX	280001	360001	149	150	118	6	20	1	11	TRUE	FALSE	TRUE	FALSE	FALSE
chrXII:1	chrXII	480001	520001	188	188	31	35	57	0	5	FALSE	TRUE	TRUE	FALSE	FALSE
chrXII:2	chrXII	560001	720001	190	193	289	64	155	89	216	TRUE	TRUE	TRUE	TRUE	TRUE
chrXIII:1	chrXIII	1	200001	202	206	490	161	230	58	152	TRUE	TRUE	TRUE	TRUE	TRUE
chrXIII:2	chrXIII	240001	280001	208	208	27	9	16	3	5	FALSE	TRUE	TRUE	FALSE	FALSE
chrXIII:3	chrXIII	520001	560001	215	215	8	15	8	0	0	FALSE	TRUE	FALSE	FALSE	FALSE
chrXIII:4	chrXIII	880001	924431	224	224	31	0	2	0	1	TRUE	FALSE	FALSE	FALSE	FALSE
chrXIV:1	chrXIV	400001	560001	235	238	985	319	426	37	149	TRUE	TRUE	TRUE	TRUE	TRUE
chrXV:1	chrXV	40001	200001	245	248	271	171	225	21	133	TRUE	TRUE	TRUE	TRUE	TRUE
chrXV:2	chrXV	240001	280001	250	250	19	3	16	0	1	FALSE	FALSE	TRUE	FALSE	FALSE
chrXV:3	chrXV	440001	480001	255	255	46	3	4	0	5	TRUE	FALSE	FALSE	FALSE	FALSE
chrXV:4	chrXV	520001	560001	257	257	70	3	4	0	0	TRUE	FALSE	FALSE	FALSE	FALSE
chrXV:5	chrXV	600001	640001	259	259	22	5	14	2	8	FALSE	FALSE	TRUE	FALSE	FALSE
chrXVI:1	chrXVI	440001	480001	282	282	9	1	2	2	6	FALSE	FALSE	FALSE	TRUE	FALSE

## Sheet: s3
name	Causal	Reference	Other traits/candidates reported before
	Gene
chrI:1	unknown	-	Mutation Rate Variation QTL, PMID: 30504363
			Corresponds to eth1/glu1/gxe1, PMID: 18416601
chrII:1	unknown	-	Nearby pQTL, PMID: 17952072 (but not PMID: 21909241 )
			Corresponds to glu2, PMID: 18416601
			eQTL at chrII:390000 with ribo protein targets, PMID: 12897782
chrII:2	AMN1	PMID: 12897782	eQTL hotspot, TBS1 with local eQTL and high impact variant (but other candidates available), PMID: 30014850
			eQTL, CST13 as candidate, PMID: 11923494
			pQTL hotspot, PMID: 21909241
			Viability QTL, PMID: 21901113
			Corresponds to glu3/gxe2, AMN1 as candidate, PMID: 18416601
			X-QTL for the difference in growth response due to increased readthrough of stop codons under Diamide treatment, (exact location not reported), PMID: 22396662
			eQTL, AMN1 validated as causal, PMID: 12897782
chrIII:1	LEU2	PMID: 11923494 8	eQTL hotspot, LEU2 as candidate, PMID: 11923494
			pQTL hotspot, PMID: 17952072 and PMID: 21909241
			Growth rate in presence of 7 different small molecules, PMID: 17334364
			Corresponds to eth2, glu4, gxe3, PMID: 18416601
			X-QTL for the difference in growth response due to increased readthrough of stop codons under Tunicamycin treatment, (exact location not reported), PMID: 22396662
			eQTL, PMID: 12897782
chrIV:1	unknown	-	pQTL (exact location not reported), PMID: 17952072
chrV:1	unknown	-	eQTL hotspot, SAK1 reported, PMID: 30014850
			X-pQTL, PMID: 24402228
			pQTL, PMID: 21909241
			Corresponds to glu6, PMID: 18416601
chrV:2	unknown	-	eQTL hotspot, ADK2 strong candidate, PMID: 30014850
			Mutation rate QTL, PMID: 30504363
			Corresponds to gxe5, PMID: 18416601
chrVII:1	unknown	-	eQTL hotspot, PMID: 30014850
			Variation in adaptability QTL, PMID: 28826486
chrVII:2	unknown	-	eQTL hotspot, PMID: 30014850
			Yeast sporulation efficiency QTL, noncoding regulatory region of RME1 as candidate, PMID: 16273108
			2 pQTL, PMID: 21909241
chrVIII:1	GPA1	PMID: 12897782 7	eQTL hotspot, GPA1 reported, PMID: 30014850
			X-pQTL, PMID: 24402228
			QTL for yeast sporulation efficiency, PMID: 16273108
			QTL for 25 morphology traits related to mother cell size and shape, PMID: 17319748
			Corresponds to glu7, gxe6, GPA1 reported, PMID: 18416601
			eQTL, GPA1 reported, PMID: 12897782
chrVIII:2	unknown	-	eQTL hotspot, PMID: 30014850
chrX:1	unknown	-	eQTL hotspot, PMID: 30014850
			X-QTL for the difference in growth response due to increased readthrough of stop codons under Tunicamycin treatment, (exact location not reported), PMID: 22396662
chrXII:1	(RAD5)	PMID: 30504363 4	eQTL hotspot, PMID: 30014850
			pQTL, PMID: 21909241
			Mutation rate QTL, RAD5 validated, PMID: 30504363
			Corresponds to eth4, PMID: 18416601
chrXII:2	HAP1	PMID: 119234948	X-pQTL, HAP1 reported, PMID: 24402228
			eQTL hotspot, PMID: 30014850
			eQTL, HAP1 reported, PMID: 11923494
			pQTL, PMID: 21909241
			Mutation rate QTL, PMID: 30504363
			Corresponds to eth5, glu9, gxe7, HAP1 reported, PMID: 18416601
			X-QTL for the difference in growth response due to increased readthrough of stop codons under CoCl2 treatment, (exact location not reported), PMID: 22396662
			eQTL, HAP1 repoted, PMID: 12897782
chrXIII:1	unknown	-	X-pQTL, PMID: 24402228
			eQTL hotspot, PMID: 30014850
			pQTL (exact location not reported) PMID: 21909241 and, Bul2 reported, PMID: 17952072
			Telomere length, PMID: 16552446
			Viability (chronological age), BUL2 reported, see other hotspots on chrXIII, PMID: 21901113
			Resistance to 26 small molecules, PMID: 17334364
			Corresponds to eth6, glu10, gxe8, PMID: 18416601
			X-QTL for the difference in growth response due to increased readthrough of stop codons under Neomycin treatment, (exact location not reported), PMID: 22396662
			eQTL hotspot, PMID: 12897782
chrXIII:2	unknown	-	eQTL, Yap1 candidate, PMID: 30014850
			pQTL, PMID: 21909241
			Viability (chronological age), BUL2 reported, see other hotspots on chr XIII, PMID: 21901113
			Corresponds to eth7, gxe9, PMID: 18416601
			X-QTL for the difference in growth response due to increased readthrough of stop codons under treatment with E6-Berbamine and Tunicamycin (exact location not reported), PMID: 22396662
chrXIII:3	unknown	-	Viability (chronological age), Bul2 reported, see other hotspots on chr XIII, PMID: 21901113
			Corresponds to eth8, gxe10, PMID: 18416601
			X-QTL for the difference in growth response due to increased readthrough of stop codons under treatment with 5 different compounds (exact location not reported), PMID: 22396662
chrXIII:4	unknown	-	eQTL hotspot, FET4 candidate, PMID: 30014850
			Viability (chronological age), BUL2 reported, see other hotspots on chr XIII, PMID: 21901113
chrXIV:1	MKT1	PMID: 11923494, 30504363	X-pQTL, PMID: 24402228
			eQTL hotspot, SNN1 and MKT1 as candidates, PMID: 30014850
			eQTL hotspot with mitochondrial target genes, PMID: 11923494
			Yeast sporulation efficiency, MKT1 reported, PMID: 16273108
			Mutation rate QTL, MKT1 validated, PMID: 30504363
			Viability (chronological age), PMID: 21901113
			QTL for 24 morphology traits, most related to DNA region shape, size, and position, PMID: 17319748
			Corresponds to eth9, glu11, gxe11 in PMID: 18416601
			X-QTL for high-temperature-growth, MKT1, END3 and RHO2 as candidates, PMID: 11907579
			X-QTL for the difference in growth response due to increased readthrough of stop codons under treatment with 4 different compounds (exact location not reported), PMID: 22396662
			eQTL, PMID: 12897782
chrXV:1	IRA2	PMID: 12897782 7	X-pQTL, PMID: 24402228
			eQTL hotspot, PMID: 30014850
			eQTL hotspot with Msn2/4 targets, PMID: 11923494
			Resistance to 4 small molecules, PMID: 17334364
			Corresponds to eth10, glu12, gxe12, IRA2 reported, PMID: 18416601
			eQTL hotspot with Msn2/4 targets, IRA2 reported, PMID: 12897782
chrXV:2	unknown	-	Resistance to 5 μg/ml SMP21 at 40 hr, 64 hr and 74 hr postinoculation, resistance to 6.7 μg/ml SMP11 at 40 hr and 48 hr postinoculation, PMID: 16638537
			Resistance to 4 small molecules, PMID: 17334364
			Corresponds to eth11, gxe13, PMID: 18416601
chrXV:3	unknown	-	Corresponds to eth11, gxe13, PMID: 18416601
chrXV:4	unknown	-	eQTL hotspot, RGS2 and LEU9 as candidates, PMID: 30014850
			4 pQTL, PMID: 21909241
			Corresponds to eth11, gxe13, PMID: 18416601
			eQTL at XV:590000, CAT5 reported, PMID: 12897782
chrXV:5	unknown	-	pQTL, PMID: 21909241
			eQTL at XV:500000, CAT5 reported, PMID: 12897782
			Corresponds to eth11, gxe13, PMID: 18416601
chrXVI:1	DIG1	PMID: 12897782 7	eQTL hotspot, DIG1 and CAM1 as candidates, PMID: 30014850
			3 pQTL, PMID: 21909241
			Corresponds to eth12/13, glu13, gxe14/15, PMID: 18416601
			X-QTL for the difference in growth response due to increased readthrough of stop codons under treatment with E6-Berbamine (exact location not reported), PMID: 22396662

## Sheet: s4
ontology	GO.ID	Term	Annotated	Significant	Expected	p-value
BP	GO:0030150	protein import into mitochondrial matrix	15	14	8.76	0.0036
BP	GO:0097502	Mannosylation	21	16	12.27	0.0059
BP	GO:0031505	fungal-type cell wall organization	61	46	35.64	0.0064
BP	GO:0006696	ergosterol biosynthetic process	21	18	12.27	0.0073
BP	GO:0016485	protein processing	17	16	9.93	0.0091
MF	GO:0005525	GTP binding	45	36	26.29	0.0017
MF	GO:0016887	ATPase activity	110	63	64.27	0.0099

## Sheet: s5
ontology	GO.ID	Term	Annotated	Significant	Expected	p-value
BP	GO:0000463	maturation of LSU-rRNA from tricistronic...	23	17	4.69	3.6e-09
BP	GO:0006364	rRNA processing	134	66	27.35	4e-06
BP	GO:0002181	cytoplasmic translation	75	29	15.31	3.9e-05
BP	GO:0000447	endonucleolytic cleavage in ITS1 to sepa...	20	12	4.08	0.00011
BP	GO:0000466	maturation of 5.8S rRNA from tricistroni...	41	21	8.37	0.00036
BP	GO:0000472	endonucleolytic cleavage to generate mat...	18	10	3.67	0.00101
BP	GO:0000027	ribosomal large subunit assembly	21	11	4.29	0.00108
BP	GO:0042797	tRNA transcription from RNA polymerase I...	13	8	2.65	0.00137
BP	GO:0000480	endonucleolytic cleavage in 5'-ETS of tr...	16	9	3.27	0.00163
BP	GO:0006259	DNA metabolic process	126	20	25.72	0.00189
BP	GO:0006526	arginine biosynthetic process	9	6	1.84	0.00334
BP	GO:0006360	transcription from RNA polymerase I prom...	37	9	7.55	0.00517
BP	GO:0000055	ribosomal large subunit export from nucl...	16	8	3.27	0.0077
BP	GO:0042254	ribosome biogenesis	196	88	40	0.00774
BP	GO:0031668	cellular response to extracellular stimu...	32	12	6.53	0.00824
MF	GO:0001056	RNA polymerase III activity	11	8	2.25	0.00026
MF	GO:0003723	RNA binding	275	82	56.13	0.00048
MF	GO:0001054	RNA polymerase I activity	11	7	2.25	0.00216
MF	GO:0042134	rRNA primary transcript binding	5	4	1.02	0.00718
MF	GO:0019200	carbohydrate kinase activity	7	5	1.43	0.00837
CC	GO:0005730	Nucleolus	144	78	29.39	2.7e-18
CC	GO:0030687	preribosome, large subunit precursor	47	30	9.59	6.5e-11
CC	GO:0022625	cytosolic large ribosomal subunit	36	18	7.35	6.1e-05
CC	GO:0005666	DNA-directed RNA polymerase III complex	11	8	2.25	0.00026
CC	GO:0005654	nucleoplasm	96	27	19.59	0.00054
CC	GO:0032040	small-subunit processome	27	13	5.51	0.00106
CC	GO:0005736	DNA-directed RNA polymerase I complex	11	7	2.25	0.00216
CC	GO:0070545	PeBoW complex	3	3	0.61	0.00845

## Sheet: s6
ontology	GO.ID	Term	Annotated	Significant	Expected	p-value
BP	GO:0032543	mitochondrial translation	76	37	6.71	1.9e-20
BP	GO:0019419	sulfate reduction	3	3	0.26	0.00068
BP	GO:0019344	cysteine biosynthetic process	8	4	0.71	0.0031
BP	GO:0006839	mitochondrial transport	56	7	4.95	0.00548
BP	GO:0070814	hydrogen sulfide biosynthetic process	5	3	0.44	0.00592
BP	GO:0000947	amino acid catabolic process to alcohol ...	5	3	0.44	0.00592
BP	GO:0005975	carbohydrate metabolic process	127	10	11.22	0.006
MF	GO:0003735	structural constituent of ribosome	102	34	9.01	4.6e-13
MF	GO:0016744	transferase activity, transferring aldeh...	4	3	0.35	0.0025
MF	GO:0004022	alcohol dehydrogenase (NAD) activity	4	3	0.35	0.0025
CC	GO:0005762	mitochondrial large ribosomal subunit	32	20	2.83	2.5e-14
CC	GO:0005763	mitochondrial small ribosomal subunit	26	14	2.3	3.9e-09
CC	GO:0005737	cytoplasm	1615	160	142.63	0.0006
CC	GO:0005759	mitochondrial matrix	137	46	12.1	0.0011
CC	GO:0005739	mitochondrion	531	93	46.89	0.0048

## Sheet: s7
ontology	GO.ID	Term	Annotated	Significant	Expected	p-value
BP	GO:0002181	cytoplasmic translation	75	52	37.2	4.7e-05
BP	GO:0055114	oxidation-reduction process	239	145	118.53	0.0076
BP	GO:0006099	tricarboxylic acid cycle	19	15	9.42	0.0085
CC	GO:0022625	cytosolic large ribosomal subunit	36	27	17.85	0.0015
CC	GO:0042645	mitochondrial nucleoid	16	13	7.94	0.0095

## Sheet: s8
	Compound resistance QTL		Morphology QTL
Layer	p-value	Odds ratio	p-value	Odds ratio
eQTL	0.202	1.19	0.00236	2.68
ptQTL	1.63e-05	2.55	0.000121	3.96
pQTL	1.75e-05	2.34	0.000797	3.1
phResQTL	0.00163	2.42	0.00021	4.84
phQTL	0.000307	2.11	2.59e-05	4.23

## Sheet: s9
Gene	Associated morphology traits
AVT1	Whole_cell_size
	Whole_cell_outline_length
	Long_axis_length_in_whole_cell
	Distance_between_nuclear_gravity_center_and_mother_tip
	Distance_between_nuclear_gravity_center_and_cell_center
	Distance_between_nuclear_brightest_point_and_cell_tip
	Distance_between_nuclear_brightest_point_and_cell_center
	Mother_cell_size
	Mother_cell_outline_length
	Long_axis_length_in_mother
	Distance_between_middle_point_of_neck_and_mother_hip
	Distance_between_nuclear_gravity_center_and_mother_tip
	Ratio_of_D104_to_C103
	Ratio_of_D110_to_C128
	Distance_between_nuclear_gravity_center_and_mother_center
	Distance_between_nuclear_gravity_center_and_mother_hip
	Distance_between_nuclear_brightest_point_and_mother_tip
	Distance_between_nuclear_brightest_point_and_mother_center
	Distance_between_nuclear_brightest_point_and_mother_hip
	Distance_between_nuclear_outline_point_D7_and_mother_hip
	Relative_distance_of_nuclear_gravity_center_to_mother_center
	Relative_distance_of_nuclear_brightest_point_to_mother_center
	Mobility_of_nucleus_in_mother
	Angle_between_C4-1D1-1_and_C4-1C1
	Angle_between_C4-1D2-1_and_C4-1C1
	Coefficient_of_variation_of_D118_A1B
	Coefficient_of_variation_of_D170_A1B
	Mother_cell_size
	Mother_cell_outline_length
	Whole_cell_size
	Whole_cell_outline_length
	Long_axis_length_in_mother
	Short_axis_length_in_bud
	Distance_between_middle_point_of_neck_and_mother_hip
SPE4	Size_of_actin_region
	Actin_region_ratio_in_whole_cell
	Actin_a_ratio
	Actin_b_ratio
	Size_of_actin_region_in_mother
	Total_brightness_of_actin_region_in_mother
	Actin_region_ratio_in_whole_cell
	Size_of_actin_region_in_mother
	Total_brightness_of_actin_region_in_mother
	Actin_region_ratio_in_whole_cell
	actin_a_ratio
	actin_ae_ratio
	actin_a_ratio_to_no_bud_cells
	actin_b_ratio_to_no_bud_cells

[truncated: 5 more sheets: s10, s11, s12, s13, s14]
